# Supplementary material for: Data on Vulnerability Detection in Android
Source: Data Brief. 2018 Dec 15;22:1081–7. doi: 10.1016/j.dib.2018.12.038 (PMC6377051; doi:10.1016/j.dib.2018.12.038)
Supplement: Supplementary file 2 — Supplementary material. [file mmc2.zip]

Archive with 15 entries (15 files):
- Code/blah.py
- Code/core2.py
- Code/cs.py
- Code/csvfile.py
- Code/data_download.py.py
- Code/extract.py
- Code/feature_selection.py
- Code/file1.py
- Code/file2.py
- Code/finalextract.py
- Code/mlp.py
- Code/python.exe
- Code/pythonw.exe
- Code/sets.py
- Code/xmlextract.py
