# Supplementary material for: Data on Vulnerability Detection in Android
Source: Data Brief. 2018 Dec 15;22:1081–7. doi: 10.1016/j.dib.2018.12.038 (PMC6377051; doi:10.1016/j.dib.2018.12.038)
Supplement: Supplementary file 2 — Supplementary material. [file mmc2.zip › Code/blah.py]

names = ['com.android.browser.permission.WRITE_HISTORY_BOOKMARKS','android.permission.SYSTEM_ALERT_WINDOW','android.permission.WRITE_SETTINGS','android.permission.SEND_SMS','android.permission.RECEIVE_BOOT_COMPLETED','android.permission.READ_PHONE_STATE','android.permission.CAMERA','android.permission.READ_EXTERNAL_STORAGE','android.permission.READ_SMS','android.permission.MOUNT_UNMOUNT_FILESYSTEMS','substring','getMemoryInfo','sendTextMessage','getSubscriberId','getLine1Number','loadClass','obtainMessage','getDocumentElement','db','class']
