# Supplementary material for: Data on Vulnerability Detection in Android
Source: Data Brief. 2018 Dec 15;22:1081–7. doi: 10.1016/j.dib.2018.12.038 (PMC6377051; doi:10.1016/j.dib.2018.12.038)
Supplement: Supplementary file 2 — Supplementary material. [file mmc2.zip › Code/core2.py]

from androguard.core.bytecodes.dvm import DalvikVMFormat
from androguard.core.analysis.analysis import VMAnalysis
from androguard.decompiler.decompiler import DecompilerDAD
from androguard.core.bytecodes.apk import APK
from androguard.core.analysis import analysis
from androguard.core.bytecodes import dvm
from constants import SPECIAL_STRINGS, DB_REGEX, API_CALLS, PERMISSIONS
import math
import hashlib


# Extract all features for a given application
def extract_features(file_path):
    result = {}
    try:
        a = APK(file_path)
        d = DalvikVMFormat(a.get_dex())
        dx = VMAnalysis(d)
        vm = dvm.DalvikVMFormat(a.get_dex())
        vmx = analysis.uVMAnalysis(vm)
        d.set_vmanalysis(dx)
        d.set_decompiler(DecompilerDAD(d, dx))
    except:
        return None

    result['android_version_code'] = a.get_androidversion_code()
    result['android_version_name'] = a.get_androidversion_name()
    result['max_sdk'] = a.get_max_sdk_version()
    result['min_sdk'] = a.get_min_sdk_version()
    result['libraries'] = a.get_libraries()
    result['filename'] = a.get_filename()
    result['target_sdk'] = a.get_target_sdk_version()
    result['md5'] = hashlib.md5(a.get_raw()).hexdigest()
    result['sha256'] = hashlib.sha256(a.get_raw()).hexdigest()
    result['permissions'] = a.get_permissions()
    result['activities'] = a.get_activities()
    result['providers'] = a.get_providers()
    result['services'] = a.get_services()
    result['strings'] = d.get_strings()
    result['class_names'] = [c.get_name() for c in d.get_classes()]
    result['method_names'] = [m.get_name() for m in d.get_methods()]
    result['field_names'] = [f.get_name() for f in d.get_fields()]
    result['is_native_code'] = 1 if analysis.is_native_code(dx) else 0
    result['is_obfuscation'] = 1 if analysis.is_ascii_obfuscation(d) else 0
    result['is_crypto_code'] = 1 if analysis.is_crypto_code(dx) else 0
    result['is_dyn_code'] = 1 if analysis.is_dyn_code(dx) else 0
    result['is_reflection_code'] = 1 if analysis.is_reflection_code(vmx) else 0
    result['is_database'] = 1 if d.get_regex_strings(DB_REGEX) else 0

    s_list = []
    s_list.extend(result['class_names'])
    s_list.extend(result['method_names'])
    s_list.extend(result['field_names'])
    result['entropy_rate'] = entropy_rate(s_list)

    result['feature_vectors'] = {}

    # Search for the presence of api calls in a given apk
    result['feature_vectors']['api_calls'] = []
    for call in API_CALLS:
        status = 1 if dx.tainted_packages.search_methods(".", call, ".") else 0
        result['feature_vectors']['api_calls'].append(status)

    # Search for the presence of permissions in a given apk        
    result['feature_vectors']['permissions'] = []
    for permission in PERMISSIONS:
        status = 1 if permission in result['permissions'] else 0
        result['feature_vectors']['permissions'].append(status)

    result['feature_vectors']['special_strings'] = []
    for word in SPECIAL_STRINGS:
        status = 1 if d.get_regex_strings(word) else 0
        result['feature_vectors']['special_strings'].append(status)

    return result


def entropy_rate(data):
    for s in data:
        prob = [float(s.count(c)) / len(s) for c in dict.fromkeys(list(s))]
        entropy = - sum([p * math.log(p) / math.log(2.0) for p in prob])
        p = 1.0 / len(data)
        idealize = -1.0 * len(data) * p * math.log(p) / math.log(2.0)
        return round((abs(idealize) - entropy) / idealize, 2)


def create_vector_single(apk):
    feature_vector = []

    feature_vector.extend(apk['feature_vectors']['permissions'])
    feature_vector.extend(apk['feature_vectors']['api_calls'])
    feature_vector.extend(apk['feature_vectors']['special_strings'])

    entropy_rate = int(apk['entropy_rate'])
    native = int(apk['is_crypto_code'])
    db = int(apk['is_database'])
    feature_vector.append(entropy_rate)
    feature_vector.append(native)
    feature_vector.append(db)


    return feature_vector
