# Supplementary material for: Data on Vulnerability Detection in Android
Source: Data Brief. 2018 Dec 15;22:1081–7. doi: 10.1016/j.dib.2018.12.038 (PMC6377051; doi:10.1016/j.dib.2018.12.038)
Supplement: Supplementary file 2 — Supplementary material. [file mmc2.zip › Code/cs.py]

import csv
import urllib
url="https://androzoo.uni.lu/api/download?apikey=47762cf92d131ebda7f4674ff29c78d36994867fc572a95b00e3fe9983d7689e&sha256="
filename = "C:/Python27/apis.csv"
path = "/c:/python27/benign/NewApks"
rows = []
with open(filename, 'r') as csvfile:
    csvreader = csv.reader(csvfile)
    for row in csvreader:
        rows.append(row)
    print("Total no. of rows: %d"%(csvreader.line_num))
    for row in rows[:15000]:
        for col in row:
            apk = col
            print(apk)
            link = url + apk
            a = apk
            a1 = a + ".apk"
            urllib.urlretrieve(link,a1)
