# Supplementary material for: Data on Vulnerability Detection in Android
Source: Data Brief. 2018 Dec 15;22:1081–7. doi: 10.1016/j.dib.2018.12.038 (PMC6377051; doi:10.1016/j.dib.2018.12.038)
Supplement: Supplementary file 2 — Supplementary material. [file mmc2.zip › Code/csvfile.py]

import csv
import requests
url="https://androzoo.uni.lu/api/download?apikey=47762cf92d131ebda7f4674ff29c78d36994867fc572a95b00e3fe9983d7689e&sha256="
filename = "apis.csv"
path = "
rows = []
with open(filename, 'r') as csvfile:
	csvreader = csv.reader(csvfile)
	for row in csvreader:
		rows.append(row)
	print("Total no. of rows: %d"%(csvreader.line_num))
for row in rows[:15000]:
	for col in row:
                apk = col
		print("%10s"%apk)
		link = url % apk
		r = requests.get(link, stream = True)
		handle = open(path,"wb")
		for chunk in response.iter_content(chunk_size=512):
                        if chunk:
                                handle.write(chunk)
		
		
	
