# Supplementary material for: Data on Vulnerability Detection in Android
Source: Data Brief. 2018 Dec 15;22:1081–7. doi: 10.1016/j.dib.2018.12.038 (PMC6377051; doi:10.1016/j.dib.2018.12.038)
Supplement: Supplementary file 2 — Supplementary material. [file mmc2.zip › Code/data_download.py.py]

import csv
import urllib
url="https://androzoo.uni.lu/api/download?apikey=47762cf92d131ebda7f4674ff29c78d36994867fc572a95b00e3fe9983d7689e&sha256="
filename = "D:/nidhi/api8t87.csv"
path = "/tmp/guest-K0XkAk/Desktop/NewApks"
rows = []
with open(filename, 'r') as csvfile:
    csvreader = csv.reader(csvfile)
    for row in csvreader:
        rows.append(row)
 
for row in rows[:15000]:
    for col in row:
        apk = col
        print("%10s"%apk)
        link = url + apk
        a = apk
        a=a.replace('\n','')
        
        a1 = a + ".apk"
        urllib.urlretrieve(link,a1)
