# Supplementary material for: Data on Vulnerability Detection in Android
Source: Data Brief. 2018 Dec 15;22:1081–7. doi: 10.1016/j.dib.2018.12.038 (PMC6377051; doi:10.1016/j.dib.2018.12.038)
Supplement: Supplementary file 2 — Supplementary material. [file mmc2.zip › Code/extract.py]

import os

stuff = 'c:\windows\syst' 
for root,dirs,files in os.walk(stuff):
    if root[len(stuff)+1:].count(os.sep)<1:
        
        str = os.path.basename(os.path.normpath(root))
        print("\n"+str)
        for f in files:
                if f.endswith('.xml'):
                    for line in f:
                        if "android.permission" in line:
                            per = line

                        elif "receiver" in line:
                            rec = line

                        elif "uses-feature" in line:
                            feat = line


                elif f.endswith('.yml'):
                    for line in f:
                        if "version" in line:
                            ver = line
                            

                download_dir = "feature.csv"
                csv = open(download_dir, "w")
                columnTitleRow = "permission, feature-used, version, broadcast-receiver\n"
                csv.write(columnTitleRow)
                permission = permission + "," + per
                feature-used = feat
                version = ver
                braodcast-receiver = rec
                row = permission + "," + feature-used + version + "," + braodast-receiver "\n"
                csv.write(row)
