# Supplementary material for: Data on Vulnerability Detection in Android
Source: Data Brief. 2018 Dec 15;22:1081–7. doi: 10.1016/j.dib.2018.12.038 (PMC6377051; doi:10.1016/j.dib.2018.12.038)
Supplement: Supplementary file 2 — Supplementary material. [file mmc2.zip › Code/file1.py]

Python 2.7.14 (v2.7.14:84471935ed, Sep 16 2017, 20:19:30) [MSC v.1500 32 bit (Intel)] on win32
Type "copyright", "credits" or "license()" for more information.
>>> 
===================== RESTART: C:\Python27\xmlextract.py =====================
['android.permission.INTERNET', 'android.permission.RECEIVE_SMS', 'android.permission.READ_SMS', 'android.permission.SEND_SMS', 'android.permission.READ_PHONE_STATE', 'android.permission.PROCESS_OUTGOING_CALLS', 'android.permission.ACCESS_NETWORK_STATE', 'android.permission.ACCESS_FINE_LOCATION', 'android.permission.INTERNET', 'android.permission.RECORD_AUDIO', 'android.permission.WRITE_EXTERNAL_STORAGE', 'android.permission.CAMERA', 'android.permission.RECEIVE_BOOT_COMPLETED', 'android.permission.CALL_PHONE', 'android.permission.READ_CONTACTS', 'android.permission.VIBRATE']
3.0
['my.app.client.Client']
['my.app.client.BootReceiver', 'my.app.client.AlarmListener']
>>> 
==================== RESTART: C:/Python27/finalextract.py ====================
>>> 
==================== RESTART: C:/Python27/finalextract.py ====================
>>> 
==================== RESTART: C:/Python27/finalextract.py ====================
C:\Python27\0d02b9d5539893efc674fbacae14944a.apk
C:\Python27\extract.py
C:\Python27\finalextract.py
C:\Python27\LICENSE.txt
C:\Python27\NEWS.txt
C:\Python27\output4.csv
C:\Python27\python.exe
C:\Python27\pythonw.exe
C:\Python27\README.txt
C:\Python27\w9xpopen.exe
C:\Python27\xmlextract.py
C:\Python27\?
C:\Python27\000be62de7f2d892c281fc8fe5f76151\AndroidManifest.xml
C:\Python27\000be62de7f2d892c281fc8fe5f76151\apktool.yml
C:\Python27\apkshaha\0d02b9d5539893efc674fbacae14944a.apk
C:\Python27\apkshaha\0f09c6328c3cdfaff549d41ec3ad0a7b.apk
C:\Python27\apkshaha\13ca516c86dddce2ade1481ff3c2b15c.apk
C:\Python27\apkshaha\1b1ac8dc4348f8561039c6ea5f0ae96e.apk
C:\Python27\apkshaha\1b5e6e70643aa22624ed691bce45874f.apk
C:\Python27\apkshaha\1dfd39c527884b0a07bd6e43e3c1822c.apk
C:\Python27\apkshaha\37b1ff263144da17a95100664fdf8f2a.apk
C:\Python27\apkshaha\3f1fe2984a0573fa0e466c0c6b81e856.apk
C:\Python27\apkshaha\4b41787a4aa7bc21d8e7ddf554dcffea.apk
C:\Python27\apkshaha\4beffb16b84e1e2e2d38a326074b1410.apk
C:\Python27\apkshaha\4c4b726dd246ef1782ca8b8b7d670739.apk
C:\Python27\apkshaha\4e17062eafc442671b37c5a2252e421a.apk
C:\Python27\apkshaha\50e3263ec5d8840ac83c8b93eb73b8e0.apk
C:\Python27\apkshaha\510f22ecb0ae6419b5f4065b32e54ab0.apk
C:\Python27\apkshaha\5afbd9a4ce382f44e8126970d99375ff.apk
C:\Python27\apkshaha\6296a3d5479665ec11a2a225b78a12d6.apk
C:\Python27\apkshaha\71b06e36622dc5cd05b4f125db2c15cb.apk
C:\Python27\apkshaha\7bf2b98b2f04b30cb4f4976e48b014f9.apk
C:\Python27\apkshaha\7bf33b1d492678e424002da0f22bec5e.apk
C:\Python27\apkshaha\7c350f3114b8670ffc713951ef55923c.apk
C:\Python27\apkshaha\7cefe3273715cc65e9529fad3ab47f85.apk
C:\Python27\apkshaha\7dad8dca1006648207526aaaa1acc104.apk
C:\Python27\apkshaha\7eafa8b0a70cf4e9b051c619ad4ad13d.apk
C:\Python27\apkshaha\81f68781a737238378e2d4387755b96d.apk
C:\Python27\apkshaha\8652c8bd78950d9472ab6bc0c6d6e4e7.apk
C:\Python27\apkshaha\866c82be658b5fe576a5acda542d262e.apk
C:\Python27\apkshaha\8b237024d75c18e063d95ff0f85b1457.apk
C:\Python27\apkshaha\93d5ac4459fef35a9a6c4619a92f2323.apk
C:\Python27\apkshaha\96d2d537af41aa3f58cbc4ae7ae89378.apk
C:\Python27\apkshaha\97c9c493dafbf2272213cd8e283c5327.apk
C:\Python27\apkshaha\a537253264aae9dd0fc41105a5f02d51.apk
C:\Python27\apkshaha\aac7e20dfb91a01f89c1674eb865b34a.apk
C:\Python27\apkshaha\b0cc5a892b84357d930792746bcd7b7d.apk
C:\Python27\apkshaha\b654add1ac8a9a728153a80f5535a846.apk
C:\Python27\apkshaha\bca8dc984c9c8f6e3e893d72b865f932.apk
C:\Python27\apkshaha\c5c4242e3042cc870e66b3505cd4e2eb.apk
C:\Python27\apkshaha\c80a0c1896a159ec3517b835c9b6745b.apk
C:\Python27\apkshaha\ce06346bb0da878b8eec14a274c8fd99.apk
C:\Python27\apkshaha\cff4fe0cb116f540df3e8a9335cec37f.apk
C:\Python27\apkshaha\e202ca657819e9dc31f13e8203b7b4a9.apk
C:\Python27\apkshaha\e3853f8b1c5a8ccd9f6ddb9e49337bdf.apk
C:\Python27\apkshaha\e3b49cf28a673a4086c701c7f64977b5.apk
C:\Python27\apkshaha\e6acfde0d39e6707116e74fea23a42b0.apk
C:\Python27\apkshaha\ef9d94363d5fba34094504c9d2f79c02.apk
C:\Python27\apkshaha\f62465c73154d87777fa9e2c34b1800a.apk
C:\Python27\apkshaha\fa7722f655e864f169dd6276ec8aa017.apk
C:\Python27\DLLs\bz2.pyd
C:\Python27\DLLs\py.ico
C:\Python27\DLLs\pyc.ico
C:\Python27\DLLs\pyexpat.pyd
C:\Python27\DLLs\select.pyd
C:\Python27\DLLs\sqlite3.dll
C:\Python27\DLLs\tcl85.dll
C:\Python27\DLLs\tclpip85.dll
C:\Python27\DLLs\tk85.dll
C:\Python27\DLLs\unicodedata.pyd
C:\Python27\DLLs\winsound.pyd
C:\Python27\DLLs\_bsddb.pyd
C:\Python27\DLLs\_ctypes.pyd
C:\Python27\DLLs\_ctypes_test.pyd
C:\Python27\DLLs\_elementtree.pyd
C:\Python27\DLLs\_hashlib.pyd
C:\Python27\DLLs\_msi.pyd
C:\Python27\DLLs\_multiprocessing.pyd
C:\Python27\DLLs\_socket.pyd
C:\Python27\DLLs\_sqlite3.pyd
C:\Python27\DLLs\_ssl.pyd
C:\Python27\DLLs\_testcapi.pyd
C:\Python27\DLLs\_tkinter.pyd
C:\Python27\Doc\python2714.chm
C:\Python27\include\abstract.h
C:\Python27\include\asdl.h
C:\Python27\include\ast.h
C:\Python27\include\bitset.h
C:\Python27\include\boolobject.h
C:\Python27\include\bufferobject.h
C:\Python27\include\bytearrayobject.h
C:\Python27\include\bytesobject.h
C:\Python27\include\bytes_methods.h
C:\Python27\include\cellobject.h
C:\Python27\include\ceval.h
C:\Python27\include\classobject.h
C:\Python27\include\cobject.h
C:\Python27\include\code.h
C:\Python27\include\codecs.h
C:\Python27\include\compile.h
C:\Python27\include\complexobject.h
C:\Python27\include\cStringIO.h
C:\Python27\include\datetime.h
C:\Python27\include\descrobject.h
C:\Python27\include\dictobject.h
C:\Python27\include\dtoa.h
C:\Python27\include\enumobject.h
C:\Python27\include\errcode.h
C:\Python27\include\eval.h
C:\Python27\include\fileobject.h
C:\Python27\include\floatobject.h
C:\Python27\include\frameobject.h
C:\Python27\include\funcobject.h
C:\Python27\include\genobject.h
C:\Python27\include\graminit.h
C:\Python27\include\grammar.h
C:\Python27\include\import.h
C:\Python27\include\intobject.h
C:\Python27\include\intrcheck.h
C:\Python27\include\iterobject.h
C:\Python27\include\listobject.h
C:\Python27\include\longintrepr.h
C:\Python27\include\longobject.h
C:\Python27\include\marshal.h
C:\Python27\include\memoryobject.h
C:\Python27\include\metagrammar.h
C:\Python27\include\methodobject.h
C:\Python27\include\modsupport.h
C:\Python27\include\moduleobject.h
C:\Python27\include\node.h
C:\Python27\include\object.h
C:\Python27\include\objimpl.h
C:\Python27\include\opcode.h
C:\Python27\include\osdefs.h
C:\Python27\include\parsetok.h
C:\Python27\include\patchlevel.h
C:\Python27\include\pgen.h
C:\Python27\include\pgenheaders.h
C:\Python27\include\pyarena.h
C:\Python27\include\pycapsule.h
C:\Python27\include\pyconfig.h
C:\Python27\include\pyctype.h
C:\Python27\include\pydebug.h
C:\Python27\include\pyerrors.h
C:\Python27\include\pyexpat.h
C:\Python27\include\pyfpe.h
C:\Python27\include\pygetopt.h
C:\Python27\include\pymacconfig.h
C:\Python27\include\pymactoolbox.h
C:\Python27\include\pymath.h
C:\Python27\include\pymem.h
C:\Python27\include\pyport.h
C:\Python27\include\pystate.h
C:\Python27\include\pystrcmp.h
C:\Python27\include\pystrtod.h
C:\Python27\include\Python-ast.h
C:\Python27\include\Python.h
C:\Python27\include\pythonrun.h
C:\Python27\include\pythread.h
C:\Python27\include\py_curses.h
C:\Python27\include\rangeobject.h
C:\Python27\include\setobject.h
C:\Python27\include\sliceobject.h
C:\Python27\include\stringobject.h
C:\Python27\include\structmember.h
C:\Python27\include\structseq.h
C:\Python27\include\symtable.h
C:\Python27\include\sysmodule.h
C:\Python27\include\timefuncs.h
C:\Python27\include\token.h
C:\Python27\include\traceback.h
C:\Python27\include\tupleobject.h
C:\Python27\include\ucnhash.h
C:\Python27\include\unicodeobject.h
C:\Python27\include\warnings.h
C:\Python27\include\weakrefobject.h
C:\Python27\Lib\abc.py
C:\Python27\Lib\abc.pyc
C:\Python27\Lib\aifc.py
C:\Python27\Lib\antigravity.py
C:\Python27\Lib\anydbm.py
C:\Python27\Lib\argparse.py
C:\Python27\Lib\argparse.pyc
C:\Python27\Lib\ast.py
C:\Python27\Lib\ast.pyc
C:\Python27\Lib\asynchat.py
C:\Python27\Lib\asyncore.py
C:\Python27\Lib\atexit.py
C:\Python27\Lib\atexit.pyc
C:\Python27\Lib\audiodev.py
C:\Python27\Lib\base64.py
C:\Python27\Lib\base64.pyc
C:\Python27\Lib\BaseHTTPServer.py
C:\Python27\Lib\Bastion.py
C:\Python27\Lib\bdb.py
C:\Python27\Lib\bdb.pyc
C:\Python27\Lib\binhex.py
C:\Python27\Lib\bisect.py
C:\Python27\Lib\bisect.pyc
C:\Python27\Lib\calendar.py
C:\Python27\Lib\calendar.pyc
C:\Python27\Lib\cgi.py
C:\Python27\Lib\cgi.pyc
C:\Python27\Lib\CGIHTTPServer.py
C:\Python27\Lib\cgitb.py
C:\Python27\Lib\chunk.py
C:\Python27\Lib\cmd.py
C:\Python27\Lib\code.py
C:\Python27\Lib\code.pyc
C:\Python27\Lib\codecs.py
C:\Python27\Lib\codecs.pyc
C:\Python27\Lib\codeop.py
C:\Python27\Lib\codeop.pyc
C:\Python27\Lib\collections.py
C:\Python27\Lib\collections.pyc
C:\Python27\Lib\colorsys.py
C:\Python27\Lib\commands.py
C:\Python27\Lib\compileall.py
C:\Python27\Lib\compileall.pyc
C:\Python27\Lib\ConfigParser.py
C:\Python27\Lib\ConfigParser.pyc
C:\Python27\Lib\contextlib.py
C:\Python27\Lib\contextlib.pyc
C:\Python27\Lib\Cookie.py
C:\Python27\Lib\Cookie.pyc
C:\Python27\Lib\cookielib.py
C:\Python27\Lib\cookielib.pyc
C:\Python27\Lib\copy.py
C:\Python27\Lib\copy.pyc
C:\Python27\Lib\copy_reg.py
C:\Python27\Lib\copy_reg.pyc
C:\Python27\Lib\cProfile.py
C:\Python27\Lib\csv.py
C:\Python27\Lib\csv.pyc
C:\Python27\Lib\dbhash.py
C:\Python27\Lib\dbhash.pyc
C:\Python27\Lib\decimal.py
C:\Python27\Lib\difflib.py
C:\Python27\Lib\dircache.py
C:\Python27\Lib\dis.py
C:\Python27\Lib\doctest.py
C:\Python27\Lib\DocXMLRPCServer.py
C:\Python27\Lib\dumbdbm.py
C:\Python27\Lib\dumbdbm.pyc
C:\Python27\Lib\dummy_thread.py
C:\Python27\Lib\dummy_threading.py
C:\Python27\Lib\filecmp.py
C:\Python27\Lib\fileinput.py
C:\Python27\Lib\fnmatch.py
C:\Python27\Lib\fnmatch.pyc
C:\Python27\Lib\formatter.py
C:\Python27\Lib\fpformat.py
C:\Python27\Lib\fractions.py
C:\Python27\Lib\ftplib.py
C:\Python27\Lib\functools.py
C:\Python27\Lib\functools.pyc
C:\Python27\Lib\genericpath.py
C:\Python27\Lib\genericpath.pyc
C:\Python27\Lib\getopt.py
C:\Python27\Lib\getopt.pyc
C:\Python27\Lib\getpass.py
C:\Python27\Lib\getpass.pyc
C:\Python27\Lib\gettext.py
C:\Python27\Lib\gettext.pyc
C:\Python27\Lib\glob.py
C:\Python27\Lib\glob.pyc
C:\Python27\Lib\gzip.py
C:\Python27\Lib\gzip.pyc
C:\Python27\Lib\hashlib.py
C:\Python27\Lib\hashlib.pyc
C:\Python27\Lib\heapq.py
C:\Python27\Lib\heapq.pyc
C:\Python27\Lib\hmac.py
C:\Python27\Lib\hmac.pyc
C:\Python27\Lib\htmlentitydefs.py
C:\Python27\Lib\htmlentitydefs.pyc
C:\Python27\Lib\htmllib.py
C:\Python27\Lib\HTMLParser.py
C:\Python27\Lib\HTMLParser.pyc
C:\Python27\Lib\httplib.py
C:\Python27\Lib\httplib.pyc
C:\Python27\Lib\ihooks.py
C:\Python27\Lib\imaplib.py
C:\Python27\Lib\imghdr.py
C:\Python27\Lib\imputil.py
C:\Python27\Lib\inspect.py
C:\Python27\Lib\io.py
C:\Python27\Lib\io.pyc
C:\Python27\Lib\keyword.py
C:\Python27\Lib\keyword.pyc
C:\Python27\Lib\linecache.py
C:\Python27\Lib\linecache.pyc
C:\Python27\Lib\locale.py
C:\Python27\Lib\locale.pyc
C:\Python27\Lib\macpath.py
C:\Python27\Lib\macurl2path.py
C:\Python27\Lib\mailbox.py
C:\Python27\Lib\mailcap.py
C:\Python27\Lib\markupbase.py
C:\Python27\Lib\markupbase.pyc
C:\Python27\Lib\md5.py
C:\Python27\Lib\mhlib.py
C:\Python27\Lib\mimetools.py
C:\Python27\Lib\mimetools.pyc
C:\Python27\Lib\mimetypes.py
C:\Python27\Lib\mimetypes.pyc
C:\Python27\Lib\MimeWriter.py
C:\Python27\Lib\mimify.py
C:\Python27\Lib\modulefinder.py
C:\Python27\Lib\multifile.py
C:\Python27\Lib\mutex.py
C:\Python27\Lib\netrc.py
C:\Python27\Lib\new.py
C:\Python27\Lib\nntplib.py
C:\Python27\Lib\ntpath.py
C:\Python27\Lib\ntpath.pyc
C:\Python27\Lib\nturl2path.py
C:\Python27\Lib\nturl2path.pyc
C:\Python27\Lib\numbers.py
C:\Python27\Lib\opcode.py
C:\Python27\Lib\optparse.py
C:\Python27\Lib\optparse.pyc
C:\Python27\Lib\os.py
C:\Python27\Lib\os.pyc
C:\Python27\Lib\os2emxpath.py
C:\Python27\Lib\pdb.py
C:\Python27\Lib\pickle.py
C:\Python27\Lib\pickletools.py
C:\Python27\Lib\pipes.py
C:\Python27\Lib\pipes.pyc
C:\Python27\Lib\pkgutil.py
C:\Python27\Lib\pkgutil.pyc
C:\Python27\Lib\platform.py
C:\Python27\Lib\platform.pyc
C:\Python27\Lib\plistlib.py
C:\Python27\Lib\plistlib.pyc
C:\Python27\Lib\popen2.py
C:\Python27\Lib\poplib.py
C:\Python27\Lib\posixfile.py
C:\Python27\Lib\posixpath.py
C:\Python27\Lib\posixpath.pyc
C:\Python27\Lib\pprint.py
C:\Python27\Lib\pprint.pyc
C:\Python27\Lib\profile.py
C:\Python27\Lib\pstats.py
C:\Python27\Lib\pty.py
C:\Python27\Lib\pyclbr.py
C:\Python27\Lib\pydoc.py
C:\Python27\Lib\py_compile.py
C:\Python27\Lib\py_compile.pyc
C:\Python27\Lib\Queue.py
C:\Python27\Lib\Queue.pyc
C:\Python27\Lib\quopri.py
C:\Python27\Lib\quopri.pyc
C:\Python27\Lib\random.py
C:\Python27\Lib\random.pyc
C:\Python27\Lib\re.py
C:\Python27\Lib\re.pyc
C:\Python27\Lib\repr.py
C:\Python27\Lib\repr.pyc
C:\Python27\Lib\rexec.py
C:\Python27\Lib\rfc822.py
C:\Python27\Lib\rfc822.pyc
C:\Python27\Lib\rlcompleter.py
C:\Python27\Lib\robotparser.py
C:\Python27\Lib\runpy.py
C:\Python27\Lib\runpy.pyc
C:\Python27\Lib\sched.py
C:\Python27\Lib\sets.py
C:\Python27\Lib\sgmllib.py
C:\Python27\Lib\sha.py
C:\Python27\Lib\shelve.py
C:\Python27\Lib\shlex.py
C:\Python27\Lib\shlex.pyc
C:\Python27\Lib\shutil.py
C:\Python27\Lib\shutil.pyc
C:\Python27\Lib\SimpleHTTPServer.py
C:\Python27\Lib\SimpleXMLRPCServer.py
C:\Python27\Lib\site.py
C:\Python27\Lib\site.pyc
C:\Python27\Lib\smtpd.py
C:\Python27\Lib\smtplib.py
C:\Python27\Lib\sndhdr.py
C:\Python27\Lib\socket.py
C:\Python27\Lib\socket.pyc
C:\Python27\Lib\SocketServer.py
C:\Python27\Lib\SocketServer.pyc
C:\Python27\Lib\sre.py
C:\Python27\Lib\sre_compile.py
C:\Python27\Lib\sre_compile.pyc
C:\Python27\Lib\sre_constants.py
C:\Python27\Lib\sre_constants.pyc
C:\Python27\Lib\sre_parse.py
C:\Python27\Lib\sre_parse.pyc
C:\Python27\Lib\ssl.py
C:\Python27\Lib\ssl.pyc
C:\Python27\Lib\stat.py
C:\Python27\Lib\stat.pyc
C:\Python27\Lib\statvfs.py
C:\Python27\Lib\string.py
C:\Python27\Lib\string.pyc
C:\Python27\Lib\StringIO.py
C:\Python27\Lib\StringIO.pyc
C:\Python27\Lib\stringold.py
C:\Python27\Lib\stringprep.py
C:\Python27\Lib\struct.py
C:\Python27\Lib\struct.pyc
C:\Python27\Lib\subprocess.py
C:\Python27\Lib\subprocess.pyc
C:\Python27\Lib\sunau.py
C:\Python27\Lib\sunaudio.py
C:\Python27\Lib\symbol.py
C:\Python27\Lib\symtable.py
C:\Python27\Lib\sysconfig.py
C:\Python27\Lib\sysconfig.pyc
C:\Python27\Lib\tabnanny.py
C:\Python27\Lib\tabnanny.pyc
C:\Python27\Lib\tarfile.py
C:\Python27\Lib\tarfile.pyc
C:\Python27\Lib\telnetlib.py
C:\Python27\Lib\tempfile.py
C:\Python27\Lib\tempfile.pyc
C:\Python27\Lib\textwrap.py
C:\Python27\Lib\textwrap.pyc
C:\Python27\Lib\this.py
C:\Python27\Lib\threading.py
C:\Python27\Lib\threading.pyc
C:\Python27\Lib\timeit.py
C:\Python27\Lib\toaiff.py
C:\Python27\Lib\token.py
C:\Python27\Lib\token.pyc
C:\Python27\Lib\tokenize.py
C:\Python27\Lib\tokenize.pyc
C:\Python27\Lib\trace.py
C:\Python27\Lib\traceback.py
C:\Python27\Lib\traceback.pyc
C:\Python27\Lib\tty.py
C:\Python27\Lib\types.py
C:\Python27\Lib\types.pyc
C:\Python27\Lib\urllib.py
C:\Python27\Lib\urllib.pyc
C:\Python27\Lib\urllib2.py
C:\Python27\Lib\urllib2.pyc
C:\Python27\Lib\urlparse.py
C:\Python27\Lib\urlparse.pyc
C:\Python27\Lib\user.py
C:\Python27\Lib\UserDict.py
C:\Python27\Lib\UserDict.pyc
C:\Python27\Lib\UserList.py
C:\Python27\Lib\UserString.py
C:\Python27\Lib\uu.py
C:\Python27\Lib\uu.pyc
C:\Python27\Lib\uuid.py
C:\Python27\Lib\uuid.pyc
C:\Python27\Lib\warnings.py
C:\Python27\Lib\warnings.pyc
C:\Python27\Lib\wave.py
C:\Python27\Lib\weakref.py
C:\Python27\Lib\weakref.pyc
C:\Python27\Lib\webbrowser.py
C:\Python27\Lib\webbrowser.pyc
C:\Python27\Lib\whichdb.py
C:\Python27\Lib\xdrlib.py
C:\Python27\Lib\xmllib.py
C:\Python27\Lib\xmlrpclib.py
C:\Python27\Lib\xmlrpclib.pyc
C:\Python27\Lib\zipfile.py
C:\Python27\Lib\zipfile.pyc
C:\Python27\Lib\_abcoll.py
C:\Python27\Lib\_abcoll.pyc
C:\Python27\Lib\_LWPCookieJar.py
C:\Python27\Lib\_LWPCookieJar.pyc
C:\Python27\Lib\_MozillaCookieJar.py
C:\Python27\Lib\_MozillaCookieJar.pyc
C:\Python27\Lib\_osx_support.py
C:\Python27\Lib\_pyio.py
C:\Python27\Lib\_strptime.py
C:\Python27\Lib\_threading_local.py
C:\Python27\Lib\_weakrefset.py
C:\Python27\Lib\_weakrefset.pyc
C:\Python27\Lib\__future__.py
C:\Python27\Lib\__future__.pyc
C:\Python27\Lib\__phello__.foo.py
C:\Python27\libs\bz2.lib
C:\Python27\libs\libpython27.a
C:\Python27\libs\pyexpat.lib
C:\Python27\libs\python27.lib
C:\Python27\libs\select.lib
C:\Python27\libs\unicodedata.lib
C:\Python27\libs\winsound.lib
C:\Python27\libs\_bsddb.lib
C:\Python27\libs\_ctypes.lib
C:\Python27\libs\_ctypes_test.lib
C:\Python27\libs\_elementtree.lib
C:\Python27\libs\_hashlib.lib
C:\Python27\libs\_msi.lib
C:\Python27\libs\_multiprocessing.lib
C:\Python27\libs\_socket.lib
C:\Python27\libs\_sqlite3.lib
C:\Python27\libs\_ssl.lib
C:\Python27\libs\_testcapi.lib
C:\Python27\libs\_tkinter.lib
C:\Python27\Scripts\easy_install-2.7.exe
C:\Python27\Scripts\easy_install.exe
C:\Python27\Scripts\pip.exe
C:\Python27\Scripts\pip2.7.exe
C:\Python27\Scripts\pip2.exe
C:\Python27\tcl\tcl85.lib
C:\Python27\tcl\tclConfig.sh
C:\Python27\tcl\tclstub85.lib
C:\Python27\tcl\tk85.lib
C:\Python27\tcl\tkstub85.lib
>>> 
KeyboardInterrupt
>>> 
==================== RESTART: C:/Python27/finalextract.py ====================
>>> 
==================== RESTART: C:/Python27/finalextract.py ====================

Traceback (most recent call last):
  File "C:/Python27/finalextract.py", line 4, in <module>
    files = [f for f in os.listdir(dirToScreens) if path.isfile(f)]
NameError: name 'dirToScreens' is not defined
>>> 
==================== RESTART: C:/Python27/finalextract.py ====================

Traceback (most recent call last):
  File "C:/Python27/finalextract.py", line 4, in <module>
    files = [f for f in os.listdir(dirToScreens) if path.isfile(f)]
NameError: name 'dirToScreens' is not defined
>>> 
==================== RESTART: C:/Python27/finalextract.py ====================
>>> 
==================== RESTART: C:/Python27/finalextract.py ====================
>>> 
==================== RESTART: C:/Python27/finalextract.py ====================
>>> 
==================== RESTART: C:/Python27/finalextract.py ====================
>>> 
==================== RESTART: C:/Python27/finalextract.py ====================

Traceback (most recent call last):
  File "C:/Python27/finalextract.py", line 3, in <module>
    dirlist = os.listdir(stuff)
WindowsError: [Error 123] The filename, directory name, or volume label syntax is incorrect: 'C:\\Python27\x07pkshaha/*.*'
>>> 
==================== RESTART: C:/Python27/finalextract.py ====================

Traceback (most recent call last):
  File "C:/Python27/finalextract.py", line 3, in <module>
    dirlist = os.listdir(stuff)
WindowsError: [Error 3] The system cannot find the path specified: '/apkshaha/*.*'
>>> 
==================== RESTART: C:/Python27/finalextract.py ====================
['0d02b9d5539893efc674fbacae14944a.apk', '0f09c6328c3cdfaff549d41ec3ad0a7b.apk', '13ca516c86dddce2ade1481ff3c2b15c.apk', '1b1ac8dc4348f8561039c6ea5f0ae96e.apk', '1b5e6e70643aa22624ed691bce45874f.apk', '1dfd39c527884b0a07bd6e43e3c1822c.apk', '37b1ff263144da17a95100664fdf8f2a.apk', '3f1fe2984a0573fa0e466c0c6b81e856.apk', '4b41787a4aa7bc21d8e7ddf554dcffea.apk', '4beffb16b84e1e2e2d38a326074b1410.apk', '4c4b726dd246ef1782ca8b8b7d670739.apk', '4e17062eafc442671b37c5a2252e421a.apk', '50e3263ec5d8840ac83c8b93eb73b8e0.apk', '510f22ecb0ae6419b5f4065b32e54ab0.apk', '5afbd9a4ce382f44e8126970d99375ff.apk', '6296a3d5479665ec11a2a225b78a12d6.apk', '71b06e36622dc5cd05b4f125db2c15cb.apk', '7bf2b98b2f04b30cb4f4976e48b014f9.apk', '7bf33b1d492678e424002da0f22bec5e.apk', '7c350f3114b8670ffc713951ef55923c.apk', '7cefe3273715cc65e9529fad3ab47f85.apk', '7dad8dca1006648207526aaaa1acc104.apk', '7eafa8b0a70cf4e9b051c619ad4ad13d.apk', '81f68781a737238378e2d4387755b96d.apk', '8652c8bd78950d9472ab6bc0c6d6e4e7.apk', '866c82be658b5fe576a5acda542d262e.apk', '8b237024d75c18e063d95ff0f85b1457.apk', '93d5ac4459fef35a9a6c4619a92f2323.apk', '96d2d537af41aa3f58cbc4ae7ae89378.apk', '97c9c493dafbf2272213cd8e283c5327.apk', 'a537253264aae9dd0fc41105a5f02d51.apk', 'aac7e20dfb91a01f89c1674eb865b34a.apk', 'b0cc5a892b84357d930792746bcd7b7d.apk', 'b654add1ac8a9a728153a80f5535a846.apk', 'bca8dc984c9c8f6e3e893d72b865f932.apk', 'c5c4242e3042cc870e66b3505cd4e2eb.apk', 'c80a0c1896a159ec3517b835c9b6745b.apk', 'ce06346bb0da878b8eec14a274c8fd99.apk', 'cff4fe0cb116f540df3e8a9335cec37f.apk', 'e202ca657819e9dc31f13e8203b7b4a9.apk', 'e3853f8b1c5a8ccd9f6ddb9e49337bdf.apk', 'e3b49cf28a673a4086c701c7f64977b5.apk', 'e6acfde0d39e6707116e74fea23a42b0.apk', 'ef9d94363d5fba34094504c9d2f79c02.apk', 'f62465c73154d87777fa9e2c34b1800a.apk', 'fa7722f655e864f169dd6276ec8aa017.apk']
>>> 
==================== RESTART: C:/Python27/finalextract.py ====================

Traceback (most recent call last):
  File "C:/Python27/finalextract.py", line 4, in <module>
    print dirlist + '\n'
TypeError: can only concatenate list (not "str") to list
>>> 
==================== RESTART: C:/Python27/finalextract.py ====================

Traceback (most recent call last):
  File "C:/Python27/finalextract.py", line 4, in <module>
    print dirlist + "\n"
TypeError: can only concatenate list (not "str") to list
>>> 
==================== RESTART: C:/Python27/finalextract.py ====================
['0d02b9d5539893efc674fbacae14944a.apk', '0f09c6328c3cdfaff549d41ec3ad0a7b.apk', '13ca516c86dddce2ade1481ff3c2b15c.apk', '1b1ac8dc4348f8561039c6ea5f0ae96e.apk', '1b5e6e70643aa22624ed691bce45874f.apk', '1dfd39c527884b0a07bd6e43e3c1822c.apk', '37b1ff263144da17a95100664fdf8f2a.apk', '3f1fe2984a0573fa0e466c0c6b81e856.apk', '4b41787a4aa7bc21d8e7ddf554dcffea.apk', '4beffb16b84e1e2e2d38a326074b1410.apk', '4c4b726dd246ef1782ca8b8b7d670739.apk', '4e17062eafc442671b37c5a2252e421a.apk', '50e3263ec5d8840ac83c8b93eb73b8e0.apk', '510f22ecb0ae6419b5f4065b32e54ab0.apk', '5afbd9a4ce382f44e8126970d99375ff.apk', '6296a3d5479665ec11a2a225b78a12d6.apk', '71b06e36622dc5cd05b4f125db2c15cb.apk', '7bf2b98b2f04b30cb4f4976e48b014f9.apk', '7bf33b1d492678e424002da0f22bec5e.apk', '7c350f3114b8670ffc713951ef55923c.apk', '7cefe3273715cc65e9529fad3ab47f85.apk', '7dad8dca1006648207526aaaa1acc104.apk', '7eafa8b0a70cf4e9b051c619ad4ad13d.apk', '81f68781a737238378e2d4387755b96d.apk', '8652c8bd78950d9472ab6bc0c6d6e4e7.apk', '866c82be658b5fe576a5acda542d262e.apk', '8b237024d75c18e063d95ff0f85b1457.apk', '93d5ac4459fef35a9a6c4619a92f2323.apk', '96d2d537af41aa3f58cbc4ae7ae89378.apk', '97c9c493dafbf2272213cd8e283c5327.apk', 'a537253264aae9dd0fc41105a5f02d51.apk', 'aac7e20dfb91a01f89c1674eb865b34a.apk', 'b0cc5a892b84357d930792746bcd7b7d.apk', 'b654add1ac8a9a728153a80f5535a846.apk', 'bca8dc984c9c8f6e3e893d72b865f932.apk', 'c5c4242e3042cc870e66b3505cd4e2eb.apk', 'c80a0c1896a159ec3517b835c9b6745b.apk', 'ce06346bb0da878b8eec14a274c8fd99.apk', 'cff4fe0cb116f540df3e8a9335cec37f.apk', 'e202ca657819e9dc31f13e8203b7b4a9.apk', 'e3853f8b1c5a8ccd9f6ddb9e49337bdf.apk', 'e3b49cf28a673a4086c701c7f64977b5.apk', 'e6acfde0d39e6707116e74fea23a42b0.apk', 'ef9d94363d5fba34094504c9d2f79c02.apk', 'f62465c73154d87777fa9e2c34b1800a.apk', 'fa7722f655e864f169dd6276ec8aa017.apk']


>>> 
==================== RESTART: C:/Python27/finalextract.py ====================

Traceback (most recent call last):
  File "C:/Python27/finalextract.py", line 6, in <module>
    os.path.walk(your_dir, print_it, 0)
NameError: name 'your_dir' is not defined
>>> 
==================== RESTART: C:/Python27/finalextract.py ====================
c:/python27/apkshaha
['0d02b9d5539893efc674fbacae14944a.apk', '0f09c6328c3cdfaff549d41ec3ad0a7b.apk', '13ca516c86dddce2ade1481ff3c2b15c.apk', '1b1ac8dc4348f8561039c6ea5f0ae96e.apk', '1b5e6e70643aa22624ed691bce45874f.apk', '1dfd39c527884b0a07bd6e43e3c1822c.apk', '37b1ff263144da17a95100664fdf8f2a.apk', '3f1fe2984a0573fa0e466c0c6b81e856.apk', '4b41787a4aa7bc21d8e7ddf554dcffea.apk', '4beffb16b84e1e2e2d38a326074b1410.apk', '4c4b726dd246ef1782ca8b8b7d670739.apk', '4e17062eafc442671b37c5a2252e421a.apk', '50e3263ec5d8840ac83c8b93eb73b8e0.apk', '510f22ecb0ae6419b5f4065b32e54ab0.apk', '5afbd9a4ce382f44e8126970d99375ff.apk', '6296a3d5479665ec11a2a225b78a12d6.apk', '71b06e36622dc5cd05b4f125db2c15cb.apk', '7bf2b98b2f04b30cb4f4976e48b014f9.apk', '7bf33b1d492678e424002da0f22bec5e.apk', '7c350f3114b8670ffc713951ef55923c.apk', '7cefe3273715cc65e9529fad3ab47f85.apk', '7dad8dca1006648207526aaaa1acc104.apk', '7eafa8b0a70cf4e9b051c619ad4ad13d.apk', '81f68781a737238378e2d4387755b96d.apk', '8652c8bd78950d9472ab6bc0c6d6e4e7.apk', '866c82be658b5fe576a5acda542d262e.apk', '8b237024d75c18e063d95ff0f85b1457.apk', '93d5ac4459fef35a9a6c4619a92f2323.apk', '96d2d537af41aa3f58cbc4ae7ae89378.apk', '97c9c493dafbf2272213cd8e283c5327.apk', 'a537253264aae9dd0fc41105a5f02d51.apk', 'aac7e20dfb91a01f89c1674eb865b34a.apk', 'b0cc5a892b84357d930792746bcd7b7d.apk', 'b654add1ac8a9a728153a80f5535a846.apk', 'bca8dc984c9c8f6e3e893d72b865f932.apk', 'c5c4242e3042cc870e66b3505cd4e2eb.apk', 'c80a0c1896a159ec3517b835c9b6745b.apk', 'ce06346bb0da878b8eec14a274c8fd99.apk', 'cff4fe0cb116f540df3e8a9335cec37f.apk', 'e202ca657819e9dc31f13e8203b7b4a9.apk', 'e3853f8b1c5a8ccd9f6ddb9e49337bdf.apk', 'e3b49cf28a673a4086c701c7f64977b5.apk', 'e6acfde0d39e6707116e74fea23a42b0.apk', 'ef9d94363d5fba34094504c9d2f79c02.apk', 'f62465c73154d87777fa9e2c34b1800a.apk', 'fa7722f655e864f169dd6276ec8aa017.apk']
>>> 
==================== RESTART: C:/Python27/finalextract.py ====================
c:/python27/apkshaha
['0d02b9d5539893efc674fbacae14944a.apk', '0f09c6328c3cdfaff549d41ec3ad0a7b.apk', '13ca516c86dddce2ade1481ff3c2b15c.apk', '1b1ac8dc4348f8561039c6ea5f0ae96e.apk', '1b5e6e70643aa22624ed691bce45874f.apk', '1dfd39c527884b0a07bd6e43e3c1822c.apk', '37b1ff263144da17a95100664fdf8f2a.apk', '3f1fe2984a0573fa0e466c0c6b81e856.apk', '4b41787a4aa7bc21d8e7ddf554dcffea.apk', '4beffb16b84e1e2e2d38a326074b1410.apk', '4c4b726dd246ef1782ca8b8b7d670739.apk', '4e17062eafc442671b37c5a2252e421a.apk', '50e3263ec5d8840ac83c8b93eb73b8e0.apk', '510f22ecb0ae6419b5f4065b32e54ab0.apk', '5afbd9a4ce382f44e8126970d99375ff.apk', '6296a3d5479665ec11a2a225b78a12d6.apk', '71b06e36622dc5cd05b4f125db2c15cb.apk', '7bf2b98b2f04b30cb4f4976e48b014f9.apk', '7bf33b1d492678e424002da0f22bec5e.apk', '7c350f3114b8670ffc713951ef55923c.apk', '7cefe3273715cc65e9529fad3ab47f85.apk', '7dad8dca1006648207526aaaa1acc104.apk', '7eafa8b0a70cf4e9b051c619ad4ad13d.apk', '81f68781a737238378e2d4387755b96d.apk', '8652c8bd78950d9472ab6bc0c6d6e4e7.apk', '866c82be658b5fe576a5acda542d262e.apk', '8b237024d75c18e063d95ff0f85b1457.apk', '93d5ac4459fef35a9a6c4619a92f2323.apk', '96d2d537af41aa3f58cbc4ae7ae89378.apk', '97c9c493dafbf2272213cd8e283c5327.apk', 'a537253264aae9dd0fc41105a5f02d51.apk', 'aac7e20dfb91a01f89c1674eb865b34a.apk', 'b0cc5a892b84357d930792746bcd7b7d.apk', 'b654add1ac8a9a728153a80f5535a846.apk', 'bca8dc984c9c8f6e3e893d72b865f932.apk', 'c5c4242e3042cc870e66b3505cd4e2eb.apk', 'c80a0c1896a159ec3517b835c9b6745b.apk', 'ce06346bb0da878b8eec14a274c8fd99.apk', 'cff4fe0cb116f540df3e8a9335cec37f.apk', 'e202ca657819e9dc31f13e8203b7b4a9.apk', 'e3853f8b1c5a8ccd9f6ddb9e49337bdf.apk', 'e3b49cf28a673a4086c701c7f64977b5.apk', 'e6acfde0d39e6707116e74fea23a42b0.apk', 'ef9d94363d5fba34094504c9d2f79c02.apk', 'f62465c73154d87777fa9e2c34b1800a.apk', 'fa7722f655e864f169dd6276ec8aa017.apk']


>>> 
==================== RESTART: C:/Python27/finalextract.py ====================

Traceback (most recent call last):
  File "C:/Python27/finalextract.py", line 6, in <module>
    os.path.walk("c:/python27/apkshaha", print_it, 0)
  File "C:\Python27\lib\ntpath.py", line 269, in walk
    func(arg, top, names)
  File "C:/Python27/finalextract.py", line 4, in print_it
    print f + "\n"
TypeError: can only concatenate list (not "str") to list
>>> 
==================== RESTART: C:/Python27/finalextract.py ====================
['0d02b9d5539893efc674fbacae14944a.apk', '0f09c6328c3cdfaff549d41ec3ad0a7b.apk', '13ca516c86dddce2ade1481ff3c2b15c.apk', '1b1ac8dc4348f8561039c6ea5f0ae96e.apk', '1b5e6e70643aa22624ed691bce45874f.apk', '1dfd39c527884b0a07bd6e43e3c1822c.apk', '37b1ff263144da17a95100664fdf8f2a.apk', '3f1fe2984a0573fa0e466c0c6b81e856.apk', '4b41787a4aa7bc21d8e7ddf554dcffea.apk', '4beffb16b84e1e2e2d38a326074b1410.apk', '4c4b726dd246ef1782ca8b8b7d670739.apk', '4e17062eafc442671b37c5a2252e421a.apk', '50e3263ec5d8840ac83c8b93eb73b8e0.apk', '510f22ecb0ae6419b5f4065b32e54ab0.apk', '5afbd9a4ce382f44e8126970d99375ff.apk', '6296a3d5479665ec11a2a225b78a12d6.apk', '71b06e36622dc5cd05b4f125db2c15cb.apk', '7bf2b98b2f04b30cb4f4976e48b014f9.apk', '7bf33b1d492678e424002da0f22bec5e.apk', '7c350f3114b8670ffc713951ef55923c.apk', '7cefe3273715cc65e9529fad3ab47f85.apk', '7dad8dca1006648207526aaaa1acc104.apk', '7eafa8b0a70cf4e9b051c619ad4ad13d.apk', '81f68781a737238378e2d4387755b96d.apk', '8652c8bd78950d9472ab6bc0c6d6e4e7.apk', '866c82be658b5fe576a5acda542d262e.apk', '8b237024d75c18e063d95ff0f85b1457.apk', '93d5ac4459fef35a9a6c4619a92f2323.apk', '96d2d537af41aa3f58cbc4ae7ae89378.apk', '97c9c493dafbf2272213cd8e283c5327.apk', 'a537253264aae9dd0fc41105a5f02d51.apk', 'aac7e20dfb91a01f89c1674eb865b34a.apk', 'b0cc5a892b84357d930792746bcd7b7d.apk', 'b654add1ac8a9a728153a80f5535a846.apk', 'bca8dc984c9c8f6e3e893d72b865f932.apk', 'c5c4242e3042cc870e66b3505cd4e2eb.apk', 'c80a0c1896a159ec3517b835c9b6745b.apk', 'ce06346bb0da878b8eec14a274c8fd99.apk', 'cff4fe0cb116f540df3e8a9335cec37f.apk', 'e202ca657819e9dc31f13e8203b7b4a9.apk', 'e3853f8b1c5a8ccd9f6ddb9e49337bdf.apk', 'e3b49cf28a673a4086c701c7f64977b5.apk', 'e6acfde0d39e6707116e74fea23a42b0.apk', 'ef9d94363d5fba34094504c9d2f79c02.apk', 'f62465c73154d87777fa9e2c34b1800a.apk', 'fa7722f655e864f169dd6276ec8aa017.apk']
>>> 
==================== RESTART: C:/Python27/finalextract.py ====================
0d02b9d5539893efc674fbacae14944a.apk


0f09c6328c3cdfaff549d41ec3ad0a7b.apk


13ca516c86dddce2ade1481ff3c2b15c.apk


1b1ac8dc4348f8561039c6ea5f0ae96e.apk


1b5e6e70643aa22624ed691bce45874f.apk


1dfd39c527884b0a07bd6e43e3c1822c.apk


37b1ff263144da17a95100664fdf8f2a.apk


3f1fe2984a0573fa0e466c0c6b81e856.apk


4b41787a4aa7bc21d8e7ddf554dcffea.apk


4beffb16b84e1e2e2d38a326074b1410.apk


4c4b726dd246ef1782ca8b8b7d670739.apk


4e17062eafc442671b37c5a2252e421a.apk


50e3263ec5d8840ac83c8b93eb73b8e0.apk


510f22ecb0ae6419b5f4065b32e54ab0.apk


5afbd9a4ce382f44e8126970d99375ff.apk


6296a3d5479665ec11a2a225b78a12d6.apk


71b06e36622dc5cd05b4f125db2c15cb.apk


7bf2b98b2f04b30cb4f4976e48b014f9.apk


7bf33b1d492678e424002da0f22bec5e.apk


7c350f3114b8670ffc713951ef55923c.apk


7cefe3273715cc65e9529fad3ab47f85.apk


7dad8dca1006648207526aaaa1acc104.apk


7eafa8b0a70cf4e9b051c619ad4ad13d.apk


81f68781a737238378e2d4387755b96d.apk


8652c8bd78950d9472ab6bc0c6d6e4e7.apk


866c82be658b5fe576a5acda542d262e.apk


8b237024d75c18e063d95ff0f85b1457.apk


93d5ac4459fef35a9a6c4619a92f2323.apk


96d2d537af41aa3f58cbc4ae7ae89378.apk


97c9c493dafbf2272213cd8e283c5327.apk


a537253264aae9dd0fc41105a5f02d51.apk


aac7e20dfb91a01f89c1674eb865b34a.apk


b0cc5a892b84357d930792746bcd7b7d.apk


b654add1ac8a9a728153a80f5535a846.apk


bca8dc984c9c8f6e3e893d72b865f932.apk


c5c4242e3042cc870e66b3505cd4e2eb.apk


c80a0c1896a159ec3517b835c9b6745b.apk


ce06346bb0da878b8eec14a274c8fd99.apk


cff4fe0cb116f540df3e8a9335cec37f.apk


e202ca657819e9dc31f13e8203b7b4a9.apk


e3853f8b1c5a8ccd9f6ddb9e49337bdf.apk


e3b49cf28a673a4086c701c7f64977b5.apk


e6acfde0d39e6707116e74fea23a42b0.apk


ef9d94363d5fba34094504c9d2f79c02.apk


f62465c73154d87777fa9e2c34b1800a.apk


fa7722f655e864f169dd6276ec8aa017.apk


>>> 
==================== RESTART: C:/Python27/finalextract.py ====================
0d02b9d5539893efc674fbacae14944a.apk
0f09c6328c3cdfaff549d41ec3ad0a7b.apk
13ca516c86dddce2ade1481ff3c2b15c.apk
1b1ac8dc4348f8561039c6ea5f0ae96e.apk
1b5e6e70643aa22624ed691bce45874f.apk
1dfd39c527884b0a07bd6e43e3c1822c.apk
37b1ff263144da17a95100664fdf8f2a.apk
3f1fe2984a0573fa0e466c0c6b81e856.apk
4b41787a4aa7bc21d8e7ddf554dcffea.apk
4beffb16b84e1e2e2d38a326074b1410.apk
4c4b726dd246ef1782ca8b8b7d670739.apk
4e17062eafc442671b37c5a2252e421a.apk
50e3263ec5d8840ac83c8b93eb73b8e0.apk
510f22ecb0ae6419b5f4065b32e54ab0.apk
5afbd9a4ce382f44e8126970d99375ff.apk
6296a3d5479665ec11a2a225b78a12d6.apk
71b06e36622dc5cd05b4f125db2c15cb.apk
7bf2b98b2f04b30cb4f4976e48b014f9.apk
7bf33b1d492678e424002da0f22bec5e.apk
7c350f3114b8670ffc713951ef55923c.apk
7cefe3273715cc65e9529fad3ab47f85.apk
7dad8dca1006648207526aaaa1acc104.apk
7eafa8b0a70cf4e9b051c619ad4ad13d.apk
81f68781a737238378e2d4387755b96d.apk
8652c8bd78950d9472ab6bc0c6d6e4e7.apk
866c82be658b5fe576a5acda542d262e.apk
8b237024d75c18e063d95ff0f85b1457.apk
93d5ac4459fef35a9a6c4619a92f2323.apk
96d2d537af41aa3f58cbc4ae7ae89378.apk
97c9c493dafbf2272213cd8e283c5327.apk
a537253264aae9dd0fc41105a5f02d51.apk
aac7e20dfb91a01f89c1674eb865b34a.apk
b0cc5a892b84357d930792746bcd7b7d.apk
b654add1ac8a9a728153a80f5535a846.apk
bca8dc984c9c8f6e3e893d72b865f932.apk
c5c4242e3042cc870e66b3505cd4e2eb.apk
c80a0c1896a159ec3517b835c9b6745b.apk
ce06346bb0da878b8eec14a274c8fd99.apk
cff4fe0cb116f540df3e8a9335cec37f.apk
e202ca657819e9dc31f13e8203b7b4a9.apk
e3853f8b1c5a8ccd9f6ddb9e49337bdf.apk
e3b49cf28a673a4086c701c7f64977b5.apk
e6acfde0d39e6707116e74fea23a42b0.apk
ef9d94363d5fba34094504c9d2f79c02.apk
f62465c73154d87777fa9e2c34b1800a.apk
fa7722f655e864f169dd6276ec8aa017.apk
>>> 
==================== RESTART: C:/Python27/finalextract.py ====================
['android.permission.INTERNET', 'android.permission.RECEIVE_SMS', 'android.permission.READ_SMS', 'android.permission.SEND_SMS', 'android.permission.READ_PHONE_STATE', 'android.permission.PROCESS_OUTGOING_CALLS', 'android.permission.ACCESS_NETWORK_STATE', 'android.permission.ACCESS_FINE_LOCATION', 'android.permission.INTERNET', 'android.permission.RECORD_AUDIO', 'android.permission.WRITE_EXTERNAL_STORAGE', 'android.permission.CAMERA', 'android.permission.RECEIVE_BOOT_COMPLETED', 'android.permission.CALL_PHONE', 'android.permission.READ_CONTACTS', 'android.permission.VIBRATE']
3.0
['my.app.client.Client']
['my.app.client.BootReceiver', 'my.app.client.AlarmListener']
['android.permission.INTERNET', 'android.permission.RECEIVE_SMS', 'android.permission.READ_SMS', 'android.permission.SEND_SMS', 'android.permission.READ_PHONE_STATE', 'android.permission.PROCESS_OUTGOING_CALLS', 'android.permission.ACCESS_NETWORK_STATE', 'android.permission.ACCESS_FINE_LOCATION', 'android.permission.INTERNET', 'android.permission.RECORD_AUDIO', 'android.permission.WRITE_EXTERNAL_STORAGE', 'android.permission.CAMERA', 'android.permission.RECEIVE_BOOT_COMPLETED', 'android.permission.CALL_PHONE', 'android.permission.READ_CONTACTS', 'android.permission.VIBRATE']
3.0
['my.app.client.Client']
['my.app.client.BootReceiver', 'my.app.client.AlarmListener']
['android.permission.INTERNET', 'android.permission.RECEIVE_SMS', 'android.permission.READ_SMS', 'android.permission.SEND_SMS', 'android.permission.READ_PHONE_STATE', 'android.permission.PROCESS_OUTGOING_CALLS', 'android.permission.ACCESS_NETWORK_STATE', 'android.permission.ACCESS_FINE_LOCATION', 'android.permission.INTERNET', 'android.permission.RECORD_AUDIO', 'android.permission.WRITE_EXTERNAL_STORAGE', 'android.permission.CAMERA', 'android.permission.RECEIVE_BOOT_COMPLETED', 'android.permission.CALL_PHONE', 'android.permission.READ_CONTACTS', 'android.permission.VIBRATE']
3.0
['my.app.client.Client']
['my.app.client.BootReceiver', 'my.app.client.AlarmListener']
['android.permission.INTERNET', 'android.permission.RECEIVE_SMS', 'android.permission.READ_SMS', 'android.permission.SEND_SMS', 'android.permission.READ_PHONE_STATE', 'android.permission.PROCESS_OUTGOING_CALLS', 'android.permission.ACCESS_NETWORK_STATE', 'android.permission.ACCESS_FINE_LOCATION', 'android.permission.INTERNET', 'android.permission.RECORD_AUDIO', 'android.permission.WRITE_EXTERNAL_STORAGE', 'android.permission.CAMERA', 'android.permission.RECEIVE_BOOT_COMPLETED', 'android.permission.CALL_PHONE', 'android.permission.READ_CONTACTS', 'android.permission.VIBRATE']
3.0
['my.app.client.Client']
['my.app.client.BootReceiver', 'my.app.client.AlarmListener']
['android.permission.INTERNET', 'android.permission.RECEIVE_SMS', 'android.permission.READ_SMS', 'android.permission.SEND_SMS', 'android.permission.READ_PHONE_STATE', 'android.permission.PROCESS_OUTGOING_CALLS', 'android.permission.ACCESS_NETWORK_STATE', 'android.permission.ACCESS_FINE_LOCATION', 'android.permission.INTERNET', 'android.permission.RECORD_AUDIO', 'android.permission.WRITE_EXTERNAL_STORAGE', 'android.permission.CAMERA', 'android.permission.RECEIVE_BOOT_COMPLETED', 'android.permission.CALL_PHONE', 'android.permission.READ_CONTACTS', 'android.permission.VIBRATE']
3.0
['my.app.client.Client']
['my.app.client.BootReceiver', 'my.app.client.AlarmListener']
['android.permission.INTERNET', 'android.permission.RECEIVE_SMS', 'android.permission.READ_SMS', 'android.permission.SEND_SMS', 'android.permission.READ_PHONE_STATE', 'android.permission.PROCESS_OUTGOING_CALLS', 'android.permission.ACCESS_NETWORK_STATE', 'android.permission.ACCESS_FINE_LOCATION', 'android.permission.INTERNET', 'android.permission.RECORD_AUDIO', 'android.permission.WRITE_EXTERNAL_STORAGE', 'android.permission.CAMERA', 'android.permission.RECEIVE_BOOT_COMPLETED', 'android.permission.CALL_PHONE', 'android.permission.READ_CONTACTS', 'android.permission.VIBRATE']
3.0
['my.app.client.Client']
['my.app.client.BootReceiver', 'my.app.client.AlarmListener']
['android.permission.INTERNET', 'android.permission.RECEIVE_SMS', 'android.permission.READ_SMS', 'android.permission.SEND_SMS', 'android.permission.READ_PHONE_STATE', 'android.permission.PROCESS_OUTGOING_CALLS', 'android.permission.ACCESS_NETWORK_STATE', 'android.permission.ACCESS_FINE_LOCATION', 'android.permission.INTERNET', 'android.permission.RECORD_AUDIO', 'android.permission.WRITE_EXTERNAL_STORAGE', 'android.permission.CAMERA', 'android.permission.RECEIVE_BOOT_COMPLETED', 'android.permission.CALL_PHONE', 'android.permission.READ_CONTACTS', 'android.permission.VIBRATE']
3.0
['my.app.client.Client']
['my.app.client.BootReceiver', 'my.app.client.AlarmListener']
['android.permission.INTERNET', 'android.permission.RECEIVE_SMS', 'android.permission.READ_SMS', 'android.permission.SEND_SMS', 'android.permission.READ_PHONE_STATE', 'android.permission.PROCESS_OUTGOING_CALLS', 'android.permission.ACCESS_NETWORK_STATE', 'android.permission.ACCESS_FINE_LOCATION', 'android.permission.INTERNET', 'android.permission.RECORD_AUDIO', 'android.permission.WRITE_EXTERNAL_STORAGE', 'android.permission.CAMERA', 'android.permission.RECEIVE_BOOT_COMPLETED', 'android.permission.CALL_PHONE', 'android.permission.READ_CONTACTS', 'android.permission.VIBRATE']
3.0
['my.app.client.Client']
['my.app.client.BootReceiver', 'my.app.client.AlarmListener']
['android.permission.INTERNET', 'android.permission.RECEIVE_SMS', 'android.permission.READ_SMS', 'android.permission.SEND_SMS', 'android.permission.READ_PHONE_STATE', 'android.permission.PROCESS_OUTGOING_CALLS', 'android.permission.ACCESS_NETWORK_STATE', 'android.permission.ACCESS_FINE_LOCATION', 'android.permission.INTERNET', 'android.permission.RECORD_AUDIO', 'android.permission.WRITE_EXTERNAL_STORAGE', 'android.permission.CAMERA', 'android.permission.RECEIVE_BOOT_COMPLETED', 'android.permission.CALL_PHONE', 'android.permission.READ_CONTACTS', 'android.permission.VIBRATE']
3.0
['my.app.client.Client']
['my.app.client.BootReceiver', 'my.app.client.AlarmListener']
['android.permission.INTERNET', 'android.permission.RECEIVE_SMS', 'android.permission.READ_SMS', 'android.permission.SEND_SMS', 'android.permission.READ_PHONE_STATE', 'android.permission.PROCESS_OUTGOING_CALLS', 'android.permission.ACCESS_NETWORK_STATE', 'android.permission.ACCESS_FINE_LOCATION', 'android.permission.INTERNET', 'android.permission.RECORD_AUDIO', 'android.permission.WRITE_EXTERNAL_STORAGE', 'android.permission.CAMERA', 'android.permission.RECEIVE_BOOT_COMPLETED', 'android.permission.CALL_PHONE', 'android.permission.READ_CONTACTS', 'android.permission.VIBRATE']
3.0
['my.app.client.Client']
['my.app.client.BootReceiver', 'my.app.client.AlarmListener']
['android.permission.INTERNET', 'android.permission.RECEIVE_SMS', 'android.permission.READ_SMS', 'android.permission.SEND_SMS', 'android.permission.READ_PHONE_STATE', 'android.permission.PROCESS_OUTGOING_CALLS', 'android.permission.ACCESS_NETWORK_STATE', 'android.permission.ACCESS_FINE_LOCATION', 'android.permission.INTERNET', 'android.permission.RECORD_AUDIO', 'android.permission.WRITE_EXTERNAL_STORAGE', 'android.permission.CAMERA', 'android.permission.RECEIVE_BOOT_COMPLETED', 'android.permission.CALL_PHONE', 'android.permission.READ_CONTACTS', 'android.permission.VIBRATE']
3.0
['my.app.client.Client']
['my.app.client.BootReceiver', 'my.app.client.AlarmListener']
['android.permission.INTERNET', 'android.permission.RECEIVE_SMS', 'android.permission.READ_SMS', 'android.permission.SEND_SMS', 'android.permission.READ_PHONE_STATE', 'android.permission.PROCESS_OUTGOING_CALLS', 'android.permission.ACCESS_NETWORK_STATE', 'android.permission.ACCESS_FINE_LOCATION', 'android.permission.INTERNET', 'android.permission.RECORD_AUDIO', 'android.permission.WRITE_EXTERNAL_STORAGE', 'android.permission.CAMERA', 'android.permission.RECEIVE_BOOT_COMPLETED', 'android.permission.CALL_PHONE', 'android.permission.READ_CONTACTS', 'android.permission.VIBRATE']
3.0
['my.app.client.Client']
['my.app.client.BootReceiver', 'my.app.client.AlarmListener']
['android.permission.INTERNET', 'android.permission.RECEIVE_SMS', 'android.permission.READ_SMS', 'android.permission.SEND_SMS', 'android.permission.READ_PHONE_STATE', 'android.permission.PROCESS_OUTGOING_CALLS', 'android.permission.ACCESS_NETWORK_STATE', 'android.permission.ACCESS_FINE_LOCATION', 'android.permission.INTERNET', 'android.permission.RECORD_AUDIO', 'android.permission.WRITE_EXTERNAL_STORAGE', 'android.permission.CAMERA', 'android.permission.RECEIVE_BOOT_COMPLETED', 'android.permission.CALL_PHONE', 'android.permission.READ_CONTACTS', 'android.permission.VIBRATE']
3.0
['my.app.client.Client']
['my.app.client.BootReceiver', 'my.app.client.AlarmListener']
['android.permission.INTERNET', 'android.permission.RECEIVE_SMS', 'android.permission.READ_SMS', 'android.permission.SEND_SMS', 'android.permission.READ_PHONE_STATE', 'android.permission.PROCESS_OUTGOING_CALLS', 'android.permission.ACCESS_NETWORK_STATE', 'android.permission.ACCESS_FINE_LOCATION', 'android.permission.INTERNET', 'android.permission.RECORD_AUDIO', 'android.permission.WRITE_EXTERNAL_STORAGE', 'android.permission.CAMERA', 'android.permission.RECEIVE_BOOT_COMPLETED', 'android.permission.CALL_PHONE', 'android.permission.READ_CONTACTS', 'android.permission.VIBRATE']
3.0
['my.app.client.Client']
['my.app.client.BootReceiver', 'my.app.client.AlarmListener']
['android.permission.INTERNET', 'android.permission.RECEIVE_SMS', 'android.permission.READ_SMS', 'android.permission.SEND_SMS', 'android.permission.READ_PHONE_STATE', 'android.permission.PROCESS_OUTGOING_CALLS', 'android.permission.ACCESS_NETWORK_STATE', 'android.permission.ACCESS_FINE_LOCATION', 'android.permission.INTERNET', 'android.permission.RECORD_AUDIO', 'android.permission.WRITE_EXTERNAL_STORAGE', 'android.permission.CAMERA', 'android.permission.RECEIVE_BOOT_COMPLETED', 'android.permission.CALL_PHONE', 'android.permission.READ_CONTACTS', 'android.permission.VIBRATE']
3.0
['my.app.client.Client']
['my.app.client.BootReceiver', 'my.app.client.AlarmListener']
['android.permission.INTERNET', 'android.permission.RECEIVE_SMS', 'android.permission.READ_SMS', 'android.permission.SEND_SMS', 'android.permission.READ_PHONE_STATE', 'android.permission.PROCESS_OUTGOING_CALLS', 'android.permission.ACCESS_NETWORK_STATE', 'android.permission.ACCESS_FINE_LOCATION', 'android.permission.INTERNET', 'android.permission.RECORD_AUDIO', 'android.permission.WRITE_EXTERNAL_STORAGE', 'android.permission.CAMERA', 'android.permission.RECEIVE_BOOT_COMPLETED', 'android.permission.CALL_PHONE', 'android.permission.READ_CONTACTS', 'android.permission.VIBRATE']
3.0
['my.app.client.Client']
['my.app.client.BootReceiver', 'my.app.client.AlarmListener']
['android.permission.INTERNET', 'android.permission.RECEIVE_SMS', 'android.permission.READ_SMS', 'android.permission.SEND_SMS', 'android.permission.READ_PHONE_STATE', 'android.permission.PROCESS_OUTGOING_CALLS', 'android.permission.ACCESS_NETWORK_STATE', 'android.permission.ACCESS_FINE_LOCATION', 'android.permission.INTERNET', 'android.permission.RECORD_AUDIO', 'android.permission.WRITE_EXTERNAL_STORAGE', 'android.permission.CAMERA', 'android.permission.RECEIVE_BOOT_COMPLETED', 'android.permission.CALL_PHONE', 'android.permission.READ_CONTACTS', 'android.permission.VIBRATE']
3.0
['my.app.client.Client']
['my.app.client.BootReceiver', 'my.app.client.AlarmListener']
['android.permission.INTERNET', 'android.permission.RECEIVE_SMS', 'android.permission.READ_SMS', 'android.permission.SEND_SMS', 'android.permission.READ_PHONE_STATE', 'android.permission.PROCESS_OUTGOING_CALLS', 'android.permission.ACCESS_NETWORK_STATE', 'android.permission.ACCESS_FINE_LOCATION', 'android.permission.INTERNET', 'android.permission.RECORD_AUDIO', 'android.permission.WRITE_EXTERNAL_STORAGE', 'android.permission.CAMERA', 'android.permission.RECEIVE_BOOT_COMPLETED', 'android.permission.CALL_PHONE', 'android.permission.READ_CONTACTS', 'android.permission.VIBRATE']
3.0
['my.app.client.Client']
['my.app.client.BootReceiver', 'my.app.client.AlarmListener']
['android.permission.INTERNET', 'android.permission.RECEIVE_SMS', 'android.permission.READ_SMS', 'android.permission.SEND_SMS', 'android.permission.READ_PHONE_STATE', 'android.permission.PROCESS_OUTGOING_CALLS', 'android.permission.ACCESS_NETWORK_STATE', 'android.permission.ACCESS_FINE_LOCATION', 'android.permission.INTERNET', 'android.permission.RECORD_AUDIO', 'android.permission.WRITE_EXTERNAL_STORAGE', 'android.permission.CAMERA', 'android.permission.RECEIVE_BOOT_COMPLETED', 'android.permission.CALL_PHONE', 'android.permission.READ_CONTACTS', 'android.permission.VIBRATE']
3.0
['my.app.client.Client']
['my.app.client.BootReceiver', 'my.app.client.AlarmListener']
['android.permission.INTERNET', 'android.permission.RECEIVE_SMS', 'android.permission.READ_SMS', 'android.permission.SEND_SMS', 'android.permission.READ_PHONE_STATE', 'android.permission.PROCESS_OUTGOING_CALLS', 'android.permission.ACCESS_NETWORK_STATE', 'android.permission.ACCESS_FINE_LOCATION', 'android.permission.INTERNET', 'android.permission.RECORD_AUDIO', 'android.permission.WRITE_EXTERNAL_STORAGE', 'android.permission.CAMERA', 'android.permission.RECEIVE_BOOT_COMPLETED', 'android.permission.CALL_PHONE', 'android.permission.READ_CONTACTS', 'android.permission.VIBRATE']
3.0
['my.app.client.Client']
['my.app.client.BootReceiver', 'my.app.client.AlarmListener']
['android.permission.INTERNET', 'android.permission.RECEIVE_SMS', 'android.permission.READ_SMS', 'android.permission.SEND_SMS', 'android.permission.READ_PHONE_STATE', 'android.permission.PROCESS_OUTGOING_CALLS', 'android.permission.ACCESS_NETWORK_STATE', 'android.permission.ACCESS_FINE_LOCATION', 'android.permission.INTERNET', 'android.permission.RECORD_AUDIO', 'android.permission.WRITE_EXTERNAL_STORAGE', 'android.permission.CAMERA', 'android.permission.RECEIVE_BOOT_COMPLETED', 'android.permission.CALL_PHONE', 'android.permission.READ_CONTACTS', 'android.permission.VIBRATE']
3.0
['my.app.client.Client']
['my.app.client.BootReceiver', 'my.app.client.AlarmListener']
['android.permission.INTERNET', 'android.permission.RECEIVE_SMS', 'android.permission.READ_SMS', 'android.permission.SEND_SMS', 'android.permission.READ_PHONE_STATE', 'android.permission.PROCESS_OUTGOING_CALLS', 'android.permission.ACCESS_NETWORK_STATE', 'android.permission.ACCESS_FINE_LOCATION', 'android.permission.INTERNET', 'android.permission.RECORD_AUDIO', 'android.permission.WRITE_EXTERNAL_STORAGE', 'android.permission.CAMERA', 'android.permission.RECEIVE_BOOT_COMPLETED', 'android.permission.CALL_PHONE', 'android.permission.READ_CONTACTS', 'android.permission.VIBRATE']
3.0
['my.app.client.Client']
['my.app.client.BootReceiver', 'my.app.client.AlarmListener']
['android.permission.INTERNET', 'android.permission.RECEIVE_SMS', 'android.permission.READ_SMS', 'android.permission.SEND_SMS', 'android.permission.READ_PHONE_STATE', 'android.permission.PROCESS_OUTGOING_CALLS', 'android.permission.ACCESS_NETWORK_STATE', 'android.permission.ACCESS_FINE_LOCATION', 'android.permission.INTERNET', 'android.permission.RECORD_AUDIO', 'android.permission.WRITE_EXTERNAL_STORAGE', 'android.permission.CAMERA', 'android.permission.RECEIVE_BOOT_COMPLETED', 'android.permission.CALL_PHONE', 'android.permission.READ_CONTACTS', 'android.permission.VIBRATE']
3.0
['my.app.client.Client']
['my.app.client.BootReceiver', 'my.app.client.AlarmListener']
['android.permission.INTERNET', 'android.permission.RECEIVE_SMS', 'android.permission.READ_SMS', 'android.permission.SEND_SMS', 'android.permission.READ_PHONE_STATE', 'android.permission.PROCESS_OUTGOING_CALLS', 'android.permission.ACCESS_NETWORK_STATE', 'android.permission.ACCESS_FINE_LOCATION', 'android.permission.INTERNET', 'android.permission.RECORD_AUDIO', 'android.permission.WRITE_EXTERNAL_STORAGE', 'android.permission.CAMERA', 'android.permission.RECEIVE_BOOT_COMPLETED', 'android.permission.CALL_PHONE', 'android.permission.READ_CONTACTS', 'android.permission.VIBRATE']
3.0
['my.app.client.Client']
['my.app.client.BootReceiver', 'my.app.client.AlarmListener']
['android.permission.INTERNET', 'android.permission.RECEIVE_SMS', 'android.permission.READ_SMS', 'android.permission.SEND_SMS', 'android.permission.READ_PHONE_STATE', 'android.permission.PROCESS_OUTGOING_CALLS', 'android.permission.ACCESS_NETWORK_STATE', 'android.permission.ACCESS_FINE_LOCATION', 'android.permission.INTERNET', 'android.permission.RECORD_AUDIO', 'android.permission.WRITE_EXTERNAL_STORAGE', 'android.permission.CAMERA', 'android.permission.RECEIVE_BOOT_COMPLETED', 'android.permission.CALL_PHONE', 'android.permission.READ_CONTACTS', 'android.permission.VIBRATE']
3.0
['my.app.client.Client']
['my.app.client.BootReceiver', 'my.app.client.AlarmListener']
['android.permission.INTERNET', 'android.permission.RECEIVE_SMS', 'android.permission.READ_SMS', 'android.permission.SEND_SMS', 'android.permission.READ_PHONE_STATE', 'android.permission.PROCESS_OUTGOING_CALLS', 'android.permission.ACCESS_NETWORK_STATE', 'android.permission.ACCESS_FINE_LOCATION', 'android.permission.INTERNET', 'android.permission.RECORD_AUDIO', 'android.permission.WRITE_EXTERNAL_STORAGE', 'android.permission.CAMERA', 'android.permission.RECEIVE_BOOT_COMPLETED', 'android.permission.CALL_PHONE', 'android.permission.READ_CONTACTS', 'android.permission.VIBRATE']
3.0
['my.app.client.Client']
['my.app.client.BootReceiver', 'my.app.client.AlarmListener']
['android.permission.INTERNET', 'android.permission.RECEIVE_SMS', 'android.permission.READ_SMS', 'android.permission.SEND_SMS', 'android.permission.READ_PHONE_STATE', 'android.permission.PROCESS_OUTGOING_CALLS', 'android.permission.ACCESS_NETWORK_STATE', 'android.permission.ACCESS_FINE_LOCATION', 'android.permission.INTERNET', 'android.permission.RECORD_AUDIO', 'android.permission.WRITE_EXTERNAL_STORAGE', 'android.permission.CAMERA', 'android.permission.RECEIVE_BOOT_COMPLETED', 'android.permission.CALL_PHONE', 'android.permission.READ_CONTACTS', 'android.permission.VIBRATE']
3.0
['my.app.client.Client']
['my.app.client.BootReceiver', 'my.app.client.AlarmListener']
['android.permission.INTERNET', 'android.permission.RECEIVE_SMS', 'android.permission.READ_SMS', 'android.permission.SEND_SMS', 'android.permission.READ_PHONE_STATE', 'android.permission.PROCESS_OUTGOING_CALLS', 'android.permission.ACCESS_NETWORK_STATE', 'android.permission.ACCESS_FINE_LOCATION', 'android.permission.INTERNET', 'android.permission.RECORD_AUDIO', 'android.permission.WRITE_EXTERNAL_STORAGE', 'android.permission.CAMERA', 'android.permission.RECEIVE_BOOT_COMPLETED', 'android.permission.CALL_PHONE', 'android.permission.READ_CONTACTS', 'android.permission.VIBRATE']
3.0
['my.app.client.Client']
['my.app.client.BootReceiver', 'my.app.client.AlarmListener']
['android.permission.INTERNET', 'android.permission.RECEIVE_SMS', 'android.permission.READ_SMS', 'android.permission.SEND_SMS', 'android.permission.READ_PHONE_STATE', 'android.permission.PROCESS_OUTGOING_CALLS', 'android.permission.ACCESS_NETWORK_STATE', 'android.permission.ACCESS_FINE_LOCATION', 'android.permission.INTERNET', 'android.permission.RECORD_AUDIO', 'android.permission.WRITE_EXTERNAL_STORAGE', 'android.permission.CAMERA', 'android.permission.RECEIVE_BOOT_COMPLETED', 'android.permission.CALL_PHONE', 'android.permission.READ_CONTACTS', 'android.permission.VIBRATE']
3.0
['my.app.client.Client']
['my.app.client.BootReceiver', 'my.app.client.AlarmListener']
['android.permission.INTERNET', 'android.permission.RECEIVE_SMS', 'android.permission.READ_SMS', 'android.permission.SEND_SMS', 'android.permission.READ_PHONE_STATE', 'android.permission.PROCESS_OUTGOING_CALLS', 'android.permission.ACCESS_NETWORK_STATE', 'android.permission.ACCESS_FINE_LOCATION', 'android.permission.INTERNET', 'android.permission.RECORD_AUDIO', 'android.permission.WRITE_EXTERNAL_STORAGE', 'android.permission.CAMERA', 'android.permission.RECEIVE_BOOT_COMPLETED', 'android.permission.CALL_PHONE', 'android.permission.READ_CONTACTS', 'android.permission.VIBRATE']
3.0
['my.app.client.Client']
['my.app.client.BootReceiver', 'my.app.client.AlarmListener']
['android.permission.INTERNET', 'android.permission.RECEIVE_SMS', 'android.permission.READ_SMS', 'android.permission.SEND_SMS', 'android.permission.READ_PHONE_STATE', 'android.permission.PROCESS_OUTGOING_CALLS', 'android.permission.ACCESS_NETWORK_STATE', 'android.permission.ACCESS_FINE_LOCATION', 'android.permission.INTERNET', 'android.permission.RECORD_AUDIO', 'android.permission.WRITE_EXTERNAL_STORAGE', 'android.permission.CAMERA', 'android.permission.RECEIVE_BOOT_COMPLETED', 'android.permission.CALL_PHONE', 'android.permission.READ_CONTACTS', 'android.permission.VIBRATE']
3.0
['my.app.client.Client']
['my.app.client.BootReceiver', 'my.app.client.AlarmListener']
['android.permission.INTERNET', 'android.permission.RECEIVE_SMS', 'android.permission.READ_SMS', 'android.permission.SEND_SMS', 'android.permission.READ_PHONE_STATE', 'android.permission.PROCESS_OUTGOING_CALLS', 'android.permission.ACCESS_NETWORK_STATE', 'android.permission.ACCESS_FINE_LOCATION', 'android.permission.INTERNET', 'android.permission.RECORD_AUDIO', 'android.permission.WRITE_EXTERNAL_STORAGE', 'android.permission.CAMERA', 'android.permission.RECEIVE_BOOT_COMPLETED', 'android.permission.CALL_PHONE', 'android.permission.READ_CONTACTS', 'android.permission.VIBRATE']
3.0
['my.app.client.Client']
['my.app.client.BootReceiver', 'my.app.client.AlarmListener']
['android.permission.INTERNET', 'android.permission.RECEIVE_SMS', 'android.permission.READ_SMS', 'android.permission.SEND_SMS', 'android.permission.READ_PHONE_STATE', 'android.permission.PROCESS_OUTGOING_CALLS', 'android.permission.ACCESS_NETWORK_STATE', 'android.permission.ACCESS_FINE_LOCATION', 'android.permission.INTERNET', 'android.permission.RECORD_AUDIO', 'android.permission.WRITE_EXTERNAL_STORAGE', 'android.permission.CAMERA', 'android.permission.RECEIVE_BOOT_COMPLETED', 'android.permission.CALL_PHONE', 'android.permission.READ_CONTACTS', 'android.permission.VIBRATE']
3.0
['my.app.client.Client']
['my.app.client.BootReceiver', 'my.app.client.AlarmListener']
['android.permission.INTERNET', 'android.permission.RECEIVE_SMS', 'android.permission.READ_SMS', 'android.permission.SEND_SMS', 'android.permission.READ_PHONE_STATE', 'android.permission.PROCESS_OUTGOING_CALLS', 'android.permission.ACCESS_NETWORK_STATE', 'android.permission.ACCESS_FINE_LOCATION', 'android.permission.INTERNET', 'android.permission.RECORD_AUDIO', 'android.permission.WRITE_EXTERNAL_STORAGE', 'android.permission.CAMERA', 'android.permission.RECEIVE_BOOT_COMPLETED', 'android.permission.CALL_PHONE', 'android.permission.READ_CONTACTS', 'android.permission.VIBRATE']
3.0
['my.app.client.Client']
['my.app.client.BootReceiver', 'my.app.client.AlarmListener']
['android.permission.INTERNET', 'android.permission.RECEIVE_SMS', 'android.permission.READ_SMS', 'android.permission.SEND_SMS', 'android.permission.READ_PHONE_STATE', 'android.permission.PROCESS_OUTGOING_CALLS', 'android.permission.ACCESS_NETWORK_STATE', 'android.permission.ACCESS_FINE_LOCATION', 'android.permission.INTERNET', 'android.permission.RECORD_AUDIO', 'android.permission.WRITE_EXTERNAL_STORAGE', 'android.permission.CAMERA', 'android.permission.RECEIVE_BOOT_COMPLETED', 'android.permission.CALL_PHONE', 'android.permission.READ_CONTACTS', 'android.permission.VIBRATE']
3.0
['my.app.client.Client']
['my.app.client.BootReceiver', 'my.app.client.AlarmListener']
['android.permission.INTERNET', 'android.permission.RECEIVE_SMS', 'android.permission.READ_SMS', 'android.permission.SEND_SMS', 'android.permission.READ_PHONE_STATE', 'android.permission.PROCESS_OUTGOING_CALLS', 'android.permission.ACCESS_NETWORK_STATE', 'android.permission.ACCESS_FINE_LOCATION', 'android.permission.INTERNET', 'android.permission.RECORD_AUDIO', 'android.permission.WRITE_EXTERNAL_STORAGE', 'android.permission.CAMERA', 'android.permission.RECEIVE_BOOT_COMPLETED', 'android.permission.CALL_PHONE', 'android.permission.READ_CONTACTS', 'android.permission.VIBRATE']
3.0
['my.app.client.Client']
['my.app.client.BootReceiver', 'my.app.client.AlarmListener']
['android.permission.INTERNET', 'android.permission.RECEIVE_SMS', 'android.permission.READ_SMS', 'android.permission.SEND_SMS', 'android.permission.READ_PHONE_STATE', 'android.permission.PROCESS_OUTGOING_CALLS', 'android.permission.ACCESS_NETWORK_STATE', 'android.permission.ACCESS_FINE_LOCATION', 'android.permission.INTERNET', 'android.permission.RECORD_AUDIO', 'android.permission.WRITE_EXTERNAL_STORAGE', 'android.permission.CAMERA', 'android.permission.RECEIVE_BOOT_COMPLETED', 'android.permission.CALL_PHONE', 'android.permission.READ_CONTACTS', 'android.permission.VIBRATE']
3.0
['my.app.client.Client']
['my.app.client.BootReceiver', 'my.app.client.AlarmListener']
['android.permission.INTERNET', 'android.permission.RECEIVE_SMS', 'android.permission.READ_SMS', 'android.permission.SEND_SMS', 'android.permission.READ_PHONE_STATE', 'android.permission.PROCESS_OUTGOING_CALLS', 'android.permission.ACCESS_NETWORK_STATE', 'android.permission.ACCESS_FINE_LOCATION', 'android.permission.INTERNET', 'android.permission.RECORD_AUDIO', 'android.permission.WRITE_EXTERNAL_STORAGE', 'android.permission.CAMERA', 'android.permission.RECEIVE_BOOT_COMPLETED', 'android.permission.CALL_PHONE', 'android.permission.READ_CONTACTS', 'android.permission.VIBRATE']
3.0
['my.app.client.Client']
['my.app.client.BootReceiver', 'my.app.client.AlarmListener']
['android.permission.INTERNET', 'android.permission.RECEIVE_SMS', 'android.permission.READ_SMS', 'android.permission.SEND_SMS', 'android.permission.READ_PHONE_STATE', 'android.permission.PROCESS_OUTGOING_CALLS', 'android.permission.ACCESS_NETWORK_STATE', 'android.permission.ACCESS_FINE_LOCATION', 'android.permission.INTERNET', 'android.permission.RECORD_AUDIO', 'android.permission.WRITE_EXTERNAL_STORAGE', 'android.permission.CAMERA', 'android.permission.RECEIVE_BOOT_COMPLETED', 'android.permission.CALL_PHONE', 'android.permission.READ_CONTACTS', 'android.permission.VIBRATE']
3.0
['my.app.client.Client']
['my.app.client.BootReceiver', 'my.app.client.AlarmListener']
['android.permission.INTERNET', 'android.permission.RECEIVE_SMS', 'android.permission.READ_SMS', 'android.permission.SEND_SMS', 'android.permission.READ_PHONE_STATE', 'android.permission.PROCESS_OUTGOING_CALLS', 'android.permission.ACCESS_NETWORK_STATE', 'android.permission.ACCESS_FINE_LOCATION', 'android.permission.INTERNET', 'android.permission.RECORD_AUDIO', 'android.permission.WRITE_EXTERNAL_STORAGE', 'android.permission.CAMERA', 'android.permission.RECEIVE_BOOT_COMPLETED', 'android.permission.CALL_PHONE', 'android.permission.READ_CONTACTS', 'android.permission.VIBRATE']
3.0
['my.app.client.Client']
['my.app.client.BootReceiver', 'my.app.client.AlarmListener']
['android.permission.INTERNET', 'android.permission.RECEIVE_SMS', 'android.permission.READ_SMS', 'android.permission.SEND_SMS', 'android.permission.READ_PHONE_STATE', 'android.permission.PROCESS_OUTGOING_CALLS', 'android.permission.ACCESS_NETWORK_STATE', 'android.permission.ACCESS_FINE_LOCATION', 'android.permission.INTERNET', 'android.permission.RECORD_AUDIO', 'android.permission.WRITE_EXTERNAL_STORAGE', 'android.permission.CAMERA', 'android.permission.RECEIVE_BOOT_COMPLETED', 'android.permission.CALL_PHONE', 'android.permission.READ_CONTACTS', 'android.permission.VIBRATE']
3.0
['my.app.client.Client']
['my.app.client.BootReceiver', 'my.app.client.AlarmListener']
['android.permission.INTERNET', 'android.permission.RECEIVE_SMS', 'android.permission.READ_SMS', 'android.permission.SEND_SMS', 'android.permission.READ_PHONE_STATE', 'android.permission.PROCESS_OUTGOING_CALLS', 'android.permission.ACCESS_NETWORK_STATE', 'android.permission.ACCESS_FINE_LOCATION', 'android.permission.INTERNET', 'android.permission.RECORD_AUDIO', 'android.permission.WRITE_EXTERNAL_STORAGE', 'android.permission.CAMERA', 'android.permission.RECEIVE_BOOT_COMPLETED', 'android.permission.CALL_PHONE', 'android.permission.READ_CONTACTS', 'android.permission.VIBRATE']
3.0
['my.app.client.Client']
['my.app.client.BootReceiver', 'my.app.client.AlarmListener']
['android.permission.INTERNET', 'android.permission.RECEIVE_SMS', 'android.permission.READ_SMS', 'android.permission.SEND_SMS', 'android.permission.READ_PHONE_STATE', 'android.permission.PROCESS_OUTGOING_CALLS', 'android.permission.ACCESS_NETWORK_STATE', 'android.permission.ACCESS_FINE_LOCATION', 'android.permission.INTERNET', 'android.permission.RECORD_AUDIO', 'android.permission.WRITE_EXTERNAL_STORAGE', 'android.permission.CAMERA', 'android.permission.RECEIVE_BOOT_COMPLETED', 'android.permission.CALL_PHONE', 'android.permission.READ_CONTACTS', 'android.permission.VIBRATE']
3.0
['my.app.client.Client']
['my.app.client.BootReceiver', 'my.app.client.AlarmListener']
['android.permission.INTERNET', 'android.permission.RECEIVE_SMS', 'android.permission.READ_SMS', 'android.permission.SEND_SMS', 'android.permission.READ_PHONE_STATE', 'android.permission.PROCESS_OUTGOING_CALLS', 'android.permission.ACCESS_NETWORK_STATE', 'android.permission.ACCESS_FINE_LOCATION', 'android.permission.INTERNET', 'android.permission.RECORD_AUDIO', 'android.permission.WRITE_EXTERNAL_STORAGE', 'android.permission.CAMERA', 'android.permission.RECEIVE_BOOT_COMPLETED', 'android.permission.CALL_PHONE', 'android.permission.READ_CONTACTS', 'android.permission.VIBRATE']
3.0
['my.app.client.Client']
['my.app.client.BootReceiver', 'my.app.client.AlarmListener']
['android.permission.INTERNET', 'android.permission.RECEIVE_SMS', 'android.permission.READ_SMS', 'android.permission.SEND_SMS', 'android.permission.READ_PHONE_STATE', 'android.permission.PROCESS_OUTGOING_CALLS', 'android.permission.ACCESS_NETWORK_STATE', 'android.permission.ACCESS_FINE_LOCATION', 'android.permission.INTERNET', 'android.permission.RECORD_AUDIO', 'android.permission.WRITE_EXTERNAL_STORAGE', 'android.permission.CAMERA', 'android.permission.RECEIVE_BOOT_COMPLETED', 'android.permission.CALL_PHONE', 'android.permission.READ_CONTACTS', 'android.permission.VIBRATE']
3.0
['my.app.client.Client']
['my.app.client.BootReceiver', 'my.app.client.AlarmListener']
['android.permission.INTERNET', 'android.permission.RECEIVE_SMS', 'android.permission.READ_SMS', 'android.permission.SEND_SMS', 'android.permission.READ_PHONE_STATE', 'android.permission.PROCESS_OUTGOING_CALLS', 'android.permission.ACCESS_NETWORK_STATE', 'android.permission.ACCESS_FINE_LOCATION', 'android.permission.INTERNET', 'android.permission.RECORD_AUDIO', 'android.permission.WRITE_EXTERNAL_STORAGE', 'android.permission.CAMERA', 'android.permission.RECEIVE_BOOT_COMPLETED', 'android.permission.CALL_PHONE', 'android.permission.READ_CONTACTS', 'android.permission.VIBRATE']
3.0
['my.app.client.Client']
['my.app.client.BootReceiver', 'my.app.client.AlarmListener']
>>> 
==================== RESTART: C:/Python27/finalextract.py ====================
['android.permission.INTERNET', 'android.permission.RECEIVE_SMS', 'android.permission.READ_SMS', 'android.permission.SEND_SMS', 'android.permission.READ_PHONE_STATE', 'android.permission.PROCESS_OUTGOING_CALLS', 'android.permission.ACCESS_NETWORK_STATE', 'android.permission.ACCESS_FINE_LOCATION', 'android.permission.INTERNET', 'android.permission.RECORD_AUDIO', 'android.permission.WRITE_EXTERNAL_STORAGE', 'android.permission.CAMERA', 'android.permission.RECEIVE_BOOT_COMPLETED', 'android.permission.CALL_PHONE', 'android.permission.READ_CONTACTS', 'android.permission.VIBRATE']
3.0
['my.app.client.Client']
['my.app.client.BootReceiver', 'my.app.client.AlarmListener']

Traceback (most recent call last):
  File "C:/Python27/finalextract.py", line 30, in <module>
    os.path.walk("c:/python27/apkshaha", print_it, 0)
  File "C:\Python27\lib\ntpath.py", line 269, in walk
    func(arg, top, names)
  File "C:/Python27/finalextract.py", line 22, in print_it
    with open('output4.csv','a') as csvfile:
IOError: [Errno 13] Permission denied: 'output4.csv'
>>> 
==================== RESTART: C:/Python27/finalextract.py ====================
['android.permission.INTERNET', 'android.permission.RECEIVE_SMS', 'android.permission.READ_SMS', 'android.permission.SEND_SMS', 'android.permission.READ_PHONE_STATE', 'android.permission.PROCESS_OUTGOING_CALLS', 'android.permission.ACCESS_NETWORK_STATE', 'android.permission.ACCESS_FINE_LOCATION', 'android.permission.INTERNET', 'android.permission.RECORD_AUDIO', 'android.permission.WRITE_EXTERNAL_STORAGE', 'android.permission.CAMERA', 'android.permission.RECEIVE_BOOT_COMPLETED', 'android.permission.CALL_PHONE', 'android.permission.READ_CONTACTS', 'android.permission.VIBRATE']
3.0
['my.app.client.Client']
['my.app.client.BootReceiver', 'my.app.client.AlarmListener']

Traceback (most recent call last):
  File "C:/Python27/finalextract.py", line 30, in <module>
    os.path.walk("c:/python27/apkshaha", print_it, 0)
  File "C:\Python27\lib\ntpath.py", line 269, in walk
    func(arg, top, names)
  File "C:/Python27/finalextract.py", line 22, in print_it
    with open('output5.csv','a') as csvfile:
IOError: [Errno 13] Permission denied: 'output5.csv'
>>> 
==================== RESTART: C:/Python27/finalextract.py ====================
['android.permission.INTERNET', 'android.permission.RECEIVE_SMS', 'android.permission.READ_SMS', 'android.permission.SEND_SMS', 'android.permission.READ_PHONE_STATE', 'android.permission.PROCESS_OUTGOING_CALLS', 'android.permission.ACCESS_NETWORK_STATE', 'android.permission.ACCESS_FINE_LOCATION', 'android.permission.INTERNET', 'android.permission.RECORD_AUDIO', 'android.permission.WRITE_EXTERNAL_STORAGE', 'android.permission.CAMERA', 'android.permission.RECEIVE_BOOT_COMPLETED', 'android.permission.CALL_PHONE', 'android.permission.READ_CONTACTS', 'android.permission.VIBRATE']
3.0
['my.app.client.Client']
['my.app.client.BootReceiver', 'my.app.client.AlarmListener']

Traceback (most recent call last):
  File "C:/Python27/finalextract.py", line 30, in <module>
    os.path.walk("c:/python27/apkshaha", print_it, 0)
  File "C:\Python27\lib\ntpath.py", line 269, in walk
    func(arg, top, names)
  File "C:/Python27/finalextract.py", line 22, in print_it
    with open('output5.csv','w') as csvfile:
IOError: [Errno 13] Permission denied: 'output5.csv'
>>> 
==================== RESTART: C:/Python27/finalextract.py ====================
['android.permission.INTERNET', 'android.permission.RECEIVE_SMS', 'android.permission.READ_SMS', 'android.permission.SEND_SMS', 'android.permission.READ_PHONE_STATE', 'android.permission.PROCESS_OUTGOING_CALLS', 'android.permission.ACCESS_NETWORK_STATE', 'android.permission.ACCESS_FINE_LOCATION', 'android.permission.INTERNET', 'android.permission.RECORD_AUDIO', 'android.permission.WRITE_EXTERNAL_STORAGE', 'android.permission.CAMERA', 'android.permission.RECEIVE_BOOT_COMPLETED', 'android.permission.CALL_PHONE', 'android.permission.READ_CONTACTS', 'android.permission.VIBRATE']
3.0
['my.app.client.Client']
['my.app.client.BootReceiver', 'my.app.client.AlarmListener']

Traceback (most recent call last):
  File "C:/Python27/finalextract.py", line 30, in <module>
    os.path.walk("c:/python27/apkshaha", print_it, 0)
  File "C:\Python27\lib\ntpath.py", line 269, in walk
    func(arg, top, names)
  File "C:/Python27/finalextract.py", line 22, in print_it
    with open('output5.csv','wb') as csvfile:
IOError: [Errno 13] Permission denied: 'output5.csv'
>>> 
==================== RESTART: C:/Python27/finalextract.py ====================
['android.permission.INTERNET', 'android.permission.RECEIVE_SMS', 'android.permission.READ_SMS', 'android.permission.SEND_SMS', 'android.permission.READ_PHONE_STATE', 'android.permission.PROCESS_OUTGOING_CALLS', 'android.permission.ACCESS_NETWORK_STATE', 'android.permission.ACCESS_FINE_LOCATION', 'android.permission.INTERNET', 'android.permission.RECORD_AUDIO', 'android.permission.WRITE_EXTERNAL_STORAGE', 'android.permission.CAMERA', 'android.permission.RECEIVE_BOOT_COMPLETED', 'android.permission.CALL_PHONE', 'android.permission.READ_CONTACTS', 'android.permission.VIBRATE']
3.0
['my.app.client.Client']
['my.app.client.BootReceiver', 'my.app.client.AlarmListener']
['android.permission.INTERNET', 'android.permission.RECEIVE_SMS', 'android.permission.READ_SMS', 'android.permission.SEND_SMS', 'android.permission.READ_PHONE_STATE', 'android.permission.PROCESS_OUTGOING_CALLS', 'android.permission.ACCESS_NETWORK_STATE', 'android.permission.ACCESS_FINE_LOCATION', 'android.permission.INTERNET', 'android.permission.RECORD_AUDIO', 'android.permission.WRITE_EXTERNAL_STORAGE', 'android.permission.CAMERA', 'android.permission.RECEIVE_BOOT_COMPLETED', 'android.permission.CALL_PHONE', 'android.permission.READ_CONTACTS', 'android.permission.VIBRATE']
3.0
['my.app.client.Client']
['my.app.client.BootReceiver', 'my.app.client.AlarmListener']
['android.permission.INTERNET', 'android.permission.RECEIVE_SMS', 'android.permission.READ_SMS', 'android.permission.SEND_SMS', 'android.permission.READ_PHONE_STATE', 'android.permission.PROCESS_OUTGOING_CALLS', 'android.permission.ACCESS_NETWORK_STATE', 'android.permission.ACCESS_FINE_LOCATION', 'android.permission.INTERNET', 'android.permission.RECORD_AUDIO', 'android.permission.WRITE_EXTERNAL_STORAGE', 'android.permission.CAMERA', 'android.permission.RECEIVE_BOOT_COMPLETED', 'android.permission.CALL_PHONE', 'android.permission.READ_CONTACTS', 'android.permission.VIBRATE']
3.0
['my.app.client.Client']
['my.app.client.BootReceiver', 'my.app.client.AlarmListener']
['android.permission.INTERNET', 'android.permission.RECEIVE_SMS', 'android.permission.READ_SMS', 'android.permission.SEND_SMS', 'android.permission.READ_PHONE_STATE', 'android.permission.PROCESS_OUTGOING_CALLS', 'android.permission.ACCESS_NETWORK_STATE', 'android.permission.ACCESS_FINE_LOCATION', 'android.permission.INTERNET', 'android.permission.RECORD_AUDIO', 'android.permission.WRITE_EXTERNAL_STORAGE', 'android.permission.CAMERA', 'android.permission.RECEIVE_BOOT_COMPLETED', 'android.permission.CALL_PHONE', 'android.permission.READ_CONTACTS', 'android.permission.VIBRATE']
3.0
['my.app.client.Client']
['my.app.client.BootReceiver', 'my.app.client.AlarmListener']
['android.permission.INTERNET', 'android.permission.RECEIVE_SMS', 'android.permission.READ_SMS', 'android.permission.SEND_SMS', 'android.permission.READ_PHONE_STATE', 'android.permission.PROCESS_OUTGOING_CALLS', 'android.permission.ACCESS_NETWORK_STATE', 'android.permission.ACCESS_FINE_LOCATION', 'android.permission.INTERNET', 'android.permission.RECORD_AUDIO', 'android.permission.WRITE_EXTERNAL_STORAGE', 'android.permission.CAMERA', 'android.permission.RECEIVE_BOOT_COMPLETED', 'android.permission.CALL_PHONE', 'android.permission.READ_CONTACTS', 'android.permission.VIBRATE']
3.0
['my.app.client.Client']
['my.app.client.BootReceiver', 'my.app.client.AlarmListener']
['android.permission.INTERNET', 'android.permission.RECEIVE_SMS', 'android.permission.READ_SMS', 'android.permission.SEND_SMS', 'android.permission.READ_PHONE_STATE', 'android.permission.PROCESS_OUTGOING_CALLS', 'android.permission.ACCESS_NETWORK_STATE', 'android.permission.ACCESS_FINE_LOCATION', 'android.permission.INTERNET', 'android.permission.RECORD_AUDIO', 'android.permission.WRITE_EXTERNAL_STORAGE', 'android.permission.CAMERA', 'android.permission.RECEIVE_BOOT_COMPLETED', 'android.permission.CALL_PHONE', 'android.permission.READ_CONTACTS', 'android.permission.VIBRATE']
3.0
['my.app.client.Client']
['my.app.client.BootReceiver', 'my.app.client.AlarmListener']
['android.permission.INTERNET', 'android.permission.RECEIVE_SMS', 'android.permission.READ_SMS', 'android.permission.SEND_SMS', 'android.permission.READ_PHONE_STATE', 'android.permission.PROCESS_OUTGOING_CALLS', 'android.permission.ACCESS_NETWORK_STATE', 'android.permission.ACCESS_FINE_LOCATION', 'android.permission.INTERNET', 'android.permission.RECORD_AUDIO', 'android.permission.WRITE_EXTERNAL_STORAGE', 'android.permission.CAMERA', 'android.permission.RECEIVE_BOOT_COMPLETED', 'android.permission.CALL_PHONE', 'android.permission.READ_CONTACTS', 'android.permission.VIBRATE']
3.0
['my.app.client.Client']
['my.app.client.BootReceiver', 'my.app.client.AlarmListener']
['android.permission.INTERNET', 'android.permission.RECEIVE_SMS', 'android.permission.READ_SMS', 'android.permission.SEND_SMS', 'android.permission.READ_PHONE_STATE', 'android.permission.PROCESS_OUTGOING_CALLS', 'android.permission.ACCESS_NETWORK_STATE', 'android.permission.ACCESS_FINE_LOCATION', 'android.permission.INTERNET', 'android.permission.RECORD_AUDIO', 'android.permission.WRITE_EXTERNAL_STORAGE', 'android.permission.CAMERA', 'android.permission.RECEIVE_BOOT_COMPLETED', 'android.permission.CALL_PHONE', 'android.permission.READ_CONTACTS', 'android.permission.VIBRATE']
3.0
['my.app.client.Client']
['my.app.client.BootReceiver', 'my.app.client.AlarmListener']
['android.permission.INTERNET', 'android.permission.RECEIVE_SMS', 'android.permission.READ_SMS', 'android.permission.SEND_SMS', 'android.permission.READ_PHONE_STATE', 'android.permission.PROCESS_OUTGOING_CALLS', 'android.permission.ACCESS_NETWORK_STATE', 'android.permission.ACCESS_FINE_LOCATION', 'android.permission.INTERNET', 'android.permission.RECORD_AUDIO', 'android.permission.WRITE_EXTERNAL_STORAGE', 'android.permission.CAMERA', 'android.permission.RECEIVE_BOOT_COMPLETED', 'android.permission.CALL_PHONE', 'android.permission.READ_CONTACTS', 'android.permission.VIBRATE']
3.0
['my.app.client.Client']
['my.app.client.BootReceiver', 'my.app.client.AlarmListener']
['android.permission.INTERNET', 'android.permission.RECEIVE_SMS', 'android.permission.READ_SMS', 'android.permission.SEND_SMS', 'android.permission.READ_PHONE_STATE', 'android.permission.PROCESS_OUTGOING_CALLS', 'android.permission.ACCESS_NETWORK_STATE', 'android.permission.ACCESS_FINE_LOCATION', 'android.permission.INTERNET', 'android.permission.RECORD_AUDIO', 'android.permission.WRITE_EXTERNAL_STORAGE', 'android.permission.CAMERA', 'android.permission.RECEIVE_BOOT_COMPLETED', 'android.permission.CALL_PHONE', 'android.permission.READ_CONTACTS', 'android.permission.VIBRATE']
3.0
['my.app.client.Client']
['my.app.client.BootReceiver', 'my.app.client.AlarmListener']
['android.permission.INTERNET', 'android.permission.RECEIVE_SMS', 'android.permission.READ_SMS', 'android.permission.SEND_SMS', 'android.permission.READ_PHONE_STATE', 'android.permission.PROCESS_OUTGOING_CALLS', 'android.permission.ACCESS_NETWORK_STATE', 'android.permission.ACCESS_FINE_LOCATION', 'android.permission.INTERNET', 'android.permission.RECORD_AUDIO', 'android.permission.WRITE_EXTERNAL_STORAGE', 'android.permission.CAMERA', 'android.permission.RECEIVE_BOOT_COMPLETED', 'android.permission.CALL_PHONE', 'android.permission.READ_CONTACTS', 'android.permission.VIBRATE']
3.0
['my.app.client.Client']
['my.app.client.BootReceiver', 'my.app.client.AlarmListener']
['android.permission.INTERNET', 'android.permission.RECEIVE_SMS', 'android.permission.READ_SMS', 'android.permission.SEND_SMS', 'android.permission.READ_PHONE_STATE', 'android.permission.PROCESS_OUTGOING_CALLS', 'android.permission.ACCESS_NETWORK_STATE', 'android.permission.ACCESS_FINE_LOCATION', 'android.permission.INTERNET', 'android.permission.RECORD_AUDIO', 'android.permission.WRITE_EXTERNAL_STORAGE', 'android.permission.CAMERA', 'android.permission.RECEIVE_BOOT_COMPLETED', 'android.permission.CALL_PHONE', 'android.permission.READ_CONTACTS', 'android.permission.VIBRATE']
3.0
['my.app.client.Client']
['my.app.client.BootReceiver', 'my.app.client.AlarmListener']
['android.permission.INTERNET', 'android.permission.RECEIVE_SMS', 'android.permission.READ_SMS', 'android.permission.SEND_SMS', 'android.permission.READ_PHONE_STATE', 'android.permission.PROCESS_OUTGOING_CALLS', 'android.permission.ACCESS_NETWORK_STATE', 'android.permission.ACCESS_FINE_LOCATION', 'android.permission.INTERNET', 'android.permission.RECORD_AUDIO', 'android.permission.WRITE_EXTERNAL_STORAGE', 'android.permission.CAMERA', 'android.permission.RECEIVE_BOOT_COMPLETED', 'android.permission.CALL_PHONE', 'android.permission.READ_CONTACTS', 'android.permission.VIBRATE']
3.0
['my.app.client.Client']
['my.app.client.BootReceiver', 'my.app.client.AlarmListener']
['android.permission.INTERNET', 'android.permission.RECEIVE_SMS', 'android.permission.READ_SMS', 'android.permission.SEND_SMS', 'android.permission.READ_PHONE_STATE', 'android.permission.PROCESS_OUTGOING_CALLS', 'android.permission.ACCESS_NETWORK_STATE', 'android.permission.ACCESS_FINE_LOCATION', 'android.permission.INTERNET', 'android.permission.RECORD_AUDIO', 'android.permission.WRITE_EXTERNAL_STORAGE', 'android.permission.CAMERA', 'android.permission.RECEIVE_BOOT_COMPLETED', 'android.permission.CALL_PHONE', 'android.permission.READ_CONTACTS', 'android.permission.VIBRATE']
3.0
['my.app.client.Client']
['my.app.client.BootReceiver', 'my.app.client.AlarmListener']
['android.permission.INTERNET', 'android.permission.RECEIVE_SMS', 'android.permission.READ_SMS', 'android.permission.SEND_SMS', 'android.permission.READ_PHONE_STATE', 'android.permission.PROCESS_OUTGOING_CALLS', 'android.permission.ACCESS_NETWORK_STATE', 'android.permission.ACCESS_FINE_LOCATION', 'android.permission.INTERNET', 'android.permission.RECORD_AUDIO', 'android.permission.WRITE_EXTERNAL_STORAGE', 'android.permission.CAMERA', 'android.permission.RECEIVE_BOOT_COMPLETED', 'android.permission.CALL_PHONE', 'android.permission.READ_CONTACTS', 'android.permission.VIBRATE']
3.0
['my.app.client.Client']
['my.app.client.BootReceiver', 'my.app.client.AlarmListener']
['android.permission.INTERNET', 'android.permission.RECEIVE_SMS', 'android.permission.READ_SMS', 'android.permission.SEND_SMS', 'android.permission.READ_PHONE_STATE', 'android.permission.PROCESS_OUTGOING_CALLS', 'android.permission.ACCESS_NETWORK_STATE', 'android.permission.ACCESS_FINE_LOCATION', 'android.permission.INTERNET', 'android.permission.RECORD_AUDIO', 'android.permission.WRITE_EXTERNAL_STORAGE', 'android.permission.CAMERA', 'android.permission.RECEIVE_BOOT_COMPLETED', 'android.permission.CALL_PHONE', 'android.permission.READ_CONTACTS', 'android.permission.VIBRATE']
3.0
['my.app.client.Client']
['my.app.client.BootReceiver', 'my.app.client.AlarmListener']
['android.permission.INTERNET', 'android.permission.RECEIVE_SMS', 'android.permission.READ_SMS', 'android.permission.SEND_SMS', 'android.permission.READ_PHONE_STATE', 'android.permission.PROCESS_OUTGOING_CALLS', 'android.permission.ACCESS_NETWORK_STATE', 'android.permission.ACCESS_FINE_LOCATION', 'android.permission.INTERNET', 'android.permission.RECORD_AUDIO', 'android.permission.WRITE_EXTERNAL_STORAGE', 'android.permission.CAMERA', 'android.permission.RECEIVE_BOOT_COMPLETED', 'android.permission.CALL_PHONE', 'android.permission.READ_CONTACTS', 'android.permission.VIBRATE']
3.0
['my.app.client.Client']
['my.app.client.BootReceiver', 'my.app.client.AlarmListener']
['android.permission.INTERNET', 'android.permission.RECEIVE_SMS', 'android.permission.READ_SMS', 'android.permission.SEND_SMS', 'android.permission.READ_PHONE_STATE', 'android.permission.PROCESS_OUTGOING_CALLS', 'android.permission.ACCESS_NETWORK_STATE', 'android.permission.ACCESS_FINE_LOCATION', 'android.permission.INTERNET', 'android.permission.RECORD_AUDIO', 'android.permission.WRITE_EXTERNAL_STORAGE', 'android.permission.CAMERA', 'android.permission.RECEIVE_BOOT_COMPLETED', 'android.permission.CALL_PHONE', 'android.permission.READ_CONTACTS', 'android.permission.VIBRATE']
3.0
['my.app.client.Client']
['my.app.client.BootReceiver', 'my.app.client.AlarmListener']
['android.permission.INTERNET', 'android.permission.RECEIVE_SMS', 'android.permission.READ_SMS', 'android.permission.SEND_SMS', 'android.permission.READ_PHONE_STATE', 'android.permission.PROCESS_OUTGOING_CALLS', 'android.permission.ACCESS_NETWORK_STATE', 'android.permission.ACCESS_FINE_LOCATION', 'android.permission.INTERNET', 'android.permission.RECORD_AUDIO', 'android.permission.WRITE_EXTERNAL_STORAGE', 'android.permission.CAMERA', 'android.permission.RECEIVE_BOOT_COMPLETED', 'android.permission.CALL_PHONE', 'android.permission.READ_CONTACTS', 'android.permission.VIBRATE']
3.0
['my.app.client.Client']
['my.app.client.BootReceiver', 'my.app.client.AlarmListener']
['android.permission.INTERNET', 'android.permission.RECEIVE_SMS', 'android.permission.READ_SMS', 'android.permission.SEND_SMS', 'android.permission.READ_PHONE_STATE', 'android.permission.PROCESS_OUTGOING_CALLS', 'android.permission.ACCESS_NETWORK_STATE', 'android.permission.ACCESS_FINE_LOCATION', 'android.permission.INTERNET', 'android.permission.RECORD_AUDIO', 'android.permission.WRITE_EXTERNAL_STORAGE', 'android.permission.CAMERA', 'android.permission.RECEIVE_BOOT_COMPLETED', 'android.permission.CALL_PHONE', 'android.permission.READ_CONTACTS', 'android.permission.VIBRATE']
3.0
['my.app.client.Client']
['my.app.client.BootReceiver', 'my.app.client.AlarmListener']
['android.permission.INTERNET', 'android.permission.RECEIVE_SMS', 'android.permission.READ_SMS', 'android.permission.SEND_SMS', 'android.permission.READ_PHONE_STATE', 'android.permission.PROCESS_OUTGOING_CALLS', 'android.permission.ACCESS_NETWORK_STATE', 'android.permission.ACCESS_FINE_LOCATION', 'android.permission.INTERNET', 'android.permission.RECORD_AUDIO', 'android.permission.WRITE_EXTERNAL_STORAGE', 'android.permission.CAMERA', 'android.permission.RECEIVE_BOOT_COMPLETED', 'android.permission.CALL_PHONE', 'android.permission.READ_CONTACTS', 'android.permission.VIBRATE']
3.0
['my.app.client.Client']
['my.app.client.BootReceiver', 'my.app.client.AlarmListener']
['android.permission.INTERNET', 'android.permission.RECEIVE_SMS', 'android.permission.READ_SMS', 'android.permission.SEND_SMS', 'android.permission.READ_PHONE_STATE', 'android.permission.PROCESS_OUTGOING_CALLS', 'android.permission.ACCESS_NETWORK_STATE', 'android.permission.ACCESS_FINE_LOCATION', 'android.permission.INTERNET', 'android.permission.RECORD_AUDIO', 'android.permission.WRITE_EXTERNAL_STORAGE', 'android.permission.CAMERA', 'android.permission.RECEIVE_BOOT_COMPLETED', 'android.permission.CALL_PHONE', 'android.permission.READ_CONTACTS', 'android.permission.VIBRATE']
3.0
['my.app.client.Client']
['my.app.client.BootReceiver', 'my.app.client.AlarmListener']
['android.permission.INTERNET', 'android.permission.RECEIVE_SMS', 'android.permission.READ_SMS', 'android.permission.SEND_SMS', 'android.permission.READ_PHONE_STATE', 'android.permission.PROCESS_OUTGOING_CALLS', 'android.permission.ACCESS_NETWORK_STATE', 'android.permission.ACCESS_FINE_LOCATION', 'android.permission.INTERNET', 'android.permission.RECORD_AUDIO', 'android.permission.WRITE_EXTERNAL_STORAGE', 'android.permission.CAMERA', 'android.permission.RECEIVE_BOOT_COMPLETED', 'android.permission.CALL_PHONE', 'android.permission.READ_CONTACTS', 'android.permission.VIBRATE']
3.0
['my.app.client.Client']
['my.app.client.BootReceiver', 'my.app.client.AlarmListener']
['android.permission.INTERNET', 'android.permission.RECEIVE_SMS', 'android.permission.READ_SMS', 'android.permission.SEND_SMS', 'android.permission.READ_PHONE_STATE', 'android.permission.PROCESS_OUTGOING_CALLS', 'android.permission.ACCESS_NETWORK_STATE', 'android.permission.ACCESS_FINE_LOCATION', 'android.permission.INTERNET', 'android.permission.RECORD_AUDIO', 'android.permission.WRITE_EXTERNAL_STORAGE', 'android.permission.CAMERA', 'android.permission.RECEIVE_BOOT_COMPLETED', 'android.permission.CALL_PHONE', 'android.permission.READ_CONTACTS', 'android.permission.VIBRATE']
3.0
['my.app.client.Client']
['my.app.client.BootReceiver', 'my.app.client.AlarmListener']
['android.permission.INTERNET', 'android.permission.RECEIVE_SMS', 'android.permission.READ_SMS', 'android.permission.SEND_SMS', 'android.permission.READ_PHONE_STATE', 'android.permission.PROCESS_OUTGOING_CALLS', 'android.permission.ACCESS_NETWORK_STATE', 'android.permission.ACCESS_FINE_LOCATION', 'android.permission.INTERNET', 'android.permission.RECORD_AUDIO', 'android.permission.WRITE_EXTERNAL_STORAGE', 'android.permission.CAMERA', 'android.permission.RECEIVE_BOOT_COMPLETED', 'android.permission.CALL_PHONE', 'android.permission.READ_CONTACTS', 'android.permission.VIBRATE']
3.0
['my.app.client.Client']
['my.app.client.BootReceiver', 'my.app.client.AlarmListener']
['android.permission.INTERNET', 'android.permission.RECEIVE_SMS', 'android.permission.READ_SMS', 'android.permission.SEND_SMS', 'android.permission.READ_PHONE_STATE', 'android.permission.PROCESS_OUTGOING_CALLS', 'android.permission.ACCESS_NETWORK_STATE', 'android.permission.ACCESS_FINE_LOCATION', 'android.permission.INTERNET', 'android.permission.RECORD_AUDIO', 'android.permission.WRITE_EXTERNAL_STORAGE', 'android.permission.CAMERA', 'android.permission.RECEIVE_BOOT_COMPLETED', 'android.permission.CALL_PHONE', 'android.permission.READ_CONTACTS', 'android.permission.VIBRATE']
3.0
['my.app.client.Client']
['my.app.client.BootReceiver', 'my.app.client.AlarmListener']
['android.permission.INTERNET', 'android.permission.RECEIVE_SMS', 'android.permission.READ_SMS', 'android.permission.SEND_SMS', 'android.permission.READ_PHONE_STATE', 'android.permission.PROCESS_OUTGOING_CALLS', 'android.permission.ACCESS_NETWORK_STATE', 'android.permission.ACCESS_FINE_LOCATION', 'android.permission.INTERNET', 'android.permission.RECORD_AUDIO', 'android.permission.WRITE_EXTERNAL_STORAGE', 'android.permission.CAMERA', 'android.permission.RECEIVE_BOOT_COMPLETED', 'android.permission.CALL_PHONE', 'android.permission.READ_CONTACTS', 'android.permission.VIBRATE']
3.0
['my.app.client.Client']
['my.app.client.BootReceiver', 'my.app.client.AlarmListener']
['android.permission.INTERNET', 'android.permission.RECEIVE_SMS', 'android.permission.READ_SMS', 'android.permission.SEND_SMS', 'android.permission.READ_PHONE_STATE', 'android.permission.PROCESS_OUTGOING_CALLS', 'android.permission.ACCESS_NETWORK_STATE', 'android.permission.ACCESS_FINE_LOCATION', 'android.permission.INTERNET', 'android.permission.RECORD_AUDIO', 'android.permission.WRITE_EXTERNAL_STORAGE', 'android.permission.CAMERA', 'android.permission.RECEIVE_BOOT_COMPLETED', 'android.permission.CALL_PHONE', 'android.permission.READ_CONTACTS', 'android.permission.VIBRATE']
3.0
['my.app.client.Client']
['my.app.client.BootReceiver', 'my.app.client.AlarmListener']
['android.permission.INTERNET', 'android.permission.RECEIVE_SMS', 'android.permission.READ_SMS', 'android.permission.SEND_SMS', 'android.permission.READ_PHONE_STATE', 'android.permission.PROCESS_OUTGOING_CALLS', 'android.permission.ACCESS_NETWORK_STATE', 'android.permission.ACCESS_FINE_LOCATION', 'android.permission.INTERNET', 'android.permission.RECORD_AUDIO', 'android.permission.WRITE_EXTERNAL_STORAGE', 'android.permission.CAMERA', 'android.permission.RECEIVE_BOOT_COMPLETED', 'android.permission.CALL_PHONE', 'android.permission.READ_CONTACTS', 'android.permission.VIBRATE']
3.0
['my.app.client.Client']
['my.app.client.BootReceiver', 'my.app.client.AlarmListener']
['android.permission.INTERNET', 'android.permission.RECEIVE_SMS', 'android.permission.READ_SMS', 'android.permission.SEND_SMS', 'android.permission.READ_PHONE_STATE', 'android.permission.PROCESS_OUTGOING_CALLS', 'android.permission.ACCESS_NETWORK_STATE', 'android.permission.ACCESS_FINE_LOCATION', 'android.permission.INTERNET', 'android.permission.RECORD_AUDIO', 'android.permission.WRITE_EXTERNAL_STORAGE', 'android.permission.CAMERA', 'android.permission.RECEIVE_BOOT_COMPLETED', 'android.permission.CALL_PHONE', 'android.permission.READ_CONTACTS', 'android.permission.VIBRATE']
3.0
['my.app.client.Client']
['my.app.client.BootReceiver', 'my.app.client.AlarmListener']
['android.permission.INTERNET', 'android.permission.RECEIVE_SMS', 'android.permission.READ_SMS', 'android.permission.SEND_SMS', 'android.permission.READ_PHONE_STATE', 'android.permission.PROCESS_OUTGOING_CALLS', 'android.permission.ACCESS_NETWORK_STATE', 'android.permission.ACCESS_FINE_LOCATION', 'android.permission.INTERNET', 'android.permission.RECORD_AUDIO', 'android.permission.WRITE_EXTERNAL_STORAGE', 'android.permission.CAMERA', 'android.permission.RECEIVE_BOOT_COMPLETED', 'android.permission.CALL_PHONE', 'android.permission.READ_CONTACTS', 'android.permission.VIBRATE']
3.0
['my.app.client.Client']
['my.app.client.BootReceiver', 'my.app.client.AlarmListener']
['android.permission.INTERNET', 'android.permission.RECEIVE_SMS', 'android.permission.READ_SMS', 'android.permission.SEND_SMS', 'android.permission.READ_PHONE_STATE', 'android.permission.PROCESS_OUTGOING_CALLS', 'android.permission.ACCESS_NETWORK_STATE', 'android.permission.ACCESS_FINE_LOCATION', 'android.permission.INTERNET', 'android.permission.RECORD_AUDIO', 'android.permission.WRITE_EXTERNAL_STORAGE', 'android.permission.CAMERA', 'android.permission.RECEIVE_BOOT_COMPLETED', 'android.permission.CALL_PHONE', 'android.permission.READ_CONTACTS', 'android.permission.VIBRATE']
3.0
['my.app.client.Client']
['my.app.client.BootReceiver', 'my.app.client.AlarmListener']
['android.permission.INTERNET', 'android.permission.RECEIVE_SMS', 'android.permission.READ_SMS', 'android.permission.SEND_SMS', 'android.permission.READ_PHONE_STATE', 'android.permission.PROCESS_OUTGOING_CALLS', 'android.permission.ACCESS_NETWORK_STATE', 'android.permission.ACCESS_FINE_LOCATION', 'android.permission.INTERNET', 'android.permission.RECORD_AUDIO', 'android.permission.WRITE_EXTERNAL_STORAGE', 'android.permission.CAMERA', 'android.permission.RECEIVE_BOOT_COMPLETED', 'android.permission.CALL_PHONE', 'android.permission.READ_CONTACTS', 'android.permission.VIBRATE']
3.0
['my.app.client.Client']
['my.app.client.BootReceiver', 'my.app.client.AlarmListener']
['android.permission.INTERNET', 'android.permission.RECEIVE_SMS', 'android.permission.READ_SMS', 'android.permission.SEND_SMS', 'android.permission.READ_PHONE_STATE', 'android.permission.PROCESS_OUTGOING_CALLS', 'android.permission.ACCESS_NETWORK_STATE', 'android.permission.ACCESS_FINE_LOCATION', 'android.permission.INTERNET', 'android.permission.RECORD_AUDIO', 'android.permission.WRITE_EXTERNAL_STORAGE', 'android.permission.CAMERA', 'android.permission.RECEIVE_BOOT_COMPLETED', 'android.permission.CALL_PHONE', 'android.permission.READ_CONTACTS', 'android.permission.VIBRATE']
3.0
['my.app.client.Client']
['my.app.client.BootReceiver', 'my.app.client.AlarmListener']
['android.permission.INTERNET', 'android.permission.RECEIVE_SMS', 'android.permission.READ_SMS', 'android.permission.SEND_SMS', 'android.permission.READ_PHONE_STATE', 'android.permission.PROCESS_OUTGOING_CALLS', 'android.permission.ACCESS_NETWORK_STATE', 'android.permission.ACCESS_FINE_LOCATION', 'android.permission.INTERNET', 'android.permission.RECORD_AUDIO', 'android.permission.WRITE_EXTERNAL_STORAGE', 'android.permission.CAMERA', 'android.permission.RECEIVE_BOOT_COMPLETED', 'android.permission.CALL_PHONE', 'android.permission.READ_CONTACTS', 'android.permission.VIBRATE']
3.0
['my.app.client.Client']
['my.app.client.BootReceiver', 'my.app.client.AlarmListener']
['android.permission.INTERNET', 'android.permission.RECEIVE_SMS', 'android.permission.READ_SMS', 'android.permission.SEND_SMS', 'android.permission.READ_PHONE_STATE', 'android.permission.PROCESS_OUTGOING_CALLS', 'android.permission.ACCESS_NETWORK_STATE', 'android.permission.ACCESS_FINE_LOCATION', 'android.permission.INTERNET', 'android.permission.RECORD_AUDIO', 'android.permission.WRITE_EXTERNAL_STORAGE', 'android.permission.CAMERA', 'android.permission.RECEIVE_BOOT_COMPLETED', 'android.permission.CALL_PHONE', 'android.permission.READ_CONTACTS', 'android.permission.VIBRATE']
3.0
['my.app.client.Client']
['my.app.client.BootReceiver', 'my.app.client.AlarmListener']
['android.permission.INTERNET', 'android.permission.RECEIVE_SMS', 'android.permission.READ_SMS', 'android.permission.SEND_SMS', 'android.permission.READ_PHONE_STATE', 'android.permission.PROCESS_OUTGOING_CALLS', 'android.permission.ACCESS_NETWORK_STATE', 'android.permission.ACCESS_FINE_LOCATION', 'android.permission.INTERNET', 'android.permission.RECORD_AUDIO', 'android.permission.WRITE_EXTERNAL_STORAGE', 'android.permission.CAMERA', 'android.permission.RECEIVE_BOOT_COMPLETED', 'android.permission.CALL_PHONE', 'android.permission.READ_CONTACTS', 'android.permission.VIBRATE']
3.0
['my.app.client.Client']
['my.app.client.BootReceiver', 'my.app.client.AlarmListener']
['android.permission.INTERNET', 'android.permission.RECEIVE_SMS', 'android.permission.READ_SMS', 'android.permission.SEND_SMS', 'android.permission.READ_PHONE_STATE', 'android.permission.PROCESS_OUTGOING_CALLS', 'android.permission.ACCESS_NETWORK_STATE', 'android.permission.ACCESS_FINE_LOCATION', 'android.permission.INTERNET', 'android.permission.RECORD_AUDIO', 'android.permission.WRITE_EXTERNAL_STORAGE', 'android.permission.CAMERA', 'android.permission.RECEIVE_BOOT_COMPLETED', 'android.permission.CALL_PHONE', 'android.permission.READ_CONTACTS', 'android.permission.VIBRATE']
3.0
['my.app.client.Client']
['my.app.client.BootReceiver', 'my.app.client.AlarmListener']
['android.permission.INTERNET', 'android.permission.RECEIVE_SMS', 'android.permission.READ_SMS', 'android.permission.SEND_SMS', 'android.permission.READ_PHONE_STATE', 'android.permission.PROCESS_OUTGOING_CALLS', 'android.permission.ACCESS_NETWORK_STATE', 'android.permission.ACCESS_FINE_LOCATION', 'android.permission.INTERNET', 'android.permission.RECORD_AUDIO', 'android.permission.WRITE_EXTERNAL_STORAGE', 'android.permission.CAMERA', 'android.permission.RECEIVE_BOOT_COMPLETED', 'android.permission.CALL_PHONE', 'android.permission.READ_CONTACTS', 'android.permission.VIBRATE']
3.0
['my.app.client.Client']
['my.app.client.BootReceiver', 'my.app.client.AlarmListener']
['android.permission.INTERNET', 'android.permission.RECEIVE_SMS', 'android.permission.READ_SMS', 'android.permission.SEND_SMS', 'android.permission.READ_PHONE_STATE', 'android.permission.PROCESS_OUTGOING_CALLS', 'android.permission.ACCESS_NETWORK_STATE', 'android.permission.ACCESS_FINE_LOCATION', 'android.permission.INTERNET', 'android.permission.RECORD_AUDIO', 'android.permission.WRITE_EXTERNAL_STORAGE', 'android.permission.CAMERA', 'android.permission.RECEIVE_BOOT_COMPLETED', 'android.permission.CALL_PHONE', 'android.permission.READ_CONTACTS', 'android.permission.VIBRATE']
3.0
['my.app.client.Client']
['my.app.client.BootReceiver', 'my.app.client.AlarmListener']
['android.permission.INTERNET', 'android.permission.RECEIVE_SMS', 'android.permission.READ_SMS', 'android.permission.SEND_SMS', 'android.permission.READ_PHONE_STATE', 'android.permission.PROCESS_OUTGOING_CALLS', 'android.permission.ACCESS_NETWORK_STATE', 'android.permission.ACCESS_FINE_LOCATION', 'android.permission.INTERNET', 'android.permission.RECORD_AUDIO', 'android.permission.WRITE_EXTERNAL_STORAGE', 'android.permission.CAMERA', 'android.permission.RECEIVE_BOOT_COMPLETED', 'android.permission.CALL_PHONE', 'android.permission.READ_CONTACTS', 'android.permission.VIBRATE']
3.0
['my.app.client.Client']
['my.app.client.BootReceiver', 'my.app.client.AlarmListener']
['android.permission.INTERNET', 'android.permission.RECEIVE_SMS', 'android.permission.READ_SMS', 'android.permission.SEND_SMS', 'android.permission.READ_PHONE_STATE', 'android.permission.PROCESS_OUTGOING_CALLS', 'android.permission.ACCESS_NETWORK_STATE', 'android.permission.ACCESS_FINE_LOCATION', 'android.permission.INTERNET', 'android.permission.RECORD_AUDIO', 'android.permission.WRITE_EXTERNAL_STORAGE', 'android.permission.CAMERA', 'android.permission.RECEIVE_BOOT_COMPLETED', 'android.permission.CALL_PHONE', 'android.permission.READ_CONTACTS', 'android.permission.VIBRATE']
3.0
['my.app.client.Client']
['my.app.client.BootReceiver', 'my.app.client.AlarmListener']
['android.permission.INTERNET', 'android.permission.RECEIVE_SMS', 'android.permission.READ_SMS', 'android.permission.SEND_SMS', 'android.permission.READ_PHONE_STATE', 'android.permission.PROCESS_OUTGOING_CALLS', 'android.permission.ACCESS_NETWORK_STATE', 'android.permission.ACCESS_FINE_LOCATION', 'android.permission.INTERNET', 'android.permission.RECORD_AUDIO', 'android.permission.WRITE_EXTERNAL_STORAGE', 'android.permission.CAMERA', 'android.permission.RECEIVE_BOOT_COMPLETED', 'android.permission.CALL_PHONE', 'android.permission.READ_CONTACTS', 'android.permission.VIBRATE']
3.0
['my.app.client.Client']
['my.app.client.BootReceiver', 'my.app.client.AlarmListener']
['android.permission.INTERNET', 'android.permission.RECEIVE_SMS', 'android.permission.READ_SMS', 'android.permission.SEND_SMS', 'android.permission.READ_PHONE_STATE', 'android.permission.PROCESS_OUTGOING_CALLS', 'android.permission.ACCESS_NETWORK_STATE', 'android.permission.ACCESS_FINE_LOCATION', 'android.permission.INTERNET', 'android.permission.RECORD_AUDIO', 'android.permission.WRITE_EXTERNAL_STORAGE', 'android.permission.CAMERA', 'android.permission.RECEIVE_BOOT_COMPLETED', 'android.permission.CALL_PHONE', 'android.permission.READ_CONTACTS', 'android.permission.VIBRATE']
3.0
['my.app.client.Client']
['my.app.client.BootReceiver', 'my.app.client.AlarmListener']
['android.permission.INTERNET', 'android.permission.RECEIVE_SMS', 'android.permission.READ_SMS', 'android.permission.SEND_SMS', 'android.permission.READ_PHONE_STATE', 'android.permission.PROCESS_OUTGOING_CALLS', 'android.permission.ACCESS_NETWORK_STATE', 'android.permission.ACCESS_FINE_LOCATION', 'android.permission.INTERNET', 'android.permission.RECORD_AUDIO', 'android.permission.WRITE_EXTERNAL_STORAGE', 'android.permission.CAMERA', 'android.permission.RECEIVE_BOOT_COMPLETED', 'android.permission.CALL_PHONE', 'android.permission.READ_CONTACTS', 'android.permission.VIBRATE']
3.0
['my.app.client.Client']
['my.app.client.BootReceiver', 'my.app.client.AlarmListener']
>>> 
==================== RESTART: C:/Python27/finalextract.py ====================
['android.permission.INTERNET', 'android.permission.RECEIVE_SMS', 'android.permission.READ_SMS', 'android.permission.SEND_SMS', 'android.permission.READ_PHONE_STATE', 'android.permission.PROCESS_OUTGOING_CALLS', 'android.permission.ACCESS_NETWORK_STATE', 'android.permission.ACCESS_FINE_LOCATION', 'android.permission.INTERNET', 'android.permission.RECORD_AUDIO', 'android.permission.WRITE_EXTERNAL_STORAGE', 'android.permission.CAMERA', 'android.permission.RECEIVE_BOOT_COMPLETED', 'android.permission.CALL_PHONE', 'android.permission.READ_CONTACTS', 'android.permission.VIBRATE']
3.0
['my.app.client.Client']
['my.app.client.BootReceiver', 'my.app.client.AlarmListener']

Traceback (most recent call last):
  File "C:/Python27/finalextract.py", line 30, in <module>
    os.path.walk("c:/python27/apkshaha", print_it, 0)
  File "C:\Python27\lib\ntpath.py", line 269, in walk
    func(arg, top, names)
  File "C:/Python27/finalextract.py", line 22, in print_it
    with open('output6.csv','a') as csvfile:
IOError: [Errno 13] Permission denied: 'output6.csv'
>>> 
==================== RESTART: C:/Python27/finalextract.py ====================
['android.permission.INTERNET', 'android.permission.RECEIVE_SMS', 'android.permission.READ_SMS', 'android.permission.SEND_SMS', 'android.permission.READ_PHONE_STATE', 'android.permission.PROCESS_OUTGOING_CALLS', 'android.permission.ACCESS_NETWORK_STATE', 'android.permission.ACCESS_FINE_LOCATION', 'android.permission.INTERNET', 'android.permission.RECORD_AUDIO', 'android.permission.WRITE_EXTERNAL_STORAGE', 'android.permission.CAMERA', 'android.permission.RECEIVE_BOOT_COMPLETED', 'android.permission.CALL_PHONE', 'android.permission.READ_CONTACTS', 'android.permission.VIBRATE']
3.0
['my.app.client.Client']
['my.app.client.BootReceiver', 'my.app.client.AlarmListener']
['android.permission.INTERNET', 'android.permission.RECEIVE_SMS', 'android.permission.READ_SMS', 'android.permission.SEND_SMS', 'android.permission.READ_PHONE_STATE', 'android.permission.PROCESS_OUTGOING_CALLS', 'android.permission.ACCESS_NETWORK_STATE', 'android.permission.ACCESS_FINE_LOCATION', 'android.permission.INTERNET', 'android.permission.RECORD_AUDIO', 'android.permission.WRITE_EXTERNAL_STORAGE', 'android.permission.CAMERA', 'android.permission.RECEIVE_BOOT_COMPLETED', 'android.permission.CALL_PHONE', 'android.permission.READ_CONTACTS', 'android.permission.VIBRATE']
3.0
['my.app.client.Client']
['my.app.client.BootReceiver', 'my.app.client.AlarmListener']
['android.permission.INTERNET', 'android.permission.RECEIVE_SMS', 'android.permission.READ_SMS', 'android.permission.SEND_SMS', 'android.permission.READ_PHONE_STATE', 'android.permission.PROCESS_OUTGOING_CALLS', 'android.permission.ACCESS_NETWORK_STATE', 'android.permission.ACCESS_FINE_LOCATION', 'android.permission.INTERNET', 'android.permission.RECORD_AUDIO', 'android.permission.WRITE_EXTERNAL_STORAGE', 'android.permission.CAMERA', 'android.permission.RECEIVE_BOOT_COMPLETED', 'android.permission.CALL_PHONE', 'android.permission.READ_CONTACTS', 'android.permission.VIBRATE']
3.0
['my.app.client.Client']
['my.app.client.BootReceiver', 'my.app.client.AlarmListener']
['android.permission.INTERNET', 'android.permission.RECEIVE_SMS', 'android.permission.READ_SMS', 'android.permission.SEND_SMS', 'android.permission.READ_PHONE_STATE', 'android.permission.PROCESS_OUTGOING_CALLS', 'android.permission.ACCESS_NETWORK_STATE', 'android.permission.ACCESS_FINE_LOCATION', 'android.permission.INTERNET', 'android.permission.RECORD_AUDIO', 'android.permission.WRITE_EXTERNAL_STORAGE', 'android.permission.CAMERA', 'android.permission.RECEIVE_BOOT_COMPLETED', 'android.permission.CALL_PHONE', 'android.permission.READ_CONTACTS', 'android.permission.VIBRATE']
3.0
['my.app.client.Client']
['my.app.client.BootReceiver', 'my.app.client.AlarmListener']
['android.permission.INTERNET', 'android.permission.RECEIVE_SMS', 'android.permission.READ_SMS', 'android.permission.SEND_SMS', 'android.permission.READ_PHONE_STATE', 'android.permission.PROCESS_OUTGOING_CALLS', 'android.permission.ACCESS_NETWORK_STATE', 'android.permission.ACCESS_FINE_LOCATION', 'android.permission.INTERNET', 'android.permission.RECORD_AUDIO', 'android.permission.WRITE_EXTERNAL_STORAGE', 'android.permission.CAMERA', 'android.permission.RECEIVE_BOOT_COMPLETED', 'android.permission.CALL_PHONE', 'android.permission.READ_CONTACTS', 'android.permission.VIBRATE']
3.0
['my.app.client.Client']
['my.app.client.BootReceiver', 'my.app.client.AlarmListener']
['android.permission.INTERNET', 'android.permission.RECEIVE_SMS', 'android.permission.READ_SMS', 'android.permission.SEND_SMS', 'android.permission.READ_PHONE_STATE', 'android.permission.PROCESS_OUTGOING_CALLS', 'android.permission.ACCESS_NETWORK_STATE', 'android.permission.ACCESS_FINE_LOCATION', 'android.permission.INTERNET', 'android.permission.RECORD_AUDIO', 'android.permission.WRITE_EXTERNAL_STORAGE', 'android.permission.CAMERA', 'android.permission.RECEIVE_BOOT_COMPLETED', 'android.permission.CALL_PHONE', 'android.permission.READ_CONTACTS', 'android.permission.VIBRATE']
3.0
['my.app.client.Client']
['my.app.client.BootReceiver', 'my.app.client.AlarmListener']
['android.permission.INTERNET', 'android.permission.RECEIVE_SMS', 'android.permission.READ_SMS', 'android.permission.SEND_SMS', 'android.permission.READ_PHONE_STATE', 'android.permission.PROCESS_OUTGOING_CALLS', 'android.permission.ACCESS_NETWORK_STATE', 'android.permission.ACCESS_FINE_LOCATION', 'android.permission.INTERNET', 'android.permission.RECORD_AUDIO', 'android.permission.WRITE_EXTERNAL_STORAGE', 'android.permission.CAMERA', 'android.permission.RECEIVE_BOOT_COMPLETED', 'android.permission.CALL_PHONE', 'android.permission.READ_CONTACTS', 'android.permission.VIBRATE']
3.0
['my.app.client.Client']
['my.app.client.BootReceiver', 'my.app.client.AlarmListener']
['android.permission.INTERNET', 'android.permission.RECEIVE_SMS', 'android.permission.READ_SMS', 'android.permission.SEND_SMS', 'android.permission.READ_PHONE_STATE', 'android.permission.PROCESS_OUTGOING_CALLS', 'android.permission.ACCESS_NETWORK_STATE', 'android.permission.ACCESS_FINE_LOCATION', 'android.permission.INTERNET', 'android.permission.RECORD_AUDIO', 'android.permission.WRITE_EXTERNAL_STORAGE', 'android.permission.CAMERA', 'android.permission.RECEIVE_BOOT_COMPLETED', 'android.permission.CALL_PHONE', 'android.permission.READ_CONTACTS', 'android.permission.VIBRATE']
3.0
['my.app.client.Client']
['my.app.client.BootReceiver', 'my.app.client.AlarmListener']
['android.permission.INTERNET', 'android.permission.RECEIVE_SMS', 'android.permission.READ_SMS', 'android.permission.SEND_SMS', 'android.permission.READ_PHONE_STATE', 'android.permission.PROCESS_OUTGOING_CALLS', 'android.permission.ACCESS_NETWORK_STATE', 'android.permission.ACCESS_FINE_LOCATION', 'android.permission.INTERNET', 'android.permission.RECORD_AUDIO', 'android.permission.WRITE_EXTERNAL_STORAGE', 'android.permission.CAMERA', 'android.permission.RECEIVE_BOOT_COMPLETED', 'android.permission.CALL_PHONE', 'android.permission.READ_CONTACTS', 'android.permission.VIBRATE']
3.0
['my.app.client.Client']
['my.app.client.BootReceiver', 'my.app.client.AlarmListener']
['android.permission.INTERNET', 'android.permission.RECEIVE_SMS', 'android.permission.READ_SMS', 'android.permission.SEND_SMS', 'android.permission.READ_PHONE_STATE', 'android.permission.PROCESS_OUTGOING_CALLS', 'android.permission.ACCESS_NETWORK_STATE', 'android.permission.ACCESS_FINE_LOCATION', 'android.permission.INTERNET', 'android.permission.RECORD_AUDIO', 'android.permission.WRITE_EXTERNAL_STORAGE', 'android.permission.CAMERA', 'android.permission.RECEIVE_BOOT_COMPLETED', 'android.permission.CALL_PHONE', 'android.permission.READ_CONTACTS', 'android.permission.VIBRATE']
3.0
['my.app.client.Client']
['my.app.client.BootReceiver', 'my.app.client.AlarmListener']
['android.permission.INTERNET', 'android.permission.RECEIVE_SMS', 'android.permission.READ_SMS', 'android.permission.SEND_SMS', 'android.permission.READ_PHONE_STATE', 'android.permission.PROCESS_OUTGOING_CALLS', 'android.permission.ACCESS_NETWORK_STATE', 'android.permission.ACCESS_FINE_LOCATION', 'android.permission.INTERNET', 'android.permission.RECORD_AUDIO', 'android.permission.WRITE_EXTERNAL_STORAGE', 'android.permission.CAMERA', 'android.permission.RECEIVE_BOOT_COMPLETED', 'android.permission.CALL_PHONE', 'android.permission.READ_CONTACTS', 'android.permission.VIBRATE']
3.0
['my.app.client.Client']
['my.app.client.BootReceiver', 'my.app.client.AlarmListener']
['android.permission.INTERNET', 'android.permission.RECEIVE_SMS', 'android.permission.READ_SMS', 'android.permission.SEND_SMS', 'android.permission.READ_PHONE_STATE', 'android.permission.PROCESS_OUTGOING_CALLS', 'android.permission.ACCESS_NETWORK_STATE', 'android.permission.ACCESS_FINE_LOCATION', 'android.permission.INTERNET', 'android.permission.RECORD_AUDIO', 'android.permission.WRITE_EXTERNAL_STORAGE', 'android.permission.CAMERA', 'android.permission.RECEIVE_BOOT_COMPLETED', 'android.permission.CALL_PHONE', 'android.permission.READ_CONTACTS', 'android.permission.VIBRATE']
3.0
['my.app.client.Client']
['my.app.client.BootReceiver', 'my.app.client.AlarmListener']
['android.permission.INTERNET', 'android.permission.RECEIVE_SMS', 'android.permission.READ_SMS', 'android.permission.SEND_SMS', 'android.permission.READ_PHONE_STATE', 'android.permission.PROCESS_OUTGOING_CALLS', 'android.permission.ACCESS_NETWORK_STATE', 'android.permission.ACCESS_FINE_LOCATION', 'android.permission.INTERNET', 'android.permission.RECORD_AUDIO', 'android.permission.WRITE_EXTERNAL_STORAGE', 'android.permission.CAMERA', 'android.permission.RECEIVE_BOOT_COMPLETED', 'android.permission.CALL_PHONE', 'android.permission.READ_CONTACTS', 'android.permission.VIBRATE']
3.0
['my.app.client.Client']
['my.app.client.BootReceiver', 'my.app.client.AlarmListener']
['android.permission.INTERNET', 'android.permission.RECEIVE_SMS', 'android.permission.READ_SMS', 'android.permission.SEND_SMS', 'android.permission.READ_PHONE_STATE', 'android.permission.PROCESS_OUTGOING_CALLS', 'android.permission.ACCESS_NETWORK_STATE', 'android.permission.ACCESS_FINE_LOCATION', 'android.permission.INTERNET', 'android.permission.RECORD_AUDIO', 'android.permission.WRITE_EXTERNAL_STORAGE', 'android.permission.CAMERA', 'android.permission.RECEIVE_BOOT_COMPLETED', 'android.permission.CALL_PHONE', 'android.permission.READ_CONTACTS', 'android.permission.VIBRATE']
3.0
['my.app.client.Client']
['my.app.client.BootReceiver', 'my.app.client.AlarmListener']
['android.permission.INTERNET', 'android.permission.RECEIVE_SMS', 'android.permission.READ_SMS', 'android.permission.SEND_SMS', 'android.permission.READ_PHONE_STATE', 'android.permission.PROCESS_OUTGOING_CALLS', 'android.permission.ACCESS_NETWORK_STATE', 'android.permission.ACCESS_FINE_LOCATION', 'android.permission.INTERNET', 'android.permission.RECORD_AUDIO', 'android.permission.WRITE_EXTERNAL_STORAGE', 'android.permission.CAMERA', 'android.permission.RECEIVE_BOOT_COMPLETED', 'android.permission.CALL_PHONE', 'android.permission.READ_CONTACTS', 'android.permission.VIBRATE']
3.0
['my.app.client.Client']
['my.app.client.BootReceiver', 'my.app.client.AlarmListener']
['android.permission.INTERNET', 'android.permission.RECEIVE_SMS', 'android.permission.READ_SMS', 'android.permission.SEND_SMS', 'android.permission.READ_PHONE_STATE', 'android.permission.PROCESS_OUTGOING_CALLS', 'android.permission.ACCESS_NETWORK_STATE', 'android.permission.ACCESS_FINE_LOCATION', 'android.permission.INTERNET', 'android.permission.RECORD_AUDIO', 'android.permission.WRITE_EXTERNAL_STORAGE', 'android.permission.CAMERA', 'android.permission.RECEIVE_BOOT_COMPLETED', 'android.permission.CALL_PHONE', 'android.permission.READ_CONTACTS', 'android.permission.VIBRATE']
3.0
['my.app.client.Client']
['my.app.client.BootReceiver', 'my.app.client.AlarmListener']
['android.permission.INTERNET', 'android.permission.RECEIVE_SMS', 'android.permission.READ_SMS', 'android.permission.SEND_SMS', 'android.permission.READ_PHONE_STATE', 'android.permission.PROCESS_OUTGOING_CALLS', 'android.permission.ACCESS_NETWORK_STATE', 'android.permission.ACCESS_FINE_LOCATION', 'android.permission.INTERNET', 'android.permission.RECORD_AUDIO', 'android.permission.WRITE_EXTERNAL_STORAGE', 'android.permission.CAMERA', 'android.permission.RECEIVE_BOOT_COMPLETED', 'android.permission.CALL_PHONE', 'android.permission.READ_CONTACTS', 'android.permission.VIBRATE']
3.0
['my.app.client.Client']
['my.app.client.BootReceiver', 'my.app.client.AlarmListener']
['android.permission.INTERNET', 'android.permission.RECEIVE_SMS', 'android.permission.READ_SMS', 'android.permission.SEND_SMS', 'android.permission.READ_PHONE_STATE', 'android.permission.PROCESS_OUTGOING_CALLS', 'android.permission.ACCESS_NETWORK_STATE', 'android.permission.ACCESS_FINE_LOCATION', 'android.permission.INTERNET', 'android.permission.RECORD_AUDIO', 'android.permission.WRITE_EXTERNAL_STORAGE', 'android.permission.CAMERA', 'android.permission.RECEIVE_BOOT_COMPLETED', 'android.permission.CALL_PHONE', 'android.permission.READ_CONTACTS', 'android.permission.VIBRATE']
3.0
['my.app.client.Client']
['my.app.client.BootReceiver', 'my.app.client.AlarmListener']
['android.permission.INTERNET', 'android.permission.RECEIVE_SMS', 'android.permission.READ_SMS', 'android.permission.SEND_SMS', 'android.permission.READ_PHONE_STATE', 'android.permission.PROCESS_OUTGOING_CALLS', 'android.permission.ACCESS_NETWORK_STATE', 'android.permission.ACCESS_FINE_LOCATION', 'android.permission.INTERNET', 'android.permission.RECORD_AUDIO', 'android.permission.WRITE_EXTERNAL_STORAGE', 'android.permission.CAMERA', 'android.permission.RECEIVE_BOOT_COMPLETED', 'android.permission.CALL_PHONE', 'android.permission.READ_CONTACTS', 'android.permission.VIBRATE']
3.0
['my.app.client.Client']
['my.app.client.BootReceiver', 'my.app.client.AlarmListener']
['android.permission.INTERNET', 'android.permission.RECEIVE_SMS', 'android.permission.READ_SMS', 'android.permission.SEND_SMS', 'android.permission.READ_PHONE_STATE', 'android.permission.PROCESS_OUTGOING_CALLS', 'android.permission.ACCESS_NETWORK_STATE', 'android.permission.ACCESS_FINE_LOCATION', 'android.permission.INTERNET', 'android.permission.RECORD_AUDIO', 'android.permission.WRITE_EXTERNAL_STORAGE', 'android.permission.CAMERA', 'android.permission.RECEIVE_BOOT_COMPLETED', 'android.permission.CALL_PHONE', 'android.permission.READ_CONTACTS', 'android.permission.VIBRATE']
3.0
['my.app.client.Client']
['my.app.client.BootReceiver', 'my.app.client.AlarmListener']
['android.permission.INTERNET', 'android.permission.RECEIVE_SMS', 'android.permission.READ_SMS', 'android.permission.SEND_SMS', 'android.permission.READ_PHONE_STATE', 'android.permission.PROCESS_OUTGOING_CALLS', 'android.permission.ACCESS_NETWORK_STATE', 'android.permission.ACCESS_FINE_LOCATION', 'android.permission.INTERNET', 'android.permission.RECORD_AUDIO', 'android.permission.WRITE_EXTERNAL_STORAGE', 'android.permission.CAMERA', 'android.permission.RECEIVE_BOOT_COMPLETED', 'android.permission.CALL_PHONE', 'android.permission.READ_CONTACTS', 'android.permission.VIBRATE']
3.0
['my.app.client.Client']
['my.app.client.BootReceiver', 'my.app.client.AlarmListener']
['android.permission.INTERNET', 'android.permission.RECEIVE_SMS', 'android.permission.READ_SMS', 'android.permission.SEND_SMS', 'android.permission.READ_PHONE_STATE', 'android.permission.PROCESS_OUTGOING_CALLS', 'android.permission.ACCESS_NETWORK_STATE', 'android.permission.ACCESS_FINE_LOCATION', 'android.permission.INTERNET', 'android.permission.RECORD_AUDIO', 'android.permission.WRITE_EXTERNAL_STORAGE', 'android.permission.CAMERA', 'android.permission.RECEIVE_BOOT_COMPLETED', 'android.permission.CALL_PHONE', 'android.permission.READ_CONTACTS', 'android.permission.VIBRATE']
3.0
['my.app.client.Client']
['my.app.client.BootReceiver', 'my.app.client.AlarmListener']
['android.permission.INTERNET', 'android.permission.RECEIVE_SMS', 'android.permission.READ_SMS', 'android.permission.SEND_SMS', 'android.permission.READ_PHONE_STATE', 'android.permission.PROCESS_OUTGOING_CALLS', 'android.permission.ACCESS_NETWORK_STATE', 'android.permission.ACCESS_FINE_LOCATION', 'android.permission.INTERNET', 'android.permission.RECORD_AUDIO', 'android.permission.WRITE_EXTERNAL_STORAGE', 'android.permission.CAMERA', 'android.permission.RECEIVE_BOOT_COMPLETED', 'android.permission.CALL_PHONE', 'android.permission.READ_CONTACTS', 'android.permission.VIBRATE']
3.0
['my.app.client.Client']
['my.app.client.BootReceiver', 'my.app.client.AlarmListener']
['android.permission.INTERNET', 'android.permission.RECEIVE_SMS', 'android.permission.READ_SMS', 'android.permission.SEND_SMS', 'android.permission.READ_PHONE_STATE', 'android.permission.PROCESS_OUTGOING_CALLS', 'android.permission.ACCESS_NETWORK_STATE', 'android.permission.ACCESS_FINE_LOCATION', 'android.permission.INTERNET', 'android.permission.RECORD_AUDIO', 'android.permission.WRITE_EXTERNAL_STORAGE', 'android.permission.CAMERA', 'android.permission.RECEIVE_BOOT_COMPLETED', 'android.permission.CALL_PHONE', 'android.permission.READ_CONTACTS', 'android.permission.VIBRATE']
3.0
['my.app.client.Client']
['my.app.client.BootReceiver', 'my.app.client.AlarmListener']
['android.permission.INTERNET', 'android.permission.RECEIVE_SMS', 'android.permission.READ_SMS', 'android.permission.SEND_SMS', 'android.permission.READ_PHONE_STATE', 'android.permission.PROCESS_OUTGOING_CALLS', 'android.permission.ACCESS_NETWORK_STATE', 'android.permission.ACCESS_FINE_LOCATION', 'android.permission.INTERNET', 'android.permission.RECORD_AUDIO', 'android.permission.WRITE_EXTERNAL_STORAGE', 'android.permission.CAMERA', 'android.permission.RECEIVE_BOOT_COMPLETED', 'android.permission.CALL_PHONE', 'android.permission.READ_CONTACTS', 'android.permission.VIBRATE']
3.0
['my.app.client.Client']
['my.app.client.BootReceiver', 'my.app.client.AlarmListener']
['android.permission.INTERNET', 'android.permission.RECEIVE_SMS', 'android.permission.READ_SMS', 'android.permission.SEND_SMS', 'android.permission.READ_PHONE_STATE', 'android.permission.PROCESS_OUTGOING_CALLS', 'android.permission.ACCESS_NETWORK_STATE', 'android.permission.ACCESS_FINE_LOCATION', 'android.permission.INTERNET', 'android.permission.RECORD_AUDIO', 'android.permission.WRITE_EXTERNAL_STORAGE', 'android.permission.CAMERA', 'android.permission.RECEIVE_BOOT_COMPLETED', 'android.permission.CALL_PHONE', 'android.permission.READ_CONTACTS', 'android.permission.VIBRATE']
3.0
['my.app.client.Client']
['my.app.client.BootReceiver', 'my.app.client.AlarmListener']
['android.permission.INTERNET', 'android.permission.RECEIVE_SMS', 'android.permission.READ_SMS', 'android.permission.SEND_SMS', 'android.permission.READ_PHONE_STATE', 'android.permission.PROCESS_OUTGOING_CALLS', 'android.permission.ACCESS_NETWORK_STATE', 'android.permission.ACCESS_FINE_LOCATION', 'android.permission.INTERNET', 'android.permission.RECORD_AUDIO', 'android.permission.WRITE_EXTERNAL_STORAGE', 'android.permission.CAMERA', 'android.permission.RECEIVE_BOOT_COMPLETED', 'android.permission.CALL_PHONE', 'android.permission.READ_CONTACTS', 'android.permission.VIBRATE']
3.0
['my.app.client.Client']
['my.app.client.BootReceiver', 'my.app.client.AlarmListener']
['android.permission.INTERNET', 'android.permission.RECEIVE_SMS', 'android.permission.READ_SMS', 'android.permission.SEND_SMS', 'android.permission.READ_PHONE_STATE', 'android.permission.PROCESS_OUTGOING_CALLS', 'android.permission.ACCESS_NETWORK_STATE', 'android.permission.ACCESS_FINE_LOCATION', 'android.permission.INTERNET', 'android.permission.RECORD_AUDIO', 'android.permission.WRITE_EXTERNAL_STORAGE', 'android.permission.CAMERA', 'android.permission.RECEIVE_BOOT_COMPLETED', 'android.permission.CALL_PHONE', 'android.permission.READ_CONTACTS', 'android.permission.VIBRATE']
3.0
['my.app.client.Client']
['my.app.client.BootReceiver', 'my.app.client.AlarmListener']
['android.permission.INTERNET', 'android.permission.RECEIVE_SMS', 'android.permission.READ_SMS', 'android.permission.SEND_SMS', 'android.permission.READ_PHONE_STATE', 'android.permission.PROCESS_OUTGOING_CALLS', 'android.permission.ACCESS_NETWORK_STATE', 'android.permission.ACCESS_FINE_LOCATION', 'android.permission.INTERNET', 'android.permission.RECORD_AUDIO', 'android.permission.WRITE_EXTERNAL_STORAGE', 'android.permission.CAMERA', 'android.permission.RECEIVE_BOOT_COMPLETED', 'android.permission.CALL_PHONE', 'android.permission.READ_CONTACTS', 'android.permission.VIBRATE']
3.0
['my.app.client.Client']
['my.app.client.BootReceiver', 'my.app.client.AlarmListener']
['android.permission.INTERNET', 'android.permission.RECEIVE_SMS', 'android.permission.READ_SMS', 'android.permission.SEND_SMS', 'android.permission.READ_PHONE_STATE', 'android.permission.PROCESS_OUTGOING_CALLS', 'android.permission.ACCESS_NETWORK_STATE', 'android.permission.ACCESS_FINE_LOCATION', 'android.permission.INTERNET', 'android.permission.RECORD_AUDIO', 'android.permission.WRITE_EXTERNAL_STORAGE', 'android.permission.CAMERA', 'android.permission.RECEIVE_BOOT_COMPLETED', 'android.permission.CALL_PHONE', 'android.permission.READ_CONTACTS', 'android.permission.VIBRATE']
3.0
['my.app.client.Client']
['my.app.client.BootReceiver', 'my.app.client.AlarmListener']
['android.permission.INTERNET', 'android.permission.RECEIVE_SMS', 'android.permission.READ_SMS', 'android.permission.SEND_SMS', 'android.permission.READ_PHONE_STATE', 'android.permission.PROCESS_OUTGOING_CALLS', 'android.permission.ACCESS_NETWORK_STATE', 'android.permission.ACCESS_FINE_LOCATION', 'android.permission.INTERNET', 'android.permission.RECORD_AUDIO', 'android.permission.WRITE_EXTERNAL_STORAGE', 'android.permission.CAMERA', 'android.permission.RECEIVE_BOOT_COMPLETED', 'android.permission.CALL_PHONE', 'android.permission.READ_CONTACTS', 'android.permission.VIBRATE']
3.0
['my.app.client.Client']
['my.app.client.BootReceiver', 'my.app.client.AlarmListener']
['android.permission.INTERNET', 'android.permission.RECEIVE_SMS', 'android.permission.READ_SMS', 'android.permission.SEND_SMS', 'android.permission.READ_PHONE_STATE', 'android.permission.PROCESS_OUTGOING_CALLS', 'android.permission.ACCESS_NETWORK_STATE', 'android.permission.ACCESS_FINE_LOCATION', 'android.permission.INTERNET', 'android.permission.RECORD_AUDIO', 'android.permission.WRITE_EXTERNAL_STORAGE', 'android.permission.CAMERA', 'android.permission.RECEIVE_BOOT_COMPLETED', 'android.permission.CALL_PHONE', 'android.permission.READ_CONTACTS', 'android.permission.VIBRATE']
3.0
['my.app.client.Client']
['my.app.client.BootReceiver', 'my.app.client.AlarmListener']
['android.permission.INTERNET', 'android.permission.RECEIVE_SMS', 'android.permission.READ_SMS', 'android.permission.SEND_SMS', 'android.permission.READ_PHONE_STATE', 'android.permission.PROCESS_OUTGOING_CALLS', 'android.permission.ACCESS_NETWORK_STATE', 'android.permission.ACCESS_FINE_LOCATION', 'android.permission.INTERNET', 'android.permission.RECORD_AUDIO', 'android.permission.WRITE_EXTERNAL_STORAGE', 'android.permission.CAMERA', 'android.permission.RECEIVE_BOOT_COMPLETED', 'android.permission.CALL_PHONE', 'android.permission.READ_CONTACTS', 'android.permission.VIBRATE']
3.0
['my.app.client.Client']
['my.app.client.BootReceiver', 'my.app.client.AlarmListener']
['android.permission.INTERNET', 'android.permission.RECEIVE_SMS', 'android.permission.READ_SMS', 'android.permission.SEND_SMS', 'android.permission.READ_PHONE_STATE', 'android.permission.PROCESS_OUTGOING_CALLS', 'android.permission.ACCESS_NETWORK_STATE', 'android.permission.ACCESS_FINE_LOCATION', 'android.permission.INTERNET', 'android.permission.RECORD_AUDIO', 'android.permission.WRITE_EXTERNAL_STORAGE', 'android.permission.CAMERA', 'android.permission.RECEIVE_BOOT_COMPLETED', 'android.permission.CALL_PHONE', 'android.permission.READ_CONTACTS', 'android.permission.VIBRATE']
3.0
['my.app.client.Client']
['my.app.client.BootReceiver', 'my.app.client.AlarmListener']
['android.permission.INTERNET', 'android.permission.RECEIVE_SMS', 'android.permission.READ_SMS', 'android.permission.SEND_SMS', 'android.permission.READ_PHONE_STATE', 'android.permission.PROCESS_OUTGOING_CALLS', 'android.permission.ACCESS_NETWORK_STATE', 'android.permission.ACCESS_FINE_LOCATION', 'android.permission.INTERNET', 'android.permission.RECORD_AUDIO', 'android.permission.WRITE_EXTERNAL_STORAGE', 'android.permission.CAMERA', 'android.permission.RECEIVE_BOOT_COMPLETED', 'android.permission.CALL_PHONE', 'android.permission.READ_CONTACTS', 'android.permission.VIBRATE']
3.0
['my.app.client.Client']
['my.app.client.BootReceiver', 'my.app.client.AlarmListener']
['android.permission.INTERNET', 'android.permission.RECEIVE_SMS', 'android.permission.READ_SMS', 'android.permission.SEND_SMS', 'android.permission.READ_PHONE_STATE', 'android.permission.PROCESS_OUTGOING_CALLS', 'android.permission.ACCESS_NETWORK_STATE', 'android.permission.ACCESS_FINE_LOCATION', 'android.permission.INTERNET', 'android.permission.RECORD_AUDIO', 'android.permission.WRITE_EXTERNAL_STORAGE', 'android.permission.CAMERA', 'android.permission.RECEIVE_BOOT_COMPLETED', 'android.permission.CALL_PHONE', 'android.permission.READ_CONTACTS', 'android.permission.VIBRATE']
3.0
['my.app.client.Client']
['my.app.client.BootReceiver', 'my.app.client.AlarmListener']
['android.permission.INTERNET', 'android.permission.RECEIVE_SMS', 'android.permission.READ_SMS', 'android.permission.SEND_SMS', 'android.permission.READ_PHONE_STATE', 'android.permission.PROCESS_OUTGOING_CALLS', 'android.permission.ACCESS_NETWORK_STATE', 'android.permission.ACCESS_FINE_LOCATION', 'android.permission.INTERNET', 'android.permission.RECORD_AUDIO', 'android.permission.WRITE_EXTERNAL_STORAGE', 'android.permission.CAMERA', 'android.permission.RECEIVE_BOOT_COMPLETED', 'android.permission.CALL_PHONE', 'android.permission.READ_CONTACTS', 'android.permission.VIBRATE']
3.0
['my.app.client.Client']
['my.app.client.BootReceiver', 'my.app.client.AlarmListener']
['android.permission.INTERNET', 'android.permission.RECEIVE_SMS', 'android.permission.READ_SMS', 'android.permission.SEND_SMS', 'android.permission.READ_PHONE_STATE', 'android.permission.PROCESS_OUTGOING_CALLS', 'android.permission.ACCESS_NETWORK_STATE', 'android.permission.ACCESS_FINE_LOCATION', 'android.permission.INTERNET', 'android.permission.RECORD_AUDIO', 'android.permission.WRITE_EXTERNAL_STORAGE', 'android.permission.CAMERA', 'android.permission.RECEIVE_BOOT_COMPLETED', 'android.permission.CALL_PHONE', 'android.permission.READ_CONTACTS', 'android.permission.VIBRATE']
3.0
['my.app.client.Client']
['my.app.client.BootReceiver', 'my.app.client.AlarmListener']
['android.permission.INTERNET', 'android.permission.RECEIVE_SMS', 'android.permission.READ_SMS', 'android.permission.SEND_SMS', 'android.permission.READ_PHONE_STATE', 'android.permission.PROCESS_OUTGOING_CALLS', 'android.permission.ACCESS_NETWORK_STATE', 'android.permission.ACCESS_FINE_LOCATION', 'android.permission.INTERNET', 'android.permission.RECORD_AUDIO', 'android.permission.WRITE_EXTERNAL_STORAGE', 'android.permission.CAMERA', 'android.permission.RECEIVE_BOOT_COMPLETED', 'android.permission.CALL_PHONE', 'android.permission.READ_CONTACTS', 'android.permission.VIBRATE']
3.0
['my.app.client.Client']
['my.app.client.BootReceiver', 'my.app.client.AlarmListener']
['android.permission.INTERNET', 'android.permission.RECEIVE_SMS', 'android.permission.READ_SMS', 'android.permission.SEND_SMS', 'android.permission.READ_PHONE_STATE', 'android.permission.PROCESS_OUTGOING_CALLS', 'android.permission.ACCESS_NETWORK_STATE', 'android.permission.ACCESS_FINE_LOCATION', 'android.permission.INTERNET', 'android.permission.RECORD_AUDIO', 'android.permission.WRITE_EXTERNAL_STORAGE', 'android.permission.CAMERA', 'android.permission.RECEIVE_BOOT_COMPLETED', 'android.permission.CALL_PHONE', 'android.permission.READ_CONTACTS', 'android.permission.VIBRATE']
3.0
['my.app.client.Client']
['my.app.client.BootReceiver', 'my.app.client.AlarmListener']
['android.permission.INTERNET', 'android.permission.RECEIVE_SMS', 'android.permission.READ_SMS', 'android.permission.SEND_SMS', 'android.permission.READ_PHONE_STATE', 'android.permission.PROCESS_OUTGOING_CALLS', 'android.permission.ACCESS_NETWORK_STATE', 'android.permission.ACCESS_FINE_LOCATION', 'android.permission.INTERNET', 'android.permission.RECORD_AUDIO', 'android.permission.WRITE_EXTERNAL_STORAGE', 'android.permission.CAMERA', 'android.permission.RECEIVE_BOOT_COMPLETED', 'android.permission.CALL_PHONE', 'android.permission.READ_CONTACTS', 'android.permission.VIBRATE']
3.0
['my.app.client.Client']
['my.app.client.BootReceiver', 'my.app.client.AlarmListener']
['android.permission.INTERNET', 'android.permission.RECEIVE_SMS', 'android.permission.READ_SMS', 'android.permission.SEND_SMS', 'android.permission.READ_PHONE_STATE', 'android.permission.PROCESS_OUTGOING_CALLS', 'android.permission.ACCESS_NETWORK_STATE', 'android.permission.ACCESS_FINE_LOCATION', 'android.permission.INTERNET', 'android.permission.RECORD_AUDIO', 'android.permission.WRITE_EXTERNAL_STORAGE', 'android.permission.CAMERA', 'android.permission.RECEIVE_BOOT_COMPLETED', 'android.permission.CALL_PHONE', 'android.permission.READ_CONTACTS', 'android.permission.VIBRATE']
3.0
['my.app.client.Client']
['my.app.client.BootReceiver', 'my.app.client.AlarmListener']
['android.permission.INTERNET', 'android.permission.RECEIVE_SMS', 'android.permission.READ_SMS', 'android.permission.SEND_SMS', 'android.permission.READ_PHONE_STATE', 'android.permission.PROCESS_OUTGOING_CALLS', 'android.permission.ACCESS_NETWORK_STATE', 'android.permission.ACCESS_FINE_LOCATION', 'android.permission.INTERNET', 'android.permission.RECORD_AUDIO', 'android.permission.WRITE_EXTERNAL_STORAGE', 'android.permission.CAMERA', 'android.permission.RECEIVE_BOOT_COMPLETED', 'android.permission.CALL_PHONE', 'android.permission.READ_CONTACTS', 'android.permission.VIBRATE']
3.0
['my.app.client.Client']
['my.app.client.BootReceiver', 'my.app.client.AlarmListener']
['android.permission.INTERNET', 'android.permission.RECEIVE_SMS', 'android.permission.READ_SMS', 'android.permission.SEND_SMS', 'android.permission.READ_PHONE_STATE', 'android.permission.PROCESS_OUTGOING_CALLS', 'android.permission.ACCESS_NETWORK_STATE', 'android.permission.ACCESS_FINE_LOCATION', 'android.permission.INTERNET', 'android.permission.RECORD_AUDIO', 'android.permission.WRITE_EXTERNAL_STORAGE', 'android.permission.CAMERA', 'android.permission.RECEIVE_BOOT_COMPLETED', 'android.permission.CALL_PHONE', 'android.permission.READ_CONTACTS', 'android.permission.VIBRATE']
3.0
['my.app.client.Client']
['my.app.client.BootReceiver', 'my.app.client.AlarmListener']
['android.permission.INTERNET', 'android.permission.RECEIVE_SMS', 'android.permission.READ_SMS', 'android.permission.SEND_SMS', 'android.permission.READ_PHONE_STATE', 'android.permission.PROCESS_OUTGOING_CALLS', 'android.permission.ACCESS_NETWORK_STATE', 'android.permission.ACCESS_FINE_LOCATION', 'android.permission.INTERNET', 'android.permission.RECORD_AUDIO', 'android.permission.WRITE_EXTERNAL_STORAGE', 'android.permission.CAMERA', 'android.permission.RECEIVE_BOOT_COMPLETED', 'android.permission.CALL_PHONE', 'android.permission.READ_CONTACTS', 'android.permission.VIBRATE']
3.0
['my.app.client.Client']
['my.app.client.BootReceiver', 'my.app.client.AlarmListener']
>>> 
==================== RESTART: C:/Python27/finalextract.py ====================
['android.permission.INTERNET', 'android.permission.RECEIVE_SMS', 'android.permission.READ_SMS', 'android.permission.SEND_SMS', 'android.permission.READ_PHONE_STATE', 'android.permission.PROCESS_OUTGOING_CALLS', 'android.permission.ACCESS_NETWORK_STATE', 'android.permission.ACCESS_FINE_LOCATION', 'android.permission.INTERNET', 'android.permission.RECORD_AUDIO', 'android.permission.WRITE_EXTERNAL_STORAGE', 'android.permission.CAMERA', 'android.permission.RECEIVE_BOOT_COMPLETED', 'android.permission.CALL_PHONE', 'android.permission.READ_CONTACTS', 'android.permission.VIBRATE']
3.0
['my.app.client.Client']
['my.app.client.BootReceiver', 'my.app.client.AlarmListener']
['android.permission.INTERNET', 'android.permission.RECEIVE_SMS', 'android.permission.READ_SMS', 'android.permission.SEND_SMS', 'android.permission.READ_PHONE_STATE', 'android.permission.PROCESS_OUTGOING_CALLS', 'android.permission.ACCESS_NETWORK_STATE', 'android.permission.ACCESS_FINE_LOCATION', 'android.permission.INTERNET', 'android.permission.RECORD_AUDIO', 'android.permission.WRITE_EXTERNAL_STORAGE', 'android.permission.CAMERA', 'android.permission.RECEIVE_BOOT_COMPLETED', 'android.permission.CALL_PHONE', 'android.permission.READ_CONTACTS', 'android.permission.VIBRATE']
3.0
['my.app.client.Client']
['my.app.client.BootReceiver', 'my.app.client.AlarmListener']
['android.permission.INTERNET', 'android.permission.RECEIVE_SMS', 'android.permission.READ_SMS', 'android.permission.SEND_SMS', 'android.permission.READ_PHONE_STATE', 'android.permission.PROCESS_OUTGOING_CALLS', 'android.permission.ACCESS_NETWORK_STATE', 'android.permission.ACCESS_FINE_LOCATION', 'android.permission.INTERNET', 'android.permission.RECORD_AUDIO', 'android.permission.WRITE_EXTERNAL_STORAGE', 'android.permission.CAMERA', 'android.permission.RECEIVE_BOOT_COMPLETED', 'android.permission.CALL_PHONE', 'android.permission.READ_CONTACTS', 'android.permission.VIBRATE']
3.0
['my.app.client.Client']
['my.app.client.BootReceiver', 'my.app.client.AlarmListener']
['android.permission.INTERNET', 'android.permission.RECEIVE_SMS', 'android.permission.READ_SMS', 'android.permission.SEND_SMS', 'android.permission.READ_PHONE_STATE', 'android.permission.PROCESS_OUTGOING_CALLS', 'android.permission.ACCESS_NETWORK_STATE', 'android.permission.ACCESS_FINE_LOCATION', 'android.permission.INTERNET', 'android.permission.RECORD_AUDIO', 'android.permission.WRITE_EXTERNAL_STORAGE', 'android.permission.CAMERA', 'android.permission.RECEIVE_BOOT_COMPLETED', 'android.permission.CALL_PHONE', 'android.permission.READ_CONTACTS', 'android.permission.VIBRATE']
3.0
['my.app.client.Client']
['my.app.client.BootReceiver', 'my.app.client.AlarmListener']
['android.permission.INTERNET', 'android.permission.RECEIVE_SMS', 'android.permission.READ_SMS', 'android.permission.SEND_SMS', 'android.permission.READ_PHONE_STATE', 'android.permission.PROCESS_OUTGOING_CALLS', 'android.permission.ACCESS_NETWORK_STATE', 'android.permission.ACCESS_FINE_LOCATION', 'android.permission.INTERNET', 'android.permission.RECORD_AUDIO', 'android.permission.WRITE_EXTERNAL_STORAGE', 'android.permission.CAMERA', 'android.permission.RECEIVE_BOOT_COMPLETED', 'android.permission.CALL_PHONE', 'android.permission.READ_CONTACTS', 'android.permission.VIBRATE']
3.0
['my.app.client.Client']
['my.app.client.BootReceiver', 'my.app.client.AlarmListener']
['android.permission.INTERNET', 'android.permission.RECEIVE_SMS', 'android.permission.READ_SMS', 'android.permission.SEND_SMS', 'android.permission.READ_PHONE_STATE', 'android.permission.PROCESS_OUTGOING_CALLS', 'android.permission.ACCESS_NETWORK_STATE', 'android.permission.ACCESS_FINE_LOCATION', 'android.permission.INTERNET', 'android.permission.RECORD_AUDIO', 'android.permission.WRITE_EXTERNAL_STORAGE', 'android.permission.CAMERA', 'android.permission.RECEIVE_BOOT_COMPLETED', 'android.permission.CALL_PHONE', 'android.permission.READ_CONTACTS', 'android.permission.VIBRATE']
3.0
['my.app.client.Client']
['my.app.client.BootReceiver', 'my.app.client.AlarmListener']
['android.permission.INTERNET', 'android.permission.RECEIVE_SMS', 'android.permission.READ_SMS', 'android.permission.SEND_SMS', 'android.permission.READ_PHONE_STATE', 'android.permission.PROCESS_OUTGOING_CALLS', 'android.permission.ACCESS_NETWORK_STATE', 'android.permission.ACCESS_FINE_LOCATION', 'android.permission.INTERNET', 'android.permission.RECORD_AUDIO', 'android.permission.WRITE_EXTERNAL_STORAGE', 'android.permission.CAMERA', 'android.permission.RECEIVE_BOOT_COMPLETED', 'android.permission.CALL_PHONE', 'android.permission.READ_CONTACTS', 'android.permission.VIBRATE']
3.0
['my.app.client.Client']
['my.app.client.BootReceiver', 'my.app.client.AlarmListener']
['android.permission.INTERNET', 'android.permission.RECEIVE_SMS', 'android.permission.READ_SMS', 'android.permission.SEND_SMS', 'android.permission.READ_PHONE_STATE', 'android.permission.PROCESS_OUTGOING_CALLS', 'android.permission.ACCESS_NETWORK_STATE', 'android.permission.ACCESS_FINE_LOCATION', 'android.permission.INTERNET', 'android.permission.RECORD_AUDIO', 'android.permission.WRITE_EXTERNAL_STORAGE', 'android.permission.CAMERA', 'android.permission.RECEIVE_BOOT_COMPLETED', 'android.permission.CALL_PHONE', 'android.permission.READ_CONTACTS', 'android.permission.VIBRATE']
3.0
['my.app.client.Client']
['my.app.client.BootReceiver', 'my.app.client.AlarmListener']
['android.permission.INTERNET', 'android.permission.RECEIVE_SMS', 'android.permission.READ_SMS', 'android.permission.SEND_SMS', 'android.permission.READ_PHONE_STATE', 'android.permission.PROCESS_OUTGOING_CALLS', 'android.permission.ACCESS_NETWORK_STATE', 'android.permission.ACCESS_FINE_LOCATION', 'android.permission.INTERNET', 'android.permission.RECORD_AUDIO', 'android.permission.WRITE_EXTERNAL_STORAGE', 'android.permission.CAMERA', 'android.permission.RECEIVE_BOOT_COMPLETED', 'android.permission.CALL_PHONE', 'android.permission.READ_CONTACTS', 'android.permission.VIBRATE']
3.0
['my.app.client.Client']
['my.app.client.BootReceiver', 'my.app.client.AlarmListener']
['android.permission.INTERNET', 'android.permission.RECEIVE_SMS', 'android.permission.READ_SMS', 'android.permission.SEND_SMS', 'android.permission.READ_PHONE_STATE', 'android.permission.PROCESS_OUTGOING_CALLS', 'android.permission.ACCESS_NETWORK_STATE', 'android.permission.ACCESS_FINE_LOCATION', 'android.permission.INTERNET', 'android.permission.RECORD_AUDIO', 'android.permission.WRITE_EXTERNAL_STORAGE', 'android.permission.CAMERA', 'android.permission.RECEIVE_BOOT_COMPLETED', 'android.permission.CALL_PHONE', 'android.permission.READ_CONTACTS', 'android.permission.VIBRATE']
3.0
['my.app.client.Client']
['my.app.client.BootReceiver', 'my.app.client.AlarmListener']
['android.permission.INTERNET', 'android.permission.RECEIVE_SMS', 'android.permission.READ_SMS', 'android.permission.SEND_SMS', 'android.permission.READ_PHONE_STATE', 'android.permission.PROCESS_OUTGOING_CALLS', 'android.permission.ACCESS_NETWORK_STATE', 'android.permission.ACCESS_FINE_LOCATION', 'android.permission.INTERNET', 'android.permission.RECORD_AUDIO', 'android.permission.WRITE_EXTERNAL_STORAGE', 'android.permission.CAMERA', 'android.permission.RECEIVE_BOOT_COMPLETED', 'android.permission.CALL_PHONE', 'android.permission.READ_CONTACTS', 'android.permission.VIBRATE']
3.0
['my.app.client.Client']
['my.app.client.BootReceiver', 'my.app.client.AlarmListener']
['android.permission.INTERNET', 'android.permission.RECEIVE_SMS', 'android.permission.READ_SMS', 'android.permission.SEND_SMS', 'android.permission.READ_PHONE_STATE', 'android.permission.PROCESS_OUTGOING_CALLS', 'android.permission.ACCESS_NETWORK_STATE', 'android.permission.ACCESS_FINE_LOCATION', 'android.permission.INTERNET', 'android.permission.RECORD_AUDIO', 'android.permission.WRITE_EXTERNAL_STORAGE', 'android.permission.CAMERA', 'android.permission.RECEIVE_BOOT_COMPLETED', 'android.permission.CALL_PHONE', 'android.permission.READ_CONTACTS', 'android.permission.VIBRATE']
3.0
['my.app.client.Client']
['my.app.client.BootReceiver', 'my.app.client.AlarmListener']
['android.permission.INTERNET', 'android.permission.RECEIVE_SMS', 'android.permission.READ_SMS', 'android.permission.SEND_SMS', 'android.permission.READ_PHONE_STATE', 'android.permission.PROCESS_OUTGOING_CALLS', 'android.permission.ACCESS_NETWORK_STATE', 'android.permission.ACCESS_FINE_LOCATION', 'android.permission.INTERNET', 'android.permission.RECORD_AUDIO', 'android.permission.WRITE_EXTERNAL_STORAGE', 'android.permission.CAMERA', 'android.permission.RECEIVE_BOOT_COMPLETED', 'android.permission.CALL_PHONE', 'android.permission.READ_CONTACTS', 'android.permission.VIBRATE']
3.0
['my.app.client.Client']
['my.app.client.BootReceiver', 'my.app.client.AlarmListener']
['android.permission.INTERNET', 'android.permission.RECEIVE_SMS', 'android.permission.READ_SMS', 'android.permission.SEND_SMS', 'android.permission.READ_PHONE_STATE', 'android.permission.PROCESS_OUTGOING_CALLS', 'android.permission.ACCESS_NETWORK_STATE', 'android.permission.ACCESS_FINE_LOCATION', 'android.permission.INTERNET', 'android.permission.RECORD_AUDIO', 'android.permission.WRITE_EXTERNAL_STORAGE', 'android.permission.CAMERA', 'android.permission.RECEIVE_BOOT_COMPLETED', 'android.permission.CALL_PHONE', 'android.permission.READ_CONTACTS', 'android.permission.VIBRATE']
3.0
['my.app.client.Client']
['my.app.client.BootReceiver', 'my.app.client.AlarmListener']
['android.permission.INTERNET', 'android.permission.RECEIVE_SMS', 'android.permission.READ_SMS', 'android.permission.SEND_SMS', 'android.permission.READ_PHONE_STATE', 'android.permission.PROCESS_OUTGOING_CALLS', 'android.permission.ACCESS_NETWORK_STATE', 'android.permission.ACCESS_FINE_LOCATION', 'android.permission.INTERNET', 'android.permission.RECORD_AUDIO', 'android.permission.WRITE_EXTERNAL_STORAGE', 'android.permission.CAMERA', 'android.permission.RECEIVE_BOOT_COMPLETED', 'android.permission.CALL_PHONE', 'android.permission.READ_CONTACTS', 'android.permission.VIBRATE']
3.0
['my.app.client.Client']
['my.app.client.BootReceiver', 'my.app.client.AlarmListener']
['android.permission.INTERNET', 'android.permission.RECEIVE_SMS', 'android.permission.READ_SMS', 'android.permission.SEND_SMS', 'android.permission.READ_PHONE_STATE', 'android.permission.PROCESS_OUTGOING_CALLS', 'android.permission.ACCESS_NETWORK_STATE', 'android.permission.ACCESS_FINE_LOCATION', 'android.permission.INTERNET', 'android.permission.RECORD_AUDIO', 'android.permission.WRITE_EXTERNAL_STORAGE', 'android.permission.CAMERA', 'android.permission.RECEIVE_BOOT_COMPLETED', 'android.permission.CALL_PHONE', 'android.permission.READ_CONTACTS', 'android.permission.VIBRATE']
3.0
['my.app.client.Client']
['my.app.client.BootReceiver', 'my.app.client.AlarmListener']
['android.permission.INTERNET', 'android.permission.RECEIVE_SMS', 'android.permission.READ_SMS', 'android.permission.SEND_SMS', 'android.permission.READ_PHONE_STATE', 'android.permission.PROCESS_OUTGOING_CALLS', 'android.permission.ACCESS_NETWORK_STATE', 'android.permission.ACCESS_FINE_LOCATION', 'android.permission.INTERNET', 'android.permission.RECORD_AUDIO', 'android.permission.WRITE_EXTERNAL_STORAGE', 'android.permission.CAMERA', 'android.permission.RECEIVE_BOOT_COMPLETED', 'android.permission.CALL_PHONE', 'android.permission.READ_CONTACTS', 'android.permission.VIBRATE']
3.0
['my.app.client.Client']
['my.app.client.BootReceiver', 'my.app.client.AlarmListener']
['android.permission.INTERNET', 'android.permission.RECEIVE_SMS', 'android.permission.READ_SMS', 'android.permission.SEND_SMS', 'android.permission.READ_PHONE_STATE', 'android.permission.PROCESS_OUTGOING_CALLS', 'android.permission.ACCESS_NETWORK_STATE', 'android.permission.ACCESS_FINE_LOCATION', 'android.permission.INTERNET', 'android.permission.RECORD_AUDIO', 'android.permission.WRITE_EXTERNAL_STORAGE', 'android.permission.CAMERA', 'android.permission.RECEIVE_BOOT_COMPLETED', 'android.permission.CALL_PHONE', 'android.permission.READ_CONTACTS', 'android.permission.VIBRATE']
3.0
['my.app.client.Client']
['my.app.client.BootReceiver', 'my.app.client.AlarmListener']
['android.permission.INTERNET', 'android.permission.RECEIVE_SMS', 'android.permission.READ_SMS', 'android.permission.SEND_SMS', 'android.permission.READ_PHONE_STATE', 'android.permission.PROCESS_OUTGOING_CALLS', 'android.permission.ACCESS_NETWORK_STATE', 'android.permission.ACCESS_FINE_LOCATION', 'android.permission.INTERNET', 'android.permission.RECORD_AUDIO', 'android.permission.WRITE_EXTERNAL_STORAGE', 'android.permission.CAMERA', 'android.permission.RECEIVE_BOOT_COMPLETED', 'android.permission.CALL_PHONE', 'android.permission.READ_CONTACTS', 'android.permission.VIBRATE']
3.0
['my.app.client.Client']
['my.app.client.BootReceiver', 'my.app.client.AlarmListener']
['android.permission.INTERNET', 'android.permission.RECEIVE_SMS', 'android.permission.READ_SMS', 'android.permission.SEND_SMS', 'android.permission.READ_PHONE_STATE', 'android.permission.PROCESS_OUTGOING_CALLS', 'android.permission.ACCESS_NETWORK_STATE', 'android.permission.ACCESS_FINE_LOCATION', 'android.permission.INTERNET', 'android.permission.RECORD_AUDIO', 'android.permission.WRITE_EXTERNAL_STORAGE', 'android.permission.CAMERA', 'android.permission.RECEIVE_BOOT_COMPLETED', 'android.permission.CALL_PHONE', 'android.permission.READ_CONTACTS', 'android.permission.VIBRATE']
3.0
['my.app.client.Client']
['my.app.client.BootReceiver', 'my.app.client.AlarmListener']
>>> 
==================== RESTART: C:/Python27/finalextract.py ====================
['android.permission.INTERNET', 'android.permission.RECEIVE_SMS', 'android.permission.READ_SMS', 'android.permission.SEND_SMS', 'android.permission.READ_PHONE_STATE', 'android.permission.PROCESS_OUTGOING_CALLS', 'android.permission.ACCESS_NETWORK_STATE', 'android.permission.ACCESS_FINE_LOCATION', 'android.permission.INTERNET', 'android.permission.RECORD_AUDIO', 'android.permission.WRITE_EXTERNAL_STORAGE', 'android.permission.CAMERA', 'android.permission.RECEIVE_BOOT_COMPLETED', 'android.permission.CALL_PHONE', 'android.permission.READ_CONTACTS', 'android.permission.VIBRATE']
3.0
['my.app.client.Client']
['my.app.client.BootReceiver', 'my.app.client.AlarmListener']
['android.permission.INTERNET', 'android.permission.RECEIVE_SMS', 'android.permission.READ_SMS', 'android.permission.SEND_SMS', 'android.permission.READ_PHONE_STATE', 'android.permission.PROCESS_OUTGOING_CALLS', 'android.permission.ACCESS_NETWORK_STATE', 'android.permission.ACCESS_FINE_LOCATION', 'android.permission.INTERNET', 'android.permission.RECORD_AUDIO', 'android.permission.WRITE_EXTERNAL_STORAGE', 'android.permission.CAMERA', 'android.permission.RECEIVE_BOOT_COMPLETED', 'android.permission.CALL_PHONE', 'android.permission.READ_CONTACTS', 'android.permission.VIBRATE']
3.0
['my.app.client.Client']
['my.app.client.BootReceiver', 'my.app.client.AlarmListener']
['android.permission.INTERNET', 'android.permission.RECEIVE_SMS', 'android.permission.READ_SMS', 'android.permission.SEND_SMS', 'android.permission.READ_PHONE_STATE', 'android.permission.PROCESS_OUTGOING_CALLS', 'android.permission.ACCESS_NETWORK_STATE', 'android.permission.ACCESS_FINE_LOCATION', 'android.permission.INTERNET', 'android.permission.RECORD_AUDIO', 'android.permission.WRITE_EXTERNAL_STORAGE', 'android.permission.CAMERA', 'android.permission.RECEIVE_BOOT_COMPLETED', 'android.permission.CALL_PHONE', 'android.permission.READ_CONTACTS', 'android.permission.VIBRATE']
3.0
['my.app.client.Client']
['my.app.client.BootReceiver', 'my.app.client.AlarmListener']
['android.permission.INTERNET', 'android.permission.RECEIVE_SMS', 'android.permission.READ_SMS', 'android.permission.SEND_SMS', 'android.permission.READ_PHONE_STATE', 'android.permission.PROCESS_OUTGOING_CALLS', 'android.permission.ACCESS_NETWORK_STATE', 'android.permission.ACCESS_FINE_LOCATION', 'android.permission.INTERNET', 'android.permission.RECORD_AUDIO', 'android.permission.WRITE_EXTERNAL_STORAGE', 'android.permission.CAMERA', 'android.permission.RECEIVE_BOOT_COMPLETED', 'android.permission.CALL_PHONE', 'android.permission.READ_CONTACTS', 'android.permission.VIBRATE']
3.0
['my.app.client.Client']
['my.app.client.BootReceiver', 'my.app.client.AlarmListener']
>>> 
==================== RESTART: C:/Python27/finalextract.py ====================
['android.permission.INTERNET', 'android.permission.RECEIVE_SMS', 'android.permission.READ_SMS', 'android.permission.SEND_SMS', 'android.permission.READ_PHONE_STATE', 'android.permission.PROCESS_OUTGOING_CALLS', 'android.permission.ACCESS_NETWORK_STATE', 'android.permission.ACCESS_FINE_LOCATION', 'android.permission.INTERNET', 'android.permission.RECORD_AUDIO', 'android.permission.WRITE_EXTERNAL_STORAGE', 'android.permission.CAMERA', 'android.permission.RECEIVE_BOOT_COMPLETED', 'android.permission.CALL_PHONE', 'android.permission.READ_CONTACTS', 'android.permission.VIBRATE']
3.0
['my.app.client.Client']
['my.app.client.BootReceiver', 'my.app.client.AlarmListener']
['android.permission.INTERNET', 'android.permission.RECEIVE_SMS', 'android.permission.READ_SMS', 'android.permission.SEND_SMS', 'android.permission.READ_PHONE_STATE', 'android.permission.PROCESS_OUTGOING_CALLS', 'android.permission.ACCESS_NETWORK_STATE', 'android.permission.ACCESS_FINE_LOCATION', 'android.permission.INTERNET', 'android.permission.RECORD_AUDIO', 'android.permission.WRITE_EXTERNAL_STORAGE', 'android.permission.CAMERA', 'android.permission.RECEIVE_BOOT_COMPLETED', 'android.permission.CALL_PHONE', 'android.permission.READ_CONTACTS', 'android.permission.VIBRATE']
3.0
['my.app.client.Client']
['my.app.client.BootReceiver', 'my.app.client.AlarmListener']
['android.permission.INTERNET', 'android.permission.RECEIVE_SMS', 'android.permission.READ_SMS', 'android.permission.SEND_SMS', 'android.permission.READ_PHONE_STATE', 'android.permission.PROCESS_OUTGOING_CALLS', 'android.permission.ACCESS_NETWORK_STATE', 'android.permission.ACCESS_FINE_LOCATION', 'android.permission.INTERNET', 'android.permission.RECORD_AUDIO', 'android.permission.WRITE_EXTERNAL_STORAGE', 'android.permission.CAMERA', 'android.permission.RECEIVE_BOOT_COMPLETED', 'android.permission.CALL_PHONE', 'android.permission.READ_CONTACTS', 'android.permission.VIBRATE']
3.0
['my.app.client.Client']
['my.app.client.BootReceiver', 'my.app.client.AlarmListener']
['android.permission.INTERNET', 'android.permission.RECEIVE_SMS', 'android.permission.READ_SMS', 'android.permission.SEND_SMS', 'android.permission.READ_PHONE_STATE', 'android.permission.PROCESS_OUTGOING_CALLS', 'android.permission.ACCESS_NETWORK_STATE', 'android.permission.ACCESS_FINE_LOCATION', 'android.permission.INTERNET', 'android.permission.RECORD_AUDIO', 'android.permission.WRITE_EXTERNAL_STORAGE', 'android.permission.CAMERA', 'android.permission.RECEIVE_BOOT_COMPLETED', 'android.permission.CALL_PHONE', 'android.permission.READ_CONTACTS', 'android.permission.VIBRATE']
3.0
['my.app.client.Client']
['my.app.client.BootReceiver', 'my.app.client.AlarmListener']
['android.permission.INTERNET', 'android.permission.RECEIVE_SMS', 'android.permission.READ_SMS', 'android.permission.SEND_SMS', 'android.permission.READ_PHONE_STATE', 'android.permission.PROCESS_OUTGOING_CALLS', 'android.permission.ACCESS_NETWORK_STATE', 'android.permission.ACCESS_FINE_LOCATION', 'android.permission.INTERNET', 'android.permission.RECORD_AUDIO', 'android.permission.WRITE_EXTERNAL_STORAGE', 'android.permission.CAMERA', 'android.permission.RECEIVE_BOOT_COMPLETED', 'android.permission.CALL_PHONE', 'android.permission.READ_CONTACTS', 'android.permission.VIBRATE']
3.0
['my.app.client.Client']
['my.app.client.BootReceiver', 'my.app.client.AlarmListener']
['android.permission.INTERNET', 'android.permission.RECEIVE_SMS', 'android.permission.READ_SMS', 'android.permission.SEND_SMS', 'android.permission.READ_PHONE_STATE', 'android.permission.PROCESS_OUTGOING_CALLS', 'android.permission.ACCESS_NETWORK_STATE', 'android.permission.ACCESS_FINE_LOCATION', 'android.permission.INTERNET', 'android.permission.RECORD_AUDIO', 'android.permission.WRITE_EXTERNAL_STORAGE', 'android.permission.CAMERA', 'android.permission.RECEIVE_BOOT_COMPLETED', 'android.permission.CALL_PHONE', 'android.permission.READ_CONTACTS', 'android.permission.VIBRATE']
3.0
['my.app.client.Client']
['my.app.client.BootReceiver', 'my.app.client.AlarmListener']
['android.permission.INTERNET', 'android.permission.RECEIVE_SMS', 'android.permission.READ_SMS', 'android.permission.SEND_SMS', 'android.permission.READ_PHONE_STATE', 'android.permission.PROCESS_OUTGOING_CALLS', 'android.permission.ACCESS_NETWORK_STATE', 'android.permission.ACCESS_FINE_LOCATION', 'android.permission.INTERNET', 'android.permission.RECORD_AUDIO', 'android.permission.WRITE_EXTERNAL_STORAGE', 'android.permission.CAMERA', 'android.permission.RECEIVE_BOOT_COMPLETED', 'android.permission.CALL_PHONE', 'android.permission.READ_CONTACTS', 'android.permission.VIBRATE']
3.0
['my.app.client.Client']
['my.app.client.BootReceiver', 'my.app.client.AlarmListener']
['android.permission.INTERNET', 'android.permission.RECEIVE_SMS', 'android.permission.READ_SMS', 'android.permission.SEND_SMS', 'android.permission.READ_PHONE_STATE', 'android.permission.PROCESS_OUTGOING_CALLS', 'android.permission.ACCESS_NETWORK_STATE', 'android.permission.ACCESS_FINE_LOCATION', 'android.permission.INTERNET', 'android.permission.RECORD_AUDIO', 'android.permission.WRITE_EXTERNAL_STORAGE', 'android.permission.CAMERA', 'android.permission.RECEIVE_BOOT_COMPLETED', 'android.permission.CALL_PHONE', 'android.permission.READ_CONTACTS', 'android.permission.VIBRATE']
3.0
['my.app.client.Client']
['my.app.client.BootReceiver', 'my.app.client.AlarmListener']
['android.permission.INTERNET', 'android.permission.RECEIVE_SMS', 'android.permission.READ_SMS', 'android.permission.SEND_SMS', 'android.permission.READ_PHONE_STATE', 'android.permission.PROCESS_OUTGOING_CALLS', 'android.permission.ACCESS_NETWORK_STATE', 'android.permission.ACCESS_FINE_LOCATION', 'android.permission.INTERNET', 'android.permission.RECORD_AUDIO', 'android.permission.WRITE_EXTERNAL_STORAGE', 'android.permission.CAMERA', 'android.permission.RECEIVE_BOOT_COMPLETED', 'android.permission.CALL_PHONE', 'android.permission.READ_CONTACTS', 'android.permission.VIBRATE']
3.0
['my.app.client.Client']
['my.app.client.BootReceiver', 'my.app.client.AlarmListener']
['android.permission.INTERNET', 'android.permission.RECEIVE_SMS', 'android.permission.READ_SMS', 'android.permission.SEND_SMS', 'android.permission.READ_PHONE_STATE', 'android.permission.PROCESS_OUTGOING_CALLS', 'android.permission.ACCESS_NETWORK_STATE', 'android.permission.ACCESS_FINE_LOCATION', 'android.permission.INTERNET', 'android.permission.RECORD_AUDIO', 'android.permission.WRITE_EXTERNAL_STORAGE', 'android.permission.CAMERA', 'android.permission.RECEIVE_BOOT_COMPLETED', 'android.permission.CALL_PHONE', 'android.permission.READ_CONTACTS', 'android.permission.VIBRATE']
3.0
['my.app.client.Client']
['my.app.client.BootReceiver', 'my.app.client.AlarmListener']
['android.permission.INTERNET', 'android.permission.RECEIVE_SMS', 'android.permission.READ_SMS', 'android.permission.SEND_SMS', 'android.permission.READ_PHONE_STATE', 'android.permission.PROCESS_OUTGOING_CALLS', 'android.permission.ACCESS_NETWORK_STATE', 'android.permission.ACCESS_FINE_LOCATION', 'android.permission.INTERNET', 'android.permission.RECORD_AUDIO', 'android.permission.WRITE_EXTERNAL_STORAGE', 'android.permission.CAMERA', 'android.permission.RECEIVE_BOOT_COMPLETED', 'android.permission.CALL_PHONE', 'android.permission.READ_CONTACTS', 'android.permission.VIBRATE']
3.0
['my.app.client.Client']
['my.app.client.BootReceiver', 'my.app.client.AlarmListener']
['android.permission.INTERNET', 'android.permission.RECEIVE_SMS', 'android.permission.READ_SMS', 'android.permission.SEND_SMS', 'android.permission.READ_PHONE_STATE', 'android.permission.PROCESS_OUTGOING_CALLS', 'android.permission.ACCESS_NETWORK_STATE', 'android.permission.ACCESS_FINE_LOCATION', 'android.permission.INTERNET', 'android.permission.RECORD_AUDIO', 'android.permission.WRITE_EXTERNAL_STORAGE', 'android.permission.CAMERA', 'android.permission.RECEIVE_BOOT_COMPLETED', 'android.permission.CALL_PHONE', 'android.permission.READ_CONTACTS', 'android.permission.VIBRATE']
3.0
['my.app.client.Client']
['my.app.client.BootReceiver', 'my.app.client.AlarmListener']
['android.permission.INTERNET', 'android.permission.RECEIVE_SMS', 'android.permission.READ_SMS', 'android.permission.SEND_SMS', 'android.permission.READ_PHONE_STATE', 'android.permission.PROCESS_OUTGOING_CALLS', 'android.permission.ACCESS_NETWORK_STATE', 'android.permission.ACCESS_FINE_LOCATION', 'android.permission.INTERNET', 'android.permission.RECORD_AUDIO', 'android.permission.WRITE_EXTERNAL_STORAGE', 'android.permission.CAMERA', 'android.permission.RECEIVE_BOOT_COMPLETED', 'android.permission.CALL_PHONE', 'android.permission.READ_CONTACTS', 'android.permission.VIBRATE']
3.0
['my.app.client.Client']
['my.app.client.BootReceiver', 'my.app.client.AlarmListener']
['android.permission.INTERNET', 'android.permission.RECEIVE_SMS', 'android.permission.READ_SMS', 'android.permission.SEND_SMS', 'android.permission.READ_PHONE_STATE', 'android.permission.PROCESS_OUTGOING_CALLS', 'android.permission.ACCESS_NETWORK_STATE', 'android.permission.ACCESS_FINE_LOCATION', 'android.permission.INTERNET', 'android.permission.RECORD_AUDIO', 'android.permission.WRITE_EXTERNAL_STORAGE', 'android.permission.CAMERA', 'android.permission.RECEIVE_BOOT_COMPLETED', 'android.permission.CALL_PHONE', 'android.permission.READ_CONTACTS', 'android.permission.VIBRATE']
3.0
['my.app.client.Client']
['my.app.client.BootReceiver', 'my.app.client.AlarmListener']
['android.permission.INTERNET', 'android.permission.RECEIVE_SMS', 'android.permission.READ_SMS', 'android.permission.SEND_SMS', 'android.permission.READ_PHONE_STATE', 'android.permission.PROCESS_OUTGOING_CALLS', 'android.permission.ACCESS_NETWORK_STATE', 'android.permission.ACCESS_FINE_LOCATION', 'android.permission.INTERNET', 'android.permission.RECORD_AUDIO', 'android.permission.WRITE_EXTERNAL_STORAGE', 'android.permission.CAMERA', 'android.permission.RECEIVE_BOOT_COMPLETED', 'android.permission.CALL_PHONE', 'android.permission.READ_CONTACTS', 'android.permission.VIBRATE']
3.0
['my.app.client.Client']
['my.app.client.BootReceiver', 'my.app.client.AlarmListener']
['android.permission.INTERNET', 'android.permission.RECEIVE_SMS', 'android.permission.READ_SMS', 'android.permission.SEND_SMS', 'android.permission.READ_PHONE_STATE', 'android.permission.PROCESS_OUTGOING_CALLS', 'android.permission.ACCESS_NETWORK_STATE', 'android.permission.ACCESS_FINE_LOCATION', 'android.permission.INTERNET', 'android.permission.RECORD_AUDIO', 'android.permission.WRITE_EXTERNAL_STORAGE', 'android.permission.CAMERA', 'android.permission.RECEIVE_BOOT_COMPLETED', 'android.permission.CALL_PHONE', 'android.permission.READ_CONTACTS', 'android.permission.VIBRATE']
3.0
['my.app.client.Client']
['my.app.client.BootReceiver', 'my.app.client.AlarmListener']
['android.permission.INTERNET', 'android.permission.RECEIVE_SMS', 'android.permission.READ_SMS', 'android.permission.SEND_SMS', 'android.permission.READ_PHONE_STATE', 'android.permission.PROCESS_OUTGOING_CALLS', 'android.permission.ACCESS_NETWORK_STATE', 'android.permission.ACCESS_FINE_LOCATION', 'android.permission.INTERNET', 'android.permission.RECORD_AUDIO', 'android.permission.WRITE_EXTERNAL_STORAGE', 'android.permission.CAMERA', 'android.permission.RECEIVE_BOOT_COMPLETED', 'android.permission.CALL_PHONE', 'android.permission.READ_CONTACTS', 'android.permission.VIBRATE']
3.0
['my.app.client.Client']
['my.app.client.BootReceiver', 'my.app.client.AlarmListener']
['android.permission.INTERNET', 'android.permission.RECEIVE_SMS', 'android.permission.READ_SMS', 'android.permission.SEND_SMS', 'android.permission.READ_PHONE_STATE', 'android.permission.PROCESS_OUTGOING_CALLS', 'android.permission.ACCESS_NETWORK_STATE', 'android.permission.ACCESS_FINE_LOCATION', 'android.permission.INTERNET', 'android.permission.RECORD_AUDIO', 'android.permission.WRITE_EXTERNAL_STORAGE', 'android.permission.CAMERA', 'android.permission.RECEIVE_BOOT_COMPLETED', 'android.permission.CALL_PHONE', 'android.permission.READ_CONTACTS', 'android.permission.VIBRATE']
3.0
['my.app.client.Client']
['my.app.client.BootReceiver', 'my.app.client.AlarmListener']
['android.permission.INTERNET', 'android.permission.RECEIVE_SMS', 'android.permission.READ_SMS', 'android.permission.SEND_SMS', 'android.permission.READ_PHONE_STATE', 'android.permission.PROCESS_OUTGOING_CALLS', 'android.permission.ACCESS_NETWORK_STATE', 'android.permission.ACCESS_FINE_LOCATION', 'android.permission.INTERNET', 'android.permission.RECORD_AUDIO', 'android.permission.WRITE_EXTERNAL_STORAGE', 'android.permission.CAMERA', 'android.permission.RECEIVE_BOOT_COMPLETED', 'android.permission.CALL_PHONE', 'android.permission.READ_CONTACTS', 'android.permission.VIBRATE']
3.0
['my.app.client.Client']
['my.app.client.BootReceiver', 'my.app.client.AlarmListener']
['android.permission.INTERNET', 'android.permission.RECEIVE_SMS', 'android.permission.READ_SMS', 'android.permission.SEND_SMS', 'android.permission.READ_PHONE_STATE', 'android.permission.PROCESS_OUTGOING_CALLS', 'android.permission.ACCESS_NETWORK_STATE', 'android.permission.ACCESS_FINE_LOCATION', 'android.permission.INTERNET', 'android.permission.RECORD_AUDIO', 'android.permission.WRITE_EXTERNAL_STORAGE', 'android.permission.CAMERA', 'android.permission.RECEIVE_BOOT_COMPLETED', 'android.permission.CALL_PHONE', 'android.permission.READ_CONTACTS', 'android.permission.VIBRATE']
3.0
['my.app.client.Client']
['my.app.client.BootReceiver', 'my.app.client.AlarmListener']
['android.permission.INTERNET', 'android.permission.RECEIVE_SMS', 'android.permission.READ_SMS', 'android.permission.SEND_SMS', 'android.permission.READ_PHONE_STATE', 'android.permission.PROCESS_OUTGOING_CALLS', 'android.permission.ACCESS_NETWORK_STATE', 'android.permission.ACCESS_FINE_LOCATION', 'android.permission.INTERNET', 'android.permission.RECORD_AUDIO', 'android.permission.WRITE_EXTERNAL_STORAGE', 'android.permission.CAMERA', 'android.permission.RECEIVE_BOOT_COMPLETED', 'android.permission.CALL_PHONE', 'android.permission.READ_CONTACTS', 'android.permission.VIBRATE']
3.0
['my.app.client.Client']
['my.app.client.BootReceiver', 'my.app.client.AlarmListener']
['android.permission.INTERNET', 'android.permission.RECEIVE_SMS', 'android.permission.READ_SMS', 'android.permission.SEND_SMS', 'android.permission.READ_PHONE_STATE', 'android.permission.PROCESS_OUTGOING_CALLS', 'android.permission.ACCESS_NETWORK_STATE', 'android.permission.ACCESS_FINE_LOCATION', 'android.permission.INTERNET', 'android.permission.RECORD_AUDIO', 'android.permission.WRITE_EXTERNAL_STORAGE', 'android.permission.CAMERA', 'android.permission.RECEIVE_BOOT_COMPLETED', 'android.permission.CALL_PHONE', 'android.permission.READ_CONTACTS', 'android.permission.VIBRATE']
3.0
['my.app.client.Client']
['my.app.client.BootReceiver', 'my.app.client.AlarmListener']
['android.permission.INTERNET', 'android.permission.RECEIVE_SMS', 'android.permission.READ_SMS', 'android.permission.SEND_SMS', 'android.permission.READ_PHONE_STATE', 'android.permission.PROCESS_OUTGOING_CALLS', 'android.permission.ACCESS_NETWORK_STATE', 'android.permission.ACCESS_FINE_LOCATION', 'android.permission.INTERNET', 'android.permission.RECORD_AUDIO', 'android.permission.WRITE_EXTERNAL_STORAGE', 'android.permission.CAMERA', 'android.permission.RECEIVE_BOOT_COMPLETED', 'android.permission.CALL_PHONE', 'android.permission.READ_CONTACTS', 'android.permission.VIBRATE']
3.0
['my.app.client.Client']
['my.app.client.BootReceiver', 'my.app.client.AlarmListener']
['android.permission.INTERNET', 'android.permission.RECEIVE_SMS', 'android.permission.READ_SMS', 'android.permission.SEND_SMS', 'android.permission.READ_PHONE_STATE', 'android.permission.PROCESS_OUTGOING_CALLS', 'android.permission.ACCESS_NETWORK_STATE', 'android.permission.ACCESS_FINE_LOCATION', 'android.permission.INTERNET', 'android.permission.RECORD_AUDIO', 'android.permission.WRITE_EXTERNAL_STORAGE', 'android.permission.CAMERA', 'android.permission.RECEIVE_BOOT_COMPLETED', 'android.permission.CALL_PHONE', 'android.permission.READ_CONTACTS', 'android.permission.VIBRATE']
3.0
['my.app.client.Client']
['my.app.client.BootReceiver', 'my.app.client.AlarmListener']
['android.permission.INTERNET', 'android.permission.RECEIVE_SMS', 'android.permission.READ_SMS', 'android.permission.SEND_SMS', 'android.permission.READ_PHONE_STATE', 'android.permission.PROCESS_OUTGOING_CALLS', 'android.permission.ACCESS_NETWORK_STATE', 'android.permission.ACCESS_FINE_LOCATION', 'android.permission.INTERNET', 'android.permission.RECORD_AUDIO', 'android.permission.WRITE_EXTERNAL_STORAGE', 'android.permission.CAMERA', 'android.permission.RECEIVE_BOOT_COMPLETED', 'android.permission.CALL_PHONE', 'android.permission.READ_CONTACTS', 'android.permission.VIBRATE']
3.0
['my.app.client.Client']
['my.app.client.BootReceiver', 'my.app.client.AlarmListener']
['android.permission.INTERNET', 'android.permission.RECEIVE_SMS', 'android.permission.READ_SMS', 'android.permission.SEND_SMS', 'android.permission.READ_PHONE_STATE', 'android.permission.PROCESS_OUTGOING_CALLS', 'android.permission.ACCESS_NETWORK_STATE', 'android.permission.ACCESS_FINE_LOCATION', 'android.permission.INTERNET', 'android.permission.RECORD_AUDIO', 'android.permission.WRITE_EXTERNAL_STORAGE', 'android.permission.CAMERA', 'android.permission.RECEIVE_BOOT_COMPLETED', 'android.permission.CALL_PHONE', 'android.permission.READ_CONTACTS', 'android.permission.VIBRATE']
3.0
['my.app.client.Client']
['my.app.client.BootReceiver', 'my.app.client.AlarmListener']
['android.permission.INTERNET', 'android.permission.RECEIVE_SMS', 'android.permission.READ_SMS', 'android.permission.SEND_SMS', 'android.permission.READ_PHONE_STATE', 'android.permission.PROCESS_OUTGOING_CALLS', 'android.permission.ACCESS_NETWORK_STATE', 'android.permission.ACCESS_FINE_LOCATION', 'android.permission.INTERNET', 'android.permission.RECORD_AUDIO', 'android.permission.WRITE_EXTERNAL_STORAGE', 'android.permission.CAMERA', 'android.permission.RECEIVE_BOOT_COMPLETED', 'android.permission.CALL_PHONE', 'android.permission.READ_CONTACTS', 'android.permission.VIBRATE']
3.0
['my.app.client.Client']
['my.app.client.BootReceiver', 'my.app.client.AlarmListener']
['android.permission.INTERNET', 'android.permission.RECEIVE_SMS', 'android.permission.READ_SMS', 'android.permission.SEND_SMS', 'android.permission.READ_PHONE_STATE', 'android.permission.PROCESS_OUTGOING_CALLS', 'android.permission.ACCESS_NETWORK_STATE', 'android.permission.ACCESS_FINE_LOCATION', 'android.permission.INTERNET', 'android.permission.RECORD_AUDIO', 'android.permission.WRITE_EXTERNAL_STORAGE', 'android.permission.CAMERA', 'android.permission.RECEIVE_BOOT_COMPLETED', 'android.permission.CALL_PHONE', 'android.permission.READ_CONTACTS', 'android.permission.VIBRATE']
3.0
['my.app.client.Client']
['my.app.client.BootReceiver', 'my.app.client.AlarmListener']
['android.permission.INTERNET', 'android.permission.RECEIVE_SMS', 'android.permission.READ_SMS', 'android.permission.SEND_SMS', 'android.permission.READ_PHONE_STATE', 'android.permission.PROCESS_OUTGOING_CALLS', 'android.permission.ACCESS_NETWORK_STATE', 'android.permission.ACCESS_FINE_LOCATION', 'android.permission.INTERNET', 'android.permission.RECORD_AUDIO', 'android.permission.WRITE_EXTERNAL_STORAGE', 'android.permission.CAMERA', 'android.permission.RECEIVE_BOOT_COMPLETED', 'android.permission.CALL_PHONE', 'android.permission.READ_CONTACTS', 'android.permission.VIBRATE']
3.0
['my.app.client.Client']
['my.app.client.BootReceiver', 'my.app.client.AlarmListener']
['android.permission.INTERNET', 'android.permission.RECEIVE_SMS', 'android.permission.READ_SMS', 'android.permission.SEND_SMS', 'android.permission.READ_PHONE_STATE', 'android.permission.PROCESS_OUTGOING_CALLS', 'android.permission.ACCESS_NETWORK_STATE', 'android.permission.ACCESS_FINE_LOCATION', 'android.permission.INTERNET', 'android.permission.RECORD_AUDIO', 'android.permission.WRITE_EXTERNAL_STORAGE', 'android.permission.CAMERA', 'android.permission.RECEIVE_BOOT_COMPLETED', 'android.permission.CALL_PHONE', 'android.permission.READ_CONTACTS', 'android.permission.VIBRATE']
3.0
['my.app.client.Client']
['my.app.client.BootReceiver', 'my.app.client.AlarmListener']
['android.permission.INTERNET', 'android.permission.RECEIVE_SMS', 'android.permission.READ_SMS', 'android.permission.SEND_SMS', 'android.permission.READ_PHONE_STATE', 'android.permission.PROCESS_OUTGOING_CALLS', 'android.permission.ACCESS_NETWORK_STATE', 'android.permission.ACCESS_FINE_LOCATION', 'android.permission.INTERNET', 'android.permission.RECORD_AUDIO', 'android.permission.WRITE_EXTERNAL_STORAGE', 'android.permission.CAMERA', 'android.permission.RECEIVE_BOOT_COMPLETED', 'android.permission.CALL_PHONE', 'android.permission.READ_CONTACTS', 'android.permission.VIBRATE']
3.0
['my.app.client.Client']
['my.app.client.BootReceiver', 'my.app.client.AlarmListener']
['android.permission.INTERNET', 'android.permission.RECEIVE_SMS', 'android.permission.READ_SMS', 'android.permission.SEND_SMS', 'android.permission.READ_PHONE_STATE', 'android.permission.PROCESS_OUTGOING_CALLS', 'android.permission.ACCESS_NETWORK_STATE', 'android.permission.ACCESS_FINE_LOCATION', 'android.permission.INTERNET', 'android.permission.RECORD_AUDIO', 'android.permission.WRITE_EXTERNAL_STORAGE', 'android.permission.CAMERA', 'android.permission.RECEIVE_BOOT_COMPLETED', 'android.permission.CALL_PHONE', 'android.permission.READ_CONTACTS', 'android.permission.VIBRATE']
3.0
['my.app.client.Client']
['my.app.client.BootReceiver', 'my.app.client.AlarmListener']
['android.permission.INTERNET', 'android.permission.RECEIVE_SMS', 'android.permission.READ_SMS', 'android.permission.SEND_SMS', 'android.permission.READ_PHONE_STATE', 'android.permission.PROCESS_OUTGOING_CALLS', 'android.permission.ACCESS_NETWORK_STATE', 'android.permission.ACCESS_FINE_LOCATION', 'android.permission.INTERNET', 'android.permission.RECORD_AUDIO', 'android.permission.WRITE_EXTERNAL_STORAGE', 'android.permission.CAMERA', 'android.permission.RECEIVE_BOOT_COMPLETED', 'android.permission.CALL_PHONE', 'android.permission.READ_CONTACTS', 'android.permission.VIBRATE']
3.0
['my.app.client.Client']
['my.app.client.BootReceiver', 'my.app.client.AlarmListener']
['android.permission.INTERNET', 'android.permission.RECEIVE_SMS', 'android.permission.READ_SMS', 'android.permission.SEND_SMS', 'android.permission.READ_PHONE_STATE', 'android.permission.PROCESS_OUTGOING_CALLS', 'android.permission.ACCESS_NETWORK_STATE', 'android.permission.ACCESS_FINE_LOCATION', 'android.permission.INTERNET', 'android.permission.RECORD_AUDIO', 'android.permission.WRITE_EXTERNAL_STORAGE', 'android.permission.CAMERA', 'android.permission.RECEIVE_BOOT_COMPLETED', 'android.permission.CALL_PHONE', 'android.permission.READ_CONTACTS', 'android.permission.VIBRATE']
3.0
['my.app.client.Client']
['my.app.client.BootReceiver', 'my.app.client.AlarmListener']
['android.permission.INTERNET', 'android.permission.RECEIVE_SMS', 'android.permission.READ_SMS', 'android.permission.SEND_SMS', 'android.permission.READ_PHONE_STATE', 'android.permission.PROCESS_OUTGOING_CALLS', 'android.permission.ACCESS_NETWORK_STATE', 'android.permission.ACCESS_FINE_LOCATION', 'android.permission.INTERNET', 'android.permission.RECORD_AUDIO', 'android.permission.WRITE_EXTERNAL_STORAGE', 'android.permission.CAMERA', 'android.permission.RECEIVE_BOOT_COMPLETED', 'android.permission.CALL_PHONE', 'android.permission.READ_CONTACTS', 'android.permission.VIBRATE']
3.0
['my.app.client.Client']
['my.app.client.BootReceiver', 'my.app.client.AlarmListener']
['android.permission.INTERNET', 'android.permission.RECEIVE_SMS', 'android.permission.READ_SMS', 'android.permission.SEND_SMS', 'android.permission.READ_PHONE_STATE', 'android.permission.PROCESS_OUTGOING_CALLS', 'android.permission.ACCESS_NETWORK_STATE', 'android.permission.ACCESS_FINE_LOCATION', 'android.permission.INTERNET', 'android.permission.RECORD_AUDIO', 'android.permission.WRITE_EXTERNAL_STORAGE', 'android.permission.CAMERA', 'android.permission.RECEIVE_BOOT_COMPLETED', 'android.permission.CALL_PHONE', 'android.permission.READ_CONTACTS', 'android.permission.VIBRATE']
3.0
['my.app.client.Client']
['my.app.client.BootReceiver', 'my.app.client.AlarmListener']
['android.permission.INTERNET', 'android.permission.RECEIVE_SMS', 'android.permission.READ_SMS', 'android.permission.SEND_SMS', 'android.permission.READ_PHONE_STATE', 'android.permission.PROCESS_OUTGOING_CALLS', 'android.permission.ACCESS_NETWORK_STATE', 'android.permission.ACCESS_FINE_LOCATION', 'android.permission.INTERNET', 'android.permission.RECORD_AUDIO', 'android.permission.WRITE_EXTERNAL_STORAGE', 'android.permission.CAMERA', 'android.permission.RECEIVE_BOOT_COMPLETED', 'android.permission.CALL_PHONE', 'android.permission.READ_CONTACTS', 'android.permission.VIBRATE']
3.0
['my.app.client.Client']
['my.app.client.BootReceiver', 'my.app.client.AlarmListener']
['android.permission.INTERNET', 'android.permission.RECEIVE_SMS', 'android.permission.READ_SMS', 'android.permission.SEND_SMS', 'android.permission.READ_PHONE_STATE', 'android.permission.PROCESS_OUTGOING_CALLS', 'android.permission.ACCESS_NETWORK_STATE', 'android.permission.ACCESS_FINE_LOCATION', 'android.permission.INTERNET', 'android.permission.RECORD_AUDIO', 'android.permission.WRITE_EXTERNAL_STORAGE', 'android.permission.CAMERA', 'android.permission.RECEIVE_BOOT_COMPLETED', 'android.permission.CALL_PHONE', 'android.permission.READ_CONTACTS', 'android.permission.VIBRATE']
3.0
['my.app.client.Client']
['my.app.client.BootReceiver', 'my.app.client.AlarmListener']
['android.permission.INTERNET', 'android.permission.RECEIVE_SMS', 'android.permission.READ_SMS', 'android.permission.SEND_SMS', 'android.permission.READ_PHONE_STATE', 'android.permission.PROCESS_OUTGOING_CALLS', 'android.permission.ACCESS_NETWORK_STATE', 'android.permission.ACCESS_FINE_LOCATION', 'android.permission.INTERNET', 'android.permission.RECORD_AUDIO', 'android.permission.WRITE_EXTERNAL_STORAGE', 'android.permission.CAMERA', 'android.permission.RECEIVE_BOOT_COMPLETED', 'android.permission.CALL_PHONE', 'android.permission.READ_CONTACTS', 'android.permission.VIBRATE']
3.0
['my.app.client.Client']
['my.app.client.BootReceiver', 'my.app.client.AlarmListener']
['android.permission.INTERNET', 'android.permission.RECEIVE_SMS', 'android.permission.READ_SMS', 'android.permission.SEND_SMS', 'android.permission.READ_PHONE_STATE', 'android.permission.PROCESS_OUTGOING_CALLS', 'android.permission.ACCESS_NETWORK_STATE', 'android.permission.ACCESS_FINE_LOCATION', 'android.permission.INTERNET', 'android.permission.RECORD_AUDIO', 'android.permission.WRITE_EXTERNAL_STORAGE', 'android.permission.CAMERA', 'android.permission.RECEIVE_BOOT_COMPLETED', 'android.permission.CALL_PHONE', 'android.permission.READ_CONTACTS', 'android.permission.VIBRATE']
3.0
['my.app.client.Client']
['my.app.client.BootReceiver', 'my.app.client.AlarmListener']
['android.permission.INTERNET', 'android.permission.RECEIVE_SMS', 'android.permission.READ_SMS', 'android.permission.SEND_SMS', 'android.permission.READ_PHONE_STATE', 'android.permission.PROCESS_OUTGOING_CALLS', 'android.permission.ACCESS_NETWORK_STATE', 'android.permission.ACCESS_FINE_LOCATION', 'android.permission.INTERNET', 'android.permission.RECORD_AUDIO', 'android.permission.WRITE_EXTERNAL_STORAGE', 'android.permission.CAMERA', 'android.permission.RECEIVE_BOOT_COMPLETED', 'android.permission.CALL_PHONE', 'android.permission.READ_CONTACTS', 'android.permission.VIBRATE']
3.0
['my.app.client.Client']
['my.app.client.BootReceiver', 'my.app.client.AlarmListener']
['android.permission.INTERNET', 'android.permission.RECEIVE_SMS', 'android.permission.READ_SMS', 'android.permission.SEND_SMS', 'android.permission.READ_PHONE_STATE', 'android.permission.PROCESS_OUTGOING_CALLS', 'android.permission.ACCESS_NETWORK_STATE', 'android.permission.ACCESS_FINE_LOCATION', 'android.permission.INTERNET', 'android.permission.RECORD_AUDIO', 'android.permission.WRITE_EXTERNAL_STORAGE', 'android.permission.CAMERA', 'android.permission.RECEIVE_BOOT_COMPLETED', 'android.permission.CALL_PHONE', 'android.permission.READ_CONTACTS', 'android.permission.VIBRATE']
3.0
['my.app.client.Client']
['my.app.client.BootReceiver', 'my.app.client.AlarmListener']
['android.permission.INTERNET', 'android.permission.RECEIVE_SMS', 'android.permission.READ_SMS', 'android.permission.SEND_SMS', 'android.permission.READ_PHONE_STATE', 'android.permission.PROCESS_OUTGOING_CALLS', 'android.permission.ACCESS_NETWORK_STATE', 'android.permission.ACCESS_FINE_LOCATION', 'android.permission.INTERNET', 'android.permission.RECORD_AUDIO', 'android.permission.WRITE_EXTERNAL_STORAGE', 'android.permission.CAMERA', 'android.permission.RECEIVE_BOOT_COMPLETED', 'android.permission.CALL_PHONE', 'android.permission.READ_CONTACTS', 'android.permission.VIBRATE']
3.0
['my.app.client.Client']
['my.app.client.BootReceiver', 'my.app.client.AlarmListener']
['android.permission.INTERNET', 'android.permission.RECEIVE_SMS', 'android.permission.READ_SMS', 'android.permission.SEND_SMS', 'android.permission.READ_PHONE_STATE', 'android.permission.PROCESS_OUTGOING_CALLS', 'android.permission.ACCESS_NETWORK_STATE', 'android.permission.ACCESS_FINE_LOCATION', 'android.permission.INTERNET', 'android.permission.RECORD_AUDIO', 'android.permission.WRITE_EXTERNAL_STORAGE', 'android.permission.CAMERA', 'android.permission.RECEIVE_BOOT_COMPLETED', 'android.permission.CALL_PHONE', 'android.permission.READ_CONTACTS', 'android.permission.VIBRATE']
3.0
['my.app.client.Client']
['my.app.client.BootReceiver', 'my.app.client.AlarmListener']
['android.permission.INTERNET', 'android.permission.RECEIVE_SMS', 'android.permission.READ_SMS', 'android.permission.SEND_SMS', 'android.permission.READ_PHONE_STATE', 'android.permission.PROCESS_OUTGOING_CALLS', 'android.permission.ACCESS_NETWORK_STATE', 'android.permission.ACCESS_FINE_LOCATION', 'android.permission.INTERNET', 'android.permission.RECORD_AUDIO', 'android.permission.WRITE_EXTERNAL_STORAGE', 'android.permission.CAMERA', 'android.permission.RECEIVE_BOOT_COMPLETED', 'android.permission.CALL_PHONE', 'android.permission.READ_CONTACTS', 'android.permission.VIBRATE']
3.0
['my.app.client.Client']
['my.app.client.BootReceiver', 'my.app.client.AlarmListener']
['android.permission.INTERNET', 'android.permission.RECEIVE_SMS', 'android.permission.READ_SMS', 'android.permission.SEND_SMS', 'android.permission.READ_PHONE_STATE', 'android.permission.PROCESS_OUTGOING_CALLS', 'android.permission.ACCESS_NETWORK_STATE', 'android.permission.ACCESS_FINE_LOCATION', 'android.permission.INTERNET', 'android.permission.RECORD_AUDIO', 'android.permission.WRITE_EXTERNAL_STORAGE', 'android.permission.CAMERA', 'android.permission.RECEIVE_BOOT_COMPLETED', 'android.permission.CALL_PHONE', 'android.permission.READ_CONTACTS', 'android.permission.VIBRATE']
3.0
['my.app.client.Client']
['my.app.client.BootReceiver', 'my.app.client.AlarmListener']
['android.permission.INTERNET', 'android.permission.RECEIVE_SMS', 'android.permission.READ_SMS', 'android.permission.SEND_SMS', 'android.permission.READ_PHONE_STATE', 'android.permission.PROCESS_OUTGOING_CALLS', 'android.permission.ACCESS_NETWORK_STATE', 'android.permission.ACCESS_FINE_LOCATION', 'android.permission.INTERNET', 'android.permission.RECORD_AUDIO', 'android.permission.WRITE_EXTERNAL_STORAGE', 'android.permission.CAMERA', 'android.permission.RECEIVE_BOOT_COMPLETED', 'android.permission.CALL_PHONE', 'android.permission.READ_CONTACTS', 'android.permission.VIBRATE']
3.0
['my.app.client.Client']
['my.app.client.BootReceiver', 'my.app.client.AlarmListener']
['android.permission.INTERNET', 'android.permission.RECEIVE_SMS', 'android.permission.READ_SMS', 'android.permission.SEND_SMS', 'android.permission.READ_PHONE_STATE', 'android.permission.PROCESS_OUTGOING_CALLS', 'android.permission.ACCESS_NETWORK_STATE', 'android.permission.ACCESS_FINE_LOCATION', 'android.permission.INTERNET', 'android.permission.RECORD_AUDIO', 'android.permission.WRITE_EXTERNAL_STORAGE', 'android.permission.CAMERA', 'android.permission.RECEIVE_BOOT_COMPLETED', 'android.permission.CALL_PHONE', 'android.permission.READ_CONTACTS', 'android.permission.VIBRATE']
3.0
['my.app.client.Client']
['my.app.client.BootReceiver', 'my.app.client.AlarmListener']
['android.permission.INTERNET', 'android.permission.RECEIVE_SMS', 'android.permission.READ_SMS', 'android.permission.SEND_SMS', 'android.permission.READ_PHONE_STATE', 'android.permission.PROCESS_OUTGOING_CALLS', 'android.permission.ACCESS_NETWORK_STATE', 'android.permission.ACCESS_FINE_LOCATION', 'android.permission.INTERNET', 'android.permission.RECORD_AUDIO', 'android.permission.WRITE_EXTERNAL_STORAGE', 'android.permission.CAMERA', 'android.permission.RECEIVE_BOOT_COMPLETED', 'android.permission.CALL_PHONE', 'android.permission.READ_CONTACTS', 'android.permission.VIBRATE']
3.0
['my.app.client.Client']
['my.app.client.BootReceiver', 'my.app.client.AlarmListener']
['android.permission.INTERNET', 'android.permission.RECEIVE_SMS', 'android.permission.READ_SMS', 'android.permission.SEND_SMS', 'android.permission.READ_PHONE_STATE', 'android.permission.PROCESS_OUTGOING_CALLS', 'android.permission.ACCESS_NETWORK_STATE', 'android.permission.ACCESS_FINE_LOCATION', 'android.permission.INTERNET', 'android.permission.RECORD_AUDIO', 'android.permission.WRITE_EXTERNAL_STORAGE', 'android.permission.CAMERA', 'android.permission.RECEIVE_BOOT_COMPLETED', 'android.permission.CALL_PHONE', 'android.permission.READ_CONTACTS', 'android.permission.VIBRATE']
3.0
['my.app.client.Client']
['my.app.client.BootReceiver', 'my.app.client.AlarmListener']
['android.permission.INTERNET', 'android.permission.RECEIVE_SMS', 'android.permission.READ_SMS', 'android.permission.SEND_SMS', 'android.permission.READ_PHONE_STATE', 'android.permission.PROCESS_OUTGOING_CALLS', 'android.permission.ACCESS_NETWORK_STATE', 'android.permission.ACCESS_FINE_LOCATION', 'android.permission.INTERNET', 'android.permission.RECORD_AUDIO', 'android.permission.WRITE_EXTERNAL_STORAGE', 'android.permission.CAMERA', 'android.permission.RECEIVE_BOOT_COMPLETED', 'android.permission.CALL_PHONE', 'android.permission.READ_CONTACTS', 'android.permission.VIBRATE']
3.0
['my.app.client.Client']
['my.app.client.BootReceiver', 'my.app.client.AlarmListener']
['android.permission.INTERNET', 'android.permission.RECEIVE_SMS', 'android.permission.READ_SMS', 'android.permission.SEND_SMS', 'android.permission.READ_PHONE_STATE', 'android.permission.PROCESS_OUTGOING_CALLS', 'android.permission.ACCESS_NETWORK_STATE', 'android.permission.ACCESS_FINE_LOCATION', 'android.permission.INTERNET', 'android.permission.RECORD_AUDIO', 'android.permission.WRITE_EXTERNAL_STORAGE', 'android.permission.CAMERA', 'android.permission.RECEIVE_BOOT_COMPLETED', 'android.permission.CALL_PHONE', 'android.permission.READ_CONTACTS', 'android.permission.VIBRATE']
3.0
['my.app.client.Client']
['my.app.client.BootReceiver', 'my.app.client.AlarmListener']
['android.permission.INTERNET', 'android.permission.RECEIVE_SMS', 'android.permission.READ_SMS', 'android.permission.SEND_SMS', 'android.permission.READ_PHONE_STATE', 'android.permission.PROCESS_OUTGOING_CALLS', 'android.permission.ACCESS_NETWORK_STATE', 'android.permission.ACCESS_FINE_LOCATION', 'android.permission.INTERNET', 'android.permission.RECORD_AUDIO', 'android.permission.WRITE_EXTERNAL_STORAGE', 'android.permission.CAMERA', 'android.permission.RECEIVE_BOOT_COMPLETED', 'android.permission.CALL_PHONE', 'android.permission.READ_CONTACTS', 'android.permission.VIBRATE']
3.0
['my.app.client.Client']
['my.app.client.BootReceiver', 'my.app.client.AlarmListener']
['android.permission.INTERNET', 'android.permission.RECEIVE_SMS', 'android.permission.READ_SMS', 'android.permission.SEND_SMS', 'android.permission.READ_PHONE_STATE', 'android.permission.PROCESS_OUTGOING_CALLS', 'android.permission.ACCESS_NETWORK_STATE', 'android.permission.ACCESS_FINE_LOCATION', 'android.permission.INTERNET', 'android.permission.RECORD_AUDIO', 'android.permission.WRITE_EXTERNAL_STORAGE', 'android.permission.CAMERA', 'android.permission.RECEIVE_BOOT_COMPLETED', 'android.permission.CALL_PHONE', 'android.permission.READ_CONTACTS', 'android.permission.VIBRATE']
3.0
['my.app.client.Client']
['my.app.client.BootReceiver', 'my.app.client.AlarmListener']
['android.permission.INTERNET', 'android.permission.RECEIVE_SMS', 'android.permission.READ_SMS', 'android.permission.SEND_SMS', 'android.permission.READ_PHONE_STATE', 'android.permission.PROCESS_OUTGOING_CALLS', 'android.permission.ACCESS_NETWORK_STATE', 'android.permission.ACCESS_FINE_LOCATION', 'android.permission.INTERNET', 'android.permission.RECORD_AUDIO', 'android.permission.WRITE_EXTERNAL_STORAGE', 'android.permission.CAMERA', 'android.permission.RECEIVE_BOOT_COMPLETED', 'android.permission.CALL_PHONE', 'android.permission.READ_CONTACTS', 'android.permission.VIBRATE']
3.0
['my.app.client.Client']
['my.app.client.BootReceiver', 'my.app.client.AlarmListener']
['android.permission.INTERNET', 'android.permission.RECEIVE_SMS', 'android.permission.READ_SMS', 'android.permission.SEND_SMS', 'android.permission.READ_PHONE_STATE', 'android.permission.PROCESS_OUTGOING_CALLS', 'android.permission.ACCESS_NETWORK_STATE', 'android.permission.ACCESS_FINE_LOCATION', 'android.permission.INTERNET', 'android.permission.RECORD_AUDIO', 'android.permission.WRITE_EXTERNAL_STORAGE', 'android.permission.CAMERA', 'android.permission.RECEIVE_BOOT_COMPLETED', 'android.permission.CALL_PHONE', 'android.permission.READ_CONTACTS', 'android.permission.VIBRATE']
3.0
['my.app.client.Client']
['my.app.client.BootReceiver', 'my.app.client.AlarmListener']
['android.permission.INTERNET', 'android.permission.RECEIVE_SMS', 'android.permission.READ_SMS', 'android.permission.SEND_SMS', 'android.permission.READ_PHONE_STATE', 'android.permission.PROCESS_OUTGOING_CALLS', 'android.permission.ACCESS_NETWORK_STATE', 'android.permission.ACCESS_FINE_LOCATION', 'android.permission.INTERNET', 'android.permission.RECORD_AUDIO', 'android.permission.WRITE_EXTERNAL_STORAGE', 'android.permission.CAMERA', 'android.permission.RECEIVE_BOOT_COMPLETED', 'android.permission.CALL_PHONE', 'android.permission.READ_CONTACTS', 'android.permission.VIBRATE']
3.0
['my.app.client.Client']
['my.app.client.BootReceiver', 'my.app.client.AlarmListener']
['android.permission.INTERNET', 'android.permission.RECEIVE_SMS', 'android.permission.READ_SMS', 'android.permission.SEND_SMS', 'android.permission.READ_PHONE_STATE', 'android.permission.PROCESS_OUTGOING_CALLS', 'android.permission.ACCESS_NETWORK_STATE', 'android.permission.ACCESS_FINE_LOCATION', 'android.permission.INTERNET', 'android.permission.RECORD_AUDIO', 'android.permission.WRITE_EXTERNAL_STORAGE', 'android.permission.CAMERA', 'android.permission.RECEIVE_BOOT_COMPLETED', 'android.permission.CALL_PHONE', 'android.permission.READ_CONTACTS', 'android.permission.VIBRATE']
3.0
['my.app.client.Client']
['my.app.client.BootReceiver', 'my.app.client.AlarmListener']
['android.permission.INTERNET', 'android.permission.RECEIVE_SMS', 'android.permission.READ_SMS', 'android.permission.SEND_SMS', 'android.permission.READ_PHONE_STATE', 'android.permission.PROCESS_OUTGOING_CALLS', 'android.permission.ACCESS_NETWORK_STATE', 'android.permission.ACCESS_FINE_LOCATION', 'android.permission.INTERNET', 'android.permission.RECORD_AUDIO', 'android.permission.WRITE_EXTERNAL_STORAGE', 'android.permission.CAMERA', 'android.permission.RECEIVE_BOOT_COMPLETED', 'android.permission.CALL_PHONE', 'android.permission.READ_CONTACTS', 'android.permission.VIBRATE']
3.0
['my.app.client.Client']
['my.app.client.BootReceiver', 'my.app.client.AlarmListener']
['android.permission.INTERNET', 'android.permission.RECEIVE_SMS', 'android.permission.READ_SMS', 'android.permission.SEND_SMS', 'android.permission.READ_PHONE_STATE', 'android.permission.PROCESS_OUTGOING_CALLS', 'android.permission.ACCESS_NETWORK_STATE', 'android.permission.ACCESS_FINE_LOCATION', 'android.permission.INTERNET', 'android.permission.RECORD_AUDIO', 'android.permission.WRITE_EXTERNAL_STORAGE', 'android.permission.CAMERA', 'android.permission.RECEIVE_BOOT_COMPLETED', 'android.permission.CALL_PHONE', 'android.permission.READ_CONTACTS', 'android.permission.VIBRATE']
3.0
['my.app.client.Client']
['my.app.client.BootReceiver', 'my.app.client.AlarmListener']
['android.permission.INTERNET', 'android.permission.RECEIVE_SMS', 'android.permission.READ_SMS', 'android.permission.SEND_SMS', 'android.permission.READ_PHONE_STATE', 'android.permission.PROCESS_OUTGOING_CALLS', 'android.permission.ACCESS_NETWORK_STATE', 'android.permission.ACCESS_FINE_LOCATION', 'android.permission.INTERNET', 'android.permission.RECORD_AUDIO', 'android.permission.WRITE_EXTERNAL_STORAGE', 'android.permission.CAMERA', 'android.permission.RECEIVE_BOOT_COMPLETED', 'android.permission.CALL_PHONE', 'android.permission.READ_CONTACTS', 'android.permission.VIBRATE']
3.0
['my.app.client.Client']
['my.app.client.BootReceiver', 'my.app.client.AlarmListener']
['android.permission.INTERNET', 'android.permission.RECEIVE_SMS', 'android.permission.READ_SMS', 'android.permission.SEND_SMS', 'android.permission.READ_PHONE_STATE', 'android.permission.PROCESS_OUTGOING_CALLS', 'android.permission.ACCESS_NETWORK_STATE', 'android.permission.ACCESS_FINE_LOCATION', 'android.permission.INTERNET', 'android.permission.RECORD_AUDIO', 'android.permission.WRITE_EXTERNAL_STORAGE', 'android.permission.CAMERA', 'android.permission.RECEIVE_BOOT_COMPLETED', 'android.permission.CALL_PHONE', 'android.permission.READ_CONTACTS', 'android.permission.VIBRATE']
3.0
['my.app.client.Client']
['my.app.client.BootReceiver', 'my.app.client.AlarmListener']
['android.permission.INTERNET', 'android.permission.RECEIVE_SMS', 'android.permission.READ_SMS', 'android.permission.SEND_SMS', 'android.permission.READ_PHONE_STATE', 'android.permission.PROCESS_OUTGOING_CALLS', 'android.permission.ACCESS_NETWORK_STATE', 'android.permission.ACCESS_FINE_LOCATION', 'android.permission.INTERNET', 'android.permission.RECORD_AUDIO', 'android.permission.WRITE_EXTERNAL_STORAGE', 'android.permission.CAMERA', 'android.permission.RECEIVE_BOOT_COMPLETED', 'android.permission.CALL_PHONE', 'android.permission.READ_CONTACTS', 'android.permission.VIBRATE']
3.0
['my.app.client.Client']
['my.app.client.BootReceiver', 'my.app.client.AlarmListener']
['android.permission.INTERNET', 'android.permission.RECEIVE_SMS', 'android.permission.READ_SMS', 'android.permission.SEND_SMS', 'android.permission.READ_PHONE_STATE', 'android.permission.PROCESS_OUTGOING_CALLS', 'android.permission.ACCESS_NETWORK_STATE', 'android.permission.ACCESS_FINE_LOCATION', 'android.permission.INTERNET', 'android.permission.RECORD_AUDIO', 'android.permission.WRITE_EXTERNAL_STORAGE', 'android.permission.CAMERA', 'android.permission.RECEIVE_BOOT_COMPLETED', 'android.permission.CALL_PHONE', 'android.permission.READ_CONTACTS', 'android.permission.VIBRATE']
3.0
['my.app.client.Client']
['my.app.client.BootReceiver', 'my.app.client.AlarmListener']
['android.permission.INTERNET', 'android.permission.RECEIVE_SMS', 'android.permission.READ_SMS', 'android.permission.SEND_SMS', 'android.permission.READ_PHONE_STATE', 'android.permission.PROCESS_OUTGOING_CALLS', 'android.permission.ACCESS_NETWORK_STATE', 'android.permission.ACCESS_FINE_LOCATION', 'android.permission.INTERNET', 'android.permission.RECORD_AUDIO', 'android.permission.WRITE_EXTERNAL_STORAGE', 'android.permission.CAMERA', 'android.permission.RECEIVE_BOOT_COMPLETED', 'android.permission.CALL_PHONE', 'android.permission.READ_CONTACTS', 'android.permission.VIBRATE']
3.0
['my.app.client.Client']
['my.app.client.BootReceiver', 'my.app.client.AlarmListener']
['android.permission.INTERNET', 'android.permission.RECEIVE_SMS', 'android.permission.READ_SMS', 'android.permission.SEND_SMS', 'android.permission.READ_PHONE_STATE', 'android.permission.PROCESS_OUTGOING_CALLS', 'android.permission.ACCESS_NETWORK_STATE', 'android.permission.ACCESS_FINE_LOCATION', 'android.permission.INTERNET', 'android.permission.RECORD_AUDIO', 'android.permission.WRITE_EXTERNAL_STORAGE', 'android.permission.CAMERA', 'android.permission.RECEIVE_BOOT_COMPLETED', 'android.permission.CALL_PHONE', 'android.permission.READ_CONTACTS', 'android.permission.VIBRATE']
3.0
['my.app.client.Client']
['my.app.client.BootReceiver', 'my.app.client.AlarmListener']
['android.permission.INTERNET', 'android.permission.RECEIVE_SMS', 'android.permission.READ_SMS', 'android.permission.SEND_SMS', 'android.permission.READ_PHONE_STATE', 'android.permission.PROCESS_OUTGOING_CALLS', 'android.permission.ACCESS_NETWORK_STATE', 'android.permission.ACCESS_FINE_LOCATION', 'android.permission.INTERNET', 'android.permission.RECORD_AUDIO', 'android.permission.WRITE_EXTERNAL_STORAGE', 'android.permission.CAMERA', 'android.permission.RECEIVE_BOOT_COMPLETED', 'android.permission.CALL_PHONE', 'android.permission.READ_CONTACTS', 'android.permission.VIBRATE']
3.0
['my.app.client.Client']
['my.app.client.BootReceiver', 'my.app.client.AlarmListener']
['android.permission.INTERNET', 'android.permission.RECEIVE_SMS', 'android.permission.READ_SMS', 'android.permission.SEND_SMS', 'android.permission.READ_PHONE_STATE', 'android.permission.PROCESS_OUTGOING_CALLS', 'android.permission.ACCESS_NETWORK_STATE', 'android.permission.ACCESS_FINE_LOCATION', 'android.permission.INTERNET', 'android.permission.RECORD_AUDIO', 'android.permission.WRITE_EXTERNAL_STORAGE', 'android.permission.CAMERA', 'android.permission.RECEIVE_BOOT_COMPLETED', 'android.permission.CALL_PHONE', 'android.permission.READ_CONTACTS', 'android.permission.VIBRATE']
3.0
['my.app.client.Client']
['my.app.client.BootReceiver', 'my.app.client.AlarmListener']
['android.permission.INTERNET', 'android.permission.RECEIVE_SMS', 'android.permission.READ_SMS', 'android.permission.SEND_SMS', 'android.permission.READ_PHONE_STATE', 'android.permission.PROCESS_OUTGOING_CALLS', 'android.permission.ACCESS_NETWORK_STATE', 'android.permission.ACCESS_FINE_LOCATION', 'android.permission.INTERNET', 'android.permission.RECORD_AUDIO', 'android.permission.WRITE_EXTERNAL_STORAGE', 'android.permission.CAMERA', 'android.permission.RECEIVE_BOOT_COMPLETED', 'android.permission.CALL_PHONE', 'android.permission.READ_CONTACTS', 'android.permission.VIBRATE']
3.0
['my.app.client.Client']
['my.app.client.BootReceiver', 'my.app.client.AlarmListener']
['android.permission.INTERNET', 'android.permission.RECEIVE_SMS', 'android.permission.READ_SMS', 'android.permission.SEND_SMS', 'android.permission.READ_PHONE_STATE', 'android.permission.PROCESS_OUTGOING_CALLS', 'android.permission.ACCESS_NETWORK_STATE', 'android.permission.ACCESS_FINE_LOCATION', 'android.permission.INTERNET', 'android.permission.RECORD_AUDIO', 'android.permission.WRITE_EXTERNAL_STORAGE', 'android.permission.CAMERA', 'android.permission.RECEIVE_BOOT_COMPLETED', 'android.permission.CALL_PHONE', 'android.permission.READ_CONTACTS', 'android.permission.VIBRATE']
3.0
['my.app.client.Client']
['my.app.client.BootReceiver', 'my.app.client.AlarmListener']
['android.permission.INTERNET', 'android.permission.RECEIVE_SMS', 'android.permission.READ_SMS', 'android.permission.SEND_SMS', 'android.permission.READ_PHONE_STATE', 'android.permission.PROCESS_OUTGOING_CALLS', 'android.permission.ACCESS_NETWORK_STATE', 'android.permission.ACCESS_FINE_LOCATION', 'android.permission.INTERNET', 'android.permission.RECORD_AUDIO', 'android.permission.WRITE_EXTERNAL_STORAGE', 'android.permission.CAMERA', 'android.permission.RECEIVE_BOOT_COMPLETED', 'android.permission.CALL_PHONE', 'android.permission.READ_CONTACTS', 'android.permission.VIBRATE']
3.0
['my.app.client.Client']
['my.app.client.BootReceiver', 'my.app.client.AlarmListener']
['android.permission.INTERNET', 'android.permission.RECEIVE_SMS', 'android.permission.READ_SMS', 'android.permission.SEND_SMS', 'android.permission.READ_PHONE_STATE', 'android.permission.PROCESS_OUTGOING_CALLS', 'android.permission.ACCESS_NETWORK_STATE', 'android.permission.ACCESS_FINE_LOCATION', 'android.permission.INTERNET', 'android.permission.RECORD_AUDIO', 'android.permission.WRITE_EXTERNAL_STORAGE', 'android.permission.CAMERA', 'android.permission.RECEIVE_BOOT_COMPLETED', 'android.permission.CALL_PHONE', 'android.permission.READ_CONTACTS', 'android.permission.VIBRATE']
3.0
['my.app.client.Client']
['my.app.client.BootReceiver', 'my.app.client.AlarmListener']
['android.permission.INTERNET', 'android.permission.RECEIVE_SMS', 'android.permission.READ_SMS', 'android.permission.SEND_SMS', 'android.permission.READ_PHONE_STATE', 'android.permission.PROCESS_OUTGOING_CALLS', 'android.permission.ACCESS_NETWORK_STATE', 'android.permission.ACCESS_FINE_LOCATION', 'android.permission.INTERNET', 'android.permission.RECORD_AUDIO', 'android.permission.WRITE_EXTERNAL_STORAGE', 'android.permission.CAMERA', 'android.permission.RECEIVE_BOOT_COMPLETED', 'android.permission.CALL_PHONE', 'android.permission.READ_CONTACTS', 'android.permission.VIBRATE']
3.0
['my.app.client.Client']
['my.app.client.BootReceiver', 'my.app.client.AlarmListener']
['android.permission.INTERNET', 'android.permission.RECEIVE_SMS', 'android.permission.READ_SMS', 'android.permission.SEND_SMS', 'android.permission.READ_PHONE_STATE', 'android.permission.PROCESS_OUTGOING_CALLS', 'android.permission.ACCESS_NETWORK_STATE', 'android.permission.ACCESS_FINE_LOCATION', 'android.permission.INTERNET', 'android.permission.RECORD_AUDIO', 'android.permission.WRITE_EXTERNAL_STORAGE', 'android.permission.CAMERA', 'android.permission.RECEIVE_BOOT_COMPLETED', 'android.permission.CALL_PHONE', 'android.permission.READ_CONTACTS', 'android.permission.VIBRATE']
3.0
['my.app.client.Client']
['my.app.client.BootReceiver', 'my.app.client.AlarmListener']
['android.permission.INTERNET', 'android.permission.RECEIVE_SMS', 'android.permission.READ_SMS', 'android.permission.SEND_SMS', 'android.permission.READ_PHONE_STATE', 'android.permission.PROCESS_OUTGOING_CALLS', 'android.permission.ACCESS_NETWORK_STATE', 'android.permission.ACCESS_FINE_LOCATION', 'android.permission.INTERNET', 'android.permission.RECORD_AUDIO', 'android.permission.WRITE_EXTERNAL_STORAGE', 'android.permission.CAMERA', 'android.permission.RECEIVE_BOOT_COMPLETED', 'android.permission.CALL_PHONE', 'android.permission.READ_CONTACTS', 'android.permission.VIBRATE']
3.0
['my.app.client.Client']
['my.app.client.BootReceiver', 'my.app.client.AlarmListener']
['android.permission.INTERNET', 'android.permission.RECEIVE_SMS', 'android.permission.READ_SMS', 'android.permission.SEND_SMS', 'android.permission.READ_PHONE_STATE', 'android.permission.PROCESS_OUTGOING_CALLS', 'android.permission.ACCESS_NETWORK_STATE', 'android.permission.ACCESS_FINE_LOCATION', 'android.permission.INTERNET', 'android.permission.RECORD_AUDIO', 'android.permission.WRITE_EXTERNAL_STORAGE', 'android.permission.CAMERA', 'android.permission.RECEIVE_BOOT_COMPLETED', 'android.permission.CALL_PHONE', 'android.permission.READ_CONTACTS', 'android.permission.VIBRATE']
3.0
['my.app.client.Client']
['my.app.client.BootReceiver', 'my.app.client.AlarmListener']
['android.permission.INTERNET', 'android.permission.RECEIVE_SMS', 'android.permission.READ_SMS', 'android.permission.SEND_SMS', 'android.permission.READ_PHONE_STATE', 'android.permission.PROCESS_OUTGOING_CALLS', 'android.permission.ACCESS_NETWORK_STATE', 'android.permission.ACCESS_FINE_LOCATION', 'android.permission.INTERNET', 'android.permission.RECORD_AUDIO', 'android.permission.WRITE_EXTERNAL_STORAGE', 'android.permission.CAMERA', 'android.permission.RECEIVE_BOOT_COMPLETED', 'android.permission.CALL_PHONE', 'android.permission.READ_CONTACTS', 'android.permission.VIBRATE']
3.0
['my.app.client.Client']
['my.app.client.BootReceiver', 'my.app.client.AlarmListener']
['android.permission.INTERNET', 'android.permission.RECEIVE_SMS', 'android.permission.READ_SMS', 'android.permission.SEND_SMS', 'android.permission.READ_PHONE_STATE', 'android.permission.PROCESS_OUTGOING_CALLS', 'android.permission.ACCESS_NETWORK_STATE', 'android.permission.ACCESS_FINE_LOCATION', 'android.permission.INTERNET', 'android.permission.RECORD_AUDIO', 'android.permission.WRITE_EXTERNAL_STORAGE', 'android.permission.CAMERA', 'android.permission.RECEIVE_BOOT_COMPLETED', 'android.permission.CALL_PHONE', 'android.permission.READ_CONTACTS', 'android.permission.VIBRATE']
3.0
['my.app.client.Client']
['my.app.client.BootReceiver', 'my.app.client.AlarmListener']
['android.permission.INTERNET', 'android.permission.RECEIVE_SMS', 'android.permission.READ_SMS', 'android.permission.SEND_SMS', 'android.permission.READ_PHONE_STATE', 'android.permission.PROCESS_OUTGOING_CALLS', 'android.permission.ACCESS_NETWORK_STATE', 'android.permission.ACCESS_FINE_LOCATION', 'android.permission.INTERNET', 'android.permission.RECORD_AUDIO', 'android.permission.WRITE_EXTERNAL_STORAGE', 'android.permission.CAMERA', 'android.permission.RECEIVE_BOOT_COMPLETED', 'android.permission.CALL_PHONE', 'android.permission.READ_CONTACTS', 'android.permission.VIBRATE']
3.0
['my.app.client.Client']
['my.app.client.BootReceiver', 'my.app.client.AlarmListener']
['android.permission.INTERNET', 'android.permission.RECEIVE_SMS', 'android.permission.READ_SMS', 'android.permission.SEND_SMS', 'android.permission.READ_PHONE_STATE', 'android.permission.PROCESS_OUTGOING_CALLS', 'android.permission.ACCESS_NETWORK_STATE', 'android.permission.ACCESS_FINE_LOCATION', 'android.permission.INTERNET', 'android.permission.RECORD_AUDIO', 'android.permission.WRITE_EXTERNAL_STORAGE', 'android.permission.CAMERA', 'android.permission.RECEIVE_BOOT_COMPLETED', 'android.permission.CALL_PHONE', 'android.permission.READ_CONTACTS', 'android.permission.VIBRATE']
3.0
['my.app.client.Client']
['my.app.client.BootReceiver', 'my.app.client.AlarmListener']
['android.permission.INTERNET', 'android.permission.RECEIVE_SMS', 'android.permission.READ_SMS', 'android.permission.SEND_SMS', 'android.permission.READ_PHONE_STATE', 'android.permission.PROCESS_OUTGOING_CALLS', 'android.permission.ACCESS_NETWORK_STATE', 'android.permission.ACCESS_FINE_LOCATION', 'android.permission.INTERNET', 'android.permission.RECORD_AUDIO', 'android.permission.WRITE_EXTERNAL_STORAGE', 'android.permission.CAMERA', 'android.permission.RECEIVE_BOOT_COMPLETED', 'android.permission.CALL_PHONE', 'android.permission.READ_CONTACTS', 'android.permission.VIBRATE']
3.0
['my.app.client.Client']
['my.app.client.BootReceiver', 'my.app.client.AlarmListener']
['android.permission.INTERNET', 'android.permission.RECEIVE_SMS', 'android.permission.READ_SMS', 'android.permission.SEND_SMS', 'android.permission.READ_PHONE_STATE', 'android.permission.PROCESS_OUTGOING_CALLS', 'android.permission.ACCESS_NETWORK_STATE', 'android.permission.ACCESS_FINE_LOCATION', 'android.permission.INTERNET', 'android.permission.RECORD_AUDIO', 'android.permission.WRITE_EXTERNAL_STORAGE', 'android.permission.CAMERA', 'android.permission.RECEIVE_BOOT_COMPLETED', 'android.permission.CALL_PHONE', 'android.permission.READ_CONTACTS', 'android.permission.VIBRATE']
3.0
['my.app.client.Client']
['my.app.client.BootReceiver', 'my.app.client.AlarmListener']
['android.permission.INTERNET', 'android.permission.RECEIVE_SMS', 'android.permission.READ_SMS', 'android.permission.SEND_SMS', 'android.permission.READ_PHONE_STATE', 'android.permission.PROCESS_OUTGOING_CALLS', 'android.permission.ACCESS_NETWORK_STATE', 'android.permission.ACCESS_FINE_LOCATION', 'android.permission.INTERNET', 'android.permission.RECORD_AUDIO', 'android.permission.WRITE_EXTERNAL_STORAGE', 'android.permission.CAMERA', 'android.permission.RECEIVE_BOOT_COMPLETED', 'android.permission.CALL_PHONE', 'android.permission.READ_CONTACTS', 'android.permission.VIBRATE']
3.0
['my.app.client.Client']
['my.app.client.BootReceiver', 'my.app.client.AlarmListener']
['android.permission.INTERNET', 'android.permission.RECEIVE_SMS', 'android.permission.READ_SMS', 'android.permission.SEND_SMS', 'android.permission.READ_PHONE_STATE', 'android.permission.PROCESS_OUTGOING_CALLS', 'android.permission.ACCESS_NETWORK_STATE', 'android.permission.ACCESS_FINE_LOCATION', 'android.permission.INTERNET', 'android.permission.RECORD_AUDIO', 'android.permission.WRITE_EXTERNAL_STORAGE', 'android.permission.CAMERA', 'android.permission.RECEIVE_BOOT_COMPLETED', 'android.permission.CALL_PHONE', 'android.permission.READ_CONTACTS', 'android.permission.VIBRATE']
3.0
['my.app.client.Client']
['my.app.client.BootReceiver', 'my.app.client.AlarmListener']
['android.permission.INTERNET', 'android.permission.RECEIVE_SMS', 'android.permission.READ_SMS', 'android.permission.SEND_SMS', 'android.permission.READ_PHONE_STATE', 'android.permission.PROCESS_OUTGOING_CALLS', 'android.permission.ACCESS_NETWORK_STATE', 'android.permission.ACCESS_FINE_LOCATION', 'android.permission.INTERNET', 'android.permission.RECORD_AUDIO', 'android.permission.WRITE_EXTERNAL_STORAGE', 'android.permission.CAMERA', 'android.permission.RECEIVE_BOOT_COMPLETED', 'android.permission.CALL_PHONE', 'android.permission.READ_CONTACTS', 'android.permission.VIBRATE']
3.0
['my.app.client.Client']
['my.app.client.BootReceiver', 'my.app.client.AlarmListener']
['android.permission.INTERNET', 'android.permission.RECEIVE_SMS', 'android.permission.READ_SMS', 'android.permission.SEND_SMS', 'android.permission.READ_PHONE_STATE', 'android.permission.PROCESS_OUTGOING_CALLS', 'android.permission.ACCESS_NETWORK_STATE', 'android.permission.ACCESS_FINE_LOCATION', 'android.permission.INTERNET', 'android.permission.RECORD_AUDIO', 'android.permission.WRITE_EXTERNAL_STORAGE', 'android.permission.CAMERA', 'android.permission.RECEIVE_BOOT_COMPLETED', 'android.permission.CALL_PHONE', 'android.permission.READ_CONTACTS', 'android.permission.VIBRATE']
3.0
['my.app.client.Client']
['my.app.client.BootReceiver', 'my.app.client.AlarmListener']
['android.permission.INTERNET', 'android.permission.RECEIVE_SMS', 'android.permission.READ_SMS', 'android.permission.SEND_SMS', 'android.permission.READ_PHONE_STATE', 'android.permission.PROCESS_OUTGOING_CALLS', 'android.permission.ACCESS_NETWORK_STATE', 'android.permission.ACCESS_FINE_LOCATION', 'android.permission.INTERNET', 'android.permission.RECORD_AUDIO', 'android.permission.WRITE_EXTERNAL_STORAGE', 'android.permission.CAMERA', 'android.permission.RECEIVE_BOOT_COMPLETED', 'android.permission.CALL_PHONE', 'android.permission.READ_CONTACTS', 'android.permission.VIBRATE']
3.0
['my.app.client.Client']
['my.app.client.BootReceiver', 'my.app.client.AlarmListener']
['android.permission.INTERNET', 'android.permission.RECEIVE_SMS', 'android.permission.READ_SMS', 'android.permission.SEND_SMS', 'android.permission.READ_PHONE_STATE', 'android.permission.PROCESS_OUTGOING_CALLS', 'android.permission.ACCESS_NETWORK_STATE', 'android.permission.ACCESS_FINE_LOCATION', 'android.permission.INTERNET', 'android.permission.RECORD_AUDIO', 'android.permission.WRITE_EXTERNAL_STORAGE', 'android.permission.CAMERA', 'android.permission.RECEIVE_BOOT_COMPLETED', 'android.permission.CALL_PHONE', 'android.permission.READ_CONTACTS', 'android.permission.VIBRATE']
3.0
['my.app.client.Client']
['my.app.client.BootReceiver', 'my.app.client.AlarmListener']
['android.permission.INTERNET', 'android.permission.RECEIVE_SMS', 'android.permission.READ_SMS', 'android.permission.SEND_SMS', 'android.permission.READ_PHONE_STATE', 'android.permission.PROCESS_OUTGOING_CALLS', 'android.permission.ACCESS_NETWORK_STATE', 'android.permission.ACCESS_FINE_LOCATION', 'android.permission.INTERNET', 'android.permission.RECORD_AUDIO', 'android.permission.WRITE_EXTERNAL_STORAGE', 'android.permission.CAMERA', 'android.permission.RECEIVE_BOOT_COMPLETED', 'android.permission.CALL_PHONE', 'android.permission.READ_CONTACTS', 'android.permission.VIBRATE']
3.0
['my.app.client.Client']
['my.app.client.BootReceiver', 'my.app.client.AlarmListener']
['android.permission.INTERNET', 'android.permission.RECEIVE_SMS', 'android.permission.READ_SMS', 'android.permission.SEND_SMS', 'android.permission.READ_PHONE_STATE', 'android.permission.PROCESS_OUTGOING_CALLS', 'android.permission.ACCESS_NETWORK_STATE', 'android.permission.ACCESS_FINE_LOCATION', 'android.permission.INTERNET', 'android.permission.RECORD_AUDIO', 'android.permission.WRITE_EXTERNAL_STORAGE', 'android.permission.CAMERA', 'android.permission.RECEIVE_BOOT_COMPLETED', 'android.permission.CALL_PHONE', 'android.permission.READ_CONTACTS', 'android.permission.VIBRATE']
3.0
['my.app.client.Client']
['my.app.client.BootReceiver', 'my.app.client.AlarmListener']
>>> 
