# Supplementary material for: Data on Vulnerability Detection in Android
Source: Data Brief. 2018 Dec 15;22:1081–7. doi: 10.1016/j.dib.2018.12.038 (PMC6377051; doi:10.1016/j.dib.2018.12.038)
Supplement: Supplementary file 2 — Supplementary material. [file mmc2.zip › Code/file2.py]

Python 2.7.14 (v2.7.14:84471935ed, Sep 16 2017, 20:19:30) [MSC v.1500 32 bit (Intel)] on win32
Type "copyright", "credits" or "license()" for more information.
>>> 
==================== RESTART: C:/Python27/finalextract.py ====================
['android.permission.INTERNET', 'android.permission.RECEIVE_SMS', 'android.permission.READ_SMS', 'android.permission.SEND_SMS', 'android.permission.READ_PHONE_STATE', 'android.permission.PROCESS_OUTGOING_CALLS', 'android.permission.ACCESS_NETWORK_STATE', 'android.permission.ACCESS_FINE_LOCATION', 'android.permission.INTERNET', 'android.permission.RECORD_AUDIO', 'android.permission.WRITE_EXTERNAL_STORAGE', 'android.permission.CAMERA', 'android.permission.RECEIVE_BOOT_COMPLETED', 'android.permission.CALL_PHONE', 'android.permission.READ_CONTACTS', 'android.permission.VIBRATE']
3.0
['my.app.client.Client']
['my.app.client.BootReceiver', 'my.app.client.AlarmListener']
['android.permission.INTERNET', 'android.permission.RECEIVE_SMS', 'android.permission.READ_SMS', 'android.permission.SEND_SMS', 'android.permission.READ_PHONE_STATE', 'android.permission.PROCESS_OUTGOING_CALLS', 'android.permission.ACCESS_NETWORK_STATE', 'android.permission.ACCESS_FINE_LOCATION', 'android.permission.INTERNET', 'android.permission.RECORD_AUDIO', 'android.permission.WRITE_EXTERNAL_STORAGE', 'android.permission.CAMERA', 'android.permission.RECEIVE_BOOT_COMPLETED', 'android.permission.CALL_PHONE', 'android.permission.READ_CONTACTS', 'android.permission.VIBRATE']
3.0
['my.app.client.Client']
['my.app.client.BootReceiver', 'my.app.client.AlarmListener']
['android.permission.INTERNET', 'android.permission.RECEIVE_SMS', 'android.permission.READ_SMS', 'android.permission.SEND_SMS', 'android.permission.READ_PHONE_STATE', 'android.permission.PROCESS_OUTGOING_CALLS', 'android.permission.ACCESS_NETWORK_STATE', 'android.permission.ACCESS_FINE_LOCATION', 'android.permission.INTERNET', 'android.permission.RECORD_AUDIO', 'android.permission.WRITE_EXTERNAL_STORAGE', 'android.permission.CAMERA', 'android.permission.RECEIVE_BOOT_COMPLETED', 'android.permission.CALL_PHONE', 'android.permission.READ_CONTACTS', 'android.permission.VIBRATE']
3.0
['my.app.client.Client']
['my.app.client.BootReceiver', 'my.app.client.AlarmListener']
['android.permission.INTERNET', 'android.permission.RECEIVE_SMS', 'android.permission.READ_SMS', 'android.permission.SEND_SMS', 'android.permission.READ_PHONE_STATE', 'android.permission.PROCESS_OUTGOING_CALLS', 'android.permission.ACCESS_NETWORK_STATE', 'android.permission.ACCESS_FINE_LOCATION', 'android.permission.INTERNET', 'android.permission.RECORD_AUDIO', 'android.permission.WRITE_EXTERNAL_STORAGE', 'android.permission.CAMERA', 'android.permission.RECEIVE_BOOT_COMPLETED', 'android.permission.CALL_PHONE', 'android.permission.READ_CONTACTS', 'android.permission.VIBRATE']
3.0
['my.app.client.Client']
['my.app.client.BootReceiver', 'my.app.client.AlarmListener']
['android.permission.INTERNET', 'android.permission.RECEIVE_SMS', 'android.permission.READ_SMS', 'android.permission.SEND_SMS', 'android.permission.READ_PHONE_STATE', 'android.permission.PROCESS_OUTGOING_CALLS', 'android.permission.ACCESS_NETWORK_STATE', 'android.permission.ACCESS_FINE_LOCATION', 'android.permission.INTERNET', 'android.permission.RECORD_AUDIO', 'android.permission.WRITE_EXTERNAL_STORAGE', 'android.permission.CAMERA', 'android.permission.RECEIVE_BOOT_COMPLETED', 'android.permission.CALL_PHONE', 'android.permission.READ_CONTACTS', 'android.permission.VIBRATE']
3.0
['my.app.client.Client']
['my.app.client.BootReceiver', 'my.app.client.AlarmListener']
['android.permission.INTERNET', 'android.permission.RECEIVE_SMS', 'android.permission.READ_SMS', 'android.permission.SEND_SMS', 'android.permission.READ_PHONE_STATE', 'android.permission.PROCESS_OUTGOING_CALLS', 'android.permission.ACCESS_NETWORK_STATE', 'android.permission.ACCESS_FINE_LOCATION', 'android.permission.INTERNET', 'android.permission.RECORD_AUDIO', 'android.permission.WRITE_EXTERNAL_STORAGE', 'android.permission.CAMERA', 'android.permission.RECEIVE_BOOT_COMPLETED', 'android.permission.CALL_PHONE', 'android.permission.READ_CONTACTS', 'android.permission.VIBRATE']
3.0
['my.app.client.Client']
['my.app.client.BootReceiver', 'my.app.client.AlarmListener']
['android.permission.INTERNET', 'android.permission.RECEIVE_SMS', 'android.permission.READ_SMS', 'android.permission.SEND_SMS', 'android.permission.READ_PHONE_STATE', 'android.permission.PROCESS_OUTGOING_CALLS', 'android.permission.ACCESS_NETWORK_STATE', 'android.permission.ACCESS_FINE_LOCATION', 'android.permission.INTERNET', 'android.permission.RECORD_AUDIO', 'android.permission.WRITE_EXTERNAL_STORAGE', 'android.permission.CAMERA', 'android.permission.RECEIVE_BOOT_COMPLETED', 'android.permission.CALL_PHONE', 'android.permission.READ_CONTACTS', 'android.permission.VIBRATE']
3.0
['my.app.client.Client']
['my.app.client.BootReceiver', 'my.app.client.AlarmListener']
['android.permission.INTERNET', 'android.permission.RECEIVE_SMS', 'android.permission.READ_SMS', 'android.permission.SEND_SMS', 'android.permission.READ_PHONE_STATE', 'android.permission.PROCESS_OUTGOING_CALLS', 'android.permission.ACCESS_NETWORK_STATE', 'android.permission.ACCESS_FINE_LOCATION', 'android.permission.INTERNET', 'android.permission.RECORD_AUDIO', 'android.permission.WRITE_EXTERNAL_STORAGE', 'android.permission.CAMERA', 'android.permission.RECEIVE_BOOT_COMPLETED', 'android.permission.CALL_PHONE', 'android.permission.READ_CONTACTS', 'android.permission.VIBRATE']
3.0
['my.app.client.Client']
['my.app.client.BootReceiver', 'my.app.client.AlarmListener']
['android.permission.INTERNET', 'android.permission.RECEIVE_SMS', 'android.permission.READ_SMS', 'android.permission.SEND_SMS', 'android.permission.READ_PHONE_STATE', 'android.permission.PROCESS_OUTGOING_CALLS', 'android.permission.ACCESS_NETWORK_STATE', 'android.permission.ACCESS_FINE_LOCATION', 'android.permission.INTERNET', 'android.permission.RECORD_AUDIO', 'android.permission.WRITE_EXTERNAL_STORAGE', 'android.permission.CAMERA', 'android.permission.RECEIVE_BOOT_COMPLETED', 'android.permission.CALL_PHONE', 'android.permission.READ_CONTACTS', 'android.permission.VIBRATE']
3.0
['my.app.client.Client']
['my.app.client.BootReceiver', 'my.app.client.AlarmListener']
['android.permission.INTERNET', 'android.permission.RECEIVE_SMS', 'android.permission.READ_SMS', 'android.permission.SEND_SMS', 'android.permission.READ_PHONE_STATE', 'android.permission.PROCESS_OUTGOING_CALLS', 'android.permission.ACCESS_NETWORK_STATE', 'android.permission.ACCESS_FINE_LOCATION', 'android.permission.INTERNET', 'android.permission.RECORD_AUDIO', 'android.permission.WRITE_EXTERNAL_STORAGE', 'android.permission.CAMERA', 'android.permission.RECEIVE_BOOT_COMPLETED', 'android.permission.CALL_PHONE', 'android.permission.READ_CONTACTS', 'android.permission.VIBRATE']
3.0
['my.app.client.Client']
['my.app.client.BootReceiver', 'my.app.client.AlarmListener']
['android.permission.INTERNET', 'android.permission.RECEIVE_SMS', 'android.permission.READ_SMS', 'android.permission.SEND_SMS', 'android.permission.READ_PHONE_STATE', 'android.permission.PROCESS_OUTGOING_CALLS', 'android.permission.ACCESS_NETWORK_STATE', 'android.permission.ACCESS_FINE_LOCATION', 'android.permission.INTERNET', 'android.permission.RECORD_AUDIO', 'android.permission.WRITE_EXTERNAL_STORAGE', 'android.permission.CAMERA', 'android.permission.RECEIVE_BOOT_COMPLETED', 'android.permission.CALL_PHONE', 'android.permission.READ_CONTACTS', 'android.permission.VIBRATE']
3.0
['my.app.client.Client']
['my.app.client.BootReceiver', 'my.app.client.AlarmListener']
['android.permission.INTERNET', 'android.permission.RECEIVE_SMS', 'android.permission.READ_SMS', 'android.permission.SEND_SMS', 'android.permission.READ_PHONE_STATE', 'android.permission.PROCESS_OUTGOING_CALLS', 'android.permission.ACCESS_NETWORK_STATE', 'android.permission.ACCESS_FINE_LOCATION', 'android.permission.INTERNET', 'android.permission.RECORD_AUDIO', 'android.permission.WRITE_EXTERNAL_STORAGE', 'android.permission.CAMERA', 'android.permission.RECEIVE_BOOT_COMPLETED', 'android.permission.CALL_PHONE', 'android.permission.READ_CONTACTS', 'android.permission.VIBRATE']
3.0
['my.app.client.Client']
['my.app.client.BootReceiver', 'my.app.client.AlarmListener']
['android.permission.INTERNET', 'android.permission.RECEIVE_SMS', 'android.permission.READ_SMS', 'android.permission.SEND_SMS', 'android.permission.READ_PHONE_STATE', 'android.permission.PROCESS_OUTGOING_CALLS', 'android.permission.ACCESS_NETWORK_STATE', 'android.permission.ACCESS_FINE_LOCATION', 'android.permission.INTERNET', 'android.permission.RECORD_AUDIO', 'android.permission.WRITE_EXTERNAL_STORAGE', 'android.permission.CAMERA', 'android.permission.RECEIVE_BOOT_COMPLETED', 'android.permission.CALL_PHONE', 'android.permission.READ_CONTACTS', 'android.permission.VIBRATE']
3.0
['my.app.client.Client']
['my.app.client.BootReceiver', 'my.app.client.AlarmListener']
['android.permission.INTERNET', 'android.permission.RECEIVE_SMS', 'android.permission.READ_SMS', 'android.permission.SEND_SMS', 'android.permission.READ_PHONE_STATE', 'android.permission.PROCESS_OUTGOING_CALLS', 'android.permission.ACCESS_NETWORK_STATE', 'android.permission.ACCESS_FINE_LOCATION', 'android.permission.INTERNET', 'android.permission.RECORD_AUDIO', 'android.permission.WRITE_EXTERNAL_STORAGE', 'android.permission.CAMERA', 'android.permission.RECEIVE_BOOT_COMPLETED', 'android.permission.CALL_PHONE', 'android.permission.READ_CONTACTS', 'android.permission.VIBRATE']
3.0
['my.app.client.Client']
['my.app.client.BootReceiver', 'my.app.client.AlarmListener']
['android.permission.INTERNET', 'android.permission.RECEIVE_SMS', 'android.permission.READ_SMS', 'android.permission.SEND_SMS', 'android.permission.READ_PHONE_STATE', 'android.permission.PROCESS_OUTGOING_CALLS', 'android.permission.ACCESS_NETWORK_STATE', 'android.permission.ACCESS_FINE_LOCATION', 'android.permission.INTERNET', 'android.permission.RECORD_AUDIO', 'android.permission.WRITE_EXTERNAL_STORAGE', 'android.permission.CAMERA', 'android.permission.RECEIVE_BOOT_COMPLETED', 'android.permission.CALL_PHONE', 'android.permission.READ_CONTACTS', 'android.permission.VIBRATE']
3.0
['my.app.client.Client']
['my.app.client.BootReceiver', 'my.app.client.AlarmListener']
['android.permission.INTERNET', 'android.permission.RECEIVE_SMS', 'android.permission.READ_SMS', 'android.permission.SEND_SMS', 'android.permission.READ_PHONE_STATE', 'android.permission.PROCESS_OUTGOING_CALLS', 'android.permission.ACCESS_NETWORK_STATE', 'android.permission.ACCESS_FINE_LOCATION', 'android.permission.INTERNET', 'android.permission.RECORD_AUDIO', 'android.permission.WRITE_EXTERNAL_STORAGE', 'android.permission.CAMERA', 'android.permission.RECEIVE_BOOT_COMPLETED', 'android.permission.CALL_PHONE', 'android.permission.READ_CONTACTS', 'android.permission.VIBRATE']
3.0
['my.app.client.Client']
['my.app.client.BootReceiver', 'my.app.client.AlarmListener']
['android.permission.INTERNET', 'android.permission.RECEIVE_SMS', 'android.permission.READ_SMS', 'android.permission.SEND_SMS', 'android.permission.READ_PHONE_STATE', 'android.permission.PROCESS_OUTGOING_CALLS', 'android.permission.ACCESS_NETWORK_STATE', 'android.permission.ACCESS_FINE_LOCATION', 'android.permission.INTERNET', 'android.permission.RECORD_AUDIO', 'android.permission.WRITE_EXTERNAL_STORAGE', 'android.permission.CAMERA', 'android.permission.RECEIVE_BOOT_COMPLETED', 'android.permission.CALL_PHONE', 'android.permission.READ_CONTACTS', 'android.permission.VIBRATE']
3.0
['my.app.client.Client']
['my.app.client.BootReceiver', 'my.app.client.AlarmListener']
['android.permission.INTERNET', 'android.permission.RECEIVE_SMS', 'android.permission.READ_SMS', 'android.permission.SEND_SMS', 'android.permission.READ_PHONE_STATE', 'android.permission.PROCESS_OUTGOING_CALLS', 'android.permission.ACCESS_NETWORK_STATE', 'android.permission.ACCESS_FINE_LOCATION', 'android.permission.INTERNET', 'android.permission.RECORD_AUDIO', 'android.permission.WRITE_EXTERNAL_STORAGE', 'android.permission.CAMERA', 'android.permission.RECEIVE_BOOT_COMPLETED', 'android.permission.CALL_PHONE', 'android.permission.READ_CONTACTS', 'android.permission.VIBRATE']
3.0
['my.app.client.Client']
['my.app.client.BootReceiver', 'my.app.client.AlarmListener']
['android.permission.INTERNET', 'android.permission.RECEIVE_SMS', 'android.permission.READ_SMS', 'android.permission.SEND_SMS', 'android.permission.READ_PHONE_STATE', 'android.permission.PROCESS_OUTGOING_CALLS', 'android.permission.ACCESS_NETWORK_STATE', 'android.permission.ACCESS_FINE_LOCATION', 'android.permission.INTERNET', 'android.permission.RECORD_AUDIO', 'android.permission.WRITE_EXTERNAL_STORAGE', 'android.permission.CAMERA', 'android.permission.RECEIVE_BOOT_COMPLETED', 'android.permission.CALL_PHONE', 'android.permission.READ_CONTACTS', 'android.permission.VIBRATE']
3.0
['my.app.client.Client']
['my.app.client.BootReceiver', 'my.app.client.AlarmListener']
['android.permission.INTERNET', 'android.permission.RECEIVE_SMS', 'android.permission.READ_SMS', 'android.permission.SEND_SMS', 'android.permission.READ_PHONE_STATE', 'android.permission.PROCESS_OUTGOING_CALLS', 'android.permission.ACCESS_NETWORK_STATE', 'android.permission.ACCESS_FINE_LOCATION', 'android.permission.INTERNET', 'android.permission.RECORD_AUDIO', 'android.permission.WRITE_EXTERNAL_STORAGE', 'android.permission.CAMERA', 'android.permission.RECEIVE_BOOT_COMPLETED', 'android.permission.CALL_PHONE', 'android.permission.READ_CONTACTS', 'android.permission.VIBRATE']
3.0
['my.app.client.Client']
['my.app.client.BootReceiver', 'my.app.client.AlarmListener']
['android.permission.INTERNET', 'android.permission.RECEIVE_SMS', 'android.permission.READ_SMS', 'android.permission.SEND_SMS', 'android.permission.READ_PHONE_STATE', 'android.permission.PROCESS_OUTGOING_CALLS', 'android.permission.ACCESS_NETWORK_STATE', 'android.permission.ACCESS_FINE_LOCATION', 'android.permission.INTERNET', 'android.permission.RECORD_AUDIO', 'android.permission.WRITE_EXTERNAL_STORAGE', 'android.permission.CAMERA', 'android.permission.RECEIVE_BOOT_COMPLETED', 'android.permission.CALL_PHONE', 'android.permission.READ_CONTACTS', 'android.permission.VIBRATE']
3.0
['my.app.client.Client']
['my.app.client.BootReceiver', 'my.app.client.AlarmListener']
['android.permission.INTERNET', 'android.permission.RECEIVE_SMS', 'android.permission.READ_SMS', 'android.permission.SEND_SMS', 'android.permission.READ_PHONE_STATE', 'android.permission.PROCESS_OUTGOING_CALLS', 'android.permission.ACCESS_NETWORK_STATE', 'android.permission.ACCESS_FINE_LOCATION', 'android.permission.INTERNET', 'android.permission.RECORD_AUDIO', 'android.permission.WRITE_EXTERNAL_STORAGE', 'android.permission.CAMERA', 'android.permission.RECEIVE_BOOT_COMPLETED', 'android.permission.CALL_PHONE', 'android.permission.READ_CONTACTS', 'android.permission.VIBRATE']
3.0
['my.app.client.Client']
['my.app.client.BootReceiver', 'my.app.client.AlarmListener']
['android.permission.INTERNET', 'android.permission.RECEIVE_SMS', 'android.permission.READ_SMS', 'android.permission.SEND_SMS', 'android.permission.READ_PHONE_STATE', 'android.permission.PROCESS_OUTGOING_CALLS', 'android.permission.ACCESS_NETWORK_STATE', 'android.permission.ACCESS_FINE_LOCATION', 'android.permission.INTERNET', 'android.permission.RECORD_AUDIO', 'android.permission.WRITE_EXTERNAL_STORAGE', 'android.permission.CAMERA', 'android.permission.RECEIVE_BOOT_COMPLETED', 'android.permission.CALL_PHONE', 'android.permission.READ_CONTACTS', 'android.permission.VIBRATE']
3.0
['my.app.client.Client']
['my.app.client.BootReceiver', 'my.app.client.AlarmListener']
['android.permission.INTERNET', 'android.permission.RECEIVE_SMS', 'android.permission.READ_SMS', 'android.permission.SEND_SMS', 'android.permission.READ_PHONE_STATE', 'android.permission.PROCESS_OUTGOING_CALLS', 'android.permission.ACCESS_NETWORK_STATE', 'android.permission.ACCESS_FINE_LOCATION', 'android.permission.INTERNET', 'android.permission.RECORD_AUDIO', 'android.permission.WRITE_EXTERNAL_STORAGE', 'android.permission.CAMERA', 'android.permission.RECEIVE_BOOT_COMPLETED', 'android.permission.CALL_PHONE', 'android.permission.READ_CONTACTS', 'android.permission.VIBRATE']
3.0
['my.app.client.Client']
['my.app.client.BootReceiver', 'my.app.client.AlarmListener']
['android.permission.INTERNET', 'android.permission.RECEIVE_SMS', 'android.permission.READ_SMS', 'android.permission.SEND_SMS', 'android.permission.READ_PHONE_STATE', 'android.permission.PROCESS_OUTGOING_CALLS', 'android.permission.ACCESS_NETWORK_STATE', 'android.permission.ACCESS_FINE_LOCATION', 'android.permission.INTERNET', 'android.permission.RECORD_AUDIO', 'android.permission.WRITE_EXTERNAL_STORAGE', 'android.permission.CAMERA', 'android.permission.RECEIVE_BOOT_COMPLETED', 'android.permission.CALL_PHONE', 'android.permission.READ_CONTACTS', 'android.permission.VIBRATE']
3.0
['my.app.client.Client']
['my.app.client.BootReceiver', 'my.app.client.AlarmListener']
['android.permission.INTERNET', 'android.permission.RECEIVE_SMS', 'android.permission.READ_SMS', 'android.permission.SEND_SMS', 'android.permission.READ_PHONE_STATE', 'android.permission.PROCESS_OUTGOING_CALLS', 'android.permission.ACCESS_NETWORK_STATE', 'android.permission.ACCESS_FINE_LOCATION', 'android.permission.INTERNET', 'android.permission.RECORD_AUDIO', 'android.permission.WRITE_EXTERNAL_STORAGE', 'android.permission.CAMERA', 'android.permission.RECEIVE_BOOT_COMPLETED', 'android.permission.CALL_PHONE', 'android.permission.READ_CONTACTS', 'android.permission.VIBRATE']
3.0
['my.app.client.Client']
['my.app.client.BootReceiver', 'my.app.client.AlarmListener']
['android.permission.INTERNET', 'android.permission.RECEIVE_SMS', 'android.permission.READ_SMS', 'android.permission.SEND_SMS', 'android.permission.READ_PHONE_STATE', 'android.permission.PROCESS_OUTGOING_CALLS', 'android.permission.ACCESS_NETWORK_STATE', 'android.permission.ACCESS_FINE_LOCATION', 'android.permission.INTERNET', 'android.permission.RECORD_AUDIO', 'android.permission.WRITE_EXTERNAL_STORAGE', 'android.permission.CAMERA', 'android.permission.RECEIVE_BOOT_COMPLETED', 'android.permission.CALL_PHONE', 'android.permission.READ_CONTACTS', 'android.permission.VIBRATE']
3.0
['my.app.client.Client']
['my.app.client.BootReceiver', 'my.app.client.AlarmListener']
['android.permission.INTERNET', 'android.permission.RECEIVE_SMS', 'android.permission.READ_SMS', 'android.permission.SEND_SMS', 'android.permission.READ_PHONE_STATE', 'android.permission.PROCESS_OUTGOING_CALLS', 'android.permission.ACCESS_NETWORK_STATE', 'android.permission.ACCESS_FINE_LOCATION', 'android.permission.INTERNET', 'android.permission.RECORD_AUDIO', 'android.permission.WRITE_EXTERNAL_STORAGE', 'android.permission.CAMERA', 'android.permission.RECEIVE_BOOT_COMPLETED', 'android.permission.CALL_PHONE', 'android.permission.READ_CONTACTS', 'android.permission.VIBRATE']
3.0
['my.app.client.Client']
['my.app.client.BootReceiver', 'my.app.client.AlarmListener']
['android.permission.INTERNET', 'android.permission.RECEIVE_SMS', 'android.permission.READ_SMS', 'android.permission.SEND_SMS', 'android.permission.READ_PHONE_STATE', 'android.permission.PROCESS_OUTGOING_CALLS', 'android.permission.ACCESS_NETWORK_STATE', 'android.permission.ACCESS_FINE_LOCATION', 'android.permission.INTERNET', 'android.permission.RECORD_AUDIO', 'android.permission.WRITE_EXTERNAL_STORAGE', 'android.permission.CAMERA', 'android.permission.RECEIVE_BOOT_COMPLETED', 'android.permission.CALL_PHONE', 'android.permission.READ_CONTACTS', 'android.permission.VIBRATE']
3.0
['my.app.client.Client']
['my.app.client.BootReceiver', 'my.app.client.AlarmListener']
['android.permission.INTERNET', 'android.permission.RECEIVE_SMS', 'android.permission.READ_SMS', 'android.permission.SEND_SMS', 'android.permission.READ_PHONE_STATE', 'android.permission.PROCESS_OUTGOING_CALLS', 'android.permission.ACCESS_NETWORK_STATE', 'android.permission.ACCESS_FINE_LOCATION', 'android.permission.INTERNET', 'android.permission.RECORD_AUDIO', 'android.permission.WRITE_EXTERNAL_STORAGE', 'android.permission.CAMERA', 'android.permission.RECEIVE_BOOT_COMPLETED', 'android.permission.CALL_PHONE', 'android.permission.READ_CONTACTS', 'android.permission.VIBRATE']
3.0
['my.app.client.Client']
['my.app.client.BootReceiver', 'my.app.client.AlarmListener']
['android.permission.INTERNET', 'android.permission.RECEIVE_SMS', 'android.permission.READ_SMS', 'android.permission.SEND_SMS', 'android.permission.READ_PHONE_STATE', 'android.permission.PROCESS_OUTGOING_CALLS', 'android.permission.ACCESS_NETWORK_STATE', 'android.permission.ACCESS_FINE_LOCATION', 'android.permission.INTERNET', 'android.permission.RECORD_AUDIO', 'android.permission.WRITE_EXTERNAL_STORAGE', 'android.permission.CAMERA', 'android.permission.RECEIVE_BOOT_COMPLETED', 'android.permission.CALL_PHONE', 'android.permission.READ_CONTACTS', 'android.permission.VIBRATE']
3.0
['my.app.client.Client']
['my.app.client.BootReceiver', 'my.app.client.AlarmListener']
['android.permission.INTERNET', 'android.permission.RECEIVE_SMS', 'android.permission.READ_SMS', 'android.permission.SEND_SMS', 'android.permission.READ_PHONE_STATE', 'android.permission.PROCESS_OUTGOING_CALLS', 'android.permission.ACCESS_NETWORK_STATE', 'android.permission.ACCESS_FINE_LOCATION', 'android.permission.INTERNET', 'android.permission.RECORD_AUDIO', 'android.permission.WRITE_EXTERNAL_STORAGE', 'android.permission.CAMERA', 'android.permission.RECEIVE_BOOT_COMPLETED', 'android.permission.CALL_PHONE', 'android.permission.READ_CONTACTS', 'android.permission.VIBRATE']
3.0
['my.app.client.Client']
['my.app.client.BootReceiver', 'my.app.client.AlarmListener']
['android.permission.INTERNET', 'android.permission.RECEIVE_SMS', 'android.permission.READ_SMS', 'android.permission.SEND_SMS', 'android.permission.READ_PHONE_STATE', 'android.permission.PROCESS_OUTGOING_CALLS', 'android.permission.ACCESS_NETWORK_STATE', 'android.permission.ACCESS_FINE_LOCATION', 'android.permission.INTERNET', 'android.permission.RECORD_AUDIO', 'android.permission.WRITE_EXTERNAL_STORAGE', 'android.permission.CAMERA', 'android.permission.RECEIVE_BOOT_COMPLETED', 'android.permission.CALL_PHONE', 'android.permission.READ_CONTACTS', 'android.permission.VIBRATE']
3.0
['my.app.client.Client']
['my.app.client.BootReceiver', 'my.app.client.AlarmListener']
['android.permission.INTERNET', 'android.permission.RECEIVE_SMS', 'android.permission.READ_SMS', 'android.permission.SEND_SMS', 'android.permission.READ_PHONE_STATE', 'android.permission.PROCESS_OUTGOING_CALLS', 'android.permission.ACCESS_NETWORK_STATE', 'android.permission.ACCESS_FINE_LOCATION', 'android.permission.INTERNET', 'android.permission.RECORD_AUDIO', 'android.permission.WRITE_EXTERNAL_STORAGE', 'android.permission.CAMERA', 'android.permission.RECEIVE_BOOT_COMPLETED', 'android.permission.CALL_PHONE', 'android.permission.READ_CONTACTS', 'android.permission.VIBRATE']
3.0
['my.app.client.Client']
['my.app.client.BootReceiver', 'my.app.client.AlarmListener']
['android.permission.INTERNET', 'android.permission.RECEIVE_SMS', 'android.permission.READ_SMS', 'android.permission.SEND_SMS', 'android.permission.READ_PHONE_STATE', 'android.permission.PROCESS_OUTGOING_CALLS', 'android.permission.ACCESS_NETWORK_STATE', 'android.permission.ACCESS_FINE_LOCATION', 'android.permission.INTERNET', 'android.permission.RECORD_AUDIO', 'android.permission.WRITE_EXTERNAL_STORAGE', 'android.permission.CAMERA', 'android.permission.RECEIVE_BOOT_COMPLETED', 'android.permission.CALL_PHONE', 'android.permission.READ_CONTACTS', 'android.permission.VIBRATE']
3.0
['my.app.client.Client']
['my.app.client.BootReceiver', 'my.app.client.AlarmListener']
['android.permission.INTERNET', 'android.permission.RECEIVE_SMS', 'android.permission.READ_SMS', 'android.permission.SEND_SMS', 'android.permission.READ_PHONE_STATE', 'android.permission.PROCESS_OUTGOING_CALLS', 'android.permission.ACCESS_NETWORK_STATE', 'android.permission.ACCESS_FINE_LOCATION', 'android.permission.INTERNET', 'android.permission.RECORD_AUDIO', 'android.permission.WRITE_EXTERNAL_STORAGE', 'android.permission.CAMERA', 'android.permission.RECEIVE_BOOT_COMPLETED', 'android.permission.CALL_PHONE', 'android.permission.READ_CONTACTS', 'android.permission.VIBRATE']
3.0
['my.app.client.Client']
['my.app.client.BootReceiver', 'my.app.client.AlarmListener']
['android.permission.INTERNET', 'android.permission.RECEIVE_SMS', 'android.permission.READ_SMS', 'android.permission.SEND_SMS', 'android.permission.READ_PHONE_STATE', 'android.permission.PROCESS_OUTGOING_CALLS', 'android.permission.ACCESS_NETWORK_STATE', 'android.permission.ACCESS_FINE_LOCATION', 'android.permission.INTERNET', 'android.permission.RECORD_AUDIO', 'android.permission.WRITE_EXTERNAL_STORAGE', 'android.permission.CAMERA', 'android.permission.RECEIVE_BOOT_COMPLETED', 'android.permission.CALL_PHONE', 'android.permission.READ_CONTACTS', 'android.permission.VIBRATE']
3.0
['my.app.client.Client']
['my.app.client.BootReceiver', 'my.app.client.AlarmListener']
['android.permission.INTERNET', 'android.permission.RECEIVE_SMS', 'android.permission.READ_SMS', 'android.permission.SEND_SMS', 'android.permission.READ_PHONE_STATE', 'android.permission.PROCESS_OUTGOING_CALLS', 'android.permission.ACCESS_NETWORK_STATE', 'android.permission.ACCESS_FINE_LOCATION', 'android.permission.INTERNET', 'android.permission.RECORD_AUDIO', 'android.permission.WRITE_EXTERNAL_STORAGE', 'android.permission.CAMERA', 'android.permission.RECEIVE_BOOT_COMPLETED', 'android.permission.CALL_PHONE', 'android.permission.READ_CONTACTS', 'android.permission.VIBRATE']
3.0
['my.app.client.Client']
['my.app.client.BootReceiver', 'my.app.client.AlarmListener']
['android.permission.INTERNET', 'android.permission.RECEIVE_SMS', 'android.permission.READ_SMS', 'android.permission.SEND_SMS', 'android.permission.READ_PHONE_STATE', 'android.permission.PROCESS_OUTGOING_CALLS', 'android.permission.ACCESS_NETWORK_STATE', 'android.permission.ACCESS_FINE_LOCATION', 'android.permission.INTERNET', 'android.permission.RECORD_AUDIO', 'android.permission.WRITE_EXTERNAL_STORAGE', 'android.permission.CAMERA', 'android.permission.RECEIVE_BOOT_COMPLETED', 'android.permission.CALL_PHONE', 'android.permission.READ_CONTACTS', 'android.permission.VIBRATE']
3.0
['my.app.client.Client']
['my.app.client.BootReceiver', 'my.app.client.AlarmListener']
['android.permission.INTERNET', 'android.permission.RECEIVE_SMS', 'android.permission.READ_SMS', 'android.permission.SEND_SMS', 'android.permission.READ_PHONE_STATE', 'android.permission.PROCESS_OUTGOING_CALLS', 'android.permission.ACCESS_NETWORK_STATE', 'android.permission.ACCESS_FINE_LOCATION', 'android.permission.INTERNET', 'android.permission.RECORD_AUDIO', 'android.permission.WRITE_EXTERNAL_STORAGE', 'android.permission.CAMERA', 'android.permission.RECEIVE_BOOT_COMPLETED', 'android.permission.CALL_PHONE', 'android.permission.READ_CONTACTS', 'android.permission.VIBRATE']
3.0
['my.app.client.Client']
['my.app.client.BootReceiver', 'my.app.client.AlarmListener']
['android.permission.INTERNET', 'android.permission.RECEIVE_SMS', 'android.permission.READ_SMS', 'android.permission.SEND_SMS', 'android.permission.READ_PHONE_STATE', 'android.permission.PROCESS_OUTGOING_CALLS', 'android.permission.ACCESS_NETWORK_STATE', 'android.permission.ACCESS_FINE_LOCATION', 'android.permission.INTERNET', 'android.permission.RECORD_AUDIO', 'android.permission.WRITE_EXTERNAL_STORAGE', 'android.permission.CAMERA', 'android.permission.RECEIVE_BOOT_COMPLETED', 'android.permission.CALL_PHONE', 'android.permission.READ_CONTACTS', 'android.permission.VIBRATE']
3.0
['my.app.client.Client']
['my.app.client.BootReceiver', 'my.app.client.AlarmListener']
['android.permission.INTERNET', 'android.permission.RECEIVE_SMS', 'android.permission.READ_SMS', 'android.permission.SEND_SMS', 'android.permission.READ_PHONE_STATE', 'android.permission.PROCESS_OUTGOING_CALLS', 'android.permission.ACCESS_NETWORK_STATE', 'android.permission.ACCESS_FINE_LOCATION', 'android.permission.INTERNET', 'android.permission.RECORD_AUDIO', 'android.permission.WRITE_EXTERNAL_STORAGE', 'android.permission.CAMERA', 'android.permission.RECEIVE_BOOT_COMPLETED', 'android.permission.CALL_PHONE', 'android.permission.READ_CONTACTS', 'android.permission.VIBRATE']
3.0
['my.app.client.Client']
['my.app.client.BootReceiver', 'my.app.client.AlarmListener']
['android.permission.INTERNET', 'android.permission.RECEIVE_SMS', 'android.permission.READ_SMS', 'android.permission.SEND_SMS', 'android.permission.READ_PHONE_STATE', 'android.permission.PROCESS_OUTGOING_CALLS', 'android.permission.ACCESS_NETWORK_STATE', 'android.permission.ACCESS_FINE_LOCATION', 'android.permission.INTERNET', 'android.permission.RECORD_AUDIO', 'android.permission.WRITE_EXTERNAL_STORAGE', 'android.permission.CAMERA', 'android.permission.RECEIVE_BOOT_COMPLETED', 'android.permission.CALL_PHONE', 'android.permission.READ_CONTACTS', 'android.permission.VIBRATE']
3.0
['my.app.client.Client']
['my.app.client.BootReceiver', 'my.app.client.AlarmListener']
['android.permission.INTERNET', 'android.permission.RECEIVE_SMS', 'android.permission.READ_SMS', 'android.permission.SEND_SMS', 'android.permission.READ_PHONE_STATE', 'android.permission.PROCESS_OUTGOING_CALLS', 'android.permission.ACCESS_NETWORK_STATE', 'android.permission.ACCESS_FINE_LOCATION', 'android.permission.INTERNET', 'android.permission.RECORD_AUDIO', 'android.permission.WRITE_EXTERNAL_STORAGE', 'android.permission.CAMERA', 'android.permission.RECEIVE_BOOT_COMPLETED', 'android.permission.CALL_PHONE', 'android.permission.READ_CONTACTS', 'android.permission.VIBRATE']
3.0
['my.app.client.Client']
['my.app.client.BootReceiver', 'my.app.client.AlarmListener']
['android.permission.INTERNET', 'android.permission.RECEIVE_SMS', 'android.permission.READ_SMS', 'android.permission.SEND_SMS', 'android.permission.READ_PHONE_STATE', 'android.permission.PROCESS_OUTGOING_CALLS', 'android.permission.ACCESS_NETWORK_STATE', 'android.permission.ACCESS_FINE_LOCATION', 'android.permission.INTERNET', 'android.permission.RECORD_AUDIO', 'android.permission.WRITE_EXTERNAL_STORAGE', 'android.permission.CAMERA', 'android.permission.RECEIVE_BOOT_COMPLETED', 'android.permission.CALL_PHONE', 'android.permission.READ_CONTACTS', 'android.permission.VIBRATE']
3.0
['my.app.client.Client']
['my.app.client.BootReceiver', 'my.app.client.AlarmListener']
['android.permission.INTERNET', 'android.permission.RECEIVE_SMS', 'android.permission.READ_SMS', 'android.permission.SEND_SMS', 'android.permission.READ_PHONE_STATE', 'android.permission.PROCESS_OUTGOING_CALLS', 'android.permission.ACCESS_NETWORK_STATE', 'android.permission.ACCESS_FINE_LOCATION', 'android.permission.INTERNET', 'android.permission.RECORD_AUDIO', 'android.permission.WRITE_EXTERNAL_STORAGE', 'android.permission.CAMERA', 'android.permission.RECEIVE_BOOT_COMPLETED', 'android.permission.CALL_PHONE', 'android.permission.READ_CONTACTS', 'android.permission.VIBRATE']
3.0
['my.app.client.Client']
['my.app.client.BootReceiver', 'my.app.client.AlarmListener']
['android.permission.INTERNET', 'android.permission.RECEIVE_SMS', 'android.permission.READ_SMS', 'android.permission.SEND_SMS', 'android.permission.READ_PHONE_STATE', 'android.permission.PROCESS_OUTGOING_CALLS', 'android.permission.ACCESS_NETWORK_STATE', 'android.permission.ACCESS_FINE_LOCATION', 'android.permission.INTERNET', 'android.permission.RECORD_AUDIO', 'android.permission.WRITE_EXTERNAL_STORAGE', 'android.permission.CAMERA', 'android.permission.RECEIVE_BOOT_COMPLETED', 'android.permission.CALL_PHONE', 'android.permission.READ_CONTACTS', 'android.permission.VIBRATE']
3.0
['my.app.client.Client']
['my.app.client.BootReceiver', 'my.app.client.AlarmListener']
['android.permission.INTERNET', 'android.permission.RECEIVE_SMS', 'android.permission.READ_SMS', 'android.permission.SEND_SMS', 'android.permission.READ_PHONE_STATE', 'android.permission.PROCESS_OUTGOING_CALLS', 'android.permission.ACCESS_NETWORK_STATE', 'android.permission.ACCESS_FINE_LOCATION', 'android.permission.INTERNET', 'android.permission.RECORD_AUDIO', 'android.permission.WRITE_EXTERNAL_STORAGE', 'android.permission.CAMERA', 'android.permission.RECEIVE_BOOT_COMPLETED', 'android.permission.CALL_PHONE', 'android.permission.READ_CONTACTS', 'android.permission.VIBRATE']
3.0
['my.app.client.Client']
['my.app.client.BootReceiver', 'my.app.client.AlarmListener']
['android.permission.INTERNET', 'android.permission.RECEIVE_SMS', 'android.permission.READ_SMS', 'android.permission.SEND_SMS', 'android.permission.READ_PHONE_STATE', 'android.permission.PROCESS_OUTGOING_CALLS', 'android.permission.ACCESS_NETWORK_STATE', 'android.permission.ACCESS_FINE_LOCATION', 'android.permission.INTERNET', 'android.permission.RECORD_AUDIO', 'android.permission.WRITE_EXTERNAL_STORAGE', 'android.permission.CAMERA', 'android.permission.RECEIVE_BOOT_COMPLETED', 'android.permission.CALL_PHONE', 'android.permission.READ_CONTACTS', 'android.permission.VIBRATE']
3.0
['my.app.client.Client']
['my.app.client.BootReceiver', 'my.app.client.AlarmListener']
['android.permission.INTERNET', 'android.permission.RECEIVE_SMS', 'android.permission.READ_SMS', 'android.permission.SEND_SMS', 'android.permission.READ_PHONE_STATE', 'android.permission.PROCESS_OUTGOING_CALLS', 'android.permission.ACCESS_NETWORK_STATE', 'android.permission.ACCESS_FINE_LOCATION', 'android.permission.INTERNET', 'android.permission.RECORD_AUDIO', 'android.permission.WRITE_EXTERNAL_STORAGE', 'android.permission.CAMERA', 'android.permission.RECEIVE_BOOT_COMPLETED', 'android.permission.CALL_PHONE', 'android.permission.READ_CONTACTS', 'android.permission.VIBRATE']
3.0
['my.app.client.Client']
['my.app.client.BootReceiver', 'my.app.client.AlarmListener']
['android.permission.INTERNET', 'android.permission.RECEIVE_SMS', 'android.permission.READ_SMS', 'android.permission.SEND_SMS', 'android.permission.READ_PHONE_STATE', 'android.permission.PROCESS_OUTGOING_CALLS', 'android.permission.ACCESS_NETWORK_STATE', 'android.permission.ACCESS_FINE_LOCATION', 'android.permission.INTERNET', 'android.permission.RECORD_AUDIO', 'android.permission.WRITE_EXTERNAL_STORAGE', 'android.permission.CAMERA', 'android.permission.RECEIVE_BOOT_COMPLETED', 'android.permission.CALL_PHONE', 'android.permission.READ_CONTACTS', 'android.permission.VIBRATE']
3.0
['my.app.client.Client']
['my.app.client.BootReceiver', 'my.app.client.AlarmListener']
['android.permission.INTERNET', 'android.permission.RECEIVE_SMS', 'android.permission.READ_SMS', 'android.permission.SEND_SMS', 'android.permission.READ_PHONE_STATE', 'android.permission.PROCESS_OUTGOING_CALLS', 'android.permission.ACCESS_NETWORK_STATE', 'android.permission.ACCESS_FINE_LOCATION', 'android.permission.INTERNET', 'android.permission.RECORD_AUDIO', 'android.permission.WRITE_EXTERNAL_STORAGE', 'android.permission.CAMERA', 'android.permission.RECEIVE_BOOT_COMPLETED', 'android.permission.CALL_PHONE', 'android.permission.READ_CONTACTS', 'android.permission.VIBRATE']
3.0
['my.app.client.Client']
['my.app.client.BootReceiver', 'my.app.client.AlarmListener']
['android.permission.INTERNET', 'android.permission.RECEIVE_SMS', 'android.permission.READ_SMS', 'android.permission.SEND_SMS', 'android.permission.READ_PHONE_STATE', 'android.permission.PROCESS_OUTGOING_CALLS', 'android.permission.ACCESS_NETWORK_STATE', 'android.permission.ACCESS_FINE_LOCATION', 'android.permission.INTERNET', 'android.permission.RECORD_AUDIO', 'android.permission.WRITE_EXTERNAL_STORAGE', 'android.permission.CAMERA', 'android.permission.RECEIVE_BOOT_COMPLETED', 'android.permission.CALL_PHONE', 'android.permission.READ_CONTACTS', 'android.permission.VIBRATE']
3.0
['my.app.client.Client']
['my.app.client.BootReceiver', 'my.app.client.AlarmListener']
['android.permission.INTERNET', 'android.permission.RECEIVE_SMS', 'android.permission.READ_SMS', 'android.permission.SEND_SMS', 'android.permission.READ_PHONE_STATE', 'android.permission.PROCESS_OUTGOING_CALLS', 'android.permission.ACCESS_NETWORK_STATE', 'android.permission.ACCESS_FINE_LOCATION', 'android.permission.INTERNET', 'android.permission.RECORD_AUDIO', 'android.permission.WRITE_EXTERNAL_STORAGE', 'android.permission.CAMERA', 'android.permission.RECEIVE_BOOT_COMPLETED', 'android.permission.CALL_PHONE', 'android.permission.READ_CONTACTS', 'android.permission.VIBRATE']
3.0
['my.app.client.Client']
['my.app.client.BootReceiver', 'my.app.client.AlarmListener']
['android.permission.INTERNET', 'android.permission.RECEIVE_SMS', 'android.permission.READ_SMS', 'android.permission.SEND_SMS', 'android.permission.READ_PHONE_STATE', 'android.permission.PROCESS_OUTGOING_CALLS', 'android.permission.ACCESS_NETWORK_STATE', 'android.permission.ACCESS_FINE_LOCATION', 'android.permission.INTERNET', 'android.permission.RECORD_AUDIO', 'android.permission.WRITE_EXTERNAL_STORAGE', 'android.permission.CAMERA', 'android.permission.RECEIVE_BOOT_COMPLETED', 'android.permission.CALL_PHONE', 'android.permission.READ_CONTACTS', 'android.permission.VIBRATE']
3.0
['my.app.client.Client']
['my.app.client.BootReceiver', 'my.app.client.AlarmListener']
['android.permission.INTERNET', 'android.permission.RECEIVE_SMS', 'android.permission.READ_SMS', 'android.permission.SEND_SMS', 'android.permission.READ_PHONE_STATE', 'android.permission.PROCESS_OUTGOING_CALLS', 'android.permission.ACCESS_NETWORK_STATE', 'android.permission.ACCESS_FINE_LOCATION', 'android.permission.INTERNET', 'android.permission.RECORD_AUDIO', 'android.permission.WRITE_EXTERNAL_STORAGE', 'android.permission.CAMERA', 'android.permission.RECEIVE_BOOT_COMPLETED', 'android.permission.CALL_PHONE', 'android.permission.READ_CONTACTS', 'android.permission.VIBRATE']
3.0
['my.app.client.Client']
['my.app.client.BootReceiver', 'my.app.client.AlarmListener']
['android.permission.INTERNET', 'android.permission.RECEIVE_SMS', 'android.permission.READ_SMS', 'android.permission.SEND_SMS', 'android.permission.READ_PHONE_STATE', 'android.permission.PROCESS_OUTGOING_CALLS', 'android.permission.ACCESS_NETWORK_STATE', 'android.permission.ACCESS_FINE_LOCATION', 'android.permission.INTERNET', 'android.permission.RECORD_AUDIO', 'android.permission.WRITE_EXTERNAL_STORAGE', 'android.permission.CAMERA', 'android.permission.RECEIVE_BOOT_COMPLETED', 'android.permission.CALL_PHONE', 'android.permission.READ_CONTACTS', 'android.permission.VIBRATE']
3.0
['my.app.client.Client']
['my.app.client.BootReceiver', 'my.app.client.AlarmListener']
['android.permission.INTERNET', 'android.permission.RECEIVE_SMS', 'android.permission.READ_SMS', 'android.permission.SEND_SMS', 'android.permission.READ_PHONE_STATE', 'android.permission.PROCESS_OUTGOING_CALLS', 'android.permission.ACCESS_NETWORK_STATE', 'android.permission.ACCESS_FINE_LOCATION', 'android.permission.INTERNET', 'android.permission.RECORD_AUDIO', 'android.permission.WRITE_EXTERNAL_STORAGE', 'android.permission.CAMERA', 'android.permission.RECEIVE_BOOT_COMPLETED', 'android.permission.CALL_PHONE', 'android.permission.READ_CONTACTS', 'android.permission.VIBRATE']
3.0
['my.app.client.Client']
['my.app.client.BootReceiver', 'my.app.client.AlarmListener']
['android.permission.INTERNET', 'android.permission.RECEIVE_SMS', 'android.permission.READ_SMS', 'android.permission.SEND_SMS', 'android.permission.READ_PHONE_STATE', 'android.permission.PROCESS_OUTGOING_CALLS', 'android.permission.ACCESS_NETWORK_STATE', 'android.permission.ACCESS_FINE_LOCATION', 'android.permission.INTERNET', 'android.permission.RECORD_AUDIO', 'android.permission.WRITE_EXTERNAL_STORAGE', 'android.permission.CAMERA', 'android.permission.RECEIVE_BOOT_COMPLETED', 'android.permission.CALL_PHONE', 'android.permission.READ_CONTACTS', 'android.permission.VIBRATE']
3.0
['my.app.client.Client']
['my.app.client.BootReceiver', 'my.app.client.AlarmListener']
['android.permission.INTERNET', 'android.permission.RECEIVE_SMS', 'android.permission.READ_SMS', 'android.permission.SEND_SMS', 'android.permission.READ_PHONE_STATE', 'android.permission.PROCESS_OUTGOING_CALLS', 'android.permission.ACCESS_NETWORK_STATE', 'android.permission.ACCESS_FINE_LOCATION', 'android.permission.INTERNET', 'android.permission.RECORD_AUDIO', 'android.permission.WRITE_EXTERNAL_STORAGE', 'android.permission.CAMERA', 'android.permission.RECEIVE_BOOT_COMPLETED', 'android.permission.CALL_PHONE', 'android.permission.READ_CONTACTS', 'android.permission.VIBRATE']
3.0
['my.app.client.Client']
['my.app.client.BootReceiver', 'my.app.client.AlarmListener']
['android.permission.INTERNET', 'android.permission.RECEIVE_SMS', 'android.permission.READ_SMS', 'android.permission.SEND_SMS', 'android.permission.READ_PHONE_STATE', 'android.permission.PROCESS_OUTGOING_CALLS', 'android.permission.ACCESS_NETWORK_STATE', 'android.permission.ACCESS_FINE_LOCATION', 'android.permission.INTERNET', 'android.permission.RECORD_AUDIO', 'android.permission.WRITE_EXTERNAL_STORAGE', 'android.permission.CAMERA', 'android.permission.RECEIVE_BOOT_COMPLETED', 'android.permission.CALL_PHONE', 'android.permission.READ_CONTACTS', 'android.permission.VIBRATE']
3.0
['my.app.client.Client']
['my.app.client.BootReceiver', 'my.app.client.AlarmListener']
['android.permission.INTERNET', 'android.permission.RECEIVE_SMS', 'android.permission.READ_SMS', 'android.permission.SEND_SMS', 'android.permission.READ_PHONE_STATE', 'android.permission.PROCESS_OUTGOING_CALLS', 'android.permission.ACCESS_NETWORK_STATE', 'android.permission.ACCESS_FINE_LOCATION', 'android.permission.INTERNET', 'android.permission.RECORD_AUDIO', 'android.permission.WRITE_EXTERNAL_STORAGE', 'android.permission.CAMERA', 'android.permission.RECEIVE_BOOT_COMPLETED', 'android.permission.CALL_PHONE', 'android.permission.READ_CONTACTS', 'android.permission.VIBRATE']
3.0
['my.app.client.Client']
['my.app.client.BootReceiver', 'my.app.client.AlarmListener']
['android.permission.INTERNET', 'android.permission.RECEIVE_SMS', 'android.permission.READ_SMS', 'android.permission.SEND_SMS', 'android.permission.READ_PHONE_STATE', 'android.permission.PROCESS_OUTGOING_CALLS', 'android.permission.ACCESS_NETWORK_STATE', 'android.permission.ACCESS_FINE_LOCATION', 'android.permission.INTERNET', 'android.permission.RECORD_AUDIO', 'android.permission.WRITE_EXTERNAL_STORAGE', 'android.permission.CAMERA', 'android.permission.RECEIVE_BOOT_COMPLETED', 'android.permission.CALL_PHONE', 'android.permission.READ_CONTACTS', 'android.permission.VIBRATE']
3.0
['my.app.client.Client']
['my.app.client.BootReceiver', 'my.app.client.AlarmListener']
['android.permission.INTERNET', 'android.permission.RECEIVE_SMS', 'android.permission.READ_SMS', 'android.permission.SEND_SMS', 'android.permission.READ_PHONE_STATE', 'android.permission.PROCESS_OUTGOING_CALLS', 'android.permission.ACCESS_NETWORK_STATE', 'android.permission.ACCESS_FINE_LOCATION', 'android.permission.INTERNET', 'android.permission.RECORD_AUDIO', 'android.permission.WRITE_EXTERNAL_STORAGE', 'android.permission.CAMERA', 'android.permission.RECEIVE_BOOT_COMPLETED', 'android.permission.CALL_PHONE', 'android.permission.READ_CONTACTS', 'android.permission.VIBRATE']
3.0
['my.app.client.Client']
['my.app.client.BootReceiver', 'my.app.client.AlarmListener']
['android.permission.INTERNET', 'android.permission.RECEIVE_SMS', 'android.permission.READ_SMS', 'android.permission.SEND_SMS', 'android.permission.READ_PHONE_STATE', 'android.permission.PROCESS_OUTGOING_CALLS', 'android.permission.ACCESS_NETWORK_STATE', 'android.permission.ACCESS_FINE_LOCATION', 'android.permission.INTERNET', 'android.permission.RECORD_AUDIO', 'android.permission.WRITE_EXTERNAL_STORAGE', 'android.permission.CAMERA', 'android.permission.RECEIVE_BOOT_COMPLETED', 'android.permission.CALL_PHONE', 'android.permission.READ_CONTACTS', 'android.permission.VIBRATE']
3.0
['my.app.client.Client']
['my.app.client.BootReceiver', 'my.app.client.AlarmListener']
['android.permission.INTERNET', 'android.permission.RECEIVE_SMS', 'android.permission.READ_SMS', 'android.permission.SEND_SMS', 'android.permission.READ_PHONE_STATE', 'android.permission.PROCESS_OUTGOING_CALLS', 'android.permission.ACCESS_NETWORK_STATE', 'android.permission.ACCESS_FINE_LOCATION', 'android.permission.INTERNET', 'android.permission.RECORD_AUDIO', 'android.permission.WRITE_EXTERNAL_STORAGE', 'android.permission.CAMERA', 'android.permission.RECEIVE_BOOT_COMPLETED', 'android.permission.CALL_PHONE', 'android.permission.READ_CONTACTS', 'android.permission.VIBRATE']
3.0
['my.app.client.Client']
['my.app.client.BootReceiver', 'my.app.client.AlarmListener']
['android.permission.INTERNET', 'android.permission.RECEIVE_SMS', 'android.permission.READ_SMS', 'android.permission.SEND_SMS', 'android.permission.READ_PHONE_STATE', 'android.permission.PROCESS_OUTGOING_CALLS', 'android.permission.ACCESS_NETWORK_STATE', 'android.permission.ACCESS_FINE_LOCATION', 'android.permission.INTERNET', 'android.permission.RECORD_AUDIO', 'android.permission.WRITE_EXTERNAL_STORAGE', 'android.permission.CAMERA', 'android.permission.RECEIVE_BOOT_COMPLETED', 'android.permission.CALL_PHONE', 'android.permission.READ_CONTACTS', 'android.permission.VIBRATE']
3.0
['my.app.client.Client']
['my.app.client.BootReceiver', 'my.app.client.AlarmListener']
['android.permission.INTERNET', 'android.permission.RECEIVE_SMS', 'android.permission.READ_SMS', 'android.permission.SEND_SMS', 'android.permission.READ_PHONE_STATE', 'android.permission.PROCESS_OUTGOING_CALLS', 'android.permission.ACCESS_NETWORK_STATE', 'android.permission.ACCESS_FINE_LOCATION', 'android.permission.INTERNET', 'android.permission.RECORD_AUDIO', 'android.permission.WRITE_EXTERNAL_STORAGE', 'android.permission.CAMERA', 'android.permission.RECEIVE_BOOT_COMPLETED', 'android.permission.CALL_PHONE', 'android.permission.READ_CONTACTS', 'android.permission.VIBRATE']
3.0
['my.app.client.Client']
['my.app.client.BootReceiver', 'my.app.client.AlarmListener']
['android.permission.INTERNET', 'android.permission.RECEIVE_SMS', 'android.permission.READ_SMS', 'android.permission.SEND_SMS', 'android.permission.READ_PHONE_STATE', 'android.permission.PROCESS_OUTGOING_CALLS', 'android.permission.ACCESS_NETWORK_STATE', 'android.permission.ACCESS_FINE_LOCATION', 'android.permission.INTERNET', 'android.permission.RECORD_AUDIO', 'android.permission.WRITE_EXTERNAL_STORAGE', 'android.permission.CAMERA', 'android.permission.RECEIVE_BOOT_COMPLETED', 'android.permission.CALL_PHONE', 'android.permission.READ_CONTACTS', 'android.permission.VIBRATE']
3.0
['my.app.client.Client']
['my.app.client.BootReceiver', 'my.app.client.AlarmListener']
['android.permission.INTERNET', 'android.permission.RECEIVE_SMS', 'android.permission.READ_SMS', 'android.permission.SEND_SMS', 'android.permission.READ_PHONE_STATE', 'android.permission.PROCESS_OUTGOING_CALLS', 'android.permission.ACCESS_NETWORK_STATE', 'android.permission.ACCESS_FINE_LOCATION', 'android.permission.INTERNET', 'android.permission.RECORD_AUDIO', 'android.permission.WRITE_EXTERNAL_STORAGE', 'android.permission.CAMERA', 'android.permission.RECEIVE_BOOT_COMPLETED', 'android.permission.CALL_PHONE', 'android.permission.READ_CONTACTS', 'android.permission.VIBRATE']
3.0
['my.app.client.Client']
['my.app.client.BootReceiver', 'my.app.client.AlarmListener']
['android.permission.INTERNET', 'android.permission.RECEIVE_SMS', 'android.permission.READ_SMS', 'android.permission.SEND_SMS', 'android.permission.READ_PHONE_STATE', 'android.permission.PROCESS_OUTGOING_CALLS', 'android.permission.ACCESS_NETWORK_STATE', 'android.permission.ACCESS_FINE_LOCATION', 'android.permission.INTERNET', 'android.permission.RECORD_AUDIO', 'android.permission.WRITE_EXTERNAL_STORAGE', 'android.permission.CAMERA', 'android.permission.RECEIVE_BOOT_COMPLETED', 'android.permission.CALL_PHONE', 'android.permission.READ_CONTACTS', 'android.permission.VIBRATE']
3.0
['my.app.client.Client']
['my.app.client.BootReceiver', 'my.app.client.AlarmListener']
['android.permission.INTERNET', 'android.permission.RECEIVE_SMS', 'android.permission.READ_SMS', 'android.permission.SEND_SMS', 'android.permission.READ_PHONE_STATE', 'android.permission.PROCESS_OUTGOING_CALLS', 'android.permission.ACCESS_NETWORK_STATE', 'android.permission.ACCESS_FINE_LOCATION', 'android.permission.INTERNET', 'android.permission.RECORD_AUDIO', 'android.permission.WRITE_EXTERNAL_STORAGE', 'android.permission.CAMERA', 'android.permission.RECEIVE_BOOT_COMPLETED', 'android.permission.CALL_PHONE', 'android.permission.READ_CONTACTS', 'android.permission.VIBRATE']
3.0
['my.app.client.Client']
['my.app.client.BootReceiver', 'my.app.client.AlarmListener']
['android.permission.INTERNET', 'android.permission.RECEIVE_SMS', 'android.permission.READ_SMS', 'android.permission.SEND_SMS', 'android.permission.READ_PHONE_STATE', 'android.permission.PROCESS_OUTGOING_CALLS', 'android.permission.ACCESS_NETWORK_STATE', 'android.permission.ACCESS_FINE_LOCATION', 'android.permission.INTERNET', 'android.permission.RECORD_AUDIO', 'android.permission.WRITE_EXTERNAL_STORAGE', 'android.permission.CAMERA', 'android.permission.RECEIVE_BOOT_COMPLETED', 'android.permission.CALL_PHONE', 'android.permission.READ_CONTACTS', 'android.permission.VIBRATE']
3.0
['my.app.client.Client']
['my.app.client.BootReceiver', 'my.app.client.AlarmListener']
['android.permission.INTERNET', 'android.permission.RECEIVE_SMS', 'android.permission.READ_SMS', 'android.permission.SEND_SMS', 'android.permission.READ_PHONE_STATE', 'android.permission.PROCESS_OUTGOING_CALLS', 'android.permission.ACCESS_NETWORK_STATE', 'android.permission.ACCESS_FINE_LOCATION', 'android.permission.INTERNET', 'android.permission.RECORD_AUDIO', 'android.permission.WRITE_EXTERNAL_STORAGE', 'android.permission.CAMERA', 'android.permission.RECEIVE_BOOT_COMPLETED', 'android.permission.CALL_PHONE', 'android.permission.READ_CONTACTS', 'android.permission.VIBRATE']
3.0
['my.app.client.Client']
['my.app.client.BootReceiver', 'my.app.client.AlarmListener']
['android.permission.INTERNET', 'android.permission.RECEIVE_SMS', 'android.permission.READ_SMS', 'android.permission.SEND_SMS', 'android.permission.READ_PHONE_STATE', 'android.permission.PROCESS_OUTGOING_CALLS', 'android.permission.ACCESS_NETWORK_STATE', 'android.permission.ACCESS_FINE_LOCATION', 'android.permission.INTERNET', 'android.permission.RECORD_AUDIO', 'android.permission.WRITE_EXTERNAL_STORAGE', 'android.permission.CAMERA', 'android.permission.RECEIVE_BOOT_COMPLETED', 'android.permission.CALL_PHONE', 'android.permission.READ_CONTACTS', 'android.permission.VIBRATE']
3.0
['my.app.client.Client']
['my.app.client.BootReceiver', 'my.app.client.AlarmListener']
['android.permission.INTERNET', 'android.permission.RECEIVE_SMS', 'android.permission.READ_SMS', 'android.permission.SEND_SMS', 'android.permission.READ_PHONE_STATE', 'android.permission.PROCESS_OUTGOING_CALLS', 'android.permission.ACCESS_NETWORK_STATE', 'android.permission.ACCESS_FINE_LOCATION', 'android.permission.INTERNET', 'android.permission.RECORD_AUDIO', 'android.permission.WRITE_EXTERNAL_STORAGE', 'android.permission.CAMERA', 'android.permission.RECEIVE_BOOT_COMPLETED', 'android.permission.CALL_PHONE', 'android.permission.READ_CONTACTS', 'android.permission.VIBRATE']
3.0
['my.app.client.Client']
['my.app.client.BootReceiver', 'my.app.client.AlarmListener']
['android.permission.INTERNET', 'android.permission.RECEIVE_SMS', 'android.permission.READ_SMS', 'android.permission.SEND_SMS', 'android.permission.READ_PHONE_STATE', 'android.permission.PROCESS_OUTGOING_CALLS', 'android.permission.ACCESS_NETWORK_STATE', 'android.permission.ACCESS_FINE_LOCATION', 'android.permission.INTERNET', 'android.permission.RECORD_AUDIO', 'android.permission.WRITE_EXTERNAL_STORAGE', 'android.permission.CAMERA', 'android.permission.RECEIVE_BOOT_COMPLETED', 'android.permission.CALL_PHONE', 'android.permission.READ_CONTACTS', 'android.permission.VIBRATE']
3.0
['my.app.client.Client']
['my.app.client.BootReceiver', 'my.app.client.AlarmListener']
['android.permission.INTERNET', 'android.permission.RECEIVE_SMS', 'android.permission.READ_SMS', 'android.permission.SEND_SMS', 'android.permission.READ_PHONE_STATE', 'android.permission.PROCESS_OUTGOING_CALLS', 'android.permission.ACCESS_NETWORK_STATE', 'android.permission.ACCESS_FINE_LOCATION', 'android.permission.INTERNET', 'android.permission.RECORD_AUDIO', 'android.permission.WRITE_EXTERNAL_STORAGE', 'android.permission.CAMERA', 'android.permission.RECEIVE_BOOT_COMPLETED', 'android.permission.CALL_PHONE', 'android.permission.READ_CONTACTS', 'android.permission.VIBRATE']
3.0
['my.app.client.Client']
['my.app.client.BootReceiver', 'my.app.client.AlarmListener']
['android.permission.INTERNET', 'android.permission.RECEIVE_SMS', 'android.permission.READ_SMS', 'android.permission.SEND_SMS', 'android.permission.READ_PHONE_STATE', 'android.permission.PROCESS_OUTGOING_CALLS', 'android.permission.ACCESS_NETWORK_STATE', 'android.permission.ACCESS_FINE_LOCATION', 'android.permission.INTERNET', 'android.permission.RECORD_AUDIO', 'android.permission.WRITE_EXTERNAL_STORAGE', 'android.permission.CAMERA', 'android.permission.RECEIVE_BOOT_COMPLETED', 'android.permission.CALL_PHONE', 'android.permission.READ_CONTACTS', 'android.permission.VIBRATE']
3.0
['my.app.client.Client']
['my.app.client.BootReceiver', 'my.app.client.AlarmListener']
['android.permission.INTERNET', 'android.permission.RECEIVE_SMS', 'android.permission.READ_SMS', 'android.permission.SEND_SMS', 'android.permission.READ_PHONE_STATE', 'android.permission.PROCESS_OUTGOING_CALLS', 'android.permission.ACCESS_NETWORK_STATE', 'android.permission.ACCESS_FINE_LOCATION', 'android.permission.INTERNET', 'android.permission.RECORD_AUDIO', 'android.permission.WRITE_EXTERNAL_STORAGE', 'android.permission.CAMERA', 'android.permission.RECEIVE_BOOT_COMPLETED', 'android.permission.CALL_PHONE', 'android.permission.READ_CONTACTS', 'android.permission.VIBRATE']
3.0
['my.app.client.Client']
['my.app.client.BootReceiver', 'my.app.client.AlarmListener']
['android.permission.INTERNET', 'android.permission.RECEIVE_SMS', 'android.permission.READ_SMS', 'android.permission.SEND_SMS', 'android.permission.READ_PHONE_STATE', 'android.permission.PROCESS_OUTGOING_CALLS', 'android.permission.ACCESS_NETWORK_STATE', 'android.permission.ACCESS_FINE_LOCATION', 'android.permission.INTERNET', 'android.permission.RECORD_AUDIO', 'android.permission.WRITE_EXTERNAL_STORAGE', 'android.permission.CAMERA', 'android.permission.RECEIVE_BOOT_COMPLETED', 'android.permission.CALL_PHONE', 'android.permission.READ_CONTACTS', 'android.permission.VIBRATE']
3.0
['my.app.client.Client']
['my.app.client.BootReceiver', 'my.app.client.AlarmListener']
['android.permission.INTERNET', 'android.permission.RECEIVE_SMS', 'android.permission.READ_SMS', 'android.permission.SEND_SMS', 'android.permission.READ_PHONE_STATE', 'android.permission.PROCESS_OUTGOING_CALLS', 'android.permission.ACCESS_NETWORK_STATE', 'android.permission.ACCESS_FINE_LOCATION', 'android.permission.INTERNET', 'android.permission.RECORD_AUDIO', 'android.permission.WRITE_EXTERNAL_STORAGE', 'android.permission.CAMERA', 'android.permission.RECEIVE_BOOT_COMPLETED', 'android.permission.CALL_PHONE', 'android.permission.READ_CONTACTS', 'android.permission.VIBRATE']
3.0
['my.app.client.Client']
['my.app.client.BootReceiver', 'my.app.client.AlarmListener']
['android.permission.INTERNET', 'android.permission.RECEIVE_SMS', 'android.permission.READ_SMS', 'android.permission.SEND_SMS', 'android.permission.READ_PHONE_STATE', 'android.permission.PROCESS_OUTGOING_CALLS', 'android.permission.ACCESS_NETWORK_STATE', 'android.permission.ACCESS_FINE_LOCATION', 'android.permission.INTERNET', 'android.permission.RECORD_AUDIO', 'android.permission.WRITE_EXTERNAL_STORAGE', 'android.permission.CAMERA', 'android.permission.RECEIVE_BOOT_COMPLETED', 'android.permission.CALL_PHONE', 'android.permission.READ_CONTACTS', 'android.permission.VIBRATE']
3.0
['my.app.client.Client']
['my.app.client.BootReceiver', 'my.app.client.AlarmListener']
['android.permission.INTERNET', 'android.permission.RECEIVE_SMS', 'android.permission.READ_SMS', 'android.permission.SEND_SMS', 'android.permission.READ_PHONE_STATE', 'android.permission.PROCESS_OUTGOING_CALLS', 'android.permission.ACCESS_NETWORK_STATE', 'android.permission.ACCESS_FINE_LOCATION', 'android.permission.INTERNET', 'android.permission.RECORD_AUDIO', 'android.permission.WRITE_EXTERNAL_STORAGE', 'android.permission.CAMERA', 'android.permission.RECEIVE_BOOT_COMPLETED', 'android.permission.CALL_PHONE', 'android.permission.READ_CONTACTS', 'android.permission.VIBRATE']
3.0
['my.app.client.Client']
['my.app.client.BootReceiver', 'my.app.client.AlarmListener']
['android.permission.INTERNET', 'android.permission.RECEIVE_SMS', 'android.permission.READ_SMS', 'android.permission.SEND_SMS', 'android.permission.READ_PHONE_STATE', 'android.permission.PROCESS_OUTGOING_CALLS', 'android.permission.ACCESS_NETWORK_STATE', 'android.permission.ACCESS_FINE_LOCATION', 'android.permission.INTERNET', 'android.permission.RECORD_AUDIO', 'android.permission.WRITE_EXTERNAL_STORAGE', 'android.permission.CAMERA', 'android.permission.RECEIVE_BOOT_COMPLETED', 'android.permission.CALL_PHONE', 'android.permission.READ_CONTACTS', 'android.permission.VIBRATE']
3.0
['my.app.client.Client']
['my.app.client.BootReceiver', 'my.app.client.AlarmListener']
['android.permission.INTERNET', 'android.permission.RECEIVE_SMS', 'android.permission.READ_SMS', 'android.permission.SEND_SMS', 'android.permission.READ_PHONE_STATE', 'android.permission.PROCESS_OUTGOING_CALLS', 'android.permission.ACCESS_NETWORK_STATE', 'android.permission.ACCESS_FINE_LOCATION', 'android.permission.INTERNET', 'android.permission.RECORD_AUDIO', 'android.permission.WRITE_EXTERNAL_STORAGE', 'android.permission.CAMERA', 'android.permission.RECEIVE_BOOT_COMPLETED', 'android.permission.CALL_PHONE', 'android.permission.READ_CONTACTS', 'android.permission.VIBRATE']
3.0
['my.app.client.Client']
['my.app.client.BootReceiver', 'my.app.client.AlarmListener']
['android.permission.INTERNET', 'android.permission.RECEIVE_SMS', 'android.permission.READ_SMS', 'android.permission.SEND_SMS', 'android.permission.READ_PHONE_STATE', 'android.permission.PROCESS_OUTGOING_CALLS', 'android.permission.ACCESS_NETWORK_STATE', 'android.permission.ACCESS_FINE_LOCATION', 'android.permission.INTERNET', 'android.permission.RECORD_AUDIO', 'android.permission.WRITE_EXTERNAL_STORAGE', 'android.permission.CAMERA', 'android.permission.RECEIVE_BOOT_COMPLETED', 'android.permission.CALL_PHONE', 'android.permission.READ_CONTACTS', 'android.permission.VIBRATE']
3.0
['my.app.client.Client']
['my.app.client.BootReceiver', 'my.app.client.AlarmListener']
['android.permission.INTERNET', 'android.permission.RECEIVE_SMS', 'android.permission.READ_SMS', 'android.permission.SEND_SMS', 'android.permission.READ_PHONE_STATE', 'android.permission.PROCESS_OUTGOING_CALLS', 'android.permission.ACCESS_NETWORK_STATE', 'android.permission.ACCESS_FINE_LOCATION', 'android.permission.INTERNET', 'android.permission.RECORD_AUDIO', 'android.permission.WRITE_EXTERNAL_STORAGE', 'android.permission.CAMERA', 'android.permission.RECEIVE_BOOT_COMPLETED', 'android.permission.CALL_PHONE', 'android.permission.READ_CONTACTS', 'android.permission.VIBRATE']
3.0
['my.app.client.Client']
['my.app.client.BootReceiver', 'my.app.client.AlarmListener']
['android.permission.INTERNET', 'android.permission.RECEIVE_SMS', 'android.permission.READ_SMS', 'android.permission.SEND_SMS', 'android.permission.READ_PHONE_STATE', 'android.permission.PROCESS_OUTGOING_CALLS', 'android.permission.ACCESS_NETWORK_STATE', 'android.permission.ACCESS_FINE_LOCATION', 'android.permission.INTERNET', 'android.permission.RECORD_AUDIO', 'android.permission.WRITE_EXTERNAL_STORAGE', 'android.permission.CAMERA', 'android.permission.RECEIVE_BOOT_COMPLETED', 'android.permission.CALL_PHONE', 'android.permission.READ_CONTACTS', 'android.permission.VIBRATE']
3.0
['my.app.client.Client']
['my.app.client.BootReceiver', 'my.app.client.AlarmListener']
['android.permission.INTERNET', 'android.permission.RECEIVE_SMS', 'android.permission.READ_SMS', 'android.permission.SEND_SMS', 'android.permission.READ_PHONE_STATE', 'android.permission.PROCESS_OUTGOING_CALLS', 'android.permission.ACCESS_NETWORK_STATE', 'android.permission.ACCESS_FINE_LOCATION', 'android.permission.INTERNET', 'android.permission.RECORD_AUDIO', 'android.permission.WRITE_EXTERNAL_STORAGE', 'android.permission.CAMERA', 'android.permission.RECEIVE_BOOT_COMPLETED', 'android.permission.CALL_PHONE', 'android.permission.READ_CONTACTS', 'android.permission.VIBRATE']
3.0
['my.app.client.Client']
['my.app.client.BootReceiver', 'my.app.client.AlarmListener']
['android.permission.INTERNET', 'android.permission.RECEIVE_SMS', 'android.permission.READ_SMS', 'android.permission.SEND_SMS', 'android.permission.READ_PHONE_STATE', 'android.permission.PROCESS_OUTGOING_CALLS', 'android.permission.ACCESS_NETWORK_STATE', 'android.permission.ACCESS_FINE_LOCATION', 'android.permission.INTERNET', 'android.permission.RECORD_AUDIO', 'android.permission.WRITE_EXTERNAL_STORAGE', 'android.permission.CAMERA', 'android.permission.RECEIVE_BOOT_COMPLETED', 'android.permission.CALL_PHONE', 'android.permission.READ_CONTACTS', 'android.permission.VIBRATE']
3.0
['my.app.client.Client']
['my.app.client.BootReceiver', 'my.app.client.AlarmListener']
>>> 
==================== RESTART: C:/Python27/finalextract.py ====================
Ho Gya...!!!!
done
>>> 
==================== RESTART: C:/Python27/finalextract.py ====================
Ho Gya...!!!!
done
>>> 
==================== RESTART: C:/Python27/finalextract.py ====================
Ho Gya...!!!!
done
>>> 
