# Supplementary material for: Data on Vulnerability Detection in Android
Source: Data Brief. 2018 Dec 15;22:1081–7. doi: 10.1016/j.dib.2018.12.038 (PMC6377051; doi:10.1016/j.dib.2018.12.038)
Supplement: Supplementary file 2 — Supplementary material. [file mmc2.zip › Code/finalextract.py]

import os
import csv
import androguard
from androguard.core.bytecodes.apk import APK
os.chdir("C:/Python27/apkshaha")
os.getcwd()
for f in os.listdir("C:/Python27/apkshaha"):
    if f.endswith(".apk"):
        print f
        name = f
        a=APK(f)
        
        per=a.get_permissions()
        ver=a.get_androidversion_name()
        ser=a.get_services()
        rec=a.get_receivers()
        lib=a.get_libraries()
        data=[[name],[per],[ver],[ser],[rec],[lib]]

        with open('output.csv','a') as csvfile:
            wr=csv.writer(csvfile,delimiter=',')
            wr.writerow(data)

print "Ho Gya...!!!!"
        

    
            
