# Supplementary material for: Data on Vulnerability Detection in Android
Source: Data Brief. 2018 Dec 15;22:1081–7. doi: 10.1016/j.dib.2018.12.038 (PMC6377051; doi:10.1016/j.dib.2018.12.038)
Supplement: Supplementary file 2 — Supplementary material. [file mmc2.zip › Code/mlp.py]

import pandas as pd
from sklearn import cross_validation
from sklearn.model_selection import KFold
from sklearn import metrics
from sklearn.model_selection import cross_val_predict
from sklearn.naive_bayes import MultinomialNB
from sklearn.cross_validation import  cross_val_score
from sklearn.metrics import precision_score
from sklearn.metrics import accuracy_score
from sklearn.metrics import confusion_matrix 
from sklearn.preprocessing import StandardScaler
from sklearn.metrics import recall_score
from sklearn.feature_selection import SelectFromModel
import numpy as np
from sklearn.neural_network import MLPClassifier
##---------load data from csv to a variable-----------------------------------##
df = pd.read_csv("C:\Users\SHUBHAM DHAWAN\Desktop/final_utube1.csv",index_col=0)
##----------------------extracting feature list and class asigning them to variables separately------##
df_mod = df.copy()
targets = df_mod["Label"].unique()
map_to_int = {name: n for n, name in enumerate(targets)}
df_mod["Target"] = df_mod["Label"].replace(map_to_int)
features = list(df_mod.columns[:5])
y = df_mod["Label"]
X = df_mod[features]

clf = MLPClassifier(activation='logistic')
avg_accuracy=0.0
avg_precision=0.0

kf = KFold(n_splits=10,shuffle=True)  #divide into k groups test with one and train with k-1 group(splits)
for train_index, test_index in kf.split(X):
	X_train, X_test = X.iloc[train_index], X.iloc[test_index]
	y_train, y_test = y.iloc[train_index], y.iloc[test_index] 
 	y_pred = clf.fit(X_train, y_train).predict(X_test) 
	avg_accuracy+=accuracy_score(y_test,y_pred,normalize=True)
	avg_precision+=precision_score(y_test,y_pred,average='weighted')

	
print "Accuracy Socre  :\n ", (avg_accuracy/10)*100
print "Precision Score :\n", (avg_precision/10)*100
