# Supplementary material for: Data on Vulnerability Detection in Android
Source: Data Brief. 2018 Dec 15;22:1081–7. doi: 10.1016/j.dib.2018.12.038 (PMC6377051; doi:10.1016/j.dib.2018.12.038)
Supplement: Supplementary file 2 — Supplementary material. [file mmc2.zip › Code/sets.py]

l=set()

l={1,2,3}
m={4,5,6}
n={4,5,6,7}
h=[]
flag=0

h.append(l)
h.append(m)
for i in h:
	if set(i)==set(n):
		flag=1
		break
if(flag==0):
	h.append(n)

print type(h)
