# Supplementary material for: Data on Vulnerability Detection in Android
Source: Data Brief. 2018 Dec 15;22:1081–7. doi: 10.1016/j.dib.2018.12.038 (PMC6377051; doi:10.1016/j.dib.2018.12.038)
Supplement: Supplementary file 2 — Supplementary material. [file mmc2.zip › Code/xmlextract.py]

import os
import csv
import androguard
from androguard.core.bytecodes.apk import APK
a=APK("0d02b9d5539893efc674fbacae14944a.apk")
per=a.get_permissions()
print per
ver=a.get_androidversion_name()
ser=a.get_services()
rec=a.get_receivers()
print ver
print ser
print rec
data=[[per],[ver],[ser],[rec]]

with open('output4.csv','a') as csvfile:
    wr=csv.writer(csvfile,delimiter=',')
    wr.writerow(data)
    
            
