# Supplementary material for: Data on Vulnerability Detection in Android
Source: Data Brief. 2018 Dec 15;22:1081–7. doi: 10.1016/j.dib.2018.12.038 (PMC6377051; doi:10.1016/j.dib.2018.12.038)
Supplement: Supplementary file 3 — Supplementary material. [file mmc3.zip]

Archive with 12 entries (12 files):
- Apk CSV/3001-7k.txt
- Apk CSV/501to3k.csv
- Apk CSV/7001to10k.csv
- Apk CSV/70kto80kdone.csv
- Apk CSV/80001to87k.csv
- Apk CSV/api.csv
- Apk CSV/api60k.csv
- Apk CSV/apis.csv
- Apk CSV/apk3001to7kdone.csv
- Apk CSV/benign.csv
- Apk CSV/final_data.csv
- Apk CSV/projectapk.xlsx
