# Supplementary material for: Data on Vulnerability Detection in Android
Source: Data Brief. 2018 Dec 15;22:1081–7. doi: 10.1016/j.dib.2018.12.038 (PMC6377051; doi:10.1016/j.dib.2018.12.038)
Supplement: Supplementary file 3 — Supplementary material. [file mmc3.zip › Apk CSV/501to3k.csv]

0015CB29FCD064EE170EC8C82F987FD91AADA7D6303D5F28018540DEDED39333
0015CC6B8B53FE6A8B0AA66229473E8A379F935495187ABD82D5D617C9F5E92A
0015E59AB0FD921C65B73F787D59829AC9D57C3011FCC59F0ECED4753B80A49F
0015E72844388C1C930159E0A2B96C982AA3F8B2BED5931A0DCBBC4907CF9C0D
0015EAA9D311504D7C7AB863DBB02D303079A9E40BE11E57D55F88001A4938FC
0015EBA4C92B322B7E4D548CFBFF7A0A8DD6BC7E044B4142FA7EC14C1184C5D5
0015ECCE99C7247A4FD7DD28AE0F380B621E2099E7C5005CC8256C51601E21A6
0015F417AE04AEF3DB00DF8ECE0EEA2E8644D7B848994CF20CA6C0B03FFE20CA
0015F712096279EE62A6C62B623500C9EE0950888CC6CC910DEC8C4F47FAA2EC
0015F93823F08B6F26EDF0C3BA3D7B68644BD416AC6908C61A0949FD009C0AFD
0015F93E8001FB29113F54DECABB0FD0DED0C86953DB435478051A14BA028A49
0015FF071C6F09377B44D06B0D878AE0191FC4DB06F949057FDB8019D6EE3EFA
0015FF4703426A3B0AEC6B562DB0328DC948A9515ADE34A7EFC1C1B6ADC56098
0016008A1DFA8CDC159806EB84B7F0053597063719AC1846C47067CD85B69B8B
00160166008841E2456FE212E6E2ED7432248D5F65502D81F6A067D108889360
0016043711CC373015CBD661D63708DB75C4E0D71C53854E7A3171BFDEFBB76A
00160C4DC289B6B7E5D553378823B68C1AF4367FC955CD248F0563999A0F7BCF
00160D8E601D2783E4734D382FF54C95FE4EBE2240E04B49500FF8B976920E34
00161414E38A7B6B1789AE91E051F7F873ACC22CF77FBCDA87234DB1DBDC0F35
0016159A2232E7E79DF1BD29023BD33691D1529EAB167E038079DB385AD41C9E
0016162E2B0E78EF4B351571DCA9C5020AAF880B1699D7985276B7E97F3F66D2
001617A3368A7787408B12EE2782FCDD40DF4C2A564444A1097462C24E8D766C
001619740BF699928C1352356E71538D4F42863CFE173702460BF3781D033ABE
00161C68D718F74F9CC45D902D285D71FBB4771A6DF1CC1E56E7E48CC40A0BB5
00161F16B93B61D890F645AE73FA41561DF97C999F17BFE6127A097B5BB49451
0016202970942E9E780C41E5B5E62544480834E581586D10F726B4F73E305347
00162109D9D632707539BAD28ED8BDC133F3A4AD4B2945426751338EA09159C5
001621443235CB5E29967DEA2EBFA69749AAEF029EF655BCF6D54EC4CA2E3B8C
00162258FB235639A5F20ED0FCBFDA2E1284C7CAB03E4C55BF13FBCC5B24DD2C
0016228EA20E4F215225A468D9885253E3F2918B00F3852703498F53CFF61EE3
0016279128095D6D2D91C5FE16859A073BA7029D8DF42896577567B60C3C7D19
001629092B7DD0F34AC8740916AC73BD6EEB77446AD32FC6DF8C67C47743C6E7
00162D370FD4893A5EC0D7B3B1622446D635B4AC702176A3EE71BFB291288417
00162E5AEC28A288E1DD9556DAC98269CD2EB840914879CE8EAF27ED7F308B79
00163480CB4EE0F39B58A02710B4A5A63D449AF5BC0B6A559A70A41AC19CB8A9
00163BAB09E6CCAE4A30D262C0DA85D8E21A5D4E1B2CF9E6DF3B863903481D3E
00163C9884385C22C0250B47792D94645572BB98C2541C3F64A260C4747C867B
0016402D3D4CFB29D8E0B078827907E93E8EF61ABA71BF481C29E7768EED5EC3
0016449FC1A92952BEE689EE5B2CB9BC6B662760EB1B41805426CF3534CAEF1F
0016463F28FF1D08702F135F5CBD66B6EB0ECDF57349B9352C4853A59C499519
0016469528D9ECFB1B52DF0D564E2A007EAE55A0A7C94F70C7E83A1D5C07C23B
00164A211E16EB6D5B5C49E6E0DC0A6D2B7CDC831111397191648C166013A608
00164B27FA2BD9B67F522CFF9956BA20633CC3BB308E4EEDC829D9713C8CDB5E
0016519853A46F1DA007F62B46A987601268BF5B0A8DA62959F74F88419D4830
001652FDC623A29CF75E2A67650AF70B4B770F29DED63D17DD17E13E07B83072
0016553C10D8DD235E52CF8A1A5607CD7E0719D6B856E2BFE6704420F6C20EA1
0016676E7922F2E59FC7229FDC747A3CC4040954D18F15DF7E3F264B4CBEAD1E
00166A71E788DCE91FAEA94B88507A0825259C5AA786F75846786766C7BC10B1
00166FF369CED2EFCD3F9D55D536700E6854610B79AB91B840007357F17FEAAD
0016754DA711E3F152FB79BDDA799BA38F80A3F3214AD8CC3C44F438DFA8D90A
00167EFD3459F2E3FAFC566899682820508776B7BD2E92C78E448D6FFFB61F51
0016800E685B5C4B377BA6980CE203ACFEED935D76C2FA0172E6D164458D4F02
001682854ED16A6589A693823AC5EF450B4A908167CFB7F598706839FAE647A0
0016828EA04391F86C64EBA9AFE3A908DC10C1D47C162EAE0FD7C04349D8FFB0
00168834D4518EA04EDEDCB99451E0E77D402B8336C6710E5138017501F33FFD
00168A4E635F1506E9F7EE71B4380899E95201DAD4BD63BCB24F16D546E16A39
001693CB4FA9EA649A5E6E280B04DB37CD32BE4936A99EFCFA19EFED90767343
001697576F9E88146FC372677B4F4EDF17FD0AA6DB7AC9776545A71FEC348FCC
0016991DB207AD1FA2E5F783CB529FCC3AA3803F422CB0B51A6C8B916D0DDF33
00169C6BCCF5C7E1ED8524D1BF557D5048FE89D93852980C257188B59A426419
0016A754BD850644103FF3D6E8C8777A64445E886E71D70FC7DA6B78734FA850
0016AC134E55F19F5C773576CEA3E21E72DB5D4A7E8D6C38144A79D560273251
0016AC44898FDF3199D50A7B8EB51C73F5FF248223E61EC38235BBB3DAAE324E
0016B0577EDEC83528E62A1FECD166470A17D24FF49B95F7BB978CD13CAC119C
0016B34F70AEEBB76B19361FFFE2F91EBBE97F7E4780291AD19DB90C8ED6A677
0016B8F35D01065F57158898E67221A83AC3AB9E8D23EB1743472444F10397E2
0016B9078473EA0AFCCB288D26A96F1F5C5DBF82AD1C0D355B9E1867DD52675B
0016BAFAF5F176D6A8D9E2F64CFCF9670B38C894FA2B5DC35DB4BDA8811B3855
0016BC23C5D7BFE99D63200AC2E0E39CE439A15DDBA8921816D375817649DFB8
0016BE7B7670530504E99C2D389D61D0AC500E6EE61FF350CE83F4EC40D4A817
0016C9F5175953C9108112089E7FAD6A4EB3F8D0F0205F2E75918F5421064732
0016CFDF15ED39F843BDE106706F75EF2D730CE3879A7034D7C496EB756E2C1B
0016D530D704AE6F1AB93B0F76DCCDF06D984D7726B9AB6BEB002D9C4E7A8303
0016D5F9C8C95ECD75BB99EC9A43EF33319EFE5C94100C4A3D7D1E3674A886A6
0016D75201B32973C5FC6068C3F52C51E7F2B9B656475F0CB69AB2BC8D5937C2
0016DA788BB0B765946D9C53E542B96A41E3654FCEB3AEB6B426558FE93DBC7D
0016DC4ED489A9F08A386E422DBA6174D5812D189122EDF4ACD786C49F248BD9
0016DD4360BEDEC91AD8E4B955CC6EE6105FFD3C9515FB6695D5173EAC74DB4D
0016DDCD61E2ABA7C7AEB388C6813E5B6697DF3C6A9282CDAE972FC697039270
0016DEB38C2E2430A1BD60F6B0A03C5C8BAD76E53E8D3AA883F6940B655C3FED
0016DEF27D113039AB0F72E0B144F8F7F4E33D35FB8C36298D51929D4482ACDE
0016DF805E26B7DA49DAC140255E4CDA2012D984568AC3E1986E3C3AE43A9479
0016E169FAD440F9F977D196D81CC181A13837131A3C68301F0C76A2927E1309
0016E64D3335A7685AAA9D9FCA1D3DB5E642C9DD7C48517104BD8C90DAE9DF6F
0016EAD1784036D8E6AC38AEEAC374A0025030866DC65776F5C23D07525EC5B9
0016EB50758E97AB561D10BF6C3F3F1E99E4A5FAFAAABA5161FF0C425AF280E4
0016EBB54FAC8070CF0F74AD47E3D3CF3313E746AC901373C1FC243CDF032697
0016ECD1F9E065044029063B24E0E7261A31D71B263C55FDEEE801C36695D5FF
0016F06D14DD6EF758F970A263E15A38F10E6E2B65AA41104E334ADC7CFF1161
0016F5CB203F1F28BA395BB8639B2FA9B42C5E95C0E2E32044179E2AC656D196
0016F5DC2E348D397840E85AD030B92283B641DE51B223B0BD8E4F1A8CCAA888
0016F5FCE9776814847991ACFF81855AFE7C3F79202B3424DEE09B2997F748E4
0016F8ACE65887CB6A099BD6F1C03A4566F50EE303C1B036BDE3FE9DA8839BC4
001701B67506F7DA956C1055FDA2DF957C9570B6AE59CBBDA1FDAEFD4E74233A
001704A6FA12A8458B880F8347A70398C894B8C8F552E3F67A47AA305D3F976A
001707F329258255215A97F4D95882DF16AD4345787C5CAF71805B37943FF026
00170C8DC3402A55348DE9072FB2AFDE303A3782A76A67928E311CD6A3EDDF4A
00170D7EA126B7675A507A8D2ECF4CC6A4F9BCF783286FABB1CB8F46B04C4C71
001718A78DBCAFB9043A88762FBB0C3B2B1DABF6C85AB728CA1D0714D6FDBB15
00171A826FCD3BF4C0566CDA79F59D248C3C7505E24F6F0B1CB27B134A9B0F2D
00172100B5391372B31BB14124973D82D9924A2E02A13AB8EC9B75378E8B18C1
00172C1D34695080C8CBDDFA8D1A9C37B825A0B6EC24876AD8BA4766C59B1571
00172DD1013AE906D3E2E515ACE52AC410C643F6CEDFEC3EE4360C95AEC7330C
00172F9B6D61E72FE2BAB607CE130EEDE6CE0F5D64DD09FA8C3BF794650FC4E8
00173452624F189AB69A097C4E344D57407048CCF20EA5BDA82249C4D8905FBE
001736E1A85DCC30B5572559271F2ACBB8B676A4857FF2144F6404770ED04A7E
0017373CF94DFEFE556D44F654DFC0337559540E2AA39239632D4D87F05F445F
00173BD9F10CC027922CB22AC15D301D6A9F59EF3E932E8A015045E0653C41A6
0017416C0A2309FC846647BE7227AE30A2262707654EAE6CA2481E6D525F94D6
0017453C888C74AAFD330CEF8A76381F63D685FAD12033A1D1A2B1A9A5B56A8A
0017468DE7124852E2DF01E3EB1C364F70084E706B92CFE9A584A8605AE07579
001748AD4D30B660232B12B7A5F847E4F23DF5F9F7F800656F7396C1EEF6B19C
0017498507C92E34EDA6999A90D6FE0AE55496662C1137F129219C2A45B85A23
0017630E5FA22EEED4B22A8CF14098613D8A068719879A803B9831214B2E58DF
001764C8A9BEFED391D7EC621D5BC37BBBCFA086DE2E75C10BA714B10F802C90
0017668539DE4796C2B48A544377764EB023E91821C7D71707F0644491426A6C
0017698711E25CB02F31629F07F90C508932622F32575A7EBB90B3BE790BBE45
00176B3D2220ED581CCAD4050930BEF8BD3DC2A9F668960965C6B8596BD24180
0017708C4770CE74835243F9E35D538C3CA115B5E51E08DB51CFB05A1459BE9F
001771437BD271CD8A8FDBDD63116FB18C9B01309009D525871341097C09AB47
0017770C307D16BD6AFDB396011CC219EB4E37A8FE5908354AF3DB921BBAE13F
00177B36B5886B3642A91CBFA51139CC5ADB93C524C5314D6E268E4B4D04CCA7
00178B37433931368CFBAF99222CDC72C6FDABF97A1D51D59A9B978348E768FD
00178D5715E87DBDCCF20F082384C5BFEB47A704EAA59EA97DCDD2BD3C31B0D6
001795308DD01E34EA90C0BE5530C9A4EBE4F1515269BCA28146595F79190B4F
00179645BBA1BBFAFFC5AA6CDE13BE845054D6209E41BEB124F2B9F385EB4543
00179AD139C0D7A07DC1471EDE3B142A14812BACE1BCBECE45BF8632F56F4B62
00179CDD044CAB217CCBA6D60F8D06D9F7F2133ACB0BBEDF0ECD61543CAE27D8
0017A41CE7C1698D48FAA5093AFB7F8A3620F1B588391CB13B878FB451B27595
0017A832CACEDB3ED8A10E45C8604279F897B9452BFA51B89033EF3357E5427F
0017C14EB15C58848B4B7751A26502114734C3FB97F2F18B357875675071CD61
0017C635486C5724BC893B31FEA94BB7EFA68D6B26813DF551E04195EBAB3295
0017C65F4FA2EBDB36DB47C5AB8F1E4D810D3A27CC568E4FFD1EF1A8593B6C5A
0017CD038A1122C339D025779F04DB7B8106127C5B6FEED37FC3EA690AECBBE1
0017CE3DA2114F3D07E6610B121EEE71B463B506EAB1683E53D8E18A12DCCCEB
0017CF849229F1FE35D322DC3A431B7BF28609650CC1E43A3285B9E5B962C276
0017D24E875ED4F9CE72537BB3706AAB6C4E54A1727DDC07DC816DE5F1E2AFF7
0017DC36B485891BD7CC9BEA69CF536F461C4C7D09185C511E15C44E0D9C463F
0017DF9A1019D8A6BB5B46E9A0B3488EA9F40AB5B72B2DEE554C6203B2E4229D
0017E8C78B525D1363A020D9AAE7766719B89322B660115A0767D5575F2E77C1
0017EA478B4EE670AA5710BE4235DCB9638A417B153D013CD6396454C2B78419
0017EB197F99C82C2AABFA61C40D460333C6B488EDA69B5C3D0FDD945C611C9E
0017F5514924D8CFA444B766CAC32E3674CD20805B048267AEB0FC58BBC736B2
0017F9C8DC2A759D96D147489668703573576D6F6E885534E56EE50366EE52AC
0017FCC2F026FD057DC978A3371C0284F6EE265416F34F727E3E9D11C55E7E02
001801BB5C8201DFD07279545606D070F92C8C826015AE485D4565ECBBBBA459
0018048B8370FCB58372F7411F4C1DF50066F7950312F149F97CB07F0DEBAA5F
00180607ACCD122B7031E358C7F1CED05E2D6D5665BF2D46EF1B640DDAA7ACB2
00180A1922FF490FB0A2D70AA23608C20938340D831CF4427C193BD54132B450
0018123EAF6C5565491CC2518984B053BB51FC1C0BF79C8AAAFECA209566C2FD
0018127ED806DBC808E3F5315854F01D0EAD077C0CFD1C489D25C032402326BB
001819EE29EC74DDF2A49E5D7AF9AC767C19209BBBECADD9D860AF45766C437D
00181A591538B95F94B94A3CADBF6799FEF5D2E6F0D6676B4B82A21447EAED1B
00181BAD758C392095EC9119323BDED8F939855206EA7615D935E4EFD0DD30FD
0018237787A81A80A525569DFA9E327BFA426B743D3F949F28E762A1829373E2
00182BAF86B8D4F82AACDE27920566BF9EE665CC047738B1FE1496F77E79BB3B
00182BD41F25EEC814B4C3DF956A0FB8C24630668C88E8FB1A4684797DD2FBD1
001831896D91F7855B711AF5249DCD30882085052767825EE29F0318339A3782
001834F126FF5EEF2F3DAD1C1D661EF686D1F6435377BC5D0CCBF47A9EC80722
001843AD5F4C47BA38FF733C460373018791CF8F50419F01742FA260C178F42F
001846E5B41D5B53A7DB0B37526BB7C7872A1E498A7AE6ED2464AAB44888FEB8
0018487F104763CFFFB134D027B1E3921089725CD07D7EF2BF3FA7E7628E5581
00184B419B62B8D7CAB5869DC98CDF8EE00B81EA42C471E594392FC7FE54D988
00184D16D16660BD48A93BA60014275C92C295FA8CCA2E9FF9E92AF06C893ECF
00184D82681331C88E67B84E5F38B71C2E7578B23271E96B160A6CD3CE155186
00184DA79CAC32DDB76B2EA8FA1C4B278CC922238F964508F996147C88AC47BF
001854D3A48F99BD6B6A037D30D44F91CEB3E7E36520A8DA130FAA018C6C973D
0018566085440A271F4972899C3F447B28F293F2B3C221FF615FE559B8ADC84C
00185A411E6AC0565FC72B820CEAE501C8B6CEBFBA5E42F5E81FD15BF910BD89
00185E120BCB2953E0058EFA91816A9E150EC5BBBAE4F8E00CFE0C9037AFF923
00186528D80B0755DA268EFCC1F4B01F124A45F57055C34846E87516233F8262
001869B78D83F12424754CB181DB5131E6CAA3E553B614B8EA009F9167592FD3
00186B0392A1D725669D24B91480AEC970949979AB74CEEEFA2C288E06D09DD2
00186D43764B053B6ABDB5C6F423AD5D6C7CBD7733B5E9C839AC8930297D76BC
001872A9B42BA24E396D76FFFFA9FE27AE5D269A6978117E1F625BE5FD36F663
00187B60C76F1119A3EC201921976E368E67F0C1FA3CBF94CB10F5B39E176BBA
00187CB93E9F771E27A6DD767D60BBD8CDDCC00F05C4468AC8AD7426CC7E7C99
0018832DB8FBA458300E86A296C93BD7336DF9B0810FE6C8F4018D54333DE817
00188445A2B7560B99A856EBE67A0B8EE1A9D77CE1CF02A87BCD48A5B7ADA35D
001886831FA4ECB38946C9EFE4A05E01869E49DB93C4CFEF3AE254F1A46272BC
00189622DDB6BB40A040C4EBFA3D3ADB355B900E40E6109BD8C97F6147F10359
00189C937D31B282ABEB5BCFB91A861BD01BCECE66709665E125CCE584FF8744
00189D06E34FDF2CEFC450C1CA708C4E91DE26772BA8FDD2EDA60F1FF48A109E
0018A5B379581CF005E11FD4C36D9CC5C974392359D77F8FC91C2BB728C66B80
0018A83B5BD0ED5F8743DDBB3364F1DF67B5D1D8587C5F7CC030134590BE923F
0018AB814F70E8AC3DD77260C39C3C519D2DF1B5089B0574C80AF2F24F321C35
0018B0E0E5874A698D856ACDAE68BF080DC67A859B64C0670381EFB4683C038A
0018B8A89E0F1BBD113C8BB42F8BBD9B64DB94A1A8D77CAE4BF876B044ED417A
0018B922D294BB4F6BE84648FFAD067F7169D3D8503CE463BFA8002D5B2C5C4F
0018BBDA55BD3655805E376342D84CC429E45642294B1F00F208A73F396E832C
0018C5E088529650EBB0F6F83982D95358E4FE9F0AFFD27522F279FA551933A3
0018CB40B75B81CF1A55A894D7457C23FBE40E2733E17F5F775E158370119C60
0018CB5C049CAE37797839B6481D258113AC1A8598E33E1EB2B2DF4FE59C6738
0018D0706B47F09861853BFA428DCA69F9D93DDDD68F9E4F8256650423DAA5A8
0018D7D706FFCF263921793CCD8E96B67E41FCF9F1A468CCDD7FD30AC300DF40
0018E455BF7958F3FA38EBD11FD183F1D95A08102B72885972FAD4780065BC36
0018E4840E3A32DFD31E7C7BBB8319AB8656393FC9624C63AB5ECCFA16052F26
0018F0581E8D74D6D139765FF88B547CFFE964821675468733CB725C088B0402
0018F4147D5EDC4D27A13EFBECCA45DD41762864BF73260E8A0877EC734D42F0
0018F731B64C51C812B1A6FA9BEE0E2318511A867B690CD9771D355261BE5185
001901F9047DDABA6C7CD76B8E3676B501DCFE762C9F6ABFB01D6F674E10C1B4
001902BCAFC9D2E4DBB633F775CB2D9C65E02E5C0DCB166A268950AEB4E21B06
0019066597FAA2F4A23764AC7D227167AB795F6CAEB99793FF28113ADF3CB329
00190A375881B62844D62B000CB850D0F263A1D413CC40639C452851ECC84287
00190E46A4ED3B35AB414BAC8212E10D90EBC4D4480D43AB03D8BF1B930D49D0
0019272691AE3F7AF9433D398CB6853A4B48E82BFFBBBC9ADFA13D50A3898EC9
001932107818A18BA997B3313AC724C895667BE3BE5D714DA52F28434771F169
001934C6DDB07BE1BE7F6066BA4A9B602F3F75FCA9F41FD320AE2FB625F3E26F
0019399492C91AFE1E22B0C90CB9C34FBB1A051389EBB305E9AF9334A50A50C3
00194569D80468B8E7A92473FDF4245A4E0275725C44EAA448F5AF220301B8D6
00194A534B42696F01AA1CA9D99ABB26A15EA43580B8C006154B28ECCE67337E
00194A820F095CA743F0B6A0A7AF0A2CD3B195200E71861803DCB4F89B60FBCC
00194C082CF1E2B2224DC926202BF94354AD4734D353CB547B7EDD2DBE94BEEF
00194FB3DED40EAA0D6B6C181CEA4BC7B77B8B2D8F5F05185D3D1F251C252CA7
001953E4C9FE8A5F2CCBA9FE476989E22C081871C8836493EEC8A1A4EDB5601A
001954C8ECC26CE67419CAC39AF77CB43863CA9B27D633FAE77DCBAAE24B08F3
001958C84E90741084778F68F5E72683AB2A886D5D2E867D9F4B4096D532A381
00196D090FE17BE3562EE0881BBDBA6D6097B06771A77CF332225D1132F86559
0019735D29C07FF65C9231D241BC4B3B1E1460BC32DE3FE0BE401D636E69EF59
00197B427A1B901BED9CF5FEBBEC3D495A59C44BE3616F3FF57318EE33BBDF6F
00197B732C6EAF598F2AF452C30BB56B884724B5C9839C047B97F544B400B6BC
00197EC09EEC6BA661D42EA4AB90013D45FA635BCF30EADD16E3A0985284CE7C
00198784C105A5F379026CAB5AE93B0A1BAA4B95174338F9B4D1EDDEE0602312
00198EAB1665B01B0336E159E8CA085587BB154C0B6AF5CB8B763A92B65B26C4
001991B7BC3076CF242AD3368A319856A8B56371A1B0A4F531506A782E98E0A1
0019929A2D5200D353EEA27B2E47CE3680D1C573C5AE52FE782F70473E319EDA
001996B2F2C88D10E603EEA8A2A34B5003ABE6DD96E441A73DBC39D553D6E5C5
001997E04F504112B5E018DD86261CFE47884E3EE1CEABB14AFCB4B8C122C6AB
0019AD2CDBC5B499094D8AFED46E2FE4ECBA980DF1401FB2608306B1B4D6BC43
0019AE3A30EAC7B4C0FC345F0A8803E3CD28DF8512EFD882AE037864178E0228
0019B21667B762A76FEE44C71CAD7FAAD281DEB9521443479FE5E14E23D73201
0019B67466EA9B4A87C60D81619924A42D8B1FA7922C21589A05E879C73EFC4A
0019C2652809A668808A23E2200CD8BF22D7C43A82125DBE0D03F17CDE423EE6
0019C57EF38577718F2267ABEA30DCECF60A3806E07A791859CF785979A29E71
0019D55D6A94BF8CB05B10DFE73408F8FF8873FBCCE3FD90CC9D973A268D9794
0019DD87BD5A4FD28826ACB88F7F5341ECF60E8FF9E598DC914B125E3E7A7129
0019DD9AC59069051E416BB8C16A6361DCC256640F67B8013EE8BD93AE6FC212
0019DEFE43E702BE49C6B24D7057B8141D28A456EBA72C74D18FB5558164BAF1
0019E4193F3E21A8F449291CCF0899B098323B6D6E132C0576B44471C3825594
0019E6A36C0D47B43C86015270033914F55D9CC95176F074E89127239885E29D
0019E73D120A285DADF80783BC7A3657D8E99B55DFFB2F06CD73B578B8666D55
0019E8F30082331D292BA8A38158F61AE14BD631F8707279BC67A06BA30EF35F
0019F1B3DFE4DB7C9F88A7CE1F23BF034F397B2144C62553908B5BCF0C6E840C
0019F2E947E24851B58BCAB83E067A6B8C569B46DDCEA8610F201A24190AC868
0019F5B574FB0DFACFCCB897B56FCE0E66A6C1FFFDA9C10C6BDB1F943E57AA83
0019FA6344C730309CF4FE84F67139A8E52E6F3FE1BC28955FAAB3917883D07F
0019FE72237CE1293755F53251BAA837F15B3A0088C7B33B8012DA628BD1E6B1
001A09007D696BBF4CE6CDC1F29DA35B49E02A90A9D5D9C3ED6C22C66E6131EB
001A0CB2C85A848F2AB923C0ACF006025A323BADC1DAEC1ED00E36A03A9E9FDF
001A0FDF2DBAF1264E3952262395300482B281CCDA9586B400EE28212F762F09
001A11CBA2AC0137FF02949E47C2151D0AFC2D3170CA8D8FCA09CBC2A945DDBF
001A169BACB56449CEF38A6CAB2BFA7883E9FDCBEB930E91E4483F23BB13B076
001A17D5FD1322F45E1669A30596501B7571E21B262305322616638454BC1071
001A18034A734E4476619B1DF0121809F23914C692F9CAA569E8B4BD84066F1A
001A1ED8282872B68C11DA2FAB15DFF60ECE1F0017C14860E05F39346995ED2F
001A2038279986CCCD58211F87101F141C55BD8EDF74DC9EDE293AA7FFC1EF96
001A2092F8761DCDD2303C89661A1DDDA1A4BEA1F23C043D4AE4078F6032967B
001A275A4489145D251C9D392669AA41B6459C6A5536CC67242F8E20DF3FB179
001A29411155C02920A4B1E915FEDC55CCB6628D632A9B26B7F31EE81A58FA8E
001A2F1A8C28F9436E1B7A61A2F6C4DB5F311A9255144903BCC4F743E9AF7AEC
001A2F6614D0DF97F1729F5E83B557CA5B92D588A6B1BB703EE7EE8505AC0949
001A3422253EE319F51BB4BF9002CCC7646BCB7C235A5CC3FECA091FD555C5D9
001A3444919160498500D5D9A8FEA2C0275E662579853BF055C775A8BFB7C61E
001A353D197D0788D8F50E03B34D0A615EC2527EA356BAAF553A062090E35752
001A35FC4AFCB66D524272AD7A36A02FA393265A395550BB89D6D0DD0C62F688
001A39DFEF7DDA5C36051D6BF179C4EBDDD20478F8A53160485B04727395CD78
001A40503EE856331C3AF645960452D6B812825C0F2ADA49CD5927C346812EB0
001A4C8EB429223874E36FCD004839490678D6CD6903608C0436975504138E43
001A57A225E951F94B614EB36DB3B884C1A73AA4F647BF56EA73D2F98203975F
001A57B43F6C0F09EDFAD1F99B4359404D08DACA9D0E9A32F0E22BDF06885F28
001A5CBF12C33776DE74ECB9AAFAF02F953F40EDCF5118D0285597B8BA47DE63
001A6CBC0781C0EBE394D616F4006B580FABE339FBF72422A6F4EC1B39D8750D
001A6D2957F8DF8A04C3DC803801B6B274CFFB907F73DF16AE4573EF213D5BD5
001A77AAB1637E9CFFBDF012A9D1C3F7DD7A610D0D6AB0B2DFEDAF9EC0D2BDDF
001A7C3A3F4BAFB0213E07DA21DA9D32D2C6965B85DA9A351FF363F7CA5E7499
001A7E925D24B078C0801ED9686180F16C8BCB9404B7DEB056B305B3ABB03D87
001A80F66AEC162119011EF33F32542FE9C6A431DF0BFB2F5024E88396562A5E
001A838BB31BFD24FC49F5C2B127542AFA3131918E4B0C5D8091FE24B7A87C39
001A9B4849486F5AC6BCCD797913E931A6369D88220C1848FCF6CF1187B7C740
001AA65DDBEDCA3C41E005552E90E3081431706575D5358C63DB2714019A4501
001AAAE9D103AA30E92EC6F4E63E4421037C04C90C138125239459BADDC48BBA
001AB3FB38319623B77B73A4102E2B8EBCE1825EE09DC83EB01676F0A1585406
001ABA26D35780A0A7159983CD3E3C73FE4FF04A440DEE73BDDDDE0334734268
001AC8F746F79FAFB7A1690641B3C8A8774185053C9A8FF503F27D3D103DD4F5
001AD25275C32AF16B620F77456634CBE874B8690F5122FDAD5EFBD318719245
001ADD9BC8BDFB3980B839A2CD368F0198B1C90CC92B564FFE0E2BFF34CE0638
001AE5711C2534319F0183A07CD31A1C62EEB0BB077E2DFEE42EEF809CA61635
001AE7649D72C84483A39147D8A771F0820429D203AFC4A833F0958B7D2789AD
001AE8AE21ADC18CFBB24C2A864A122BBC82D25EEF83EBB7FAA0C94FFF714BCF
001AE9EA4980DF09A75BB86541DF0AE9C581A031F2408DED958B3DC6ECB050B8
001AF8FB9785C15EFEECF6A869EA06B231DDAD9E90DD9AFDBB38BCFF715E837A
001AFBF1BAB499F124AB88E75C2B5E0E914F2F1BF013C3E932CCBB000B6485C0
001AFCD917427DCD40D903D2D367DDD66FFECE16C196B24748BCB2A81849BCAA
001AFFCAFC57F052CFD4A451486C87CFC3503B07FA75D5F011CBFCC98522708A
001B0523E97AECDCB77CD975B5859419591E8D080BCBCD61EEA4BE8D44294BA3
001B06808F495BDB07E7D8F003F22B9EB64481C853D66DFE2A80FAED0EF59874
001B06897BD7319203E5BFA278D968B2D6B9C44F7AC92AF67032D15AC0C6871F
001B07122D39FE57B765F303C1472D9D20C1D02469F5493737D55F2CA5D126C9
001B082DCD5515AE8D9AACB76353CC0253DCA8681A45BAE91645564676057A07
001B08E99AAA938BBF2B411678934768F3F3E7ABFF37971FBF05F6D4D3F53A0A
001B0BF6768EAABC5F42575294929E49F32BF87513DA1B2863435502CF14E97D
001B10D9E701636D526782D2F34668BD853B6592A529E3E422BDEF5A9F470849
001B13981A6697DDFC53035CFCC4F835036DE7EF3289457FAAD4BE7C510517CC
001B14AF73C636DE5F84D01095A547E0AA9E7B2B3C17D4EE70BC4EA896478BB1
001B1963CAF1F5B1E4BB1F21D9252548AD83ED122486693FA64C341BA0188D19
001B19D62A1CDDA9254B4F0A5DDF28BB3C1941FF36857C5D5C45FB3D432FE953
001B1BD5A834C13531821D2ED6952DF7D909E186B4CB8F3089250471C487EC32
001B1BE6F8E630CEE0A11AF6C9E6246C3C2A0A0B92B502A8F04467E41D16C807
001B1CA1C5ED6A259BD37F308B94B0F48620911C9D85AB6076868773111453F1
001B1E73908F9F98FBF6FCEF7B434AAB3DF9A278D246104693EF462DB024EC56
001B28F96286E58223A8946DA291518A2779072F5A06DC85865C8FB1497A0E9A
001B34E3FA8CDFBF78EBF5958A9585FFA27A1DD0FEAB1945EA9EB06CBCE0917D
001B359813646BC95359735C19F154A0B9C90AD7AD40759297BC34D0E93570C6
001B371422CB931AA7882B061FEDED78E5312BBDE1C19C421C6E387CADA887DB
001B3804D13B6745E8E3F0554CEA6BA456D5743178DC0B5F0C360D0E87A1DF5D
001B462060C90EAF3B06085B8A90A9F1C2A7CB7E04726BBCC6D419A5F8C15A33
001B54BC4416525107D1ABFE6E94B13FD2A873C1CF5F21C85FA56AD7BABEB3DC
001B63342F3F8DCF496DEB7B2573F3E22201135A2EF71023CDB40E7CC27D18DC
001B634432F4485985D7CD61AAB5C671BCE35EA2FB197739766CB3975C8139FA
001B640C2B94E45C9772B7C57E5B55B71397C7FB137CA01F2365313258B6D83A
001B64FB99AF65B3B266878DFBC02D5920BEA9595F394E65E10A2DCF0AC62DAA
001B6671D935BC748CF0C266748B49F30F45C2BA9D4C8FD563F6B3925548CADA
001B6DA0EB69C5B226B6D9D2A5F510BD6CCC6635E9A9D7304D02591FD5EE81AF
001B6DB390B899E46FFCF580EA3700F0847DED080883DAF255BC046CFC29BBAB
001B7117B2F46309ED890254FE36690FB7EA3B56D7677E498AFFD199A3C5488D
001B7243295D0E1864784477CECECD94F1C1281BFD305FEF089EA859BA0D8BAB
001B76942585952A3F6FBE7DB43628E0B826E3A5C39CC08ECF7E6D303555A3E5
001B7FDEA31061D407D5F6CE08FBC6CE0AC967961173BA72824FDD6FF54DF2BF
001B801B4DC156F747A6021F5666C8B008A35B7DF7FAC9169B630C2380096B80
001B815A904DCD033BB49B490224C9B1E956AA84013D0E8B48BE5AB75D73AAB2
001B831F332B17BF02D53B36D3273814D26CB1076C853BD13BE28C2B7754B706
001B87D2DA0F4282DF5DC4BD533CBCC0931C5C89477953F8A7C75A79C06AF370
001B90ADB3DD245BDC62D6268FD3DA81DD219D3C4CECB73F0EF1AD7D06CF8107
001B920E2C99967D5621AC4916F2C16BD780440D78814657EF12D943CF77315E
001B964866F4E8A18DE49CA11EF62928DA769E73B2EECA35AC67C80EAEDC8937
001B9A0060E33C9B12E5C3F8D3B64CECE6D878FC712FEDED45C6DF9D3F8CA083
001B9D39B36738516891481B099D4FC971FB963D53382D629AF8D299AF38F6BF
001BA4614670A45387949E1D84203065838E8579DD36AA59AB721E560451BA46
001BA6EAEAFBCE630F3F2119F724AE5512F55DEDF4F7195E44A5DE4237632FD7
001BA8384C75F9F27E1A831621F61A0E84492958D4C1CE885FEAB812AB824BBB
001BAD4643F04AEE71707E9315E40787E131B3FFD726815B08280612280B89B2
001BB43837FD5D6EA5A80294DB2182430EF188684E21118D47A7A16DD6A3C202
001BB47EFB553919165E38E330940ACD83C501DF5D84F9D014F438DA2485CCC6
001BB517A68C40004A204E157318FE32214C412E94736E972F2C215711571B06
001BB59C531492D6C675A840CB9FD47CA0053F198A36FD65F14B8348D2600A7E
001BB60F54A2742CB87F1985AE57034D35C9E457F49EC40642909EDC186FCA1B
001BB6C9051AA9E0CF92AD120F44F5F24803ABA5D04400B18A7F05EDE9DC2EEF
001BBA70B7D100238B56F96A17A84F4600E6A7FE967B32FBC1F11F9C56E2C1BE
001BBD1CAE2238A5E5838BA82F3B6BE7F0E1F42C6F8658110510A6B335B7E0C6
001BBE957575C962323DEAE143232E61A4501841B458F374544D8B2AADCDB2C3
001BC2FD1C3E444F47CE360563C928D14DF91FFE2F8C3911CE0B13E6EC3F0B69
001BC4CB772ED5EB919452894B58352F8CF292B70615828AC9227A355783C77A
001BC5DD16DB8D8EBFAA6A5F8D74B4902DEC4C48ED40E0A976A299508BC83756
001BD22D09AE7EB9FB7241621E8B3D7CB11438D35C0E836E9A23E13A8715D4BB
001BD39C5D334FF609992E821564229F31E70DD29C0CF14AC9D9950A8ECD6D50
001BD3C7D0AD39EBF4CEBEB5AAB1F9C8CF5E045205BB2B90D3958530809F50A5
001BDB05A505E3EC7E4762CA2234ED2D4F66D155C9168E9C91D2D5C81593DE24
001BDB986AD79F3B0528A41E3339F20EB728DA3D39901955A0B55EA32393FA2E
001BDF34DAAAE73FA9FFDB7D3BE8AACF999C0CA0251F1E12730410ED9F40EB1C
001BE64E95717DA0D1C4E605E2C9ADC8291BF99D9AA215AEB41109396B7B3482
001BEB9AC9169526373D532212861B7305433BDDC85DD731E027AFBBA67EA0A5
001BEE042CB2A89E93B8FD62A2AD5F76D52C24A2B3288595FFB81BB76533D55C
001BF16BEB16F0C00FDDC759C7DE0F3F49C95DC1DC0622C2B29A8D3885A20EC3
001BFBD14E1C5FD10D1A703449CFA4EF8C3AE476CFB1614DAD3D3AEFBA348F59
001C030017043C9116C050CB88999B313482EF09F4DE170CCB0E65409A0C7305
001C07AC8C0BCAE8A4AF0C03D962BF0F51371E21129DA8A6E5E28BBBF067E5B4
001C0940ADD4E54C93C2A78A71C0F883EA19484F0A0521EFAA9B22837D37A4DD
001C13962BF569A3E2DBFC85914A08C55EA6DD6DDC3367A36CB785EEB3D2307E
001C14626E1F307F3EB99B2917231D503B25CB86B94A15EA271B7D76050E3420
001C14985CDCAF02F714E8FA181A3F2FCAE2823BCCF0EA32079225684E076315
001C283307EC52A2D9AF8474FC91335D5A08403D8C694FD8BCDCA6E12F25919F
001C294A5D38AA5F6F403D81684A54F0BA981EAA1F5B09761117B402B8F67B4D
001C29F8F180C6FBFC48001E6AE719157718DDD4157DE4C6430A5726B9CEE979
001C2A165C83069702A3FD40D33639BC0BD843E68F814DE20FDECE260630E0DF
001C2A8D72A8C3DDBED06F72312D53ABB504EC11374DABE365A5B00304BF330D
001C2FEF3D84014FBD6267E2528563AA240DB2F8B45016FF6A06F9F558AAD04C
001C305383E6310015737926DAA6E41536172DE4758B8509C847FB9F982CBC4A
001C34BFEDF4AE107131CBDD034B15F21B78C87281B1B9A4BF0C4BC3E1E3D605
001C3B49B13827EFCFBBC3E3BCEAFB9E9E815C6EC1A1A29D27CE918AD06B7D65
001C4B54D7D37ECEA521F34DD68A607C0B3D3361B6B68F7EDE3A12CFD00E1767
001C4B925F27CFD859FD1734AD4F24F2642BAF9B642CEE0A549E969FF9B19BB3
001C4D562EAB0341E153C2ADD7A6FD6F41D932B6D2C2C5D764F06C4AF5D4654F
001C5518601066DCBDDF899772DD120C93FBC1F0F347D221A26C5EF2AB25DE48
001C5648A72D785DBD255D4B1164F86185D2CD57539B2FB22D5F2CF1388B7272
001C56727424C7DC7BFF0894F1E9A4655131FF1A25D1263713E2C0A3CB7DB098
001C596F1EBE4F6AE27D27224CF5BE5AB45D45B8F2522A2E529D487F6EABDA1F
001C5B8A2512F600615E190AC3DED56E17D9483AFA495FE2C8E963780357950B
001C5C3B786D05954F8982D38A9EFA22AF6974196CB1ECF9C976910151F32D14
001C5F391B390D7FC945E92ABAC6E2F4DD09FC68976031A8967DE65CD75085AD
001C62B1DC2819B0FCB14A488A12D67894F395A2C5ACAEEA76064FA350D10619
001C6A9D9530F8BC5CAE4DCABA75814280EDEA67FF30565544F460EC75D61A80
001C6A9F0F1E2A1712B9EFBA02200277436F26EE9343C4C0C1DEFF1D4341505C
001C6BEA277765DC094DDD6CAB3A197457C5AAB96A39CA506F7CAC50307474E9
001C79C5DCF988487024DB7FFB8B68E5E9D0D1B4F8DE1394856A6C85345C1F0E
001C801B03AA49BDCA76E260B3042D7610035265E5FE6FE0D13AB065A54E1948
001C8FC9F33FC5E65CA369D78DAF1190ACDABD12CD331644E50F1269A3DE0D7E
001C96136CEAB7CFF22A221769C8DE06B60D514464D4601C438DE6BF951436CA
001C9651F4B00F7B2ED413CC63A54847C5C81F273FD7C79E0518A55DFD7AA321
001C996DBD05C7C211D995B0510B931FAB68B9B21D99257D123FDA885CE165E2
001C9D22707E71A516B3937497A339F6AB998B960A1FEF03FB8B273543956B4A
001C9ECD67BE5927EB347DDDFF736A4A757343C3C3986EA85802F588271F66A8
001C9F89AF082D4FD1410DF263DDD6858CAAF0D6CDF5FEC6F6DEAB8436446B8B
001CA00AC5B9CF46E3D1C75239D90963221916D38E0E72493BD1B8E7B6CE4A3B
001CA23ADFFEA83EBAA418736B0CEA7CD81F16C20E67ED9477A4E3268ED81A5B
001CA3C54EB1A728372BD0BF7C83628CF156C08A354B49357DC027ECCCBA65D0
001CA6A60E6F8C6BC2719A0D3EE31B09F73AB1D59A4C7CC8F291389BFD36E17C
001CABB55DE62D78100FD44A83F5672ACF48740EE60A91A1342689EB62423DD2
001CAC4B149BA64EE0FB5C99898501318D5EC0DF3A14BFA0DE2FC1FF366A5C4F
001CB6E979EB8B8C1793BC72419AB6F3AC9B7B66F1B621F9571CDF24829317D0
001CB9873F22A08E8BC5935484815107CB4528710FAA124D47536743E9C142DD
001CBC03E5638F06083C5A43310454664631BDF573BE79B1092EDF5AC2ED454C
001CBD1B1E947B3E5DC1377EF0094B3E7437BA11D2DB129B232A7F08FC75BE78
001CC9EE48CFCE83E7B050DCFF493CE76B8E3F785C23AC38ADA7835EDFE7D2A5
001CCB482AEB60A4407D39C341EC3AC6E138CA47B410BC21380CA6DDADDA8C69
001CCB96E4E37880FB9F0423A72636B670DBCF219960AD81D5B0F40FC4A4593A
001CD254F2D65D39F0C28EADEF6E116D35FF3909A9110A137A3DF94D884C57E9
001CD40B607542835EF6133F06BBC375B2C928F534C262526230B445F84BEDB2
001CD46E619CE957938F68A6C8F54A98D88E8E455E80E0D131923FF3FE6E8C39
001CD4EB5B34757F1646555929DB88ED9A11B359BB8FC9AC512A479D7EF524FD
001CEBDD3D15655113FAD51FDF4C6CFFFFE075630658499E28357C587CEA794F
001CF3198C610B2641AA6B3FA0B31975029FC7FA569F72CD5FB0239D20175320
001CF4FB19EBDC9080271BD7675B3AEAC527405302141AE2F748309AAA49F41B
001CFDAA6D6B1329E9959980CFC2860CA3ED8C7B0FDC5DF7A37A67259655DE8C
001CFDB2C39DD1772F91C2E5CAD3FFCAC59D22C65A49CE20C46B76DFD96BCC9D
001CFEC0EABA76C6D1FAD2E7A2F2DA09A5C5E4AD246118364DAA50D2C19B8305
001D014B3556EF48F1C1C1C943B61F3E23160DBC99DED9240E43306459436E1B
001D1398A3DA5196E1287A8CD09B91E1FF9DF99C5BBE89AE0EAFC52DD122E35C
001D14FEB706F41B9A496371AF6B0E2DF6ED5AEF072F50172363B27FA8560FEF
001D1506A62939A7159DFAA84936F6878486BAA3353D9E02281DE3198B953387
001D1557521B2D6D5B7BE2A254523ACA76213EFA44DBF335ED0317B74F5AF8AA
001D18AE502F1EC8FCADBDCCF970B7185305352821FD30ECD496FE8A76CDBFF3
001D1B20A5C19ABDD42634CEF76CC40E852DA2E8F9194BE6FF71BDE0E51882DF
001D1D7886916828B9567BBB19205399392B8418AD8E1C8152464582A25C8DA4
001D1E05DC26D27D0B32F46AFB843792D0875BDABDC9D9766203BDE3E3A8F450
001D2CDB1B37BEC0F9D2891F7FDB5B7198D53AAE9675B5D2A025ECF2C5A5289D
001D2E7B306A11EFC8CC9E76FD3B7BDA4257FE51FD56AFC1D10DC0D8FAD47DDF
001D2FC23534757388C0AE60C3D0EA3F07E7E1AB59D2E309D1C8437C7B173E96
001D315C39A6FB7A5A86F51639CB63EF6E7F7FD1AF3584C89C55FD0A54236C92
001D3226328DE5DE2289FDB2653E3C64C2DDF65DD6D1130F786FEFB4CCD760E2
001D36B1BDE92FBF5D3C7E3F003814AA0369529338853F8BA7B7E20C8F5E0168
001D39DC6254A5F31759432D5F848881A4E8BC8DD8BB8D6997F278CB017E5090
001D3ABF98D3DACDC8F311F522F774EDAB3397172320626876BCE84134ECFA3D
001D3B75A37800AD9B7DD95E6B323A966B3A22BD2FDD7F314999DFDC0DEDCE50
001D44E67A26F1A4C4BEF9A1752BC0F2D8E68BC8D0CE32E562824CC735344764
001D4E718E940F3E3C2E575264BC80326EEA85BA6D248E3123BE3A8EDEE210F5
001D4EB57384839CB1B2BA1070C25AC44C0817F69BDF64BD34B7EEFCFB5969F9
001D56614166733910DD49BC04B1E756965A4EA9ADE20361B2E7EDE368D83B08
001D59A327B9AA2F676774A76843126A267B316C5A129AFC24487DFE30BF80EA
001D5BA81DD4B7AE7652769FA87F4F4A1DD22B96C47586A197B08DD404E67422
001D5E33DE8642A413F7D4D0499B21CD7B03B7E9BAFB0071790EB27EA5DCF5C8
001D602045CDEA027A26C63273C070ED8213909DBC530D6059CD5435D4C89D23
001D6531AFC1129F984A1594C2B6213247CB12A5F7FA6D41B755BB5F2294CE03
001D6635445A8E8CDD895BAEA4FB861A87519B87D5DF2D0CA96FD076836AF92C
001D6654CC37A34B785D53A05699EDD6C7968701989E976A7CD6B5DA03765875
001D6BEABB7A33F33487397DA24F0FAA949DD78795958D543B3A0C2331A89E4C
001D70F09087D1FD5DBEBFD86958EAD0DA5F89DB099149CC456387B4BD81C22C
001D726C140C2DF2164FC68B10C4C60A7A1BEDC0358F66DB5DE605F75A72CDC0
001D7556208280C6DC79310B8024365E7E7BE0A5E92E0F8CF26F24A48138517F
001D7BAA6059CB3F39BE363B83B96B9AA26F302BC51CA79E733317076B60917B
001D802A1172C617ED87B20B019CA8C5834E34E4421BC4F1147BD362ADA253BC
001D817F28D630CBB3A4AC62068B6611DDDFB2934C43C66EDF3DCF51E05859DE
001D8BEE7C1710C3D873F40D48C6AFE0B334665774021A6541887ABDE39308D2
001D8E54ADE8D129EA80BA8CE878FF563BDC17099521089BE128AD38428B0C68
001D8FCFA1537AC0571A5615E3426A28138FFFAA7D0B714958215F5D3D0539F7
001D92337626283B22D0B104743934D5751BD59591551CA793E0946608301577
001D993747044C4CBA71A09FC917A6A4611116E3B247CDE93FEBC3D297C78C28
001D9A5B66B9F235CCF2C6D1CC467175D5D368011A96C41C1CBE29F6BD12D3C0
001D9C765023307103E961DCD12295FA515D5A0AC224E7AAF311D4937FE40A85
001DA094C5E84F851B80361F81521ACEFDD577B538D34CC4F7B2BBF1C1119C11
001DA0D8BEEAA112F5C601CACE2C2B5DF818F7621E651FAD502F04E8EB93CAFE
001DA4FABEFE31D9074918F0EFDA820C14121309F932020659AA0DE5D1C09B11
001DAC223DB307B86DC6ACD6BF920881495F9CCECAF5CA6F6E00E0A0251331C0
001DAC6B667F5801E3467D1CB46BD2C85ADBB8EC33CED5DB132CC805AD675243
001DADD1965A33BD4F4CFAFEA231C443F3978BF8B3F826C418E6D424C59A865C
001DB3751592CBCD6618618E031593663DDF492F64366C5F14DA48EE24E86955
001DB6D3D29A2EB9C0FC3AAD849EB0142FB63B898B9224E997957053FF80BCEF
001DB756B08D760EC8598C8FC5C1696F13AC70EEF4F902CD2B3A3D7C47FBA8E8
001DC33D7E47D91A20DDA730FD268C2DA0478EB9C87C32DE5972B05F6364594F
001DC39FB72890D9502CFF2461A47463945D345B058903A92E487E6D86332F40
001DC4182443D06FB8D7B45D3C0B2A3B35C228F5BD5E9FED3E2BDC5F283BC68D
001DC7FFEE994F4417CB65C2911D6208CE69A00C9934A4A439E351B52BD4CF9B
001DC8E9BE0213AD59144F289EBB75D4E734B3D0E2CE459621FB8E5784999EA9
001DCD33076AA62BA89C65DE6DB1598358BC7CA506E622242C4DC7F691D7F4CC
001DD1245D73D30DE9C010568BAF850FE862D4EE8D896444AF303F08A6AE22A8
001DD2F7839F9FFFF93EB99F9DEA6C30954EC671E2906D205683D956AF32BFA1
001DD3B6A217ADC5CB64AD0ED6B6857C008281596A8F2DA42D90D86102F5E6C4
001DD6F363EFADD842AC2181445FA230CF0C21A212BAB073BEF05696F873F4E2
001DD82042CDEACE2476E5546E2CA2E17E751FBF18A495F85BB133D49E250071
001DD9DE804CFA381C9E407D1E30D38279296FC31A1B9F86FE656D0039D05B08
001DE6608657FB6AEC2B8D4D9FCB8B382F476FE576218377BDA63F075A6585E6
001DE707F25E3823AA20EE463304B3C0966FC6910E9E733123AD7BD0930C5507
001DEB1B76F1FDD13241DAE9AF7C8371E51D9CBDD8CD78525B6A74AFA3445D13
001DEEE29C1F4259770A9870C76FD81DB8126B5F9CC98C4EF5E1BFAE66A0E20F
001DF429B2CD90146A4A85BCF626882037413B5DFEB1C84F1C362D4A695702F3
001E0D1BF83EB58ADE19BBBABE7D8EAF1141CEA1A185125010FDAB7F31D5C140
001E12E783A4455641BD15F031C420B5B7D50DB8D9B074CC538805E6EEC339EB
001E14800DE89B82D48553F0EF1BB8007A3A565BC129A9D462D6C7C2BAEDF673
001E177059413ADDDC9472C05732567EDC6D394C5C40EC823EB5BC91A4FF4723
001E1DF1C2C215B2311D31CBCEB6BFA030AD84D00A57BC681C34666EC3005320
001E22434595D67A8AD97188094C5A1F9B3D96B7B6AA88745FE19C393EC4B75C
001E25E4BD93BDD5FA9121EEFF81707454BBF9C9D4B4AD6A0FA4BC58CD08665D
001E2A121D21B6A8A712F0C33990226E0B14ED42F1BA77FCAD36F847C82864A7
001E303C1A5BF1C13AD107FCB363D58137D9A0B4C9B0E7836A40893984F16E80
001E325FD8B1ABBEEF1C814B10FD49952CE47A9309C634144BCF9E819350FDB9
001E369EFC19847D7DCEC91D027C71DED7EC8884CC8F2709097B2F0A240D6602
001E3916AF7DABE3F58834DFF0856954B9952899D7A4FAA941FA183B35803502
001E3F2C2C5ED12C7ACF640F347448502C03D8D335F9234E8A049FA601F870D6
001E541E0698893824AAC97460026CBA4719A822C75FA39F809A96FF5DE208C5
001E54D8267A11B884634BC0F6A7752F54E3114F4F467B8EA8CCE741B85DBAB2
001E5AC73423E49C4C4DDDEF31D35FA6C394984388AEA35B50307A2DE0DFD113
001E5B4A7A138D087F7F31ACBFF171848A3DC2F26A089F38771D510289519AA9
001E5ECD23D5A2C45AB76F4E6E6E2B01FA5DCF16A34D2C6A8D45807317945BF8
001E5FB16808C10CD2CF507399323474F61255856164DE2A0FD534B3DE5C2980
001E6019F01871AA3BF5417679E53696B2A633693AB10105FD2BEF388A9BF8AB
001E61F23F692F27BF6B6B45A0F30BC85008E30501AA174012352F3F42A0D556
001E648CA1CEB0AA843CCE394D36B857A9397A7BEF96AFEDD3BE3F556E57A6A6
001E6E73AB1D865195AF3D7D710495945418085A99FE578D10230FD6DF24DA2B
001E71768E448635D87F089C9266E1C3509ECA0EC94B25805147F107EC32E3B1
001E72DF88401CAE80F1E6760C5BF48EC7DFD1938F123FCF221C2F8658031C07
001E744D6E188E816B6CFB9950D947392E9D176FEA7662215D3ACBF5114005A6
001E7BD94C3CAE8E1A3D85EEFEE5AA6EBB4E3034A7C38D33A718BB73A1205192
001E7DE90A867C0BAAEF594CC8E0FEAE6B6F93B8820328B874FDEADB2904B525
001E83F7462A1552776029658324A91C9C5079BF4920480A320D9ECBABB5EC95
001E85EFFE2E905C59ED8279C3A04322A9B32DBB547C1B97E2149ACC88D4434D
001E8BCC83F230D7CA5351BA7A7A333AE4EA1A066EBECED4233AD9FB2E169A80
001E8EC29D9EA13C6EF667611DA9BB1C26CD8744701AC606D31ED192004A340A
001E90934CE657A55B1BF6E99283C6DA6520E0D49C362007B8B39897C440FCA5
001E93CDC10FFC83A14BFF0A8CC7C00578835B9F11FD61094B9C20B5472F215D
001E93CE5118C9ECEBE7CBB64760675A0261B0CCDCBF1ACA8A8DAE6F07E231D9
001E950D93654CD742E0B0FB3E255E038F19D7C5DE3B01DBAAAAE0141A59DECA
001E9886E63BF28EE43117088E5EA4A75D754DE096061D66589E59F1F8729534
001E99EC6B245B44B845D9CCCEEF926DD5B3CB5F1BF7C9ACB5664617EBCB5AD9
001E9D22EEB2F51B9EE3C587003D96F06DA00CD12F89A98551C2BFCC6D2EE241
001EA100F056DD86A4B2E0F39D2D106EAA94D1FC9503F2955AC6195FCE0DA897
001EA564477BDB3E8E7ABEEF6133470D7BFD91475BC4E39DB7D3B73A0AEDFBD6
001EA6252E99F174C9E6ECE9A756D5092FB5A43510DBB4D99EA4B37D7D140777
001EB26D7A2A173F9F6C3CBE0A0D2B6CEEE596F56EF17258AE82F3CE6FF03470
001EB33502E6C41B454C9C791CF65FD77DDF4E6B3461DF25E063ECFB21D59CFA
001EBBA1363E3E402995C2C9E231ECF1FD55406AC2533B4FE33E5AC008907B61
001EC0B392C88A4B426BCD3A17EE7EE15D6FB5E584A89E324821BFFDC4DE47B7
001EC68E8522734CA204094F44A0E183FCB78E24FEC5684E26BC331160CF0315
001ECECCAF4D72510979FDF5750E72CED65CB59C8655FAA48E9A678A3BDF9947
001ECF4F2251A146FE4A063A24521EE991E012DAE47128E3C0330898F1AB54D2
001ED7DA558B94982567562B81F50E1803A55C6C52E96420B3445FA12486E416
001EE0F230318C471C0CA651F79A8266C025CEFB96D70F29490C26DC66B5B8D8
001EE4E9B1EAA66BD8C3999326A31F83C5507A8EBDAC6B5D0A204F0071F11218
001EFA16EA4290648664D24BE5DD5032DBB7297AF333D87F35AE49BC9717028C
001F06186E0A85D5619C54620A64B2164A05E21FDE57E2FBBF2A17E942151A52
001F077A02CBD6B61CC3147CD84D383AF7D1CDD8FC49409036009036DDC1F97D
001F0967067D8292F8145BC9746EE7BEBA16376E17E6E31F5BCFEC831499B4A4
001F0F60D7114ECF1E6F577B91CEA8F6C22A9222ABAA3A0BBFD46A0EBD3A551F
001F10206D14BE5DC7C1C7632553CAA35A47C1C6FBFEF22DD6D0CC79B955547D
001F136A9DA5B7AA6C7B22D14BA7D14413C71152CBAE4B63F3A6E6DC1B7745C2
001F21DCAF28F0A14B857EF345125EA1705A500CAEC091DDDB6BF9A91FCD4822
001F253E268A8D3F033C3ED30A65226357BF3724857D759D8C2D5EC3E2701CC2
001F271923F4CD428E9B6CB0C69F25B3A736330803E6E5036A267867BA29A8CD
001F280AC885A074A1C009FCFAFF91FF75BBD91A233F94C918C0110172B63D74
001F331783E766DF718A87CD75576B9F69390B96DB8EEAEF5B1795CF8C92B39C
001F35DB3216D715B3660BA56033C6815D1C4FEBE19AE25AE500D8B2FD07F359
001F3F75182E704A5C515AE28E9F13E25771A50E620DBCFC8E17E9DCA5B0E2DF
001F4A72F58371C600F28D90727DA81302D203674407117A642A7AC17A72C2AE
001F4D247CE725E81C174A4A290CD15E111A7AAFEF7C3A21352BC97151C1C22E
001F5A20B2ACAD12A27C8775E53C5AF70486788C4288F24AAD4F5369A73DB172
001F5E5C861AA3142561C3D01C2B9965B3AA9D117C5F0E66FBFA984446A12D05
001F62ABDBBF945A4F7245FCBEFD2BDEE52F96D0EA40A95D94F463B17F24AB38
001F710418702D26080732DBC8AA3CC5F5D8612C8A87B07EE057912056CF142A
001F7E2653D4CAEACB324C45606CA69D107FD05AE05EF72F16694A12B4EDB506
001F850C087B77CB8261CEF05A6C38D154A6837B97B6D2780F1C86F6B4A22141
001F878A9CFD7667F291E3BA42070DA00B442113693CDAD415FEAB9E5C3C3111
001F88F0A0107AEC6D220803F5559F7EB571363726F6AB4C2B96889B40855542
001F8E918A64E40348B3211F9AD36493A69FAC956802B267E745BFA9A18C6644
001F938CE8A9A21193767965405E8C01C1B69F720451B367CD456DFBE050057D
001F96FFE63781896C32BDECADE3FDF92CECBF7CCC2E7696DD2A0540C17DE8FE
001F9869B423AC15BEA92D8E1695BA7C9E44493E50D20FAE2A812B282B453C87
001F9A802AE7E666A2F9C18A4B1F54082EEA5861B51669CD013A5B5EFA7F1F53
001FACD432394E0DE0A124EDB342F0B35040CC42BADB634090311CC5E42A586D
001FAE3F86ECC2B08F328EA54F3F4AC1EBB99985F8417D4602768F0D732561A8
001FB6FECC8F531116EF05BA5C81A22D3F6601CD2F265B1135764D76C57339CA
001FB8B2DA355AFD1B5C773BE248A3110F11F5EF249782C953447852C6A427A1
001FC8593FD67CB359F00E1EED2CCD0C03939648218C5104044108747CCF9142
001FCF128D8C3EF56E8BE131AE39414415294B59A44E5A508885D0FF8F7CB05D
001FCFFDBAC20DF4701F47946C6B0CAADFBF1690EC091D55A5F30FDFE54F34FC
001FD11C94CBB24436211EA2068B68C27B947A6F8EE9FFAA2B1803C03ACB3526
001FD30B549C98852C8040F08242E35912E1EBEB1D263E51F505ECC638B5456E
001FD4AE1272160A405C782640B39A652A99E40ABEF3F69F202A9116E7BE67A6
001FD9779DBF3974FAD0B85DC5F808F84E7C0DFEA60C1A5506774CE6B47EC5DC
001FDC5F49B50851B4625F26C59339D310B0B5A361F74110A756F3933A71866A
001FE0B71BCFFDE8DE7803B45D67E1C2DA3D7BB284DD58ACDD6DC01D08E4CCAB
001FE24FD46667AE63DD81C9EE1EDD8D4F1EEA96E932318BB338921967EC7903
001FE2CAF8AE5B202DFA77D893E0CD2DC7F5A9AAFCDEA2743C8FF77BD99D9C92
001FE57178EC760A893F1F964CE8AC19C5A43B2C8848D8D910461DB81941C08E
001FE5A296189725C337B7EC1BBFACBAAC50348172770F9E5BCE12A6B1CBB04F
001FE60C98D6D511DD938CBBBAB2CE44CD5DE21944FD173F67E19FDAE15CE213
001FE939F64DA78A20490AF5C5C64C47E4F05C74C489F26E6C10A06983E19FE3
001FED108CC08B4CF2925A8129A0DE5C423E2D2BAD015244C4C7B980CAADD476
001FEFF88DB1A238999AB2720A22518102D4F5C3BB1AA0622C748BA4881D8578
001FF3F1BA4042B94C63548540EAEC329C57FDE060321A760417DE151573B1C5
001FF8F6CD53EFE19865924B23DB1FC379FFDDC6359FF01A76194728819AB7EB
001FF97A7A2EA3DE0AFC13F3DA5DA084677CD0BDC7AE1004FEA3A2D850F77B2C
001FFE2EA3E8F2FA507115C071A4C7FBE4F12BB737A8FED41ED4130D91976345
0020038B1CE72E97D109AE918A12B4356268F9A487EAF166F0D5653C279C8E08
00200781A22D6ECC060DC40C91C90F438E6B7EBF02A2151D2C3C5C6964031D0C
002008633D1B0EA9D1AF3D2F779C309CB894AA849A6F7B8B3E264F3054294373
0020155B4EE8F7E79F9F739A96F96F24A90ACF39F83E9D82DDBD7AC6C76C64A2
00201B7AE9381D59373DA6301FB41A4EEC2F8D40B566890C026C54A9BB8A4928
002027C4455AF82B3BBAAE1EFB5DB9FB4C738A2604FA91CEF70CB0528234200D
002029E4032CC721350B5D20AD1CE23FE6DB7030DBE1C8F884BCD6E94B065882
00202A787B718BC69DE81EE09B2CEDF1E02B2E0445168B52B26B543DEFA812A3
00202B8B356802E18D3A8E49305A26E0C0199C75A9F0F5699C252498CF4BF746
00202D7AF11B67FDCE52D05C2F9CA3D67631C0FBE77D8D6F6AC912482C62ADA7
00203C85E6D34BAD433511D8633C23A4AC861992232AE918CE2035BA7277FE4A
002040C600285D3CA90B1FFD5F75E30C95C18BEF24F20A4F33E465EE0D252178
00204D36B415A7A2DE2B0D21AE578B44B3ED8A976D2B62B3B33E73851EF737D0
002050A4E0F6BDE72FB95ABD4B7998EBD6A54CBB510EFA963ECC4D1F0BF73F1E
002050B5C2C026B6CB504471061140764ED679355072BDB39BCC55B3A5247472
00205B31BC66DE2F78AF662A097D81AF3752D312AFE28D87D726EDD6E7C6FC6B
00205B65C6BFB7E0822205AA90D77E0C137EC78272786BF5AC398634611B3030
002060BB212F947752B1754E2B22A02BBC1613D21ECDCAB8F46730864E760BA9
002073339849B7D456F2C9BA29B16CD837D36DFDBDDD44C49F7085AAD6F246FA
0020778BCB38C339749D601C00E659CC9F3A3508D9323A54EA2A2533D236154E
00207860A89845219AC3DD5B17FCB092BE6A83F5D3F8B85B012BAB06F8B707C2
00207A97AE150424E93DF806A2593659D592CBF8B26025C92DB63AB3AC292C83
0020837D414499F30E6C27D0DB0B8E7CE8EC9E19C5ECB7E7E41447779DDD9903
0020882322D011F846DA7E836E4C809D234C8BE6FBCC715CD607E89A0F53D459
00209088A0320E3A428E6C6D1EA0707653D64D6368C7294D04219FBFCE740B38
002094164E4B56CD4E532D211921F860842F3E20C6206DBAAD5DC6C9DB968E4A
002095CB7B44F2E6338A0B31EBD0C60B1FA365FFD4B9F9006C3B4D9D6456B598
00209D6C8FF3D3ECBE6E67905A360CD854890132693D93F6A3D1645EE0AAD056
00209D98962BCF42551A2F74EADDD06AC6CEB190E4A89123EA06A8F0BAB8633F
0020A2152F1DA7045D72F154D966746731493142E2EE46A26C0B777861C6D231
0020A5E67D34315FE0DB6703D72C67AE4650378A3414F360C6B735E49C319D2E
0020A9406E4F012443E72C04F9A4DFC7FE4A3D8713786FC0B45F2F4948342855
0020B30069D7B900C2BC0045946C55BE119450D7DD7133757DF5B07E6935D101
0020B42A9FA6D0E34FF681EF69F219EA76DFDE158E1D6FD1E68B8AE2F63E0174
0020B5A3807154A943894693401EA820EE88D4A50DBDE0B6A88EA246E6DD93F8
0020BA387352749482B017024B23A05DAB4C6BDB5D6837D2B7ED3841F13D88AA
0020BB107860786AEA1762D0EB77E8112BAC41A1CE4F2A940B757DDDF009074D
0020BB852FF241F9080CDEC5AE1DB600C41219BBFC2625AF58FAEE106C7794B9
0020C3BCD65803B61802BC165FB9CE297B15040B59A7916807E4DADAADCE3F53
0020C4E292F297298D1B2F69C845E334B65996CC2D0B17167CD46D880ED11F2E
0020CA0332A5D965ACE0A3E27B11731DE97E9A267C23143EA71DD90032FAA7CB
0020CCE9A785EEAAD0FE2ADCBD7E8B22B35EFFDA2CA1B41174585DC409FB05F9
0020CD408DD85B95A5B8018A7565BDDDBFF7C8A01C55A1457A94B0D22BFEB557
0020D9297839F6E7EA4D0504A0A3C9CEB2511E89179D26A8F599FA372A8F326C
0020DAC4E3B59CB9C49973B7ADFB420C1F46A36496C3487498A1454E4669FCCD
0020E4558FA01DD2BA208488972911D6B29FB8E97FAD8966A3A53AB45D28C6F0
0020F0DB96789F90B9BC03541E28128062D789180DAA858563EAC3E5B7D558B9
0020F727B27BFA2ACD95F9D224B8DA5983864060ACC833AA7FCC28ECF4AB060F
0020F82BE55E13D987A5C2725A4B9C2ED84977BFC3E5EE695F0801FFD75146F8
002101B8ED15765E4B0465C35834E0C01B7AE40CEBBD5B5CDB219EF01C4567EA
002103008195F3C7ABDA2CBCE1BD5536F6B9218C7CC4DDDFAE3F5E94F35C4CD7
002104FAAF20FE16BAFB81DDB8D85A576A9274DD6BA9D34023F7880B6B4B279F
00210E77EABCED4817F0A43E06628D0D2409E723CA2E554106E03415A99110C0
00211B85F217836ACD0C1CD49CEAA3163DA1E9ACB9FCC0F299E401C214E84D97
0021257D743D3862262FF6F20F2E3C5A141CD001D3BA8F121E20039A6F035C5A
002128B172045031AF245C28790DE167A36AE1CCC1DBBD567FD70602D4EF07F6
00212B16FF41C4608CE4FF590FE286F33219C17D26201C211FDA97B53DCD09B3
00212E38666AD773CBB17262B741D03750AD57B369ECDFF075A23FB62969FBBC
0021424B74EC85749193A4CAFBFD43B9BF447ECD8FD142FE2E94F40348EEF62B
002142FDE3CB6020AA0CE94B0A5636728C2D04A52A186F1FE39C43569A4E8ABD
00215197A6ACE3BB26E39E5E9E4EA4716A93FBB2C0B0F7972682451AA108E7BB
0021565199F9A890067D7BDD702A45F0F8E250DC229EF452D9562464536E9AF8
002156E8486BF63E9402EF75CA115440EB83DF273FAC0444A348FE909BF4A306
00215776DAEB97E4A47205208BF71D8C40C79F6417EE45943597F2DD7017DB0F
00215CD84C65757F24479899368659C8FEBD8278F690A0B35A949FBB4B93F15F
00216736D5B7A5F18E87769195D69E95DA8DA267F06114755DF2DCCE9ED03981
0021676CC8183F8FFDA577A5262E53EADDE6DD3E334D96EE91679B5A60B18FBB
00216862D0F88C689C167C1A7BEAE2B937AD669EAA13E55973C5AAEBB70932A2
00216E787B73FC0F0F6CD6BBFC088DBE3C1F81739568E8AAF6ECDD327B82729E
00216EE3F16E4EEC6028A7945D3447F7E3D6B65CC092DAF404704966B0135593
002179CAFF058F0367E57D443A669B746C41BCE4F3573C52AF2636A6DFE50BB2
002189CF1860ACC6173E89A42955059F803F274CA83CA440EC1CD4F83879F83D
002189F183911CA4BA063841701ED2B90DB4F031AB9B91C36F2387A18645C8B9
00218EB22D2487A696CC1222E37CD65F4B474B8A88E72580C1D744D011479D9B
00219AA2EE4473FDE841950DCAC2FD0258175C758D7ACFF4963359D0F9DAECE8
0021A297C347ED7F8F957E1DCE0D72D2237C9156F402037C9DEEF61714F53E94
0021A9012EC03C0AE91A2165F10C86E87F1C2DD820EE96EBF0FB1E2C1D6A5829
0021A9BEDBE3B123EBE9D7774EBEA7F2FFC8580887EFF539575CF946FBC52986
0021B08FB1FF8CF0F5C89A138C0282F322B7D2C9D9E2843A2BA8A244964FD19F
0021B42266B8FECF7CC0477E732414AA4711A77DC4FF6834940473914D011EA5
0021BB5E6F3BDB2EDE59F4E3C96F7448B46728E5EF2CEA87F01513BB2F50808F
0021BC5F1E5DBD74CEFA52C7C06D80DEF259BD5AE388E11984419BFAB1DA5E46
0021BCEA0F1AA72B48416AEC33FBCD325704F06FCF46254B4348319BC5A3B9A2
0021BDFA4AEEBFDE1A3C52741A07144408861AE673CC471952FFD9B7F2D464C5
0021C0B5710BCC4168AE7636D14B4B5F93BECB15145EF60EECCCD79A4DBF18A0
0021C2510A3CCBDC0096663A9E7AF3A1FDCE105924720F13A935C1FB6D075EB1
0021C2DE8DD53522D9DEFC129212D629C7ED3EF58D46EB0D0115F0627CEAE9F8
0021C4B224F928D83E2646C6A10DC8461A4D855F464B327A8049E9F8FF3BB5AE
0021C76592CFA9B527180F8D810653329995A6556D657A90AD39A066C1043CE4
0021CCDEB11B43D40F239869C6409B930C91A0E03EE01B3FD389F58E85C23606
0021CDFCC94FB9F6EECEA0F6DDB2C88032F956AC3A8CF2E5065583C6AA478F5B
0021D5B46B2C0C2635EE90B07AA115DF28843343ACCD6251857ABAFB176982C0
0021D6A57BB081C03F0AAA1BC05D62704B90C90DC98BF840FECBB9445DD6CC79
0021D9E5D1B55DE5F2BA7BD048C19C0753F5B4D6D0D5B00A74D25490B77CB57C
0021E0AC085A8F589E510B25FAC251A0989CADA12973C7B9CE3379908DD61A35
0021E3941F64864DFE195AABC510C9373B9175A0CDB4F69B649AAA9489BB2BBA
0021EB2CC24185630E61E5DAE88CFF591F7242592365D318E8E2DC0AD788CE0E
0021F35449B75AAD19ABDAD46681DB80DCED80380461C27BCF032A81FB07D551
0021F8E135F4B17215A5A8C6851B3B87050AC51F0DC60105B91A677E3F781476
0021FD81E532D71B60D78F57228ABA4BD3BB09DFB92282D7EC1DE8FF678F0E2D
0021FDC0D9563397F1F8515679A799196CD7643506491C25CA259BFEC4760105
0021FECC43DD2A280AEDFB80A09C1C8F8C084CA9AF3B19F68998B9F07D99F8AE
002208D720E98DB0461562D2E9CC6D10EBF12B18D22A5612D53A0B1680599241
002209187BE6E0310DF26223A1A2ABFE972613EF130A95491B88EA05761345F9
0022118154A385F71175D6EDA31518FE311BC3776D8F9ECD2C8977036314F6B5
00221572BF2559DDF09479B988CD4E4ED0FA6AF101BCAEE825459219C94CB77F
00221D1F61158BFDD8B2C1CCE51A325E837A6FB672A2B339E8126A9790F09226
00222417479EC733558E5DCCFAC5F51DB6785ED29B869C48FFA7F8CF6BB45ED9
00222762CE4F49AF17E3B4B1D7998337A2AC0F77EE569B3CAA86C43869B4451A
00222782E9BDC8C87DA866648E552C3BD6FC4970B1628C7737C3CACDEDC7CBD8
002231C8B06C39A5E844BCC291C738FA9306C65E591C6CF75916D40B3308EF91
0022372A865F61246A3B460E87452D799F7765DA656EF4EAABF697345B5B9387
00223959E292ED05BF124EE9070D68A401FD60EE363DFBB43679469BDC244E1A
00223AD0498407AF755A9C8D842C9FA5EDCF2E2DB1E9674AB6859F2B772DDA9A
00223DB6A795874AE7CD25464C2EDC2F05704FCA4C571111686DF5B58D458BA5
00223FA9A0F9E155D6D08613BC35478ED01F8F6A4EF87A2FE37A71E78C6F2838
0022491DADB2CF5AC62051A7EBCF452A90262DAF070AB0A3EABF9600EFDBA1F2
00224A244550532B701B5D94A8595F581CC028E1688A932E241B7BA11B419CA2
00224BAFFEA34E5AD9F7BE8F3AFB1457B0971BB0A7DDC5A77E2F4965ECF79527
002250D91AB53F6B75AFAA216BA1DCAA0D1742F5391E4714317AF00397D8703D
00225204E99D764A04B20025F1EC39F08664677FC003AA9888314B1F19BD77C2
00225B2021AC952A85CDB8702FC8BBEA13A2724852E3998BBE952FF5F28F9B08
00225D37313262D4709EA8DEF11F062AD75162559FDC41DB5D13AF992B7EF842
00226A8B0B21F4F1DA97AE458644F8047E1E2A651EFA2DA3BD77A2BADFFA5FF9
00226A9459747A2ECC59658434DB83109A74822835C4888C83025C4D7B7E1B63
00226E65BEB9EE6AF3A6E42D3FC6F633177FFBB5C10867B4AE1334A3E9A15395
00226FDE4C0DC6E33D781A482180017975C6BA5972D4180148E86F5977EFBD1D
002270F682D0D4E289B8CBEC7793E933A28F4C39BA0CF1AF9E521DDDA8ECF1AC
002273684A6D1CF34095760A4330B23503742FE466F15F9B62B9286402A0F986
002273CCC546C42E85DF0217C22EC99CE08DF78AEE2792054954960DDBF63577
00227926D2D64687D840BF34275238B5A36ED945461161054E868E6237A2DDC2
00227AD0B54D766A9D1671AC8DCA48D40D1FCDD997FC232E834D9181E9237D6B
00227DBED75FCB8327DD9A3030564B882557B74E6C8A9E22284A2C7D1E6E16C0
002284B51B071CA03B000CD641B5B683154812FA881AD48990D6E0896A3EC751
00228ABE046AA678F5767F5C3D173B41BC22B5FE166A796265BB542D6C854908
00228DBCE7ED79A935D91147A6A2098BC8E74A0E14FE46A3DA440F01099C68B6
002299A4F4B57B0AE043BBDB4E0DA48B7AF334346C482988049DB695F3C5F61B
00229CF42E25F3959D1C528B6FAE311360435370CFFEA78F54541B62222C640F
0022A19ADE953D9F98901C1C607910526DA6B83C74AF37BE425377AE385C7A6D
0022A4E850B75CF448C6347CD33D93BE24AD15922EE3AE2C487124191D3B9A3B
0022A6E35A4DA78E4632EA7AEAE63B1AB113ECCCCC495F6E82417CBB252FE03D
0022A932240AB64D7D69B5B641AE31B74B98C228236EDE80A99BA2ECE6BA2F0F
0022AB074151024592515B7B785EB2DCEEBE1B1FB568DB37C46F8FB45C8D18DD
0022B177EF85A065AB2BC7E8DBF76DBAB8F7616006579C3224CBC16C177072B6
0022B1C90ABF96D9FF4891481D72FABF22FF70F2F61D136B8CEB4FC8DF383667
0022B20D1923BB22B6E9F1E0297617C38B3D99E9364A776A7615422C8FC1EC8C
0022B2EBC061A362A350AE63EC14AFFE7FF0A86E3C9C4F861DE8B09288DCE66A
0022B803F7AC5A5B8F79E92F1026B7578D78F879DA2EFBF781658E19E59EEE2B
0022B95F584B86AB252A33A079CEE29635BA6A247F8B4E7195FD5F85E5A3A211
0022BDB9B1FA6FC9D0B5806E6AF2D5352DCD6EF6920BB31CFA1D05C3DE9C1A57
0022BE1516B7DA8476459DDBB2203387064DDBE1420B05138CE98797C4239BD7
0022BFB3317DEF36A2CFD20C1D455D1E58A9138DB285ACFFED9055EFBA9D256D
0022C934F291BC1507C87F5B454C7852DE0E07A7006938BDDB68571E854CB986
0022CF5FF484F5285B99318074A345BF967491852E180F88DB6434CBBA7BED8C
0022DC0671D0E1DE69E6B4B2EE1C8B6F1BB9C1BA2397CE8BE92EFC83E7CB3FC6
0022E083FEBEC70E411D3EE5EDEDB6E31989D6A591633F728771A419B820D44E
0022E1E191994EB61E1C6467FAD796524DFCB24EA0A088C97534315B3DE4926C
0022E4717EFDA41F327B9933CC755ADE51A2A501C8967C48F228DCEFAD2ED602
0022E5DB01EF2944B01C9549EE8DDBDF8BCF4733E48C50ED15CE6B1D17321B23
0022E640E522AF4C4CE75024B198C868354DBA4CEADB52F603928AB4E2DF748C
0022E6DE20D64A2E3F89F1991EA56AEE16E58A0C225F335F0C363D7D0093C4C9
0022E79BCB5429865563673A522FF9E833C2CEC9D8DCE388830BFC5ECC9FDD21
0022E8D237DDE0A4ABE954A0F25DE921872D2037D59B6B39D4AB7F95D735DAFB
0022E94767C54F5EE42FFA0B217C6100AF49B1F1578ECEB15097E5AE636D343F
0022EC2506880B0381A914B5A77F26E9BF2CB4AF86EA6B78D0DDA5B348001683
0022EF2257B2E1C7DFEDF4FD26BFDA74BD9B5EEF6CD9D1253BE23BD340004F49
0022F89F5F0FBC05857B3A05124CAD2B7A8B323FF2AD9D81279DC9A5541A34DF
002302189286B2B61D0F0A42790E4F1899936E03AB27C480E543A988850F5ED5
002304980D784EEDB65C0A6EDCF2D7310E35F8973EEFB3952E111E489139CACD
0023076A13B2437022ED66ABC969B3F82F3FC9EE30B1CF7C0DF450AE44301110
00230B11A7FDACB03BA032B1EB26DD69D21E4B04576D1097998748BBE0A794AC
002318BB7A0BAF49FD803C975B9396510AB050B9326D484916B8CA134461CDD9
002319423BE0CE76ADFA53FA32D3E83A4C5F5B526FCE6E45B1A597C59E209F42
00231BE9B3CBA0B6449FD5F4227FE91BAFA0C166041F87E08A51CA51C3809C2C
00231E23302254108C76034F1FEE15794991C279A28A5D7ECB05AB29A99822BF
00232219134E97F338EDBDC7A57BE6ACEA60B5139B6E307F0C05E28C1BD1FB76
0023275F71454BCA0F0BB992CD36A9C61105D16089A48027F53C7FE7AEF8B4C2
002327CD0B27D8C3F429CF448C3FD6ECF6C6F26B23AD4120E62EADBFE7F73EB3
00232D53862BCD5ADDA489435FA010A019B6C270B09C4C1C629436A6B9950C7C
0023310D96843674C0FA862425A39E8DD4B4A84EAD33A1CF08722ACA34F29E2B
0023320D8F4340EC6D52E053CD7C673D9081C16767EFF7577FB1249B65D29A8F
00233B8F99D4CA92E7CA0E3D31E31F00059E67C8D433554F2A57F1077D4BD988
00233C6FD1F9F2CD07DE3666B5E673B1839B0C1DCD75B47824E24AABCE2AF7F8
00233D8743D4D261EBD519F04B51315F7342844DF3A4A3AC8E9869E6B5678C63
00233DB5689E60E5705B3ECADED5508DC05E9E38458E0255F6AA14AD333C98C7
002340A8408DAF83CF02DE55252152B1A97BAA5F77C1EC79993109952D14CB7B
002341D53B45BF14CE31485EF24EB8BFC0DBE3623A93C73F0968762A2E47B78D
002343D40E05732FF6620E6E2654DFF2F753B4EE2EF23A8A2A82A7257BCB1303
002344737EE2CEEF4E261C772840AEB5FFF56492272168122708FD0DB943C3E4
002344D848C0FB91F33F19C38E5C28E5FEA3975BEB48ACAF69A4D9BC1B01D358
0023551E1231695BE1E885E67A22F4675DDC0B224DAED6D3A1309F3A010654BB
0023594AEC7AAF90635F88593009D603D97C778A5A193C2D938AE2C153B40A8A
00235C424EF72023FA2E302754C0EFB1B70485181FFF0205644AF4170624B6BF
00235DF7514CE5139F97DF42916AE451F9E5698BDC5A9EFF4D3E4C9C6BA919C4
0023615311BF0CC36D6E58C320F0B1F2C9F679392C27C536268FF5A9FE80AA3D
00236775B835C9852B9C5DCB6F3C71838F63DFA8AB9241C346D9B5FBB629C909
002369DE27CE0AD7643069693B147143530CC96CBE53E60AF1734C9267D62814
002369E1F1D896FB005C33A10764391C5B1100BDCF89393269F5535C178EBCF0
00237366D7B0CE81276235AD1B49A59DBACA58371AF84ECEFF4FD34C7FBC0F8C
0023743E96609AEBD32C19E9930E61CA542720DAC01F66B3A111CC6E5DD05DAA
00237962AB0CDF06ABF77C3AA32B35F2079FE4C465112B299E5CB8518FA91985
00237D7BF2DE98EE2ACDBC77DEF9A95D24879A174B8A1698AD80207EE0AFED9F
00237E1CDBDC997EEC1914A338FC6180026760AE040D81574C2389CB0C33A699
00238ACE29D1C7CE999E885F138AFF483D1681772197422D6FAD80CB8AECE4C4
00238D993CE785901B601CB7EC215FBC20DA5CD0BB4181A7032B126DA7B98528
00239D1A5A29836D99DE7E46E8F5FF8B6309548BF614A0C8AFF69A509F352DD9
0023A0728A275BABE7ACF55EA2A7465656FCBD01F6939D845F0C8B83F54E0CCD
0023A670FDAD2A07E187EC82044E544855A6C959FE8B8DD101F041F5EE8F51BE
0023AED9AEF2A9549BD28C6C06003C8F5E10093A11A57CD51CCC3A10D78D1B39
0023B0377A00604C15C64D45996487E84E60D63600567134FD3914321E3E1270
0023B2A5DB4EA63742269F92DE1478B1E2CD0A65304DBBAC3C08A3E9499DBD46
0023B691C5904F9CEEF31CAEDF1166DD76439FD627CEBDF0C8223B3B7FB889C1
0023C1A09D5ACC7B1952B317C1DE691A1D007B4A3B7F13BD3CF386DA56495543
0023C2825B487B2D7759F20757B00A6A654EBE471609828C802B1439E958C9FE
0023C39C5077213988FB1D95D49E8B56569C80DA23AEF7C1A80C87BA5A6085AA
0023C6A4BF38D6A3BE4B7EC9BFA86DA9FE80D95501CEA1D745BC1D54C4B6CABD
0023CA08FEF9EFD49D8AF6FB5C132BDF464AAE6528863FD165DE92BDE94F21C2
0023CDB215BD015E938A4A8F1D23244CB7E44BEC34E4A25FF761972C40913557
0023D0F769C840255898A3DC0E76EBD2E9C63BF654D8462812C48292D5B3F64E
0023D1734F614173E40C5C78D81D285D51EEF13589473FBE7BE9B00389A408B4
0023D280A14FE490ACB60ABE80153C2A647E16B38C31A9B7707D905D246080FF
0023D584AC0DF64156F5FCD31B0BA23003D27D3361F2C9FA65EA734036AF5F1C
0023DE79BFD618EB56A8BE45DC364994A89230873E793563F8DE415164898C54
0023DF28441CD55006134EE2CDC246BE26C93A687D555AD377A345A242C01EA0
0023DF50FDCAF6F077DD6E98A319B4A99F4BC435E8C59CCF1AEF403FB9FF6735
0023E43D98D913A3B586B4350D5B44DA7B7185985F9D3F428C52F6962F86F6B1
0023E93FE78594748F9E0DB37377BED2C3034E60E826741F4B1B72469CA43293
0023EBEC2FE3AA322DF95411D58AA7946E04756141D588AAC20D892170E5617E
0023ED7094E8DB93C875BEDDB34A8A94489F7A9A5C5F5165714242D019F6EA37
0023F051E87D98B388A38DFC6FC74C1ED63924D318761537B0F88D5E947E9056
0023F2AF56D9C7525E8C205CACB321C42C599F0DAD06AEB56BC3C83FE1CB85D2
0023F78036DCF7D9390602CD6F2FA84A2873B10D8C6753D275446EF9CF227FF4
0023FBF464657BF07E869DE120BB951DB41801B09C419C074018AA35787E6317
0023FCFEADC672C3B86F83E49FE915759D9384B4D1A06E7735C01C4462D42D82
00240AF6B6A744C0DF516EC5160CEAED21F70166E94C759E1DF138E75C1CF1DA
00240CCF5302F7FE649269BC63F12A22847A4F3FEA100F53F7940CDA141214AE
00240FFD7295B0B7BBFB8DA3124DE837ECC8BA194CAF54377A02E6036900C6BB
002415EF38D66F46E4BBC239FFFDA5164A19E4C683993F64DC4BE0B285C531D4
002416B059B9CAB3BADD2A787BC4B5A1E2F66B78B5FD690AE0121BFA7A1482C3
002416C300F88C5D48DBC2D2EF50740362116D8934126B71D4E33AA99ACE965E
00241F1E1F4E44706980BB94391EBD2670647B634F3CC65D2CECD203FA3DD0C1
00241F76EE9FB69560A2417E355475571002263A4B951B2A01B4A8079FF092F8
00241FB1182B09F02299FE5253383D39B34A8CB94965D018746BE96457573AC0
002422B9D813C4C6DA1547B362799AAE58F209DFEE745E39A54F7ED49441BC80
002423D4F859547BA6C8FFE45D7380F51307BE80EE17A9C674D0255EF1333740
0024346757CBFF64770574573127BC43EB97E3E39825BF07287E8ACA93FB02C2
00243A827AAE87440FC68CC5115F26BE6DE5B849702B1CC722F155DA8CBB4C02
00243B81480B6BE9CBAE36F0C4376AB4AA3EDEA341A89F3D02FC67DB19FC8817
00243FC4832981F1D5D3D3A691C5F42EEE7052E5D4BA3D348E9EAD2926C6080E
002443731A1B6BF4C2FAE5A5222665A5C38DBE417EC7CE4D6E6778FBBD3993D8
0024453C49323999FB38B94DB3F02FF26C52CAD1DE67E2D76069FB625C704131
0024486AA3BBFA0CCB5F2916ED50C1A2ADD7F3B1F5E8D96AA9175813BF234483
00244FA54DD111C4C96C713E126CB87D61E09A3BB5D907389DE29BCB484D81E4
00245260E5E3ED07669BAA6441A3A64B3311451ECFC8566985DE0810E3AC020E
00245A74F00E25AEA9A99088DC786520DFC52B6E0864DE7DDEC05F23C5F341F3
00245ADC77EA8842E4650F70C079A970A786C947C35B8B5F90AAFABD2EE36D14
00245F91C01A3A3F6662E859167C246B3CAC2E72AB0B281B9E121EFE03DF2658
002461E61869A4EF80D63EB686D3374D79D835F4DB196B65D4781E4207903539
002463D40DBECEE4AD4630FC8FD08D4A8EFE34080A8927EBA951087E13F26657
002465D23EE99F4DF93BA9D117C2D5FCDA4A21A62C7F56EE20E0B69E9E47CB4D
00246728867200BAE818192C4F7515A32F4A5F04ACA20A9C6DDFF894F686CE72
0024693242DCE2553491B0611CBE8425C22D62864ECAF7A25B8BFEF1E352DA38
00246AC077E46F9EACA66A0379BA1F7068A33DDBAD48B618D3AB07CB1F6A2A60
00246CF878ECCCF779B60F1292337C392FAEE04E86DEE0295A961B67F9D5F1C5
00246F446DE8C231F69699FAB1EA36304323EA714B02EB94673E318D20BB2FDD
00246FA366129F8C33A7C5289433E4BCBF378CD2DC89FCB42108EE4193558C3F
0024752D49E3569299557C8492475BAF199E1B08FE48B76A872BD5AADD14643A
00248AD93E0140BC4C7BBF794236E6297641D7F15973B13477F2CB1075AC2958
00248E3A6EA4AFCE6C413E40CCAEBD34DFB337FEC5006F155164B767B50CAC0A
0024960E58AF97D3802C9B13F2039DC82BC6FC17EF8BB2A7D7AB22C0459120C8
00249AFE9D3C04A068578F5B01602972762E07168BB81C661E472F6D3342717A
00249CA846B4F5480EEA91B01ADEFC7921E82C2789BD1C0FB6697B0A8F290C3C
0024A1AE4D1957D12C2966D7FE3C4430552FF31F978CD3FD5744B7FE360784DE
0024AE06ED97E026603CD3EFB33FCDE466414168CB2EDD1D5E890A4827D81BDC
0024B3BD81850CBFF4CF4103CA996BD368664E78D594260B555A5EE1885EE6E1
0024B52E7B1813C153BD00671914121C238DDCD344A06ACD3BC7873C45D92359
0024B5D080AF105F8AA1BA5E8BB9E16E0E445E67C935C086C92ADFFF78EA63B7
0024BABF82127A654B4406EB906FF3BCABD9486241E5A08DF7D76BD4FB578E60
0024BE144E94721CB104316E89666237BBBF6FAD9EB255FEFADC71E3B692B10E
0024BF528314DA81CD9DC559DBE0F8C4FB8A63982AB43FE25A118005A4A283C7
0024C02A799F3FE318F4FE589FF7219915F70C826115E93D1CF341B8ECFAAD2E
0024C1B71A1326AB437855E6C773A0ED102A654EF0C6E4FC9291721243107D6E
0024C59F756C6923BDCFC3E2D816F0483DBBA08FF869A90972B38A234048D1E3
0024CC449BC9EFA7882C0E036BEFBD92F4B6029FF158FD2A335C0259C75CD714
0024D0A89248423C12E00BAB6ABA55BFFDC182A18668799CB51592677578C485
0024D1E0C56745C3F62E0948D24EF8E28192E71AEF3A3FC90897388B14900870
0024D38D17E88FAD33E518FBD6AB86CFE5E6A8135AB122A9D52214F08608982B
0024D94A50BA63695F56FB2EB0222FC308D178E3150671E026E0EE46242ECB03
0024DD7815BC076FB3794BD101195E1FFC69398989972258E9C50B2D85521677
0024E02C5A5203A10C5A8E408A656FEEA0F9187E45CAE8A32AF481D16A91858A
0024E0C88FE113869F0B337BB1982B7AFD5F04AAA43270E82CD640C2BDC6C0BF
0024E11C48E5DB4B24B64EF6757A5ECD9CF0119B77DDC8837A492E87E714E17C
0024E1A2EF2A39DF3E1A11DFB93D82C344D64B6E075E75E3D12F77BFB234B0C4
0024E36AE814431D8A105D54B880227C56C0492DE6D93B638B5485D37EC27915
0024E4F6EE8E2EEA075A49868D6276A390AEC7A965DFA134656F918E0DBBD7FB
0024E8AD7F2C7925A06151A6C56FB508E5AD2EF0AF0F92D9DB76D6D598DAD950
0024EB6306A81437DDA9B58400DFB085262C092AD204F93C18E92552FD64379A
0024F1033C2BB0A8E609E5660FDDD0130D2A841C31C6718CD605DAA4EB17A695
0024F4DE4B26323B8E5CF7AE80CF48432C2A428839ED129E6E0E093F2EB12FA9
0024FC8EF6040CE97310F71835E5D7CD50447C77C05BB26173D8A0BC446E598C
0024FE367DEBA3980D66067E8C0BF3B378363143E27575C4B6BCA822B9B345CC
00250115486EAD24FCB88F476142888C2A2DDE82B2EA39D1800B9C12F8DC24B7
00250219795C2CEA2E99479E39C704E993E55C8BD2012DCFD9FD2B81D2A9A1BB
002503FFED81510384FEB26AD166CA722D46DC502FA1C1C0DD7E3971A5D95847
002505F7729E179F10C38FA153A7070C9CB419F827A77765EF2BBFEB50CC4CBF
00250A0BB80CDD2D581076A03EED099556A544493FEEFD35F61784606349CFF1
00250E6DEBEF33E1D653834045BBFA6C993DC5096491E98B0FDB9D21E90FEE93
00250ED77EA8640716CEE6D9DA185E40B77D86E1BD4080273B517574553BDFE0
0025183F209C0CDC64B2E678744C5FAA28B01639DFF79921FE6175DDEAA60EA7
00251D4274EF1CF1428F39729BDFF226C5B6981D2CC6DC7BA0E85D640AC11902
00252336F2121147C01B7ED41BF61114A6CE0214DE7B1641E3E3443618BA8A4D
0025266618561E633A725405C5B9E18FF36A9F06D25C8AA4D0E20637AB8810AB
002533C999F55086C2C4FC0C61203B54DB7AAC6C5E614E9AB6AE14A4F0CE64F6
0025358FE6CDD5B9AB98CD12515F44D3BEA5CD42672A2D9F893805FB6FEE8A32
00253CBADB65F25DD3E8724D8CFFAA8842F4DB7A5734E7ED07413A3FB7CD4FE5
00253D11CA89AF7D261C9479E8DE90121B4662F406BD869BD0D0D68A2447D8C4
00253D46C1D814754A455A9A35BD21243E9D620685F67BDF0CF30A95FDE0EB73
002545F475D6563255559B552F45F3AF135D3111E3682C567576E9E870671D2D
002546BE7E40F8A79E5CA5D5F0692B15C42F274510A8AF0C5F690A6B888C1DC1
002547EAAB81A733DC227186A847D4934463F0C4FBDF6AABCFB9FF546D5008CD
0025483A912F971BF956ECAA3716154940C72D510ABD542772010A6E4050B6A2
00254958CC30651E7CB743431AF4C1002E4A1D1066CC3CFA66A08337BB1D7A78
00254E602BB0789915BB888FC4EDB3CA48E4F284539AE36EBD161DBE333A422E
002553A5D76BC6B5F5B38D4B91F23ED5BF9B5DAB604D5B63BF9F80A8133D7E4E
002553D2BC41376F11A81EE81C321CB9E8282F6A9E8930E27500B720C33E0001
00255DE1E6C7BD8F965D63A266BF4D7779EAB9278E875154F66CDF452BCBF55D
00255F97825C7174A8FD990C8535AD122B2CDA2E0E03242083EE30BEC31CD10D
0025610CA7DCF978ED16482F4FC7A0A87E47DC817C289C8AEB896B3DABED001F
00257113F699D3DB67EC4E091EE38EC314EDAA81B3D3334B40D17D7780EB81CD
002571A583CCCE0C18628635A05EC3E9AD4AEB38C0BB998F73FCB84D880B0F31
0025765314E863828DDD6B266C5EEB5E14BB3CD0FC1508A3F246D3197A2C5903
00257890BA7B5C7EE90D8FCECC5DFF32177458464B60BB5CB4F012970ECAB2C5
00257E0A100E3521A9DF0AA8C1E6012DA9E5DD8D419952AF29BFA6ECF68B3449
00257E16502A15AD97552F13ABAD33B8FC939851800A9AB851F8CE768A0BA379
002585396AE3DB9333202619AA14E9408823B86699411F9D459A5D5381B6F397
0025893BBFB51F38BDE1D23689D5515FB5772ACFBD80434BEAD0491C978B0591
00258B449551BB27C0EFD686EBBEE1961AA7E8DD11C0EDEDC0FDEC717DCF9E1B
00258E6E096DA3D48A5D75A1A6576B9F1D00EA5008EF40AF120417425082B979
002590E4A08B5EB2CFD611BA86B718C0448277C7215F7E98BE6935AF9B87E886
00259B3A2AF0F20006BE5D310B515FF9820289BDD4D04991ED3464D7EB01B4C2
0025ABA273BD3829EAE366CB213F8FDFA762BE24D98A546A8BE5008BF75653E6
0025B03E79CDD356D2941E8CBD66CB446C8BDE914C03C44A63187A1753072118
0025B0EB0A5931B7279E8374B2DB3522094082447D82816841AFA8061E169802
0025B4B4888C5BCBA49AC0A260A8311AFDD16844E6C13B67320923DE8E0EFB75
0025B77A5FD6CB72F080512405B5E331580C22AEAEF342EAFD5979143754F3D0
0025B886D2BD313CCC0822ED65B3F965019F7949FC6E831DC66C1A2C2F96CF60
0025C7922266C264581B80DA42D5A4BEE8FBA9664F94B08F767773794E7ADFFA
0025C8020208414D3E5420E0CB4E5EAC37F0C5FBEB6C7FCA58269A25263BB52C
0025C91C74AB87F909BE0084EA41811E0A2DDCBCAF08DA56D4353CEBA3E2E281
0025CD37F1DB02C55055B9A68D3C5D75738B0E57724583D64C59D6E656827E16
0025CE0D813FB39C296691C8C82758A926FE76CDE3EFAD864F28301EC0C841E2
0025D2D34A7D849406AE2562992663F2A24085F6DF53917D51B2787E73969DF0
0025D8322F8C8FE189BD9252F2A3C0B2EE77FE66DCDBB43AD2456BF28C17AFC4
0025D87A398BD7F9D198F1B195241D39D65121365E3B3ADF3E03E13459DF0BA9
0025DA8E955471B13E1DE3AF2278CA82224DE93F22AD38CFE64F0F928865FB42
0025DF861E918937008B88706D52DD2A24AE227F54296A2B3044EB606A443883
0025E4DD4161A365887E8965E04D742B322DA4BE620B71827379E0C844D745D9
0025E71DA7DF924B046698708D2D231975C87A7BC9155FF0E1FE19AF85F5BCD6
0025EB83BECC760924432A08689D35B17FD826A9776250BA80EFE04552FAFE27
0025EFFB7BEB9997FE8099A51632669B027D0C0DF947AC3F82D36C76ED95B8B2
0025F2F76DCED3C0541AF40646F19700208D03EDE378E99EF9943B17F36C1ADC
0025F8D28D15B3A89C9796927BA68FFE7E44C0995A6A127EF5B3720FB658DD1E
0025FC36D9B122D29F8200BAC6E4598F4B447D89C01C3F7C9505A1D5BF041167
0026070792E42C52AA52E792B3FD6711665D49750781AF92BE50C20DBFDB4A08
002607AF8172901001FEB6B60A810F7FA08E18399A4E7004228A2DFB71607E50
00260AD822344969B72443F3B6F6E45769C01D42597B847F4A324FEAF3E3F563
00260B9414D9B981AAB52EC4644E8EC2B4F312CA529D5FA1E6AD383DEAFD5047
002616579DFFA91F1B94105D6A604793FE8469EF6953F247AE4071B6C06394BD
002618790E72B8BB247FECBB2716292D574217BD376CFD307010DB87207772AE
002624518E63E10B0495A586FD6B2F8055ABB49B169FB6240876086FE663E929
0026281F21182B3FF244A1F258AF7C7B10B12042E0333A6148E0185204622C32
002629C0B2A500C83717DE8B399DFDFD7FA69F7659BC43F88CF5A9C1A86636E0
00262B579CE3C74133092DBF8F9C243542C23241A62EC430D6DD9BDF0D65B73A
00262E528CA1B3D718C3FA46C872A54A29A112EBDD7300B6E7FEEEE96B57EEB6
0026306C2E0D97F349F02547DBFFC1D76A599565DE7C75808FA10E5C91D19B14
0026324E9A3883A6F062165D4421DD5B855C47EE29965CEBD0FC08B4F54A7294
00263781A2B1C82A6595D84B8069EF1B5DD6127BD879FF22F51B199F82529338
00264FEFA26003F5ECDC4D974A9EC2CE916C3CFAB03EEF24C7FED7EE583BA999
0026515E74BD93E4CD8C715D71665422A86F72A358AD6AB0471975C941256F0E
002656AA43E8873A8A41C483EFD049A71DC67FC1BEFFEDB87173A77C223E15D4
00265EFDBD8E017CD69971AFE9A61EEC8F32CCA926ED191E585A1280B0E61F59
002664D8046C41173827E38A2BEB224C1D2971D83517026FB1F9C16CCD6E1B5B
002675CEADA7922DD89A60F47710D70A47F43F868C2C6F996E046FA9991B6E37
00267703E8E73A2B526ADF00FC6BD93B336970429647D188F8C602018A261D8C
00267B8630B70C2690A062C5076AC076E0AB83C9AF70714A1D6D6CFE83E57EC7
002682560E448D3D6157F041F52E10975FEB9DFAA7FC5EE7A7173903B208C9AB
002682801B2A6E0690C026545AB359E8DFC520DA0B1D342052F534DBA2CF548B
002685DEE1FAB2F042482919848905A53C5095A130FB700A8AFA53D402A1AE31
0026876848119C7B9CD4EC47AE06C90EFD73BB9A4C7CD68CCFBB277F6F2041AC
00268C64A15A9D2890747CB6AD609632009F0DE3C9099840A1B5BAD015FE63D0
00268D9975FF1BFD8092FF87E26C8683D35BBF9BFF52016AA32774D95386B8E8
00268F9513EB633A0708EE33549DCBCF28A87E8075AED64351AE632D0FE9E860
002698FCCB001A5B480050C46B741DEB3CA082742CA3A251EC2DC7A39F77A02C
00269B671FD5EFAB163D2AFE8C1DC4D33FAC80F9071A4AEF3BFE64E5626CCE0F
00269D717AEBEF8B1C01F30ACC57E792EC1DFA4EEB7260206D2C98D8BB01183F
00269E25EEF867C645DEC1FB126D8A6055425D781216A6CA0C09510D2C45EAB6
00269F3F7F31B0C743ED240395317048AD2477380021F0ED8A776E487A5A9E2D
00269F59B10B740A81CC4EE9BC4784B5E38094E1956CC33DFC174CFAE57525D3
0026AE6B0F82E019C03FF9FE11E2659E5BFB311112004B88A0CA4D61F998E49E
0026AE98B9059FF00021143311AAECDAEEFC58FFC3036E47C4F44D02D9F42011
0026AF738D91393BF9E9535E941744910DBB5805E493671255664254647B0E09
0026B18070FAC64D9903895AF0310C1FF500493B4F334E44F79B5C1F3511ACBF
0026B2EAC85AF721C949FE6080ECA3E489445F8047FA3AF79A7ED758F774B355
0026B4C8B3D01919DF3BFB6AF0BB001C326079EFA04F891C2114877A1C337AA7
0026B7C434DD38FD8D028356E93C5F8060598B7BE270C47CDB7A3D5AE0129203
0026BA5FC32DD2063EE4F2949D1A28455CDBB16BAB88616506A0DBCEF673A3F1
0026BDB9CAA474E4F6345C4EB43CCB19B1768B36A5861D776DA386076CD1565E
0026C5BAC02EFEF991C281099CDC294775F607B3EDF527AF39D4B12DA8AFE650
0026CAE543B2AF4434EE9D53FA5F76086B3F5641EA1FE6BB235E8E0A033F7A25
0026CDC70D3373B94901C07C5E4C595456723B79B0F686F71DBD6B607AC6698B
0026CDFB3BF3D604D96232228D301428512827405E36BCF814CAE30623230B94
0026CF49AA2EB29BF2020B47B10D8FE31531387D5B325101609375F15D967BB2
0026DC05FB7A660410012DDF232CAAA87741880FA25AC1F21E83ECE2FD9E27CC
0026DE565302D9C5ACDA0266C9D64DEDE692DACEADE59BE81B01F0550A42ABB0
0026E3388F04BED09EED759F1EC70EB229D98D5350FB733C5135EF61E8688EBB
0026E4498ED2D73F0F562A652814364AD786C055AF1E3D75F9CD1A38ECA23FB2
0026F4A11166B164CCB7A408BF943DD00CE5BB554623151979027EB3227E797A
0026F4FAD1BD503F94B6231DF0691C50028937DEFCA5DFF361CDAD3D20DC85B6
0026F6FCD5837AF27F4E10F02FF72CE05F402C591B65A46ABA6D55DE3D0FF11F
0026F85EAD95A9D76005FD5A0B9C0C3A1A2183C5001C5CAE317C076A72F15DCF
0026FD2635F81572F2CA81394ACF1DE8602ED92512B84A63B9A65D44FF7C5A04
0027051464E5CE628F9855FD31C4D406145F536C0E808ED56DAAFD5F7DABB041
002706EB125481A3166D4EF9F2EBA7F0D18DE40E52AD0093BE5DFCFFF75A364A
002707EE18F25BAD089B6F65DF25437CE1ED3105DD979C784739EAB4EF7EAC9D
00270C8A36D206D0E36A2ADB25E51210A617A926CB4B36AC2FD12F853B3E26F5
002716FB8FDC487CF36C066C0C7A850D707C7C1A059D2C05D56333E56A12CF1E
0027172880CB2156995B3889CE47A7013AF09FB2A2DE489CD39D46454E3FF36B
00271FAF6BAD91B69B3EF04889BAC2D372F89B53DFBE6B43EF80E75C7ADEDC31
002724A43372104C8CF62E052EFFEA2555111DEEFC022B5548F215CCF72BAD58
002727D4F0467C95BE814B969D6B659F107D18598D9CBBC8D67FE0626BAA78B4
00272CB64C20097D289C8303C4110FC34B6878F99932DA90F28E79F63561EBFF
0027319284598AF670A89DE866A96D74F4BCF73BDECC6CCB8FCDB44310908028
002736664967508D5490AE7A844FF76C362F81C08FBF44559475AE728EE3D80D
00273B75D2FE9C0E39B43AE42B4F954DD4954136B34CCD477FF07B83FCD90513
00274042FC6429632F3DF43C8431982CDB7336A98BBD68028CD46FB33FD43F77
002745404BA17586343B49F2A42060361159B6899D88C115DD38A4A95349E79B
0027469DE048F2C5DD3531FB9468D381DC0D529BFB2B43E20B01889CABE69886
00274774F0783CFE60814BB6C0E4FB775ADCA3D09CD1A45DA7094283963613D6
00274A9925CDA975A162F02A525EEAD816ED0BEB1DF4A46137D70A4971AF8855
00274D74676D953EA2BBF29DD3B0DA56A230998ADA2A5E3D8EE02E6E7D145AE5
002750515885B12F3404741B7004D711FB509910BF1AF8AD6058AEDB6B236D55
00275D8ADE0A721EE4CFAD4DF3F7712BB73D9548134EB66949F0C7A2339C81D3
002763F93ABFF1835CCE38D0A161BB69C56E0C99CCA77A83CF3AAE8D1FCE4BFC
002773C5B3891FEE3B66D32FBC62D5BC2C20EA3F9B474A2EE4F7A90E34A51D18
002776999B7343A0B996CD4839BDA47B0FDE87FDB23C0A5C06983164E22557D9
00277D1BA7FA7D386C1419AEDEDB84B214F5EC3555EE4E51294E231F304243E6
00277FEA85D0876291D90816232E77FEE09E28BADE2F11B345B32C1084D010BD
0027805A14E8F8CE26504AB4FE836B12F3C2F970053D7705C70E2C12B0F770C5
002781FB8DF580E83A32A9098EBF10F4E5C83F72580BEA318455EF0D3F47FBD4
002785A985ABF4ED6E0832601F16AEB710548DA8C772B906E18147437D91CF61
002785D458232705AAF98E30CA2E077047A427097E8F030EAAECDCFC62203301
00278B7CA3AB6F65EE9975FE6BA6B3203E841553C273DFD64B40F81ABB5D10A6
00278D8393FF8FA909E3188278FDCFFE4FC51C048D09C968811C4F231F753DA9
0027901F32EA6A03DBAC8DE61D1A6C04746278C15D4BA20A2E4CA1A6D2E5177A
00279176FC63684B35EEF4D74E4355C1597EE2D9D3DCB8CFFA02A13DFBF9F144
00279598381BB23E57A964F48216BF0F44187EBF77AFAB21298F6B933F210C0A
00279816E484A50629DF597A66B9320E2651A5EC1A83109A1240E90A84D0F627
0027A01C2150FFAE0582DB06843A91632A29795A1D808CC61025CAD13DD7EEBE
0027B33B7AEE35B4BB241E37CA86150C095C1E85742901B89B95CAF8836F10BB
0027B6FAEDD3C9EBC9C366A20D0A6E8D8EAC43D9BF840750BB3367BABE0AF763
0027BF670D228F13EA9AD757809C9119D8C75269EBC29D453671B847128AEC54
0027C23E174C2B1B6AB8937AB90F6214B6069AE872C9E9132137BBBF56317BCB
0027C9BF5033BF880C3EF80C367FCBBB2A2D9F663BCA734E2F1EF29D4FBC7209
0027CA75269F5BEB2B6343091749795B2CBE7E9DA64939F3C8313DEB82AE2540
0027CD67DB240C53B9D90AF8FBEB4A5DADB50E4E32953C9906816E6787F23F55
0027D138D8EBA74D99F8F3E7994C00A2FA0EA0DAB911CF60CB908304F38AAEC2
0027D8F552C004CC74FF58D0686769B1766CBDB862D3DE6F414328E65B41D3FC
0027DD1080D612207AA8C7AB9BFF9A2705CB10DAEC1CDE98A397D2ED298BDF89
0027F275FDBD7A37692C6CAE349067A1575BA4B498C364645E3586D090DD5A6B
0027F2A0F87EB456ECB65C83FB9F558A01FF7BF4DA9FFDC6D30797E0B2CBA51E
0027F674C7CACD7CC366C4CA6E47581D517C30CF3FAC3547B01F4B167AF344FD
0027F9093746F6FADC7572AEA0065AD4D3C67A5538B605E264B1A5AC4BADCEA5
0027FBD6209F64379A1EDA9A9F7DF7510CC88AFAF6D92F9D4A710A55F55E1085
002800606B6C2A408D3A63CB2F0CEF470488D3D0FDEDB1405C2119A778D3AE73
002800FC46D7BF9B7387CB9D28F71F6CD323FAFB7D7C7B6A544762BDC6B68A87
0028015B44E962BDFDA82F390C7FCBC36050802663417EA06FDB4F260B632699
002803E492E00ADC1ED92C87D9E491D1C8449C48339E7D0593D6951D1A5EDFF9
002809533D8CDD32A58AE4FD4EAFAB35CA1CE29BCF2A5EBEBB72C81D2400C644
00280AD89251AF209845B19053B2A8E912CBAB3352AE29C2DABC1588CA8A4EAF
00280E01131C2C060149BF8857BDEE68A618BD30C135025AB20B80429CE01A26
00281174353A5792F8A8C41AAD08D71A8CC762D3C0D7E23BC32CDAF9F99B0AAE
002815513826EFBD40451D030FE4ED4168EDFD3BA4606F91321ABE40C52E4773
0028164D9E84C33B95E9FA24CA7E90B434246C0846304C76BC87DEA5DC2EBB9B
002818F92A38366C470E0FC223B9F0E9B7F0F670722E4A6E76692321FBA38A26
002819628646101F1D4E910ECB66B28D61680EDD15FC884D431E89ECC76B7695
002820FC293B9F58A948E5FFC5C1C17FD8E288DF612D9FBE6200638BEC466AB3
002823D73B015B202001911E02D9E749B72CC1142A4059133B48D82E50FF8E48
0028276A1A10A18E4B9C4D397F50A9A12A4AE5CB90416A1F7F147E0C25C929B2
00282F05F22C9B0041FFCA0B374E390DF457CA06AFAA76D57D6BA32CEC0C39DA
002830A4CAD3BCD51667E7694E784968AA78D11A8595F1D43E49C995C4732418
0028365AA823F0C0737ADF07A87D6429C48FC6AFA23FCB84E1E59BD0E9BA307F
002837559F8E0735BF212E6916D26FEEA382D9603DD6095973CE026A72E426D0
00283DD8D2322477BD916D77702660735BEA172745DB99BF5CE6EFBE095BB0C5
00283ECECF7673A22F1CB67281C7D694C42B2033D18C980BD1462507DD0E6279
00284B69538CDD742428AE29C4DB9A085FD2FCF78A4A022810E40E2D9A350EE6
002854AE4D461D0A2EF9611BE0686894533F22ACCDF3245B5CC8B74E9838E75D
002854EC4092CC2E040B2A5DCD6ACBDEAD65DFE6CC8F31E593035C92423DA8E8
0028550A58E1C6B95F6122B1445564CBB537662BB39DB448F1F5363DC8464F26
002856F6CD8E9473406C56BBD4A1864AC222867C5F89452F320AE05598646C10
002859B8A6E75D1320F43470CEABCAF570081B163563334C053CD13C603C6BA9
00285EA0B9C20A5C9E009F120B70642883AEA7B66227DDAE06DEB9B29C7E133A
00285F7980838892E4089FE5DA0A1D6D30EE3B7A732E1A4F1D29A1CF271DB408
00286251239E44046E8A4DEF75875D45C2BEE114720A53A56F525D74C7EBC6FA
002862EA6F54205141EC60E739EF01C2E2323EFDFD242A6F0EA23C444930A501
002866EEF1C60F72C6F0041439984BAA66E8067040A531198920DC471AD8255B
00286B46CA93BEAE3EC1BABF003B4EB137242967D629EE91B95A76D90D2C6AFB
0028761ABBE881FBE88910A4894042C49B2EA3D0CE2B58B6B6EA38C1B09CBDF3
002877C87CD307F95CFF567D17FF8F5FC3A6D22709EFC5FA9BF1C9B8783708A3
002878F35E64C5062D29AB873BE2C4EA32C02C4BA06DE07915FEB02C5B31A956
0028870317BACDE84F6EDB896DBCA40DBD2BBF6A890CD90792B85FF7B7CD8C0E
0028870CD1F3980CB98E47F221FA25C6FEA60A9B40E2C9DCCAB5679AE86666EC
002887DA9366D2925FC2AB09D5AABE98EC9739F2F1EF25314396BE89BBDBFA13
00288DB56E99DA046FE6CC4BE81402373A1457311DB98E75F6123B47985147B5
00288FC71003B075A1604FB1D57AD4EDC1B81A15286356C503DFEC3C676E4641
002895134F0CF00ACD2D7DAE3EF780EA72A228E14F959A7C46316F9062591965
0028954879884454CF83D2CA9D635D0068D7F026B6BE308A7C85C98CB312FFDD
00289817F8CAC8FD07710480F5EFF04589D83EB2114D556BD2B3B65BE7206C31
00289D6815AA4C56E63B0874FC0D427B16C7F7DB7EBE4815366EBC380C8E34EC
0028A09A16A9AEF78C5DF12123CE274BC8D2E8F927630369BC360DE254C6F578
0028A272C552F8BDEDF2A317E82441C0F29AD0553266A9FA0633E72117BAF9CA
0028ACD79D67CB82FFD2AF7C80D9FFE08F82310B4F15E7688F71EEC61FEE3180
0028B1008A51B4A981547CC5251313D2AD475738DB037D5E09E7BF5CC13703F0
0028B7A5F8C78A0F7BEBA845CE6FCCF500DC008FCD990179571F544791E50362
0028C56174BA98594C1937D3C1E7AD224615F992AA6C45C0D238ABBA88A043CC
0028C72BF99C3C1E76D3AAA255F24C418A039EC25AB2125A01DB185B85769B37
0028C90D312015E87E9E6D1D0BD98C4E6EAF231CED09E471670BD41061EBD858
0028CD33896643893637FF5F082CC86FA133E20A9001F83C5893B404BC703F2D
0028D107C62CDAF7E664E09A952C23D3668945F026908A6F557EA45693CB6CEA
0028D1BBDC5DEFFB6374691A8E5D678EAD5BD759427835D4478389A11C944CFF
0028D4202ADAA750B0120CABBAABB9E0A7D35BD9E724DEE44C2E2C65F26F81A3
0028D4FB1EAAECCC59B0A1F9E0DB9B9DAD721B00363A6818FF9D9269618687A6
0028D539A52DBF4BD75C1652805C41D72BA102F11CB46C83BC6EC09B5E9744C0
0028D560E98D424E39AF682342209B1C4FB353EE97CF85349FD03FCCE42BDC7D
0028D5E3E57B604BE67B391F4B234550185BECEEB0BE5894A35B8C8E67D56588
0028DB08AB3FE18583A0F577C148A769DF85B93BC5DC78074CF0E733EA4CCCB4
0028E0E19D6037F9101A96AF4794A94CF6B28AA4BD86CB56F5CAAF0F3A24BBBC
0028E33A3B02F138CCDB09BE2DC260BF027D49063D50C349D26986221AB162A5
0028E841E0F9C3D25FE8428715B925E547469E1B0D0AB9D2F7081ED47731E86E
0028EE74F074931831233C9F92FB8A448DBCA595998D0285EE747D757028C5EB
0028F7EBA779A87FA1FEE1A410F2F46B297DC87D0FF027DE433D8F815FC4D680
0028F7ED85BA6133F296589999DA0411B159A0D0CB52BE6204E1EA471D37CEDA
0028FC39EE2C8AC71301C60DEF2C9ED8843BC77A0A4B1A357E890B877978253B
0028FCA6101E42797F4744304D48444A8DAE5CA1AAF9C4E6FD676743F31E00E3
0028FDDE76382B6A67B11EB6CA3CB4C6DBC56F1BC79F418744FE8FD4DEF44F12
0028FEDD70AAB66C5268427BBB31C63C16505554FA4D3F2F49F1D84888A2B59B
00290831C5FAA42D6D0541434C54CAFC3EA34376EB2879BFF24E0A720176BFE8
00290977CABAB30A7EA0FC39E0B6A5B3B3360BEA0ECB0E9A6824366C21D12029
00290DDCCEEB7B1ECFB495F61A4511AA838184E2C7EAF5104960BFD354B68F4D
0029102F58150AED73916DDDCFAF17749AF2FAF8564757E6A2A05BF66545F1FA
00291B809AACB465CB9D57E8B51759B95C7D6A452CD29AB04A35DCDCD53B0554
002920F2A8D999E9C7BB53903B710F12B0B384C1B96A312AD63FAAE51BD1A9AA
00292334FEDB721B341E93E2466D43D310901A3BAC935FDDFF5CC4E08D8F05C9
002927E29D3696EFAAAA8CB5F3F3289358D92026F2479B5A68C211FFE98EB15C
00292B2E4B3857C0D9A02EACFE47C287657C08E41351B1B2F9C52659F9AD6720
00292B8C00B91BA615F5DA45001EC4E1132529D3D24F403CDB7AAAA23E6FC84F
00292D6A0D72EA0A5183AEE03977ADD8092CEA3A5829C06E33114EABE328A602
0029333B1EE4AFC0F432CDA77AF5CDD0DB7E1DCBA4B90EB896CDC85112701152
00293855DF76EE40E7587840DDFECA30726E6341DED464F0EC04C2006F71DA5B
002941752F4A98B30B9B2DAA70FF28A1AF152CFC1E9A2F47FA55313411418338
00294828491A8F7EC004057563411FD851D39EF5275960C240E259C6A8EC733F
00294A1A93ACBC3D45DB4AFDCF9BCF0728B27BEDEEDC40A6274EB68A286A7592
002952BF4589BE5D598B8EC6EA91CF834B53271CAE654080643DA7ACB54AD7F8
00295CB6676CC293C7DD508B662E5947B663D024D43DFFA8151E3438FF3B0070
00295E56CDC6CFA37AB07C633E0949EDE0FE0968E28BE1468D589BD9AA95D3E4
002964D6F603CE34069D1C06EA26DCCE7843533EF59B1928ADFDD0D8002C5025
00296A1615A3B01E2DB84E907400D3B1FB575745999F76DA757604160531F0E1
00296A57F90A1546CC29AADDDD95480C1D728B733AB16AD15BF62C1D9121E6D4
0029741DA5143F83D6B326CD04C5CEC64A7108A65CB0AB6069EBFD3623C5719F
0029800329477F046931A1B91EE0A1B3040BC0BED3727F624BFCF79B3A1D0BDB
00298596620477F225D19844665937CE0E2CEAB68402F75CB51C275AA3B60459
0029861035B5A440D2888DAEFEAA564B2DD55F8044BDE7373A4C04F9A666A7CC
00298826ACD79370BE4FAF17A4C8E287E1476E9976281F1C038C8C741A5A3ED2
0029915085DCB7DA8CF86F90E34C83B4B107F8A35DADFB63A13E13C8CD6E8724
0029955366F42F49F968A8D9BA69DA62F747CAEDBBC2F016FC7697A162C3219D
002995DE9D4B552FB1668B52304A22EB7B66F8C8FFF1FEBABE15D3B3C3A55F97
00299667EFA8E67955CE11F6DA482A02D9386F9F935B55C27C755EE9CB601628
002997CFA7B4C8DB5B686EE6F68677AE6E88C5A1559EE3F793B8B50A031B8242
00299E8F4E7AD2C9E1CAB567A003F57D10E4823BF2B19C08F43003D8A71DC3A3
00299FE39201655F7021526E8601A0913D1E70FC4BD79B795B4B3B97785CB592
0029A1ECEE662347BE17E1F7E43E9835DF2BD317084D013FB43D6B7ABF47FCDE
0029A1FA06838F8E7183B783B62A3B0242F9CDDDAB719326F4D1C33223A81F8B
0029AB25D3F2019814110F43B2C0E1EB481C61A30429B565F9302BF9B78B559C
0029AC9FD45E62A7C2797D54BD87A9B294939BCD89D62C260CE229743F409450
0029AD559096A3AD6594872A29822C79771647F99E348C8528073A4B09E9E5C3
0029B189680201257726A35E3663E6D0E3DB8E3B4EEC4E225C90CF7840D842AE
0029B4370FA17B2DB3EFC8158C6CB85498ADA99892F620C6BA8A729B6B3543F7
0029B864998EFD10AD233173489B2AF5822E5979D8301EF819531FC8A0609C8D
0029BDAB3E4F39C32BC45510040F3B2064FBF83D6423632091D9E7185A1BF935
0029CA51C5C28481AD741C1229650D141E327AD70AFE3425321D46A107861908
0029D2FA62376107593F4ECF5CCBAB20C64C4CE07441D2FF103B968916B38F65
0029D42F13DAFDFB4D633A9C1D084B7CBA3A09FA45AFB62D7D3A48120F76C7A9
0029D524B72497F4B5AA6E2CB9A33DDAD0D0DC2FC4A37E948DFA622BEAF883FD
0029E35D49590EBE80BA58B2E76CF810883B38734813DC38DB2BC2444AB5AF53
0029E56C63471460BE53C31A11C50B0A945EA6C7012A86EC392F66350244708F
0029E9D5BB5371A787529C1599B4C7206BAA9D4DB84152DC9452FA0F5382630F
0029EA5D4799804D8093FBDC90B7619D4B53223D294886610213B71E0503A252
0029EC3AFD176328E59A62FA6E2FFF3C01C3A7850C8C814E855A5F4B3A07160D
0029F08FF46DD19C15EB17EAF84EAF2C3D9BBBE0C654FA94DE3F0F1328F5CB5D
0029F4BACD513750CA66DBA98C11E9D047448078676C83A70939483F60305744
0029F8C107AEC780CA80D24D15F13653492AA9C376DC703662001114D51EDF41
002A02617ABF079D783F30AA615A94CB880262D6D375D64B51CE5817215CA014
002A03D9427B9BFF58882C622B29B2894BB4B55038310D844E9DCDE91B829876
002A0626F2A3B4431F797D90821CCE674921F8C733AD043AC4632BB8E7B04471
002A0C3D0C97A6E653F18F9022EB67C2840D2E65246EDB638A46B8EBA3733EDB
002A0DF7F0F1A500CE4D10E12F1D228E86770AE16AF3EECFF09CB4B234109B39
002A116549FADF41B2E312DB7B27438893CC79B9EED827F7983E8573F0590E4B
002A13451587AD01967CCBD250148D99BFA7CEAEB74EEBCC98E30A804EB10B80
002A1BAA2CD252011BFA24A3AE09A294A7B509902320E3DD20EBADF6F164A66E
002A20EEF8F70393995908355A9C4DF913E3C02E8A38D7B5EF74AE6C4204E4E5
002A210494FFB14F50FA6775F6283B33FDEEECF0011C56D728BD44C81DEE1456
002A213326325065986216936ABAEFF21CAB3A335CAF9EF51E567197814C3635
002A249A90A99BED8A33B762F529B065E6B4DC88AD1B045A857D633B037C519F
002A2AAF4B408FD89BF0419108F9A58D5B9E6530D611160C0EF11EF7960FB07B
002A3C7921DB40600D921883B1D4BE5B374C1A672B6B043710E2228B0978754C
002A41E801AD8173C779CADF71702A519AC2EA2C498C3AE0672A9325D91D49D6
002A469B0960E58A7BD9DD6B140E19F5C86B948F291C46305703374698148FF3
002A49CF5AA8D533A33C7AEBBB50420F8F30FDD3147143BEB006D86CE344821D
002A4BC5FD821BA511A112BCD722B984D9DE69918D6EC80F4309A303108E0227
002A558DC5D60CCA3E2CF32175188CF91D9455680BD62B6127C552E40A13BE1E
002A60DBA6925DE5AF29F22516A65F51306347BEE3EB22FEE2770882A0FE70B1
002A64A5DF252AF369F161610637D505D6BBCCCE097571A38FD73F337B9C402F
002A674A74DC5A3CB245BDA16BA142D5B74FFA95751FA3507DA309D99DD3AD65
002A68449E15F26D368EFB04224CB5C168E1F23B6AD424239A550E8D68AAD7C9
002A6EF16C52850E85C45AD62F9BC0A223D7C28CC63A15EA0909895887F17EB0
002A73ECC20859B1CF7EC8702276C671916B7EC8B988178BC5E45E3C3FCF1DED
002A74AE01405EE1ECD860A5836B85069C7DEB2C0F5923FD9B2D354698DB8D7B
002A785BD82ED68391A40303B78637F915B89ED32A51BABBBAEC9750399CA42A
002A849FD57517DD542BA2F9A4589D1F7A96BBFBA9A5F9092CC2338098F97667
002A8647C607529C0C198421DC3288385506E122B353959DA61E1B0B6365DB69
002A86FE80DA2F7A232E4DF21B508572675A7CD846AB8B260025ECB5FA1C2BC2
002A8AED63283AAC073D230369CB83D489E8D08DD264DC1B3A4C4A86B7CBB2B5
002A8B5DEEE97FCB8DF2C0BD14DCF7215955C413CE430B2BADBC6D4DE1D58047
002A90ACF39D1C367AE9F523AE999DAD017284C93ACB0E1214EF2B284C580F37
002A919E894C7251C1A17D29C4A954AE62705FA2C3D922521FA35618E2935FEC
002A98FBD9B9E1432F725E717A09E47B2E5F1616E4CA987645DC3A0B5452C960
002AA2F9D2689034A8B413F82B9189DBFA7DFE8D122D570A62C494F2E48BD577
002AA30E17771B03AB845EE2761FAAE8BBE8220C7C0CF8B0B8B486F54393CAE3
002AA37B2525360DB3D820741853EF9156B6058C00188DF2281D05BBC4B81D71
002AA6C5F83AC7A77395C2B80004E86172135FE981A35780ACF147A7F9314EB3
002AAC84FCBC98A2040FA707E007A9A8CF632F1393DB9903CB79C64E112D9A68
002AB27A9F8097A711F007968C2798910B3CA329CB2362A2ACF729B0C65720FB
002AB50CD708EF5A6E4760AC8ECF3FE502C21F3DF5AEE5985C87967131C5FBE3
002AB8E6C3384F60EC0C6AD7186F5FF32CC186817E2017F3D4E09D840BC8BF91
002ABBDC574E9DB01A6A108B60656545149C14BA1CB1A3C05B86D932833D3428
002AC008AFEEFFD84F37982B2C27FDDF31E7B33BE34C58DC38BE622A2F19194F
002AC178B9DDED4E6316D6B1AB9FAA51CFE6A7AB5F0845C5B3C63319AAE206C2
002AC30B7A7C71C48FF48593F2E7865D1412AE948B802EF0E8FFB59D894F423C
002AC5EAEC0C67A7D47856232CAB66326B5BE033BB4020C5BE0B72013D625396
002ACE5771D8747FD6F943755B207431F50C3FBC25ED9CB79246026205A046A2
002AD096378E47392E07BC7E2D63E6EC4E449897A7589B4D369A241331332920
002AD4674507658535F58B6F4427787D7B8080B82386E9D3A470D046306EB2D8
002AD5C5D43DAAFCC6647B66B13655B4FD8447C15E3878DA95112B4E327AA191
002ADBACDAE64F38487E0362D705BF698B7C2F4D2F974325E1D817B3712472D3
002ADC48683951123C05680D276B296CA8DDADEE54FDBAE56451C44D26662D2C
002AE557C99DD73D76FFABD34BC5AAD54BE954DD85F6373B2299F9ABFAD0925B
002AF26271C782FCF970CF283EE7DCBDAA8943B866DDCAB8C2A7FD9BB6211D96
002AF48A9D3A8944F2A4B3CF9A48198E60FCD28C13BF8159CD42DB380B4DD1A4
002AFABAE14B49BAE25BA278A90498EE87A683C318DFE7C3C0656D68634858A3
002AFB8C7BD5E3DA5A79EC78473386667B725258645EEE5B8FE8C0683FF5C2C9
002B00473850D512108D4CE8EB2089AAB7A804ECAA512ACC983901686D488BC4
002B00DDD5B1F5A726C50B32F1C66F56E95A4EBC944F04AED24CD6DBE11DBD17
002B031B0F810595EEC1874A5DCD0163A6F13D60FF2A10AC12712C6848E92EA7
002B09A0516DE96A13CB32BE9F13302BFEAC774BC3644A50EC1186F717DA608E
002B0CB2B1D61BEC556CC0A1C3DA782853D14119DB1C11C0A1BC8775C10214A4
002B12C9FF2E100B818EDE204F40819F0970E0854FE6ABAF4269134AE33C6099
002B175FA6B85BCE784A350DF91905DCB455333D8D0368CD758FE7289125A4C6
002B18193D66EC3DB7124A735755DDC08F38184DB5CF17C44FB85E74288CB71D
002B266E1531F8398CE7CB5DC44A0AB65A91B7D69DDC93950D2D6000F1AF4758
002B2B5E14A8731BCD0FE34B1D4475209DA5DC0CA626369B16F49F414385E178
002B32A819EA1F291DA70A49D1F28EBD9B51778EDC8F8830D3BE407B55CBCE55
002B3CC7FBC9823CA4D065D44BF571F730EA7EED4791A70FF91180B8BF4A5D5D
002B3E375A48554A3231AC376BE5A6C51E9079A177F8C1DD91341A4F664E6C36
002B41C84D67CE6612178FD7D7EB8231D0896949A9904E25527BEB00BA8EA1E3
002B442D311C8D479944B5200E00CC172CA6668740BFADB3882FA3DD8AC37175
002B447ACF2844BA1838B2DF4CFE8A39DAFC76EF022B4495730E698907510199
002B490764C124785D33EBF6B58A981F650A523C1EFCB7FA4F2B48D1477C31A6
002B49E1155245500C1F292CD3B8D897DB703710BFEF337218C474B69940164C
002B520EF1674930E86645983F1D92092F4DA6DEFA51051D6D0C45A7B66E3BD3
002B5544949C1DBC978A53A7F63207870CDE5F42331A72B5233A2E00DA8997E8
002B564A269C498949AD7F310388010EAFEE40D23C742FC21B1DF2C62AAB6BDC
002B580CF48EF4F64FB71D744B7C46A34C0B7C4064B6ABE919554230C261B7C5
002B6501AA35AA13E33AFC5EEBCDE00FB5D597F11B4B0D77CE8030BA227B6973
002B65C88CA1293CC6152303E5C89BBAE47707A2B853A6254374E6CBF31F4FA7
002B65FCC189AC38F33CDA6269CECB4FF695D997F132E45295853D9F764154EB
002B6C84B2EF3C4ED1D98291476200EB8443A19C94656B23B6A49E6C69CA076E
002B76D216E56805BF12C649A78068D8FA5B036E881BAF042FC5DAA16F9730E8
002B7845FC307D529C706C293DDBB84E50D075DF191F0FD34F84A8090B41C61C
002B7D4E067CF6DBC2F5B9F8E75ABCC01E7C0312E2AF7498A907C6C4C4F149BE
002B8B8889D4D4F4C7D9403FD6036FB23364BBE660A4356E374C899CCE1EF8F7
002B8F4FBB4468F539325C44D4DCFA4530BB32B6B17D923EF8DAFB35D1232684
002B8FECDDDEB84CC9DD89A9614B33FCF53585978C696E31A3CEE3FB35ACFF1E
002B9003C7FF985F0D0CA8C8F22225C683FC3C5598031ED60F16E6F30E00A3DB
002B916B7CEFEBC238EAED19AFE0349A80739CE59615B8495FE52A82FD23D2D7
002B9D49BD2E910DF19ECB0D0D5C43BB5ABF248DBDA4FF96DF4D8FF0C1045E38
002B9FC61A41FE33355626CBD8617A733C6520E90F5F4FA4FA21AF59932E5757
002BA00B3189C27C0DA151B7A808543B16FC7AC5B0EBBBCE60FF0C8077C50F98
002BA08FD49E4BC168F40C073129E49B40682DE29A684CAF4BCF4F8B58A388D7
002BA348D1C6E626C4666B6D4084EFB2BAAEBE4E82E3EC8ADF0B8CB50B79F57A
002BA6890C7BFD4B583F8780215E1C79528E3818CB3B339E5FB2C666D7E61B4C
002BAA93156742B6030061FD10AA5C4BF6B3174D78BBF57F9DEE6B96A407087A
002BAB25B58F785ED5FE71AAB739A7ED8BD89B9B89DC9A54A5C743C6FF1AF5A6
002BAD5C353F2B76F197F92ECFF191DB648D7B6715963B50037B736D1B62BD08
002BB693B192D9374CF2376F5121B374EFD2D94702815C287FEECCC7CBE076D1
002BB6B5A3A0E8BD15E9666C3B66C6397C0B6AFA07057350237E5FD65AA1F6E6
002BB8EF0FEA0C33D4DA29FA768B9693DC520C7AC4FFBFC55A40AED1DF2F28AA
002BBE43C7171BDE6523826ADBEEAF89BBDCB45A3B6E2CA60E0B3F0A5AD885B4
002BC3EE7CD46DF24D1EE2A9BC58E7994E3F367E35300D1D1C347CF281E013D6
002BD3F33EEDD8132D825A3D10B706218F1904A92EAA610771A88648189B6828
002BDBA44DCA80AF38C757B1E6EBF620F67ED4654EEEB1B237C90BB683A4F266
002BDF0F0AE1F742F84B07C3E63330B5D29E59F05CF95C23E8A527E2DF9A3BDF
002BE80FAAA2167F8CD8035798482F8178625B5EC21EEB5CEAA75E16003D1714
002BEC982EA8963940E6CD80686CDA1449D8098E4FD0A69A7D57BF858D00D91C
002BF39C36EF9B9F91A63A5F68CEFEA76D0E624AFFB77889F302C6F12957BF35
002BF46D2B83B579CBED667EA34D3D7E698F06600FC045E88DFE9250B48C517E
002BFB80B64A46A5B1682C6FB82C516F40D3708CAE015B1F1470CC7D08372A44
002C04F354E5391841C1E04B472C01D7EB02553A34EB7DEB1162746BA3D33DA1
002C08391C8A74820E2A11F4F8459111B0CBB561A5907FBE5D9923C43A62CC24
002C08605783C4B787BE4C40A9490B4D0E0AD9A9193FB22AFBD0571DDC0E5827
002C0BEAB171A7D6C05EAC24290C998CD2C2C8E37CB76856CF124AF7C6FDF402
002C119E1892D527D24171D944F1CA6C3A081205B1ED183574072B58870EE2B8
002C1433939010632DC432ECBF6B12F2F7A7349EC799D730ED1D86B4F5BD2C64
002C161FB1431B0CA6A15F1839DF18FA21A34F1946B3F26826C90E2D7A1BDAEC
002C17435A0AEFE2CB272C7CC9D785829B1309EF70C48D336AF71DD01D9EE58A
002C181354202D42D997C0E3465F38783213D226577D171CC4BE74F35DE04A4E
002C190EF5F8AC5AD34F47D336480FE70E0B945A288CFB2141AD1F4B063DC97A
002C19DAAAEA0E0E68895495A3C6B458324806546B2DDDE188D8733175B19A9C
002C1A904823E258C0B844CE47AD0B0EC0E2F1FC3184179F7A561C6F44BF78F0
002C1E47A05BCD2E23305E8E5AE78F8228FFF7FC3C0DC2A0EEAF5EA65C00F097
002C2C4CBE9FDD0379B4AD07194CBE0520CD44557B960820F44A35703B0532B0
002C2E93F00C733FF3C76B87EF22C1B1B560AB8C9A87C3C99C9B19D70D837F35
002C3149AD593A2CF2591EB6010CA3E49C5F54431FD83C2729D7D9527A036351
002C365FC847DAE6CAB683F03A8105CB0457F8CEFF712DEBD099DFC363E29C9E
002C369D57F599400521E95D126E5C55C63092A8BF2D8EF5D4FDE588DF77718A
002C36DF26834BC047186E141926C39CE802D78021E6A7E6DC61B380FD13F270
002C379B5035EBD5D8BE65E5C35C873DEFCDE77C3836175E50B8EF902D83D8F2
002C3B70F9EE7E386943B98FD79A1C0B06E3000887D66AA11EC401ADAB400166
002C3E1472703D6FEEF5216DE8A49F61A286FA10CEEB5E0BEEC28A100D2E3E93
002C4164AAEDB4ECFAA65022272E8F1F273414A9AEB3A725E7EF51B922CC498C
002C43DA5F4641759B78E0958A00846AF0386BDCB0D0242A9F77B8821B059660
002C4B08183B182227946D983F54306B3882DE691AE5E760631B7DA18BF84878
002C4D6ADF30E4CF0B380E5E3D08219E8494D53A0CF25AAF6BC60D4481D0F014
002C4FD60B7D9EA0252C32549BCF338D4D85C84D9AB47D79FEAE719564787C75
002C507067BD4FB8CEA645519C1E7D0B4C3521C45DEE0379584195DD3BA06058
002C5B9610C4399AACC0669289913B3A6B0C4FFDED75D9BCDC7530F42D135063
002C62B0883E7501E96C22BBBF380E05E5317394759C2AB0BBBBEBEB62E00406
002C67E29DA464F5090DC5B7E6CB68A5A315824059FA7B0FFAD747C47CA54624
002C6B52DDC0E7DA5791A65D2C48AB633DC40DB5BF8ED11BF450F19F3AFC1B96
002C6E6CB7B731AAD9D664BC77BA9A1CFC64CC5A1D0151C5E5E97A88F2BF7D61
002C824DEEB8F7CC2F114E680C0BAF019215134F8295CACDAC39B68D9215AB32
002C826B406D071C7759A99E8B8781F5796F368DFC36E8FDA47C19731C819DA0
002C878B6FDB3F8363FEEC1997AFE59746499931AD175E9B63578605A4C1EFFF
002C944CC34AE4D04A47A55DCC0554D2D5876380DD07837702974F695CFD1A8C
002C9C0306D36AE5F919BB8214AE147858AE000B802E2905B4492A37D7C4710A
002CA36324E0F2A11D449CB58D5F6CADED6EF8D5EAE9B2D5AC71D785B5F5E207
002CAB17CE557BF05CE2840BA953A11D6CD3E2FBF892278CBE65AD28D34CEC7A
002CAB8322DA0648078B08EE64F112A04CEE6AEAB3A1C77CC09F5AFA80248442
002CB916BB496B4BA90F420E12AD0B4E937E55A4026EE3A2CA7C122D7091AF5C
002CB93EA3560B7409B63B4F1BDF0119AB9EC0B176149D329551498115C8E198
002CBA7F3DAA71B31D161C2D0BE2F6249AC7C91547F4AA72035CCB84115D3670
002CBB50FCB70A6BE99BA6F1D4CB426F687544F2ED0EA87C57DBAAC52E621C1F
002CBDC29B428EB36F66E12E7593E1A930345666E94E031E48F8AC7C2B66795A
002CC0D1010BB4FF2EDED9003E18D31FE491D1FE15B8E32305409555F4B10C55
002CC4806F733AB4DFBAB3DB211541F72B391C1E56819ADE118BF15972198D7E
002CC7BCFEDEB8F8D6BC0FC017A91E5A542A8A1D4A118406095F68F12AAEC071
002CD63FD94BF2E4B24E94BDB1FC5254D2F619A3347168350FAB3AF40CCDE78E
002CD9C082F17F4E292932F1692D29E1D6C127AD44F47B8D7855A7767FA2258F
002CF9FA367B3EB7317682FCEDACB7732C506683454A1597F161273C194AE7FB
002CFBBF1408FB7A393D5424430C697B5DBF94382B80711EE6B4AC4B82EA876E
002CFCAC004E0FF9EC0ADE58BBFF13A0C32ACE9BCC51CF5A080C68C8B2234987
002D03A58F1A41740CF9947BAACA08F879051C6315C98D76F17A6BF2A6470959
002D08EDEEC4BBD8329C2F2ABF121E45DFAA3DDB645BD206DBD7E197B53CB64D
002D0A06C94D524FA0EA4D50E01530EBC131F33A1EFA7351DCD94C8E02478069
002D10FEEFC346645D18E1521F61611061FD6B9E81A33CD2AE764E3F1A94FA4E
002D12CC54B47992923A6AE079860DDD647E4802C82939D5A3E999BDD6DA4A67
002D14FE24F361492C58EEAE5C13C48065033B2F9C2C4B669C612F5812F0AC06
002D177B393262714FAA4354234582A6717CC92327E1684BCAAFE6AF150A18F2
002D1F87849E4A793133E77C55F1D4BEE82CE0966CE966CF94C78235EE4730C5
002D27C37D26B37CD65DE37E31F7329F62406F225B60A27A5F4D76E67310C176
002D29173DC767F4DF409662817478D445D2907CBDFDE55A9950DD74E1DCEB5B
002D3D66B2222845D29AD535A3E50DB6E072D1F02EA2D7294EF683EEFEA8821B
002D3DEF62687CD79BC71827CCAF1C6077654D04B8E0E9794C3AB27CFDF0CC1D
002D416007408A770D559CE224404B9FA81DF0A6AC7191AEA000D610576C49AC
002D41BDD1B158CEE32F3391D724EE5D810FFC1086E22D675F637A39534C7F29
002D4674B5E55EA386794B2BA661EB21B2BA7D55664BF293C76986EA6286E64B
002D474D3C33287925F9184E53F1AC13F0151EB7306AF1DC429AF0B3ED712F52
002D4CAC0FC63B31892AA7B063A595AAA3D103C5422997470A2EC3F80DE8DC94
002D4DCA0CEFE79B87AD86A09FF5E09CD9BCF76F121965A6616FABF94B6CA2AA
002D4E124B44A0D9827C166570E4D698765B528ADA94E2CD37502FCAD08A8DAE
002D5743945E71FF01DE3626AF1297B9BCD05B3A30275688347E1893B696BC88
002D58CC601D2CA275FED2F7F75185FCE17AB5EE0093C92D487257690ECD4CFC
002D598955D491372BF42A41629AB6518269C83015EFC626191EFDE16E6E48C7
002D5FFAFDE9B42A2106C979FEF44FDD8F795ED81AE930F249BA62AB928D5894
002D601B77E4B894851B09B7B7166CFDF223E4B8B6B2310F5F2ED5683FD9BAF6
002D6524A72F537B9F872CEE0AF5E2A409EFB54A3371E9821580ADB6CAE4BF7F
002D690A07B171BE3FE9A33D3FFA7ECC0AE613163EB104DDB9B12C95C13D6ED8
002D7BB48FBD0FD3228CA3DF4E7EFA6FDAC0139FE2DFFFC1D1A0668710C9DA0D
002D7E704F092DF5B65F432924A71A90F7A43C0BB6EA05016BB7750E25C2FC49
002D819B9F442A909452254A42C9A6E57261F92580AE3DBFC885C11F547FEB1C
002D81DEE518EF76CA608A42E5CD1D4366D6CD7968E99146D6007DCAB8A55313
002D8750AB6C68CA85E57D21CDD64E3C10C89F1E36850DBC18B815C898F47513
002D8914DB610A350EA503215C017C6EF2507144CB6D2FC75ADC9D5BD386F53C
002D8A544162115694F0A22835D614241BB3F211A5F83AE24EB0F81131EB8A4D
002D986F7E0A535B3594CB13C4D2F5D7B65CF726FB859F3E6488C5A235DD69B7
002D98C51691655AEF23349EDCB305414F8C2DA4125CC6FA37E3B315C1A32470
002DA2743014760F2EB01E9789ED0E6A0EB82C824F75FF7FB2D1E1D41EBC6C75
002DA3E39A0F573E26D81E60EB7CF7FC81451E4E730CBAAB6652BAF61970D5E8
002DA41FD344BA4CB4B2B27D2289F074CA233E602172145EF8D6A839F642B3C3
002DA4DB0C8B3DFE1E9C4F9065B07D702FA25CD30673490E3E7B47DEA9EF5294
002DA51AEB3D1D02DEB88617F8E61AC548F890B601DC5F497A85EC3067533D62
002DA6835790AC8AE6D3F98A3904DCB257FC328EC5EEC1D159E8B037E3741CF6
002DA7DF8768B502F28773FADAE50B4CA7023CDB41DFEC4D51093BA4CAE524B9
002DB048A05B499C03A0AD6C080F523C99261D25C8E987F214A8E28A7270248B
002DB824F1C32B12B0879A714EE78543671C74DC76700410E5F010335D1877A0
002DBD4A1EA7598D51195C46F8C9401DB4B31034ED85AEE5B452CD3F2ED2196A
002DBE2DF44A661D61ACC27E37A82AB0FC726C32AEA64E5473ADD63885A800D0
002DC4914E010F5BB08DCD4064ABAD22CBC6DA87184C310BE8031290828EA155
002DCD08A08E3DAE02BD4499B610AB98F4D4F508F9FAEEF837BD806C8B86DC76
002DCE3E2E1DCAF38C79C9BF39CFBA539866E0918FF04FA8FB67E5FEC3DC8CED
002DD2DF4E1C271B5B1773FF1D526BFAF09F0F80951F13304BFA28D672B06F96
002DD45A0202C004F934DF44484A228EFBFEFC3AC2FD2B583015511861626B09
002DDA3B08B6F5FB6E29BFEF7E39300C3FECDDEFFBF13405884E84D616A00EB8
002DDB4AA47F1744CA76CC2A04D0E7137C30BE8F0B0BA380FD70A7D20E1F022F
002DDBC9D49ED452176E19D05C9FBD54DC07924D1F7B5100CCA8638C12846C2D
002DEC88198B946457B5D71435AC8ADDB30F2ABBA2D0D7D15402D4EDC9AB21C9
002DEE91B445909EA2E67BDF0C02961AAECA3F2535CC63C0BF1A1A9952C4E1CA
002DF7DE0ACAB8C14CAF7690E0162ED30C63BD2E103277E6EA93AE1D09D9C50E
002DF944A70114B6618A7D6BB9D155E86F773A50205FBC20B056C7BA02DADA7D
002DFC773560F9A05006589A9F53CD46D89544A42C7C49A6AE899CE0C22BA085
002E0EB507853B55B1B98AE237B74B25D18BF34B459E89865FE0065E538E7DE6
002E14D69BEDE0419F025DBE4C4C38C903914ED2C2E889FA7FED744786423394
002E155953F5A7B28077FAFEC5F2B0BA822716F461CFDDD62A73A1DE5862BE1D
002E17F2E22C96825CA5577CC98DEDFB333D7A62833FB9E8EDC02739305B3BA6
002E192B8F8A0982B0724A2F445F860C6229026B0FB485FE1CB29A0A5337693B
002E1CC49AC77F732486AC187106164A598411FB9FEBEC445894D7C86ADF6BB1
002E203E5B9CAA19E9315B8C7ADD7F1C2531265265E7DDC79C605E419CA4C075
002E237DADC9D9FAB7A03A095BB6FB5908704065FB79827ADEF90BD291A4214A
002E23D210877D8ABB16862D7DA3C51E55DF9816733946C754B6E91A176BC386
002E3034EC109FF25D17E5C9BDD120AF61D54E5D6C24A5FD033F5DF13168FF29
002E3DD34D23C4F1F2A7884E5E065CE6DAFCF6E02B101336C0B0F93C129D9E7C
002E3E4BB1D225C570E68C36F38442F7EB829ABBCE3B789A2685D872FBABFA0E
002E423CE17F0D26C1AD1139985EED12B0E5D3C174DD16EBF7CB68BEF0844A65
002E425544C21A244372CDECF70ED5B6E63EE4A21753B7992A0136E6828C0562
002E4EA878CCD39859D8CDA1DD60A78BFA44D89889535DD87B7DEE35A75C08B0
002E50C361769C55B4CA16B9AA14F02828A6007CFFD38425E5403D544928B9A5
002E528E50B04EBD0A0B231B87160AC250F0E7B44E65869F154094BE70208756
002E55FDA621189FFA11A9766D0C2806C5C47BEFE49F7FE6AF9EF03A567E0F95
002E5773B9835B9DC07206D60B9F49C80187CF5958E7C2FC1B3C37E3CBF17A19
002E583353BFDBA5F94BDF20DFD37DDE3CBCDBE63D4EA4667EAE8B446A6C7721
002E5A02CF9D480B8648AB53D8F04C86C281550532C6A23EFBA58B02ADA8F06D
002E5B05D88FF4036A2061A1D4696686B678943A97384B4F233033A646F6A6A4
002E5D34FFFDDA2A08EE7EA81CF933739BFAFE70DB21110DBF793CDD67D4814F
002E6551E50C94957F2332B0898AC4784343879F389EB3F5A0579200FB063100
002E71E8D8FB5D3B2E574A73594D85E6119187770DB19B086472B100D727E924
002E7373F869C6487ED941243144BE77B2B5E3922F083BE422C675FB212FC3F2
002E752C173B7D47223AB7596D9BD6D70429BE087CB951F235CECAA5867C6B3F
002E7B23C7C068807E1140BD3CA475DC7EE378ABD89E121419AE2B6743A5B8B4
002E81BE7EC223A3B747DC77D8C7A81701269F14E0C2F8EA001B3EEC0CE18EC4
002E940E9E6A94CDCFF02759B3A58A14ACDB6A354D101BBD5EDBCEBD81D841F4
002E961A586F5FF214D979565C68977AB7DA80347F1B1F1BFC163289329BC08B
002E9AD0DE882ED31B810B810C1A0EBE40C0420619B088FF6AD648A86B427ADC
002E9C5A708678A21BFC68D52AAA297E4A76145C4F43B42E781B5EC162951CE6
002EA01229253B3F19701540F923EC89682E21C062C2C2DD1F78AE33A9EF320B
002EA2E12D9CD04D4250EC59DF4477B8CE096A40F747026A648C62956C8E73AA
002EA4B41C75206D93ACABDB79FEA6C66322C0BBD44630D843788BCFAD0C94CA
002EA7239AE3BC62A5B0B6CE7D8CFBA06EDC2587D06053692BF1E8CE13E713F7
002EA7AD33C43D1B6AC88DE27C6109F0618ED9D94B2A04720BCEBFAA88356F41
002EA800A6F5D412146EDFB426D9FFDD02D1394C66201AD3D22222B66654D17B
002EAB845CBE1AEFF8B1B61F18474B1E24D6C0CB86B78AC3863446009770A8EE
002EBB263FA02C06EF8DF532D390BE4F6D4B47ABF6A279A74DDE8401C2F76508
002EBC53339DB4E64ABEBD97A77E689889E04057842E3ED4E2D98BA1AECFC991
002EBE46CBF7C39F3EB3B13F4E6F9203E4ED5482EE79ABAB17B8C46DF6A4CB8B
002EC1E842F595D7A2B5B907F1276931959CE0837715CCBFDFF52DC6E1CDF0EA
002EC2D5338D737EFFEA54945352892D5BA65C219E0BED7ED1A57374064F3BC3
002EC844C9D48BF16691A8CE9592922071F433A84289CA3EB9C5E448E9FCFF13
002EC9C67D3FF5E9FA90B416062C21406402AA097E6940EF597F1F6289AF9902
002ECBBDBF5B2B96CE209BE102A06E629233A3515B5440F73220B408B46FDB72
002ECE99A4797CD088AD1CEB44C568EB9E071E8013EC669EB3C902E332A78AD3
002ED0858A9415D355471AABC3BA858BA20F0447945E9345C3E86DB550160517
002ED0B9F6627E37D1E0426F1E719E035058E2199EEF6649A026B9B8FD66F3CF
002ED26AD01BEDD6EA5C5B80B67182C9983FEAD65D9036D474D4B205FF27C311
002ED28C400BCB0CE1C10849EB8E5BAFF23D14F7CC6B3586901E2F30BD3AE470
002ED2FA464BF1C387CDA3A6D83D0041A716D7C8A82953C71C7C800E338FE318
002ED35919A388A2081771C05BBED8BFF40A711678D5AB51F4D0303A57050C7B
002EE090FDFD3E002B7D39A50B74ED5B3DCB00C377743069A586068D61586815
002EE257BF68BBD640A036525346D2B5D2000C868D78C82CB1040D7DD4049949
002EE2714CFD522230399FBE4CC901F31D4C7F6B9674F52167452B2386F0A09C
002EE6E6E4F1A9C0AAF4A36A9C90A1AD21493D99A6D45141A2A070CE8165F2E3
002EEBDDDDA16D54BDF46FD2A90C3E1FCC496E64AC3B0A1AFE40437D1D9E6151
002EF2ABCEDB99ECC90A5450F6C1D1A049554FBF86163E14543530A328C3FE89
002EF2D831CD5E17607F9D6BA4AEF5A0D80E60ADF48AC632E4DE631098F17A42
002EF345F7A7D125567C57CD9AEE4B051C74C70524289E1A7AD58B9FEE649300
002EFDA61A10ED06AC0CAE697990025BCF1B69C115B2CA08F2021DE7FE09BFA4
002F011192A29A6590B49DACDAE34A0B3D56365512F5127F7F39C23F74AECE07
002F01FF8647E7D69AFD9A08E223C1E5E424314A903EF658F953CB5D9790EF3C
002F02F626E9C1560235167DCB075A311CFC1C4EA3383309BC4853EE95D63999
002F138544B80AA07DBFFB23F66FD32793B45AB2D2F9B40CA5861EB7695FA176
002F17C69A2D8365D9CC509C5C1A7D8450C1AD8D0FC7598486DA385F4DD75117
002F1B6E988406AF13F882C03F90982F08F1E57BF5228E336F3BF23CD2CF8F80
002F1F7A8C2B460EB38F69A4892F0636B481ECCE820944A4BD2DA45469A14BDD
002F2B639B8FD9969EADB3AABD1F89DD06611ECF7B7F455230933C73A130484E
002F2F94695E9374C847B500689FBAD7230A97B45422922F2A07897AFF17CC2A
002F3655DFE69DC8100E06D25C3BCF6B93F48879DC1E0D5C383640F8AB0D87AF
002F3852F614241064FAA79700811845CF9BFA4E0936D3D83689A4F81B0E781E
002F3A333EFCEAA4E3CA9A146302F23BFA111ABB260C5D28B7C39AFF8B7B8994
002F3C652EE9240523044ACA165C0996146662EACAA1FA3D38E100667C540D4A
002F3DC9F4D0BAE3E7C80664A6C19A8D646F848B52BCC29F009ECFBC2F53DCB3
002F3DCFD75BD52FFD52764A0BEBE4701BCDF6E1640681F4CDB25A7ED4CFEB29
002F3F9D69805FBD8D53ADF0ED2504F399D3BF4A419218800747E1D3A8BE0BBD
002F4FDA773B91D464A7E69BC604D44F3072B5D0C7DA03605CA5D4C89AE3E52C
002F529333D3D50CA57A6566E10B7CBFC043E3F75C2182243DA526099F5940C5
002F53CD87F2A898DCFCFA1FE8E560430BA3180CBC25338B5E1D94DD29ED143C
002F5703C2258A7AD8E7115B5EC825831B0F994BD470A8976295F5EE46120DF0
002F59761E95668B5ED9389EA674E2076BCC7AE13E3973D78E5369E187CFDF1F
002F5EDB85822736C29C55A110D9AE95C464FB257BD528373CCAD85891F0C56B
002F69B15E498C25B173E447F1EEDFA429BCBA1EDB2FFC8DA5110D95C34F635C
002F6A3A26BDA3FCA62262E9B712D2AFF831F3DB78EDA6D239A8C98FD8C8A0F9
002F764EC8B4F71783EC23CF9ABA495605EBB8241C6B23758CC5E57FBAE19A1F
002F78A5F8BBB51A54875CE061689925EF2BBF240D7942B4DF89291EB4DA3D8D
002F7CC1249F1B4EC95FB0D055F590FB7B40DF923A5F1065DCA1DC1FF7E45128
002F7DC58FE22DFD56F9DAD31D816CF6B05708CCFD47BD64D509C09F13C97421
002F801C7E411652FEC2C4878CFE459E8E326B6B9F3E0D5B5A6AE537D7E7305B
002F81E8B2C5A6B3A218524373811CC367FB31AB0B1DE67A4129F68F69B41873
002F823C14A47A3C4B25E919530A0120002C90708D52200A1E41707D42D025A6
002F8A9CB66AF858FA15A93186E564815710EBDECCBAB0534247C311F2128AF8
002F8AFBE78B693506E5CEE215037B4BAFD2B470E05C18905291ADDECDB849E1
002F8CB23F7D23989494D5CFF291BDDD081E0AEAFC21F7A3C7DBD67F4627B281
002F8D63DB6B70A28E543B145EECF743BFFD1B07CCB9523136946DF7F34F98E2
002F9B48E7C502739EC9F70DC0288266F60CADF68E41D2406E594570DB5A8E21
002F9BB79C866DB91122E531B42EE694EE34548BB62A85D8B5885C644097C48B
002FA791D1F2EF20EAB73B7BECEC5F1DC923343C2A97D7772CBE1BCFE6AAE3AD
002FA8E3340619458DE4D9B88216135A0F41B5617C2484D5BC1446951AD5F9F1
002FAFC84614470A2F78A8F7D2C9C3903D322A6B91EB03C1046B011D7B5D409E
002FB7EEC2A9A44E6EF911B19331211E8BDD55A8938442A1290A21DE3FE7F084
002FBC6A307541A61D826723FCA4971DCFE8441B223AC87405EE84BB898F4F13
002FBDFE8C3035F1005F634C626D71DE48D9BFAB7FD096EDFDCD255113D00662
002FC5AF2B5C7FD8BCCAE893BDE272DF63972EB29E10CC0C29E4E3E5D81EDA14
002FC5D9C6F800AEFABA7DAB0B2AFD17D5AFB37B977F93F999F95E15AD0A3D7E
002FCAD52A2983470BE9544A28BA6733485C2DEFCA0F932CEF2A9CBB860FF4F2
002FCC7B0FED028C55AD15141EA1A9E9525B74D5E7CCEBE2ABEA7001CF22E8AE
002FCF36177B417F2142762EC162764952A3E3D1FF9DC5974D35848937676C4E
002FEE6B8566736DB46BD2440044CC5A69DDD8E7509E4DCA649C62642F8E4B88
002FF184F09323EDC05F45ED09AED741447CDB0ADA158DB1FF1B6BE3E45223B7
002FFEB4EF6FABA60D4FDDE87AE4140499A56DC43BE2D29D3B214B49B6BA9EF9
003001AAD2B836BB1BFEBA80CD349E25490F342DE56B289FEFC109ECE6C0BCD4
003004243522E1D46D602E64DCF4D0905AF9243A4D2B471B9E0112C50A4C9DE4
003004CEA7FABEC8F5CB0142E9F4A4F24BA39585AE594D756F1919FD7D084AD1
003005AEC6C098C15A648E17A53CA240FDD91ADFE717604C78554097364B4A2B
0030097FBB0FAF6A75BD6776555C707AE08D169F025A2AC7342428387C3C866E
00301811D406AEECC410754AE9B992A595E484A09F2E9C04B27A1A322106E46D
00301B118714E4EFAC7DA5305857AE5DF5368911EF787920B39D289CEBEF9F80
00301D1F48391AFB47F24728CA327D9EDA4D0FB27EB3BBFA6520B167B20B9295
003026FB186349B2E4F0823CCF19044EB8D8025704637861A01FC73AC48BC473
00302AFCE6F606D5983A811FB4E73070CD1B253A9D01F59A388656310EB80578
00302E228DB9F62E85D1C131D0538BA7AB931ABFC9A9E6972FB927245A09905D
00302E50E9238D6410F85B49F180EAA75E546402525B95DC7C355F31FB1BECDF
00303D35B4DD230AA6D664592942FCCFEC61625C123969B9AC202C88CA009C1D
0030429EF117AC5CB9BF1838DE8C858FD1B9A5F52616AFCA895B1204F0FC0E26
003046605C62FBC714760F4A744C5AB2A9F8147A50DC5BCCD512670EDA206B5C
00304D5C2533762229E63A7BD808EAB4815F97DA90569AC4799C505CDB4EFA90
00304F156F19F5822C0654AD1A73DDACDAC73705AD61B6FB0426270FB8CF1524
0030527F6005C41FFB4A5F6F232F0A984354F4B3F3E03A5DFA96C38181CBC5C4
0030530F01B0344838A5373F5D67236EAAB9EBADF7DC80361D46D6898169B7BD
003054C65E23EEC14593F1C93339942A8A9E43CC2B8E2CC0C0103B81452F75C4
003059BB42197B946D4F2010AFD208DBE211AFD77119E1E387A4700B86810785
00306360943BD71AF9F35A77DBD9131D02148150EE7365F3796A50D8F6EDAF73
0030693F7143F4ABC6FBD1D038190AB2FE13C7C93783DDBB0A72A1417778BFB1
003082ABB9A20E044C8F8B570F64452E6F4C7C903E8695DC7D20B727E1DD96E1
003084C80E025F04004AE506E683965DB459375705B9F4DAF4247C5F63E7BE6A
00308739961148074D3CFE64B1ECB3E1D9D0BA9F061F6092E92DCA48BB76F893
003087858B186028644200A9565F4355E7C56B85EADA11FF9B69933DBDFD5F69
00308F23B3CAEF2C37BB709EE4BF677C4C3BBEFD2890E0F94FEA6E240D1EF7E9
00308FAC5DF45451A06CDC07D7C2B93A9CDC928217BA85683BEA52ADC7B59CFB
00309658F5F2F36D444D74500140905BA4306909F1EDB2D2C18141200849FE7B
003096EC5143374C154445773303A3CECA88BD7D37C160EB5DC611A910394DF5
0030983AD5A924A272FF4C00B27FA92A19772B6B5701925D870CCA099AB326D0
00309A7E6DCFAF10A821E82A77047827A204ECB97AAC4E68C369CC8130DA0BD8
0030A0D8FFA7A743CF379457A584217FCE29884D0C3CBE4170D036D46DDCFF21
0030B196EB8EA0AA8C673DA345220D98749870164478068877B6E5434E6F6237
0030B56618B11CA6AD37765EF6E96666A0959FE8895E1B0A3DDB5B787765DD4E
0030B8D1C2B22BEA563DA9E06CB59591D11FDA492DAA4E5287756A746CC9E9A1
0030C2A10D259B9FF8C4471FAFC4EEA162DEC093FEDFCC07BE7A094295E6AA11
0030C2EE94B73A2989687E1CDBD84841B51DC9A9CE4782AE62EB22FB2E20E022
0030C466C13A2BFC9F65A6D829679EE3F63BE74BC1FDE22D9777FDC61691E927
0030C616C7CE7DAA1FCE0F7A157BCEE3B771EB0EF00568F0CA5C29AF6C8EFA41
0030C6AA5BE979B6E2822F202AAFC8169AB5F0668862548C05217404FB1CDF6F
0030C6FE537DE439D15C2E5F15F3F66216E1FE7F53218A48FE4D56640200D0AE
0030CAB9114C3942809C526DAFFF07956DD9061A83820545AF1D85ACF6821542
0030D12061A65C1D57BC422E29EAFAC6608D5C6DCD0BF88807ECBCE7FC38BC47
0030D5425A9F61BF3FEDE61C4834DEE24D13E428DEF01316148626A54CA377DB
0030D5C4E10FF3ABDA26EEDAAFFA147F142D72D03A420566B7C232D46AE74D74
0030D6A5C7AF5A8F20923145F83C28016A1FF50125A1F93FA3B7098BFCF4E7A0
0030E146D2763D1C6311F17DD324E024802186BA573B48799628C46E57AD1396
0030E2E0B51F2A916BDD6EB9507C2240D81A7025BF3C7E8CABB371AE702F210C
0030E591769BC15F049996867CE29173E96DD30EDBA8AAFF19B32D11AAA8BBF0
0030E88A16B4AD60CB780C091919B1085B1D64A0A48A676E50ADEB2FC9DBAAA7
0030ED4191A90F80AA5CA83C09769A6924343D295C0B7A8E18817A12064777BF
0030F17148D95ACB3624D2E06606CD998A771BD874A2C2CECEDE6A17EB9BB4BC
0030F304BEAB1B47303049EF20CE37DA0092C2AEB45E944054B03B06194BCB5E
0030FBD0E75B71E37AEEDAB19C836DB48ABBD6367C8EC317685903786D97C420
0030FC208C8B81291A4E11F30A10B6B623D6D3751E3C593CAD0163BEB34968FD
0030FCD22C247CDA87539EF7DB1557EF7E4E4FF70EA11459E301E4F86D033DB2
003106DEC124F1DEA5A63C0048C22D283BF0DB298B67A9E06BD9E23110604910
00310717379FD0F811644ADAFF4C7EE722C414831F8B1490B695FD06FAB66BB5
00310F41B16C0E1364B8827879BB5DCFB9A9D6CE33EBD8DF8649C31E9867CC59
003118D79D1E37F42EF9F61FB98AE51D861C5BA49AB2892D7AECA4CB010A1612
0031260E03928C260067C340E5E7F2B9119958AF0D01020B0251318E2EC515D8
0031318B8797460182EE95FD2C1B3AC360687BCF0ACCF094EBBEB6932E36DCE3
003134F867D7A37EB42F40C4593C6A00D10D1658F047FCF6D7711E01B3250808
00313BBC2EF08C4E089AE687FCD4AA3D5E7A178C6DF06677C4593524F8F62A4A
00313D50BA44BEE614FD07C0BC34DF160A4A39EE2C2CA3AA00D1243370C33A4E
00314210C8F7E12D5EA0D60C7B772CE83DB09177E96E36AB385E110A7322C67A
003142A57741259EE1405CDA42FAA7740F140BA4F7C628ECE545C339001D921C
00314863EA853B9C56B6150C8F621B4BD7728E662BAA5A05E141844913C794E8
00314E6BC9DBF464CFB4006D2ADF90EE1DA32E25E953648424500DC8D6DF76FA
00314ECEB0AFA5482E14C4869E5C138451A564862136E5BAC1AD477F95B67410
00314FD69B6E459F37AD481783D08B32435F4375BC3959484AE3217FB3CCE0E2
00315063254D7142D1C9F87515A3C878FD475D2CD8D1D335473389E78EC6064A
003163F52284BF533397F6CAD943EF1743E3C64E091881CE9547C504F8A21C56
00316D45D65C2021FB97F6109C351F9D4692A1FD4103DAED22B0FE348C439CEE
0031730A7B136AD572855BA554BB740DCE0AC2BA0C1C288A7769513A881BC3F0
00317424F18BB5ED4638B8B2DEDF770A01E2EA19346B14E398FA229618519791
00317788BCE796FC7D1605629CD6C1D2D15D994EA60C33D912C01986C2854AC2
00317AE8AA2A85C0D858EBC0346E6CFCBE1FA7221CB08822F752B9B3B7EA7E39
00317EB6DA4732D6C9DC2F9E43F829908818AF7154BF7A8DDF18D8FB9F045313
003181F0A59559BF387470CB57E13E7BA2379F2BAE7C351354D713FCE4DDB3A2
0031826994F57D9D1B490F83CC7A2841E96CF424F0640D1D57DEB1A7D8AF7BE0
003185EE0A89043A23E185F3A854D8AD0BAC5E53E2D9015E1B0DA36B0ECE2488
003186ADD13EE6683C6F0381EB2F7ADCABD8523EF09DD0D2B46001208E8F3878
00318B4C4B4876590D653C644E7D01EE95775CAA129D386745FA4A6B4A761275
00318DF7DA048808137EDAF53D77C30ECC95DB0431CD5E61B7C6D6074C52648D
00318EF80EA0A878E06D41BE844C4754C727E259430D158400D6801A43D30363
003191B92564966E2E6DFC69C1FCE50B956CB57F91813E66D2317ABEEC340B1F
0031931199452974A39D6EF70FED7C68DA26836E494F796A61B1838133802314
003199AD7E514242079FBBA3E0B3CDB2EB806B96D82591EE90D8207AD921F8EB
00319A9245C5C2F384351602429F18403744DAB0E98C6379B51BACEB72762F77
0031A2811517B1722341B6EDE7D25CF3C1243EFF923E909666B8841C48F6E98F
0031A3E9337A6350220B437A967938A3A9169510277C2634E7B2142E5311F62D
0031A9796D609B8A8597448573CCDA13A4C5AB81E2B41C189693181156812BD0
0031B6A1577A1556B1B23AA5E390724E1CDEC1084E490DF7637EC552BE0D9955
0031BEA3929FC1321D6E5E39AAE09CFFD0E4030B799FE3D700599C82A808412C
0031C921F9D29C5C9146AEA2F03AEF75BBFAB36E3EBFF33E176D31EFCE882024
0031C97DE9CBF77628494D4CF9B031A0F769843A74CCA8C7BBEF6A30AA6394FA
0031CC45555C8E2BD4F5F6B63FA043CBE5C586C52CAE3C2069864ACBC5876539
0031CFF2E2984B3BA268C7D232EDEB647ED00F9ACFD5DA5F642AD44D31636C46
0031D1EBB71749761ED85F235D8D13108FB51B40CDB0DCB70554B762E48DED81
0031D892FDE3B8267F309CA34294FCB56B411C4AF6B59D85C0BF07191A148861
0031DCE254CC9891561FC0705BC669D772E246EE98AEAF1FEBFD948B8A54C179
0031DE8AB7B25C58148400D168D6521587D28C5CD4E76E9090B4B0C9675E8E2D
0031E2CBA00D8E7E9F4F9E653AA29CEE3F69548B764E1343F19F18E7F39FD4E9
0031E848A435F105A705DB73349254677A7811A1E01C83AB58F5859DF32415F4
0031E923663B1AB4AC5CB20E02D65B35FFDC27244B65FE0A3D22D3C3AA0EFB46
0031EED22FDAFC5A646E6207BA69A68A4D5E50D9EF29C7B57F623393A04995D4
0031F1B8764734AC3CA423AE935380C06EFAFF6111328CB280575C20B29E5E8B
0031F7BB5FFA081D0B7D0C25BFBE547842A4A3C3301965C7E2F543AC5EAA700F
003203E31022FE0F64C99CFDCBFB13B89F3FD1F96CA9CA2A3863814BE01685B0
0032040C9551A6BEA7DEE0E43349A734868B82D2761C4F0949C97841235255A0
003206B252C08A25B77279E5870600C761285EE6FFB4396F2D921C8E879FE6AC
0032195227F0BA7DBA49F1ED238BE26F095047B162667CC8C3FB1B7982E16D13
003219582965A2863B957D5B53CA684B7865046F0CE1EEE67275F1F2A295F72C
00321973B1B86EC08C762EACF6C67CCE92F78765F7C6F7F93BE2B1EC7D5C3AD8
003219D252DDDD0FE76367B4A681E721DAAF9CD5C4D5460079918CF52A067F6B
00321AE414E61D315802E9C5B6EA589818C3765A5F8E1D1690816CED81BBEFBA
00321D25388170CF07036D7D5A7E39349A16532F247CCBFCD377355622B3965B
0032201972817775F705027C2959BE1E2E9BEECCE90F0A8A53BA6988F9889190
00322152EDFF623ADFD7C29E74E61F68F967B8E541BDC3CC1BED31F4C945CD6B
00322577E3CEDCA4DE017F37A23054110016F2D9F48D36B0C5465E5FE391C173
003231D0AE11907DD1413B982986C83F9BEDE5DD91F3F408F6608E9FD5A1E852
003237A4E0E040538DEDA9E240508B93CCC5BEC0914DC1D4F6480FFB8C3A4698
00323805ECED0F1BBE8C1C3007972B171B25A791289D926462FAFDA8B9D39212
00323A3F6093F78106EABF17954FBBBDFCF2E4B17C920CAFB30062EDF29E2590
00323B20DBC5DD871BF3D149F0C1E1CE4025E408C3731923B1166A74D3EC2D10
00323C83E72EF6FA5FFD76019F6A9F9071037A76E17183953A8DCC4B7723DCFF
00323D3DE48E8FC79C2CE902BABDD8085902885F9BDB988A6946111BF2CDF4FC
0032403F6A03775244AA5505FC9DA41B0C1A49F549B32737E70DDB1520D47352
003240B8325A2F9B2A0269FF62A1B8F12E7E2ED406C98F3F557181815BBCE407
003242345B0DC44135ADCED5408719EA84ECBE52FD7091A2252BB6409CF84EA1
003244C70E0789C03AD86ADD0DF4FF11676F7459A4CBE700DA3158BAEEBF89D1
0032484C908FFFE858352984E7DA19AF9A9796428CA065484D9A6E8B6B71ED67
0032485051FEFFE8D069082299D10685E59C3311428084F6A8F47B31D52753DF
003248C03050CE99C305946C7D1ACC5ED77FE7891C8D7CFB13F7138982496EAF
00324CB36449686FFE03BCBB721CD89DD8FEC7DDF5A05605C144CE825FDBB270
003255271E928C5D236603FFD8CB13EEA7338C634D9EF088796AAAD48B013D82
00325DB1CED690EC54B5A0D9A18D98269F42900D88BC7D6BCF6957F24717E449
003264E8558385EA8C1F4412BCFCD7A3BAD63E8B4C59B0E8CFBDB7110BD671D0
00326A7742A7AC953630F9DBA35D7C985DB4229A08E127CE334B24A561D38AA6
00326A7B66CD05B0F9045F2557E89009279933735393EA80DBB9E89E8C64A72E
00326AE0C949DBC03FFE0819889E789256CD567D95511CE9A078CCA6F7C82C8F
00326B44D8581A3AEC44A0E81182230FC7ACB71B649CD4D2CB8C79FED0001546
00326CDF1F2552F890BB6804F319E47CBFB6796171F453DDB76D7FC3E66BDF13
00326DA897B16089F783800ACA491C73A9D0BF2BE402B72C9F8F2480EE7E6BB8
00326DB3F61F73292499D6E18240F23F29BCB9C94F36982F7E02178EBA16660E
0032719EB3D76B291698E5C3FA4513EC7720D03B24EE92C2CD4D923C643C815B
0032733CBB7F166F28FC6B418C0F501F551B7144888E4812DB34250A16C25E7B
003278C85F14259D0AB3079B7B60881E15EAD3C5DDF6AC93DC3030ACD34947C3
00327A47498EB615F4FBADC4F5EFC592CD6EEF9AEFF8D193D3C26B1D571D40E5
00327C294A006A3B535F0EB18FB67AC383430333385CFB620916A63736C2DDBF
00327CA9C8A7DC6C1F5D0996B0A18F695A0C5ACF62FB09C678AC5890CCE0B89B
003284D509C840FB1A71AF5DA51EC5B816146975FE7042915F020896AC56EA75
00328B441DFA517F0AFFCF3290FFC2B9FA2EAC16D417F6EB586FA89B5EE1D900
00328D549DFD909DCD1CDAE4C83DA0E8D24F5134C10348EBA49E6524685EBAE0
00328F4263C229F5CD457C8929421DDF9E7D5D81165BC2F5089A337B3C40BFEB
00329177CDC1FD2905EB87A2271EBD4252D954FD0CA94AB6E08E581B618D369B
00329373243A6AA1D6370FE17C65F064164671CF36817B6CB1997201FB8CFDFB
003296B6EA3FC7553F8C00DE82FF7A980DE2067BF011A53627A63C165D734ED2
0032976D56D7067F67CFA07E99CAFD24A4A05F461E28EF735782F2C4BE8F9D68
00329A229F3A0BE5A029C538846075563E66257C1952D8F47121AE54AD2134E8
0032A17A0FD7DA7E6733F1A3FAA5EAD05988E9CC740162B1E1BB8A09F4EF11AE
0032A28F9BF94A426A65DCC2A2408BCC43C7E9868CCC1F16AB2A179F31F35EB6
0032AA7448309DA33D754BC0B7C10DC12698DF0CB5EA49FC9DB184689BD83D93
0032B0247A14DA579CE19AA8791A798300E6F27C6578353F991E1193F14602E3
0032BBF8A962F948F30EBF5E9029AE7178DC061D85CC0EABE47528EED7BABF38
0032BF94C80812402D7D8D0F96CB7A60F796E9BB65F1FC851514C9B85C69C13C
0032C2EA0593E24025462E8C2358E98759494105227618BB8954C3B73393024A
0032C4BA61466DEC6560B9A6C05A3870B84509AECE8578BB8769465E2E1A25EA
0032C4DDC55E9879CBE7F25D076DAEB1192449827589321176E7935CB6E31B1B
0032CEC318E43561D9E85433BD1A99C48CEA05B0AE70AB43AA6095107064F70E
0032CF8FEF54E3BBD315A32765F6110C96C32BA92278C9A358F6B96C10116178
0032D049B209ECB5B6A67BEBB665A9D6D5C36E9EC37871B04E41A816649071B8
0032D3A206BE1A033BE3A720244D701AEAB495955BCED51398EA40A1965670C0
0032D912EBB8430FEE19BB589B9C0A1A434DF1A870B5099E19B19F7160B89498
0032DCA5B646A71D263EC869C5A7BFAFE482CC1021F85192562D2C1681208A4C
0032DCBD74B5A907EB87CA076A2C657AF934917072BFB8A70973AB7B2BD25601
0032E195AFC8DD1611F04A78ABAF7DE34623AE10F122FDEBFE88F16390E47B28
0032E4CCF0B2A9CC1BAE9E6F6FB7542E784ED16DB358E411E887FDD019952013
