# Supplementary material for: Data on Vulnerability Detection in Android
Source: Data Brief. 2018 Dec 15;22:1081–7. doi: 10.1016/j.dib.2018.12.038 (PMC6377051; doi:10.1016/j.dib.2018.12.038)
Supplement: Supplementary file 3 — Supplementary material. [file mmc3.zip › Apk CSV/7001to10k.csv]

00820C7A0E95A7EED84640B65F83ABBAB2143B8812EC56BB1665EEF6B588B1E0
008219EADD7C445BC80D83E02F8959886450CBA14CB078B0A1EA2A1242BFF53B
00822094FA002F402B22DCFEDB50CC44411256A8AAC0F0F882461954515BCEED
0082257CBD13E7F5F1B295C4193DA1217D04B7FC5C0F256EBAF568077365783F
00822C346FE8A865BBBD0088585A49F0F437031A469B0C7861A49F6857456F3F
008233683A3E2FF68DFFAFFDBABC011DD1F2AFB29B20C4BA6C22A1B4224C2BC4
0082340FBFC3EB5F7FAD9558D29AC30F2C71FAB2A9923A1CB6F50A8DC5BC790C
008237F22A11887D58892AF48451FA53A59DD0226B5381E1B2407D8C8F2EAA39
008238F9CF84281AD4519E75F99B5AFA86FCE8C9AD64E0E42B71F1F2E005D2B4
008251391CDCD46D8B6252FF9BAD3D975E83946B10E7D14288096A653EF75A76
0082526FEC39CEDBBAF7448C86EFC64E6216A77BCAAED817B0ED074D7F199A9E
0082637F78D3AD167D1C08B814545AE995B3481B5A3FA786C8C7B664B2E63F29
008269D897F52E3D19DBD61109F06B5ADE20FC37A869E8D188A2B0B03572C8B2
00826A6F524D7B0950CC27107FAF3484308FFB5EED4439CFB81FF3EB0A27EBE0
00826E96D890F00E4ABC8C58315C4BD4FD05F33A40567202278AFB0DFAA684E7
0082715984B7037BECB27651FDBB837C77CB1952AC6F27EFFC7827F6F5AE52A5
008278029B6E2B69E056C6E4F63DE800F905C03598644C507210C3B9F6A74D0B
00827B67FD8C54D7413FF915E6E115B4FCFEF94112ACD08C9943828DB7D73CCF
00827D72F5248503BAB4C312DADE636AAEC40FB02D905C1D64C0F137E48CFD85
008287E420A29AD5A49FB68CB7239BCC4103980EFE96E319634A58E09FFF7B9A
00828D1A947010005D15E26D27A16DEE78A7289B41704BE0344FFA170125AFC2
00828F1347BBFC357F772A0405C29ED765B8D8A2A761221A8C38FD810405B6B2
00829077B2DC73A0339E60BAF51F85989C44DFE44938EE0C3B5F53A63AF1D04B
008299C5CCA025370CC314D7B7F90BE3C3FC28E23BD6291B67D9B1EE87E30B6A
0082A611B8009978D95217A49A7BE9DEDC7FE7F25560EB86285C3310BFBB31FC
0082AB40572CBEF57EAA06438F17F634AFCF537DDC8A81E42F7A52EF1F635514
0082B0FDAEE570D5DCE30358D17DA8D38A23F51C352BEFB02D6BDFF46BD88B5F
0082B8A8E6D051982FF1FDAAE40CF866467E5117E4F5FB5930BBEC76516D93AA
0082BAF8ED124C5C29EFBAFE01B6F065EDDDDFE433D748FAF49711ABF3B5FBEF
0082BEAAB0AEDEBE0F58C822BEB1F6B4284A920FE148DE1D25DEA05038A2D195
0082C1DB6BCCAE07ED38836044BC1AA3B1E7D9240D3D50A05BDF5301A0325362
0082CE895770FA5DC0D5D21F5C77115FA6F970ABE1A23F1F27AD236F488FB80E
0082D242ED84F9360C362E9A02DAD54446D79C96683FE3EEC29801A031D6539A
0082D3623F19CA689E268D074586235E48749933D619FA1F181F6A76769E3888
0082D5A0EA385C53C1C9FE2B7876E83A30C07C3726C3B7293FDE5FEB189486BD
0082DFBEF3298F16502412D1DB77ECD29BD96CEFFA3D53A9B0FB6498203ACAFC
0082EBC81FC39AC40F3A49D8F3A7A829A0F03D74CDA2A7EC173DC486214AA195
0082ED8A026EDCB691EDF9AE282AF0C8081834CA8C7BFB9ADD0BE8F0D28A26D9
0082F00A52B18B5C2B4FAF0C7E3B7C52B3ED58481590D94F091C8DAFEEFE935F
0082F9594E2FA63AE6061213DE217A46EBDF4B368FC59DBD753CFC7AFAA1AF75
0082FB6D5908B465CB6F3E60E0D06740F86788BC1004737DFA591A94BEDDD920
0082FC63EE4100879E45B27E5CA1942E3F2E914C809D68893DF930C43E07AFF1
008300CB93750BF4A3361B783082DD0BACD0D88684599789082C2B4757A99F32
008304BF70ADB1523A87ED7732D5D1D6D9FB3DDB559A4485ED7CC9CA9B5BEA6D
00830BB075DE9EEF05102F808D830173AFEAE22AA37D10BA868151931B47748F
00830DB625F65068CF77D2FC9EDD1851589888C6E753C9FC3CD9D19D66162251
008313FA0C84FFE9739A01C951B740FC5491B3C430AA1AB629F58689B43464C9
008317B0DB2348912A4B3297EFE3E6FEF2DE6ADCC2B99A33480CAD0AF94EB857
0083182CE0781961C928C5EFE2A9264E25207F3C4AFAB7640A44B1730F388AEF
008319704F66A48CA09803115509DD1B9D65F79DE3CD755E7E74C9CD9BE37ECF
008321CB8BA63DA1A6267806470E8AEC82390465F8646FC0CD975253BAEDE431
008323078E4B16AA74AA7B8230CD3EAF9B15D931A8980FC928387774854ED546
00832540C9BB4C5970DD2722802157CD1079DD5CCDA3853D5E0DA12618B3DF99
0083267360965AA5B6C5A59A8FE3B45D0B0F91406080414B402391B0DECFEC7F
00832A8B9F1A28797D093B6C19043E50C797431B054BEF690E9E22724EFC7394
00832C2C9E431AC077B17219E71FB4DC0A30B2DFB313DBF07A95D97847CE8B83
00833060862CFA0768E835400AEBAE8F42332F26B3D4233F2B231B6BFBE9C55E
008336B95D512502280CB4801C92D2C546D221719B21A0F23E369726E1E71A4B
00833DC34EFFFA42EDA7F050E0163A0E1B5815B08819239711D757A463264906
008352ABC51C98A32A80DB1DD5A733CD8C5DB3CC7F5457DDB42051B24DF90B05
0083532A1C734E9A2EE1A6DF836708ABE691B4F99E80F9B0A9FEC887CF531659
008353392F721977142B3E77852403809F10F6F22670237850483B6F87D41166
00835D095C5F41763A0098C58F0D2A7ECA85C864817D68041D996D7ACBA20403
00835FBAE1BF1A1C63E33060DFCDBF88601425D98F614662A104F06D6CE0DBCE
008360828CB2FCCEE504627A34463183B02AF1E64E5972A1FF4DE185B895F2E3
008360A1CC6CE8EE0E78770B0661CCAAE6BD194FF10534F8484B1305582249F6
00836347AD4E68A121CC491F959E909E84E895335AFDF4367C1CA320258F1D18
008364028B3B182FE0609AA9FFADC9F3921DAB423E9A4C8BE781F0A71E2F2F26
00836AB814E790B7DCE8D3E577D5C0768FBC2C240380B455BADFE70CA1E4AE02
00836DF4383D4B280E3E2C04445CEB7E2C9879897E219EAA2DACAD17744B822B
008378F4B0D5B55025E694A2DC4A341AF6F3504E04621D599C66158FDF15655A
00837B1E2DBFD07C05111FF23C3EA6703B58E33FF757588DF66F54A759EB7F22
00837FB3587D8C4C4D444A546B4533EC4ABA2C139A246ABA6ACF5D79D0FBE1BA
008385697C88EEF2E22D83AC25D2C92BC468A33540610F768A96844DA578FBAD
0083879F8F61880E51F0404A8DD6B97AA9E10BECEB4501D20091E52F04A15646
00838F9F93AF78E990D5083248994020F0A0400D7036B732A6863BCFA6B2DEAA
0083A16887CDDF58B019F6E907DE416896E8D6678BEABE6A63176D99B04FEFC9
0083AD73F828C559D246C5F74AA287E89776E931005C7DEABD902764D185FE8E
0083ADC7E030CCCAD83E77F1E7658B7164717095623DC629EC0C0C12C33BF81B
0083B5430AD21F71DA9BD05C356D9BC38CF942A065EAB558E573D22C5E84612D
0083B96F4C30600AEBC1DC4BB9EB320241B36348F888263435E2E73C1F421210
0083BA36E0CB75552451A6171F4C58A31323E48E16570314BD1C604756C00932
0083BEAD5A013E77A9276D2622D00F1008B554E1A25137B67F540AAD806A8581
0083C1B6E8E56A0ECC4851C3F03E74C0A06B8759F1A0654C62E2BF63DE14C1B0
0083C4E1BC4F3455CBF9532AF444B4C6889CFAD70FDD4834F51865B4FD297749
0083CE247E776E52502FA8F436E525CD45D08272C9BA8F6C06C037337E431FD0
0083CF238A4EE3F56326B168124F11B9864D857EA97782E5C5EB1B3A0A39D7A8
0083D35F41AD7295B771245EE484ED4C6419133384DD7E2406CF96638FE220B5
0083D5099944169A8F3159549928034D4ED67D045EC3F5C70C0084B0D947524A
0083D5ABCF3C636FCA083C301B4E3A383C2EEE3F42235A7169279A95609A2BDB
0083DEF4AB946E84F23F6F3B8589F0C7031FF31F17B2603EC2A8884BE5A56B8B
0083E19008F8B99CEE84DD4E03F2F0E9729ABB3D32899217A9DD93AFC80A3F64
0083E288E934B5BFF47E11EF3397245FDDDFFCAAA91A9C2B54F9D79DB01ECEDE
0083ED230D66C3A29A460E88034C47E465178694C646110386C009673C7E88F9
0083F07C95FB7647BBDAC44ECBD798E27259E6C2DA873FA870C4B5AA063F9123
0083F5780D00F62E22518FDA8B3DCF9529D91666954B7F462B5D540DBB33E407
0083F7F6A6C6E732E03ECB040DA0BD2C9310D7A5FE10371667CD7BE3FFF00A34
0083F894FF033E36CCB35EB18E103D58007C7333AD0294608EEB4988144B6A9B
008403B681EF5795EDDA3533EEA5720AB892F1A67CFCFEBA38680864DE341812
008406F77CFA69C376740443569DE67434D470FFCC7A6CD0FFE737674393E800
00840BB0BB1ED957FB681BC577354E5A3EF72106F8E8034CA6017A81B18F11AB
00841C7DA1CC07F64320248B0CE7B3AA0FEC660DF6F077839508D9E735F1773C
008426B9EA2646234CA1E5A2924281BFF256AA73F4472C515340AD3DA88C0497
00842753BB543984193B46824824C79A4C19FF0CC55813A8FCA4C229A73D9483
00842A9210E13D93EFFDD5D0A4A308978D184A5F72746B1AD2977AAA328C8112
00842FA5D986A5A974639A70956D1C45C68536E4EA51285D54A08462083F14AE
00843D92FF344780D6EACD7C78CDA37AACE899E5374489D11BCEF8B8A0110CA5
00844415931EDC2F08F6F0A424E0EA439D6032459D3702FE358EBF60EDF2877B
00844416C9EBC113CD2156490CF4A234B9385FC1346D2D61D1958575DBC884F7
008444ACE10ACB3156FA41EF9DBE1E0DB29F8875BBA031B1DE74D1F1869DEB6C
00844BAEDD7DF25C21E17BF1A88E0B147A937EA0005B9F0CC08E2E72A7597CE5
00844C6F3FC101D77D030AB143FAA904B7DF9BC68B128E051D0B357F52764F18
00844E8C84A89F41BCF540440A3992A4F8AC2A626C6A1387402EA695B2CB926D
008451571173FA509A67FCBE8A10899BD13BE5A5CAB3DD14EC3D608C88B6CACF
0084534C1E2185D84F4FF6EE8C690E2BCA1CA5A1B2251B676914177E527BD3A7
00845464E2A1DABEB6D489066EE7CB4026077FD9B1B5984101274EF51E2EEBC6
008458F16C536A70E72761A18AE5B77F41A32EE77838362BB1668ACEAC0F4A77
00845AF743F4720BD226D4ED8288A65AAB40934422CC4F50092640F32E226B30
00845D4C476DA59B14B93551361ECC557FE44B8AB8EE57158CBEC7FABE3AB499
00845E6C6B5A1749D782F2F931C3913F1A36D8D893B77E5B80605F2500D6D660
00846014671E1F6B83697C4F944FEA8020024980A267D9B9196690FF7D4D9C12
0084606D4FCD88E4DECF6FCA49C8519F6FD83CC087CBEC73E8F9031EFD67B858
008464E38FE63E201F8019A320AE458FB507D7AB9D3BC304C272BEA1853D193B
00846D6C427DA6DE6B8919AD63AB8FDA90AC32A09892AEB3ADE66BF197F629F3
008470032AEAF6DCDCF40265B3F72000DF8B7F17E7796E52C95EE903D7DCC6B1
008474107ACF0917E6BA564F1F35F7FFE5212412E0FAD1CCF93998BB32285966
008477794FCAD39D6337A6265BE1856616EC6AF8CDA9683AACC9BD76E6628577
00847D32DEB5161DFAB2379F1AD749EAB2CD387450F2AC6497D4E94C76331C35
00847E818CDFAD4A8721E48C93D8193CB96525EDC83EF97A9EF2633E32F776A9
00848050DC034EC8077BE0AF89E22B8AA2342D1F2D7088CCD4F444C288B6C162
008487B264B3039D245D22016669D32D613831C40BA2C6B30860F45A46BAD265
00848A36A7B221EBB300BA9A0928DF99D82CFE7D751EFA1836ECF700CA76A6C8
00848C3C93C89166CA243A4E3CD82121857512DFA44AD8BDF04CAA225DDBD625
00849116F53362E134AB871C044F07CDC62567892E8397214E47E4515EC6AAA7
0084935124B98F540B249CA22D734DE0626D17D6A426F794DFE168B70DD1F1D9
00849E961359C343DEE1DABFF65149A9F13F8E430754F1451392B090ACDEAEAF
0084A11CB2D40B82A19343CD4F7BF9698331740DA5915C7D92294CA5541C3E62
0084A38E191AD833BD9A48596A91C3D21CC78F1C08E855F4673BA45F2DA1D62E
0084A3A619123C95F0B17B518579FB1BC85665BEF4EFD243A89E58AEBB26F4F6
0084ABC95E64B448638CFBBA18DFE6C539777C209239E25FB26269CE4CD814AB
0084B4AD4C7308050423B3C9C95D0C80C897341310CE94D0CEE485CAEFFD2EC9
0084B67B28340770262FC3CBCBBC8D845CF0A904A081972BF7242D1901A8CCA5
0084B9AACD21DA418AF0D9928A2B2B55259858C94434A8A81D0D2E076DFC8CDE
0084BFCF10D07C569821CD6E76707B81FADD5E915A2F587CC08075DEC512C475
0084CAD7A7EB3C13607D7989D8B18D8E253888CCB831C772246E4113BA26A7DB
0084CDAA51DCCC4E8344ECF3DFCE58C5661F0B762FC6D48B0F5FF69636307349
0084CE4CD9628533CEE8AFCFD7AED6401CA0D6210A8367E6BD139745E35478D2
0084CE573B8A038628B77E0D17FB90FC73A3F86117D09E74670DECC1853AA5F6
0084D08444D8DC0BAEA8CCC8E388DE85607DCFE2483C0DD9ADED0BF572E531BC
0084D0AAC5630E99EE5F8ED0410868E510F41D43EDFCBF33A3A741B77B67229D
0084D2E420E6EE968A08E6DEA4670CA404B5D35B531F7E077BA151B5129A0D16
0084D334E2F17AF422AB69446292F6059D214CE3FF33E0A73E4296FD3C607842
0084D3899C2B3587248BF33FCEABE19ECE314EF217CA2FEFF3E04DDDCFBEE8E2
0084DB1E1DC8AE66E4A46EE34872EA5051985A8AD55CACD12C9B4FE6CE44349D
0084E055B499FAB2CB74ECFFFF65396856A8DD9E39DD912AFCA0D5677AEA8129
0084E7193DCF99D9316A72A900D817A4B2A9921D095638B10B861AC92F388E20
0084EC2427ADAB805B8727FA013A41335D5123DE49E18DBED3128B552D70F1E2
0084F1A20FD97A23CBD336FFB5CDD7AD1F9F97A5E0B213EF361EFB571B8BCA30
0084F35FA5F3174D9295F7124171B3FD7A8F7A6AFD7E8C8C2AE144C6934A619E
0084FB81084DFE727BBF0B2F376DF691A7BB8BB19AF47AB32AE5B5AA55F97CC9
0085000F1A05DA3B6BB0BDDD8796FD4508BEB8A5DA8D204DD37F456EBE080EB7
00850388B4B16A4AFD2EDFEA84584435158DE0E3FF1CE2D620A08BF2676D70C9
008504AAE6111BBEA5C708AEF7444C09C8955B40820698727111A1F6738E5305
008508BC1CD7BC44BDAB929260BCDB9F5C062465A8F4A6FF01BC7FEAFC3E2142
00850A731AB7F880BC3CFD0112B58240614274E4CF7EDE49CDEF5B60C28EF531
00850EF30B52DA45238A3DC434B1F04B9D6037FC6DB9F498D5B355D303A0C1C3
008513BC97D1581DC6F25EF98ADE3D3F34C45DBB08734FAD4BC1F276CAB58CE8
00851A9C70CA0632ADF159E69BDBD588B935E4FCA4B14EE36BA0B77CF64BE629
00851FBAC6921E282B9A9B28AFA5A949EB6F0CBFD1BAED9F1060E9581BC4E8E0
00852110257A65A2292606AB1129DEBA0404DE91D61882953E13EBEDBA9CB4A4
008540CCB900B35C43156D4D19899B8D41BF3AB773D52E1BAD36B6AB9CF18F83
00854576DC667F0B19C401144765D30117D73EC830DD0F45AE51AD696DEFE9E5
00854ACE4D4FD3202D27A0E94154A81E2D2FBBB582E56DEDF41BCFF26009F0E0
00854F182A045059E6577863FE5ABBC8E86508899882673724C3BF2DE6B64EA9
0085513BC7FCF526A17D6AD95AEEEFBDC36D7F0A5F071755627526C37BE48BEC
008555C49D8567A103D1FDAF74776D6F35A99875180CBCF2488FB0DF81D1D52E
0085571560BA6607E636C77B85E3724C018D0A9E18AD0F4CD247202B61CF11EF
00855B63E776F6916E8358C92D4E103B845BEDB4F3A2358DF6D3ED9B1A1133E5
008562B766462A9F30A629A05F006222A17795653E82B63AB08D49E95E7077D5
008563F6B1676E926CCF458F2A459539A1471A974A738D35FA437583527A935E
0085653453D51DC590664CF749F751D00348199EEF05A2779BED6BA9E4B928BB
00856CD4CB4BA8CCAE4FA485D8C59B05F774478AA649476C9B0764EB1645AABA
00856F6F006D142448D578E19729F648CB4339BD2BE6A52527826D6F6FDF5AB2
008577D5241B8D7FAD2F43E399A952F4D44C3E6F92B6C13E5E40374805042498
00857866401859176E34189DCCF05D62786038AF6E4FC73310FC20BFABE6C88D
008578C70AED9C19349CA958C1B14D8828571D828347379EC9DEE2C7A0393F6D
00857A98755CAB277EF252AFF1DAAD0CE0F153E7D07CD2DF95C48E81B883B03A
00857AACB222C848DA07D6C6D0D567DCC7E2D7C76AAA02861B485AC57EBE3C43
00858054CC1F09BF47425AB6F77DCFD186C503B5303042922FE85513A4B299ED
008581828E1D09044F4E6A29CADB1DC6F2F7DB70704949E32D9B8848BFBC234F
00858513684CBCC50C3B7890AD587FDF2E8DF6C995F802E4E1D6B9D088191D5D
0085862EF510282AC0CA7B22D1EF933325986F8048E16EB87849F250D0C48EA3
00859245744DC271B157F0E641257F1A482FD5EE031E38E5FC8D680D45AFFF2B
00859C6FE68EF94B56D85E2A69170606C660BA4A0A677C92EE060199893DA3E5
00859D0F0099FE5FFC06D4A2DF54523D96A7F558AFFEB392EBFDBD43DC9F740B
00859E125BFD9F1FE5E79E8E0A45DA7B04248A1A33532C23669153D45D9969BF
0085A56CDCC14186418F962FA7093CE7DD51E5BC316400321AFA2D9A2FD4E2EB
0085A979316150755ACB7145567FA7AA5D4146F3D984586A7EF186EB1B6E9AB6
0085AAD38AB19F698D9698E37856C80EBAEE6DB06DCE58BE23832AF6EEBBE1A2
0085B11DCF68BACEB37ACA37A4B5EB4124A50EFBAD41A4C705C9788FC9AF7AC9
0085B85A16A19F6C0BF9FB143A22BAB6EFCB55D60F4177098F9EB19D2A5F571B
0085B9817F46E53A4166212F00F502276431BCA010A5DC1478822AF0F94A0A55
0085C54D28081281CE7BD05F4B9B7C6047A049E19F56AD7E94947E51912F6FB2
0085D0901FC061C5D1F0AAA3C9EE4DB9632EA593166F6721EECEA901608B85AE
0085D243AC02877BE67873AEC0DF60CCD0B494279D19DD212B54E616412C8D4D
0085D86AA804AE0A30E31621B1F7F4F7331E211915E277B00647EE7560FAD3C2
0085E4B4E85FF1D5C95B83976FC84E2D1851D51FB02FB4598A9324932951885D
0085E7EEF7AE5DC20756479508DA5519C90E7F3BA59D2E259425FA2BF069743B
0085EF0D08220EEABC2EE423CEAE0E15C0763CF656F17F9DFF61A59B4FB53906
0085EF2A831E47B6BC8DACF35FDC596AD99192EED6B122221479CD442478034F
0085F192E39FA1F5B489CC6C08C3DB60A2790E56CDA11F4E987E2D58A634D1DE
0085F4C2BDA4EF0598B3F6F34172DDA3F4EEABAA909A01AB7623A68E44703780
0085F90BDD1460DD0890967FA125B225359A8B43E5B8C2691827C0FD5E7B7173
0085F91993943F76DD1768A087D38AC22490B74ADFC614DA5F367E218824DE68
0085FD74010FF1F40E690BE00F84E883C4F5FB927A2E18295B79EF035F8F2188
00860B4DB8BBAD6C5FFA008C52082238C4291054E90C78FD8DB2D4DFAD708C2A
00860FE29355B6E5B4139B0111A7CBEA865B018C9E1255A20910743DB7409A1C
008611555D8DFDD7039B6CB9D5237592828B1305A28D831B8C5AD5A9DB907F19
008616E71FEE834E710BD91A2CF0833E3FBD244CEC8235B6FF0284CA92FFA817
0086192CAC4264F8432C6190E1D5FDFDF5B333B9F161431995AD26E8E96DB4A6
00861FF6775971AF24D98690E05791FF0D26540E3C4B78614BBC4542725BFF49
00862C29A47DF4CC6563B6AE047F107099B89BEEF748410E4FE392D53140CAD7
00863084A7C0904579E32CA800A7538CDD08A508B7049CCA132EAD7A25A93EFD
008631B517E5798961010AFBC1FD810E338C6D7BB4C6D4B3CC85BAA9B68B3AF3
0086363369575EBCFC60CF8F4BD8336C465D4EF1C0E26DBFF46EE714E0D50FEC
008637F31E9E2F5BA43B9A4E1E2515E5A1C76C9740C7D0F675EC4A9134EDDD1B
008643DFF992D7901F7B69E0A008E67B7CA03C6CD633FE6CF5BCB2FA0E41CDAE
00864D29A3883DB357EDD47706193883CDC9CB958CB349B9A433AE7365AB67ED
00865BBED9B6287591D0833D3FE78E01113F6DE4D842AAE522B519B428D51715
00865E359ACBC34DE495252747F5D2E03D3AA65C1E4539A5E9A525BA696E30A8
00865ED50A0B3E5E94B4C505598DF3123EA17FCACA7FFD7EFB00E9F828452A66
0086639C89676EB3B6A9FF3C5DA9AE14FBDF8EA114BD994F13C236637F0F0130
00866DD95F56217503706C8FD7097E3B3AAA2DFD27E0A3B975ABE7CCD2B646B9
008673E2626C31CB3FF231B81895CEA81DB0E3EFAB586E35898693A1501BB917
0086793AA98D8E8EEC7873FB3EB4FA509693F2D0A8D7808AB19C68F9303FDB0E
00867F5D8D99FCDD1F1EABABA8F2BBC49358953D2036613944EF1A05A3F76B87
00868382F089885B5F9B128BE49BAEBD63A3FF7A0D8F475DB2C97396122EDE29
008688547E6220C5CF2C944840E884A94E886E4671AB4B16C4EE580BBCB7283F
00868D4359B0F1041EE7E06DC2052016C91F5CB29D2A3A94BEEF5BF89920BF83
0086959B9C1FCB28916B36CECE2AC9091671B439FAA518456A50758D70BA5455
0086966BE5F2A86C52FCB6009DDBF78A4BC4F23A6DA58178ADC340A6F89B76A9
0086988BB00AEB88B009A88B604B08D837CA1F6835E9446B4D5C26C1E3849032
00869ACA0C3302FE2A6A3384ABB8B556A3586B1B40C0C63A2A904D8BCC45251E
00869D2B6A3049D57D9C4514EA4347D0AFD36FD26BF611C6C26778321ACFC9EA
0086ADA89C4ED525D084FA794EB7623A0F247DF7BDF7D82F369369F649B33BB8
0086B41090847981A2C222B6A4DD1BFC34C85143B8263FF149449FF921611F95
0086B8A5462F95317B2406382C1532D8B53F1FCEC36F6D6E7D78530E1229C18F
0086B8B3490B1D8F028AAAEB58764555D2BB121104E5B3A57255E6CAC9D1E869
0086BA0FD477B9F2394225A9CCE4AC996A7B307366C6961F30D58B6A119EFAA5
0086C95AF08C09D8BA2EAE91468F9946A00D26EA851710C003930C3CECC94CA8
0086D19347202E6027E0196E9361013FE0564B0124BADEB63CF1C54144FF7978
0086DCBBC130D2D178C394A88083A51ACA85B78F0FF7EEAF0674F8B25B6BFC43
0086EA323BA1B59F3261B6A3279B60D239C766C2E29BEE2F03428B58A64A81F7
0086F057250907DFA2FD94F6E61945787AD2B4C588D96CFC29FC89931CB5ADCC
0086F19FB4C90613571FC135D845D6E07E3BEF4AC22FF35B562D528A1A9D9956
0086F2737AC0F3D3F60A2450C67F073683D10FC6D815CF71F9D72F884DC92252
0086F95837FBAEEB0EF4086D9636D5B8D15E1ACE47039B23FF8F06EFF6CE2AD4
0086F99F9683F0FF3B163B528A6F428C43FF636257730C82D18C7E37A6C286D9
008703F01C7168BD436AFC80EC9F3A8F24811EEBA7BF1995D611CF3DC3F6854E
0087060F408F4E0C90A62AC9B6FE1C0DFBD3F5C716CE87E141C2241ED29BC4CE
008707614660B0BDE5356A30AC7EF1E6CCCECCD9AE5036697709F747CCB8CBB3
00870A569B3B4A4DD2B551D29F5E0E705FCCDC33F812A962B1FD6CC68A681B58
00870F99212E1C17BD4A6EC0133FF7FD4BDB21B267F6403723EEEB509F6BCDD9
00871590C08DA9034F00746C2E418EAB96F6D82BFC87AEF49A987FED52B8FF77
008716E9082E53699420E878BAAC3A2B6FF06768AA0AC2105221ADCC477A9F05
00871E2309E8E28D790384B52C2C0B01602F67C667E835F2DE7855C7CC0C2356
008724EBEB4D57677B2D6BF4C80DE4FC44B33F7452984C719126DC7A67F10DA8
008735374C6E9E4DD8EC990A2D65D60AE77D9221D2F381EB2E532C7A71D9B5EA
00873CE623412E2C6069636E2DD239F232B46684D894D3A97F676D6B157724D2
00874446032EC72F352C328B59274D271FBB6439C9A27BFB3AD5B3845EBDEF65
008745D31C53C8C3CF2FC3B67CEDCECCDDADEB4D07DB063B2DD8875F7E85F399
008745F096A522318CCDEC5CF5052CC78CDA5B9D510A99790B81B91A2091F264
008746B7444AA83084777300F65A4520FE05871A1D042BAE785FB101537AACBA
00874C30FAD341EACE57E68ED76EFFF0EF32E9D6AD60C7E6209A2067E265A78C
00874F69A627E2FE4600F8D2F0F62EBACD8F20B5E7C94BA86D4EDA3D6A7AFB65
00874F970B4230DC8B8D1970CE37BCB24BA9A55C64858354F966A2890E73D925
00875616F619415DF7030E31BA6B72EF31A76B8A73C61DDE1FA7821F1524D0F6
008757FE85EDDDDC5846DA2A32F46899D503F594A24C4135C54AB12C30CE5CD6
00875A3B89C5ED62B6A17F485E8077FC48398CDA6F6817FFD7BA4ABD9A964FC3
00875EEF6ACD084765F943D72D17A8757F66B66317BBD2DA371BBD2FB46D35B4
0087609C5922A916126941BA7794DD13CC76BD5A2B06A4C953B1DF59A963EA9C
008767231B185AFBAE7BF41B9D287E7810B04C65642A4794780F9AB0B1E31712
00876A23B79E9E489A55D580BF44363FB92F058DEDEA4FF0477F338F3477E210
00876FE036FAB02553CD40CE004E4E801FE5ACBF64E02070CA362B5F6B9E3504
0087755B8EE09F27A82A1C0978E80C6E76611F143011FF8ABC4F4A18B06F8E55
0087908CB6737CE263E6DB35D7A1FE09DCA81E984F800DC46D61B5C04832270F
008796E363B6E0AC66E38C78768E70D19E2EBF44270681127E67CA460200D9B9
00879871F4E758FFBAF382DAB5C46D8D3338BC734B44B8727A4EF169EAC7BE6A
0087989BE4BC4704B0ED117D3B03591290563017142AEB00D40FBFF649E76E44
00879FDD79DCD5CB3865F822C8CC0AE77ED605CB7AD1DBBE9C61E49C6112B763
0087A0F0AED071231DCE972790ED287B9A83F7837D9FC12161100D402E2B9048
0087AD70F86A434FDC035E0F7B41AD81F4F9D254CC799EB1FC7C6EA60282D947
0087AF41AB08A55C2F4C61E17F17C3E103DD1BF2AF1E5562A4805823D2AA4B45
0087B2BCF727EAA1F152D61BF4B9A516E67D92346E091F6466C8A176490F107A
0087B48C6E501099CD1525C69DB5D0E31D0A8CA191BCBA951CEB6FB9DB6C6C91
0087B8E6540F8C8FF51B2CD87D89DA5F4692A3ECCD9965A8CF1EB2DAE9D666F1
0087B97FC40D7FA5E4FC28351118C8297102301473ECF38A7A754FC6774AF671
0087BAD6B828E2C02894509A7044C9D93C9B4BD18A4ABE2AE5FFEFFE055F7F54
0087BB95AAE1390703BCC3686D3BB192D6420E35D9066FCBA476169EEA80BBE9
0087BD314F4C8D328D1067DB8DABA7D350E872452AEF56A330788FC14790479C
0087C16F933B78E5AFF242A42D74DF1F36E8BC2CC7E542AFA876AAAD37476854
0087C2B16B9AEC629CB6A8ACD53ADA1D0E8FCE79B2A6B7F4BCCAD1A70D98912F
0087C5AAF3CDBB85487DC76486DB0470642B915498107FFDDA6DD120AE49C751
0087C76AA9EE4B29382FDA70D66B6E2BB0DE573086E382BA1AEE842906EC0577
0087D7BDFC0B75A746B51412215E96F6EED93C8E1FEBF2C92F521786184C98CB
0087DA00515184B32F187D1D9A282A3F5806DC7FD16B21E6B221A10D9216C572
0087DD3B95A621696073E5C2C19DA7281D374885339024F7CBABC35AC442492B
0087DF1812870A5715D49FBBFD2D2E5E97707103955DDFCAEB2B1B758645A401
0087E16ED94421BE762B6577966E9FD35C3E1422C4B4C146879326D620379B14
0087E4690150B5628D5AAE46D5F8D1C50EF16E936BE349B0E3BD0EDBEBF94814
0087E7CB2706CE988315F7E3AA73B362D2D878D414A55EF16BE67735FCD6705D
0087EB3FA7FF0E3AAC179D53BD7CB83EE19FF467C5A9639A565DA4D4902ABA59
0087F4971340C8386F9F10ADE62C7246E34A17635D1104C6F9BD412CE87A9834
0087F5BBE1BB0833D462A4391B9FA25B8147A57115DEAF29D741CF9855B7E9B2
0087FA45C6D69480A83B61AC19F90B1E6630582458495B403F548B3EEFD3BC69
0087FC4F7A29DA8CC4B3C6132AD59FBAA2B7649E51CFB3F80BA7C8E25F41470E
0087FCBE94D1625E695A3D47E59A8DDBFC89A3C865C8F2A18A92E5BCD0B7BFD4
00880006D0925CF334CC96C841594EF7555FA81294B437E6C6D4D982C665EBA9
008800F7978AA9DD9890050B982A64ACA08BDD968538D1E3CF864665E6CF07A0
008802476D35B7F280E010AF9F75F85756E3AA33873A76B5AAA9F1305E6A1A23
008804AD1E9E1B18E57229BAC5F8EC9C51780449B18490C19223348F2860FD0D
0088070E014C5844145B2A0C8DAB40A30B1621338B4874E4F46858C4D846C34B
00880EAB439B6EC68CB00707B55856ADDC2CA01389EC855CD445D9CD5D9F9D2F
0088183CDEB4EA0AB78BEA977C6002BC544FF46CF7BCA6DB5373A1B3C0C9ECCE
0088273BE1509392DE352639F5B687688A147B8960F5C4C10288D42B69705CAB
00882F5DC9993630C3C510A9D607144E28EC6D10B06723EA17971BC6D4B80103
008835C6C4EB0699A657ABD32BCF67140E1E1E0ADFBF168F2F8CF9C1DF9628ED
00883730CF6FA7E1D0528D81FC5A091C9DAABBC6AE5D3D9ECF03BD83C9397EC6
00883E32D35DC1FDCB7B85B73E529F795177ED7D1A8220007968E63DFFC49F89
00883E943A4C373C6F3A8A44390B1BBE2CA8FB79A3E9F51EB0FB73EAB89AE4AB
00883F5191D709489ABF73B3899986D3A3AD6BF2F639A3232203A950E8B20BF8
00883F74A2B89AE3B9EDFA433973E8DBC67A620C93B269CFEA89CA46B84F22C3
00883F81828563A243C1D90C0C8B2075F3CC88060AB613B1570C5E5C2ADFE1E4
00884037CF2A821ED946C536D5F7DC3A4F7EDF365D9BFB622A2B194F9BFD7A2F
008841F59ECA4B98A95767EA10F741C4446FEC04862EB4DAEDD36C07AAC7F237
008847589D5EA70708B7811F59B228EAB5B1155F2DF131CB28E66C881F1C2EBF
00884848888B9BDF5779B6A0907F3006313B9BBB41BB84151F1FBB34573D335A
0088530F66EA751A220DCA7CCCB62E781A6D88C4B3129D53C7989E97437F7115
008853571514E9A388CA327DF356EFA2FF4F502E48CD1BB6CF201B84403259AA
008856083A333F872F600447B864D3B9FD9051CF77D3CD2C1F29CE53D35CFFD0
008858FBEB3E9FCC2232BABFB0275B6D7565E3EDC113F3F6EF3E5666C2E4E8A9
0088771B2098D46D2F90C4F46554B925111CAAB38485EAD3B64CA5B4048A61D3
00887AB3EEEA14C94ACCCC5F2B32EC93C9A31432E97166CDC397D5A012432D56
00887E295BF8B1C0FF95F39264EEBF26D8604625FAE8F68200743C3F31A70006
00887E2BCD26364E5724B8C9AB7F745C3BE1328EA264E2E3648FD163AB3E51C2
00887ED9243911F568CBFE1C12814B5CFCA921E75F8DE6F38C846E1C2868B967
008883296C2EF7A239E558CA238C625CDDE9D9F47902526332B60DB21BF931B2
0088838F7D1E13F0ECAEA0CA947043842EC714E492DBCE907A3493F6B20CB11F
0088892991E33950D6A7A8F7920833A926B866943F5F013E836FA6DBE82944F2
00888C2EA9A1978E3C6D4676F34BE31B96BCD92ADF9B52E64469A8832D1CF9C3
00888C47F174C91DC14DA3C47F8EF63E21875F93C7182F2A4D9D76405FA7B397
00888EA1DE21DF960A2C35A7C5CA82D31138CF45AC74287EA850A834228EA039
00888EF96EE7974D1534EC168585846CB7AB460C53FEBB981BFF11950873F8ED
00889034814B3F484794822061F0E74A353394A2441A5C041D48BCB681374924
008894E88A7C2E3EC0B9FCCE84B9E459BE33DEC24079E4D87E079B6341B7F72F
0088954D2FA4DEBBA40B10F113D987D2DAE2AB37F189B238656840D744722AE1
0088969C4F4B03A537A257FD43B1C8552372724AD410B6A477AC48CB881AB51E
00889DDC47ED20AC20E9ABA523841EE12E1DE6383549793B02681990D5349DA7
0088A0E9AB7CBB03A45411E0D2F0C3D7ADA3A7EC0EE555614D12D653165B986B
0088A6D7DCFBBEF4F0FF3BDBAE278FE43DE9F31DC33B71B8E791AD77FAE114A8
0088A896C1CE464578A7C868DBB553E33690B5E73556B6831EE52205D1156B08
0088B40263B5079960B3655512F31922AB019BED1360EC4F49C139666BB4415C
0088B59BD23265E92387C662376A162FC6DA252A7896CC01F7D9EF197840FA3D
0088B6EDE196231094E3098276880CFA212969401EAB16D29300E23D14A92DFF
0088BAD290458C17A6774C60D9932BEC635950C376E8321439DEC68F9465F9F7
0088BE01A370A9A5C15D72B5C4B2EEE38DFB22670EDBBA86B6BF13A447C56DDA
0088BE9A3AA6D72DC5B8B7B86B67251CBC16CCB0AE52201A84DE6F317F0FEA7D
0088CBEAF3015DFE7541C0701921C0618ED329499958954FA36375EE3E1F9C3E
0088CF14BD4F7DC61E2C4DC938ABABCDBADAE353F79FFC8DFAA3265D8C858531
0088D00DFC0C6359B4234210BA9A78454B20538FF7CED3A834D2539C8A04DDA8
0088D351443B8A464DF324A984F0A3CAF14A734461A7AAB83C44F2497EA9A093
0088D6976205305B630E57F3485A1DA0538455E6BD9A8C12E3A13B3BAA77B59A
0088DA5EA3D7899DE76BAAB74D517515031EB5CCE3FCBBC9AE473E6E7A7A3738
0088E843D6DA815F0B07AE9E34A336065878E70551C8EE59347886A74B188200
0088ECDA6026BB56653FC63F2C0406AE2AA6954E03508B0DEBB76D4904F95E5C
0088EE8F2283FE62925D308AC14DE4449F7A9C4E5ED6A7CDC35E5810B60C12BE
0088F279ED7C4FAC582EBF3593E45BF1B8E5EA6FAD046399BCDF0A7705ADA7E6
0088F5BBA3E52CC9CD275DCCA8311A022A5D2E63164B3A10A7F515A8717A76D4
0088F88AEF70EE0607EDA8756D70B7A8A0A704F3ED86CB0ECF04B334CD01B826
0088FDCFCB1337F10A52E5FEF6BED943E55737251B5BB965C78D1CD45CA6EDC4
0089059C7D6EE61E20E4222D2F7110B0368A5CA37B345460A0044E1D8DF28C12
00890DBC49FB8FD0346B11B98B5EA8239CED26264A0331E40713444B586E9CBC
008916DA1F5B7A5D6AF394BD7236A7257C943AD4DA7266FB7FD65D0C17F13756
008917320F90BEDBE1319BBE7A2721D81B4C9D2A7BD151CF9A8C59F063528330
00891857B572390F44F0E3F34189393CB9F3827F35853D7FE376199998076C26
00891A9998284959085C320AC3168C871AF0FAABCF12D98DA56E6083B462CFD9
008920EBF1FE5A9EB0775B83111F15ABA9D3C3F465E0F443BD6856127D74F42D
008932B320AAB81DBD4E4E53464562D1FDB03F8111C4FF9E8F9E7C0DFD27040E
00893493A4F54FB40E61A4F51862DF56AC32DBDE687766F8AD8F97EC139096A6
008935730F93D238D0110F356268A368FAD2BF781EEB8240BA1DEAA69817F441
0089358B0D8272DF5D3A64B191EA8AB5302925AA5F1019A4A22CB7AB251715E0
00893823CED147297CBD049E5B49CA61F2A5B11989347E0B16E226C5D34490AF
00893840D74276A4F0AA5643FE6F1BFF72E25B5B5E49A1BBC43208C189ED7C8A
00893C67C0AB057A004AD64573A2398F933E65FC1BD5F3ED273DB0BAF354D3E3
00893D9032437DD714B4298EE1B52674EE981E308CB21F73B3E1A0CF3FD503BC
00893EFA29F8CC2E1F072E5DA2008C37A6763B2958DE7B220B021A7B4387E3FE
00893FCFD597A3899158A4EC7A8019F4E8647E611647F3C13B6A8B1AEA51D2D9
00894507A87D9C04068665A49616121B1CFA673B1D3FBF85CE81E5D27232226B
008948184388C1F2AD722023B8782F9A06540E8E30D7C53A58755AB148B1B056
00894D786236BA1BFE981C04EAAA1C6AAFAE0AD65457D97915BA273691560A2C
00894E2594F723FA4EF021818F0212292F742F6EC0928EBF19F14F3BEF4216EC
008951415E9B5E86336B19644B5879F94AE3BBE47FCCC82BA643ACC45141D47D
00896A0C6C2C40ED9CAE5AEA60C4A3224CC8FE06DC356B49E77BD1325EC4836E
00896A86B743B1C344387A7BAFF4A22D6C99644ECCDE74EDA7F35A2F981D48C8
00896B1EC2F0A1F209AFFAE7EA14A6E5900E5C1DA2436BEEDFB1AC826E75054C
00896C2484E2A61666CB5A58E6BF43B2DDEDCA7888DD125EA1034CA617C6CD3F
00896DCA630868DBBD022947A49D593057A56BB2C8A74DDFE1B4BAD2A1A4ADB5
008971E0FA3626B02AEF159DA3A4DD16E8A3A8518046191880DA9378388E00A5
00897942C6C6C698A675983EC5D1DBF21DE4692F4BD7A383E384A9D4CBA3473A
008982C9000B817CC5CAFC18A071E3334757D178CFE92DB9E3E95D20EBA278C4
00898C803DFE76E165AF95CC4DB75A14455CECCB25CC93240F4C7388FCA38C1F
00898D09DFC4A6326F6256EA339DBD680FE96271379A938C5FE1B2F9033DEE49
00899140006BAE68F96A7CE95A05878B2BE74F22166B4D5BBC26F3A1C0B54A81
0089952ABEAE45242FF031AD01B9EF07BC7CF8665914955427C252E4902FAE72
008995715FBC3BD36420F9A74FFC8E481B78DA3DBAB8AACAE506A46BA2B1C821
00899635C350BDC43832B50771EDDD6CFC8DBB3C33C489555488E9E273BD567A
00899A2C7DBD3212C6ABE50FBCE3F12968045A31115055374355C9DD1C710C66
00899C5F034CC7778C0B99682944FF64A835602E43535A8479ABDE352690F588
00899D7219EA7513EAFF1942C6C5D784B7C88AC00BE7E697C4ECF755DE6174AF
0089A04E9A12DE70A60E42033D54F14CF25294F8E9113CDFD9A6278E36818608
0089A55CAE2D86FF55D797D3A18CA56796F4D4CD0C85D32D23B3C9811C4BD2F8
0089A591747499C50DA1B0E128BA2ED7455E5480009BCFEBDE3B08A0AE41FD30
0089A6B9AB5AFD38830CDBA5698C68200D0F1879B3088F36ED73E709EBE84DB3
0089AF6B83DC7B31C78269CA3698A0CF24E2DDDCA309F416CEA058FC22526137
0089AF8961E3F3D21B2B17C1B838E469F79BD266CBC6B91D1F6F40241D24DE02
0089B5FB447F60D97B0B0E6DC9E04BC19AED358CB1E1C8B68B6E569740B2C7B6
0089BDFECBDB7D1B8FD0FD1792AE47C36A170D2C932CF033871153BD09C5B860
0089BF6BF2E4BB2BB46A3CB7941264D7AEB6D953963AA0E9384C2BAAD5885404
0089C412E51217C25E054C8675EFCA4142D832027B61386B5B69B5568D775650
0089C536D0647941EA128489A55FF590E6BD760F47B1F37CFAC0B42F59469D04
0089C7C12B1EFD59C0191E892FE95752F9E4567D31FE7CDE81C4E634CB4F9B65
0089C8BD85D5D61220F1F5B11AC9B29C678CF04D0E5E2FBE2108B493A3DB6C7C
0089C8E42BE1BDE451E523E64562B614793CC71F3CFB7A2C4B4948C506545C1E
0089C8E94C321AFFF9D54B68EDF848EDD112AA2C205F80556D1ADFCD8664449E
0089D59480BA65892F410104323A6084C2CC70F4B1F4088496B93DB39DF4560E
0089DBE4AAEEF7D13310729317972B490EE0540FEA3593A8AFE176CF124A5CF9
0089E06E2D85525F468EBE6ECD958E2222D87CF23BAF85C778229EDF83AD88C7
0089E3A0ABE8E4FE12FF5806C34FD805C0830ECCB2A300985852F2F8C05A767D
0089E3E402C8966283DEABF91B8C17A1C46D5B4268712DCF515BE88E2DB962C3
0089EAC75811F19E7A6EDB3DB541B9E6FA43F644AF8F7C013F694CC102915BE0
0089EF72C37B339D25ECDB0349E43D496B0C636C233EA424074CE973581DD004
0089EF9B71BFEFA25F948577A005B48B342723130948C70595C4FE9509287192
0089F397E61899318580C480D8E22F971189A2F651225705784C9C7A1D15B47F
0089F3A8FDA2808F9100CD8B07A1D05FAD4167A30B6EEC78CB4EBBDCF30B16F2
0089F3D782CB3AD68D27477C5DC9F4E8CA06654321A7F555E41843886B221406
0089FB55E71FD681D409C24D4A102FA37D7B3EA4B65518E244F7235B1350C578
0089FF85566AAD38BB36216C051726945B1887FC01D99268B9D15C5CE07C3E0F
008A065DE6EC874764194E021DB742465B06B0867908276E37DFC307BB56F0C7
008A0B304F44D6EFC12941CCDF9583A2BC0CFF610814D6A09AADDE8E0E086F2A
008A113930C360C3106B663F1E428F676BEFF394B47A1A44E52CDE842730D03C
008A1D1C523CD62C37DF7DB3E816B36F32189D2F034CCC1C9AF1F9352D21E2F7
008A1E59F866E8ABED064505BE1E329F186D490BA42ECC698B7A4C900E617962
008A253AB5731F702BE5599C1C13C5565E05533F4381EE4F10A8FBAF5FD582B2
008A263CE739F10A2A7806A93A5AFE9DFD3E002292D91A9F746038F25681697E
008A3A316DBE1D83EA70104C4181C09E29C1097DD263A2AE0825CBB10162AA5E
008A3FA9DBC7E1EB97875DAAFD3D5FA8774650580A6F361792AB12F40E94F9C9
008A44E6158BEE4361B26F24CEA627FE21574E974B4CC39CC09774F2B910E840
008A5446362984537AE4F0D02D1149085870904EF8FBB35052B0C3D74E3E7662
008A591E42BAE278DD25AD6562360ED31FC8E0BE09CC25F06B4CB14992D1558F
008A59DA4A51C8C572BAF18782AD6FE03BEE176ABDD4454D1BEB78918F27A692
008A5B6839D317D5A333FE5B51B27FF354ED4E4F8F99DFF964545DA0AFF8820B
008A5E00DAA2C968D51D40DD508419C46D4E906FC9538B00222E5AB3F256929B
008A6138D763AC40D8B2211329C6FF1618A9A22E9246444E68A6E08B6C7F65B7
008A63AB6C108CBAE42D21D0F561B192BE508CB275D621EE7C022061FD5AD56B
008A6A2BE371712D745DC6148364D04D80A0CCCBE67DD901EF0DC1A855224210
008A7753E1EC63C5C8E1C03B04DA689DF976E4D8BF7345C53657B6D13637838E
008A781C99A328B0A7D2B57A6EDFB3F93DED68C4DEFF62B031E3957B479B6C00
008A8F5093FD1E8A4351CD8F1045F2C89F8C2B11B9690F5EDE8A9AF2D968CC8E
008A908A938C5579EE350AE496DD507C35C2DFDB9BCD8787A095153EFE9B7F0E
008A9AD30614873199F829BCE03EC1F45F394078093AE5F1BA12EABF750AA91D
008A9BC26CD53F59AE63DA67BA3E87D19320E98A530E22055C0968C1FAF6EC80
008AA06C61DFCE9556180185255B661383D62AA9FE907026F71377577B236A45
008AA9297ED710D6006593A1155C06F761DBCEEB68BB0B0190C252CBE0335609
008AAA9AE1252063EB5A150C7BCB7AA5266D79AD23D84D3E25785D8F82523042
008AAAE11CC18C70712CA375A964B90C29D19B082F04198AEA4D5A9B098A4A96
008AAC3C589E4A4B216EFB2AF208DAD6B74342EC3301545EBFF7E5D5B63CBBC7
008AAF82E776CEC1347EEDE732C930C7039AAE04E7E64C49CF3994285FDD2645
008ABFAAE24755C26C59353F03B61FC6CECFDA2D7D4DCE52CBC80394FB9EDD79
008AC3D9283A15F09BB8CFB3E090F9FF5BEA13196F557D6E75736195AB6E991F
008AC7D53A9C2AAA1C4504DC125DB2DAD6A372D4770612AD5E1D64CF1DADB1AA
008ACD63F5E8C10CC083F3D4F7FF321D4960142FBBDE8D7EE1024C463204708E
008AD52FFE3F2B05F0B31DF43468621897F8B2C1724D94C0B8CBBC5E896FCD38
008ADF1F0DF6AC7D8C644B4A9550B3F868FF237A181090CAE66F3FCAF1E95A61
008ADFCDB355D5F20D6BD81D6AD7D336B5B33BA14B64164DC5580F744F4E8349
008AE0E14642CE0B310BD16BBEDC2B82441EA02E0ECD7357ED043621B2EF1AA7
008AE6C256681A684114D2BD5D59D4974EF6AC862A004D9F761A80D45F86957E
008AEBD91614354FE71C1C3D93D5D0FE2DA43836742A1AF5FA94D6AD44AC3D3F
008AF3B054A7A86B91AD1EB5D5CBCAB4763EA080B802BF35CBC14AAD3266936B
008AF44B51FC07CDDB3480BC4B2898256E3C6384B80C41C61177E53C5452123A
008AF64F280E6E8C713DD9839662FB41AE278A8F3A2E6EB3FAC09FF319C666C3
008AF908ED9CB24942EB4EEB2A60314DC7FC1492555DBCEE22504FFA102D0759
008B04BD0120862E1129C63018BFD8F79A3D82F2EC5B31061C0F843966E4A32A
008B0F09E97E5AA08815CA9A16E6EB81FAF553476D11F03D85255143FEC17761
008B10A649F7FCFD2766691AE750752EF22A92E804FBC28852099C58757B8438
008B12CCBB9AEDDB2E91173C7868DFFDD0E7D8B4DF972F6E3DDED621E4174949
008B1DA84F15E12D56A1AB572CC45A276613854EFF845ACA2FC72EFD921B072A
008B1F3A6BEDF40F12DFFC8F0EF589339B1F769E354A21F4D17568D38C876794
008B1F9B2F8420360F9E9D49CE9261F35CBFDC7CB0303AC14438004161B93445
008B207610AE6A2260C5C4C8D2067112306A4A3DE13499D0D4E4A1FE0AE682B0
008B281547C716280548389815F6858329F29D155D96955E2D0B55DB6267119B
008B2ADD41F4F6F50B701A9534A6228F95060A90D4E2140A2B353477BB055B26
008B3A7C478928E94893C1199E6A83B8BE854B517173D450A72117277CFB35B0
008B44A55624B9E0CE9602726209AFD0D79B3662A04CCA5BBADEB0B695CC0768
008B46968151BB147B129F42FCF46E3AA7D3EBDFE6CA58FA6A7DB6D59876BDD5
008B49FB2DFDCCFA771CC17A0DB6E8140251D36F2EBD644889E95B3EDEA287DC
008B4AB8D2804283E40E5E0E5B6CA222EE86B80A470EC142DEB8ACAEF10A77D1
008B4AEA3D9903423822427F2838B16F6B36E10B5940666383D6A21D889744FA
008B4C929A093D636EF9BD59ACA13CFBAACFE175EAF37BB3507341F0804B2E32
008B527DDF7E039D32A7F882744566A018680C1AE92DAC2BFFE74E11F79A08B9
008B53B66657E1B0AF6C775B2E0502B4FFE5326C30EEF8F82DB2728BD3BE9D4F
008B5C3C3C8630863903CBD87E5BB631026BDE9C9D11A3B30C2A40EFCC98102E
008B5F4A4DD8F46EF04002515EDB7070BB998AE590566EC255E2D0A5461DB849
008B6BE93B3C037EAA1D7482FFA254AEDA9405926A0D548C65977CABDE964B0D
008B715665A96BAE76744FFFA308E0D2D6791AA0F5178B5EF7C01147224B390C
008B744C89FBDFD4919C6D271CAE657775E65BC06778E24539A6672AB92CBCA2
008B77C1805AA12768644397E03F7354002CAC6D95AA75E46AC4E8E7950E4A18
008B7B5033671E444B312866B9CEDED5DDE54513B12B5791623C9EEDD5B43810
008B7F27DFC242DCF27CC2C3AC9224501B76C5A9F65E2C35D1180F253F704009
008B806CB403D1C3EDE0EE7F9D26C8EFA69A86B1F963A22E4ADFBBF9BCB17CBA
008B81CA9BF39746A685B396AE868568544DFC9B112EA511715527B7E5AE1BDA
008B88B2449876FC0177508A3CFFDDD8F53D34D33DDFE7AABCA55517E5A3ECE2
008B89F3F26294C2BF751B9E34FF82E6B2C820648E8C71E05FF127E57648D8B0
008B978CB05D5DB16D35D000FACA245943DDBC0BB2C8518F9EA64002E9EA7D6A
008B97D63F0ACD09E43B6CB5CA95A3DD83398F721ABDA69785492C8750B41A97
008BA93CAB53F4E7C5534A1A61696E2BE49A14DFCC8DB3E4C808C1AB34971EE6
008BAB849155968BAF1C2D7EBCE3DF8500D39C5BFF232AE524AADB185BB71B2B
008BADE88D420132306364F29FDF1FD03C611F9A1ED7F4235454700F2E9FA33A
008BB133A77278F05B829BDEC40756ACEFC43C994230022F39E74D0C81B012DC
008BBB96945E148F48F7C13C7686B9EF0513D45DB3F161F29540115F9B883139
008BC8D09582EE640751692D0BD6452D47DA0C646709A90CABD7563D815B775F
008BCB67968549277543E2787C285163D0E5DA6EE53A8EE6F273EE81AEDD6D4B
008BCFB96C8CD5BAE7AD5689DCDB4A0612E4CD34987B19447825C0F85F6F540B
008BD30FAE6D762579306D8465D0FB3888F9B807FD0AD98BA355B8D5DF0B73E1
008BD4CBF12B4516D07BF9535A73D4C25C9563220A4885D3171B4E59D2398BC3
008BDB581C30EC3CB239B8F244C8CA6C0635ABEA3B604B0D579A6204EA9AE31E
008BDB91ADD79829B5529D5E1DF1A9B1C41E57D651F8747E5B749FAE0C18E298
008BDCE544DF1BE0A4CEFC8B7EE97B3E3AEE8B0B823670DC80EAE0AA3099CD04
008BDF065AF322AA46863DF6B202388AFC5A912883C4E7333C9C8BA1C3CD5419
008BE344454D2008FE5DDD0D6E74FE90EA9C4110819F603C380FCE115D71EEE4
008BE369E4156E9034B05FFDC8CE64450DBC7F71C5CC13B1EFBEE38668438399
008BE878DAC3C78F4ACAAA1C6F00805C31CE49EEF65921C5EA4B729CAD7AC752
008BEB8866EC1ACB0B322694D375BF5ABFD86EC3866E945DD3DB2381524C3CAB
008BEF9D900987AC726BFE51A40CD79D3A562D5D76F341858D3C0F5BF2BDF1B9
008BF53FC8A3294726B504D9B260C5E83C163C2007C5CD2E55ED4E7504E9BDC7
008BF6A090574020441D04121B840889166622278F40301051EAB16E0A76B263
008C0D083092EF7EC7C4DD27416B257D46F8225E903A11AA0461F044EE6BBC2C
008C11926F0A39B1608BDB676804FEA9469D61399E31FDE58C21172C134576A2
008C1B26A2F1A2CAF5C5FE1D596E47278447279DA3145FB67CD17CC3FDBDA7C4
008C2736CC89E57666113561CFFA08278A27845E7C6575D94830B5EA4D28ECF1
008C392E4E72D9AC8C2F9B90B318663893A17C4D72A1C8B3C0C945C7C931F490
008C3BC479BCEC8C6B1891D8720C0E07AF339E5B893E14D2D493EAB2E73F435A
008C3D8815112003532312881101A802BF45C5B003A2ABFFFAB2E7041FF5AA97
008C3FF3592D6000DD8C4F2AAB8E543452994C1802D66476976186D696A4EE99
008C40C3A101221750F277B348E27ED114CF1388A45B4EE599307F19E53D4188
008C4365D81B778ECABD07378B1935E00AAA50BD98255379FDFDA0D00112E08C
008C464DD885CFCE4122D348A53C48C132D1A3CF86C2B0BEF92022D73B496A44
008C4DAA3696F7FFD7470940688DE111BBE8D168EF79870F429CAFBB58EABE9F
008C4E8B7D46ECCD9320299AD810B950C5BB7F19E42A2F46D7B5F9969D9C905F
008C4F61FA78138F4FB176AC827266A31906B5E39950A0A71731265A1E22F0FF
008C540BFB910E291A7AD4BD0BD26F3ED4D97CEB74877DBFE190930E6E7DEDAC
008C5648FAFC6AEA1B374AD919589314076C674C3D502D6BAE7D01F4B5592EFA
008C5AF3FE6E39C3CBF25EF6EBD39C904DDB4346CD968417B3CFA21F7E79CDA2
008C5DA7CF7C4A80113EF434519D3DF69D8A1672AE8DCADD0AF5B3C8F6930B35
008C643847A5131DDB0C6666A4DC431C1725962C569379B4659E5883D20D1633
008C695F574AA4D9E82B44D4F42C434AF628ECD10F66283CE3D8EA5800629FF5
008C6A2A3F735258997BDE9E6BE779FDDBA4DB7F13F8547D884F48CB6A6B14A0
008C6C588FA4022B5F743DBD9B5E07D17CA9ED1C60632905908CC8097A149DDF
008C6CF9AAECBF21EB45075E6F007F9D84DF80AEA74FF81B54EB4A98B5D818C6
008C76E36428EC65A210C5227771EEBDF7F119B0F00A5A85645F2BFCD00DBC39
008C7C765C448CC8882C471751638DE5F8DF37F635A940E52EF5C5FE130CEB8F
008C7CCBE8EAEBBE0AD6ACED4FB72323B726B05068F8721075C90057AF4D879E
008C831BF61082D7996C824D731B4D65BCAA6B63F5B79BD25296FAB7CB9A5012
008C840295F575356370089794CFEB46FC3D6DD1AABCE36CB261B7C62A1703D7
008C87551E7F25842A540FF16532CC148E957BD921A504E789CC4299A3AC84F3
008C90011032031AB14CFD44A357F31FCF0840BD44D5A90E60DCBD9E72141FC4
008C918E573B7A07971EE9F03B18C6AD708C402A2418979937AFE3C1F0444130
008C92358104897C1737650EAD1E2B1906011102FE842873F46E502740BB3CBE
008C9644C7597038B9192C20F9A10A1DB3CE59A0AD9CD5B67D81B6D85698C14C
008C978D48083CC3C28BD679CB59157D144D061456184885D32E9F50077DE2BD
008CA2B720D9598A99FD0336107A46BF63CA0A0EADFD3794D73105ECB6C4BADA
008CA5467A520E885AEF57E48D64BD52B1F90BB4F13CFA4998B02E79538F71C0
008CA714A4AC762AE49C9BBA70881C5AAE497E2BE6671A24CAC82B6921974C4B
008CB01304DC9C5C80467985007C4AFEA7A1F5E5B4FB6ADA4F749B54EF07999A
008CB2ECD47C27FEA278B576FC83FE315AA99F33A664F16964B8324A5E35CFD1
008CB3B5579D14584164FCE0A48B7D568415B30F03AF54F7BA9D7F3D368122A0
008CBCCD714590F2E91A52BB82C1AFA35F015A3ACFD063B4D9AC6EDFBBE864B4
008CC184C65AA203756741186EA8AFD91E4D3841637C5D83D11112E2F61664FC
008CD6797B6F8BD0C28215C5C5F9EDAEDBAB9CB6CB1561EAB3C0AB1D22EDF68C
008CDCA66885585FF0A20C21AB5B1FF95C8A8540DB9AC151E776D286D99236DC
008CDF0826E8278C53C94A006AAB07918ABE3B31ACC122D8B6F5A357A74297AC
008CE67A6149F2643E94DCBC8C8737793977A981DA23009CF3782241A022D517
008CECB16BAC5AB4B737057DD69900390DE43946B378E587B0810805369C0089
008CEF8BD14BAA3B5568E55CED9F04C93C369F9EFA3C0F5D40E84EA650553525
008CF1391AB7192116A32BAE3DC3738B0F8CD1B27B4537695439C32817B7E6FD
008CF38873809BB1A023FBC39F05DF40CA6C8621BAF0BEB641E21C51C88A0E9A
008CF6F5A9BF02E067B6117AC1F1B8C9D5BFD1EFFE49E91AAFD6914D8A68A509
008D01CCA09FE32A2E5D2A381518CEFF5B4AD300AF921E98098D2DC94F0CE01B
008D032B1D36A96FFFD85EAE41906CBC142E8347B1E604654883BCF6924EDE16
008D1266E0AD9E63C80E3549978AE6B5609018B96002B360585AAAE820C32598
008D14EB026A5067608A956BBB196D26210ACF752B2D03A9AFEA0D24D36CE431
008D16B095FC0AE2236CA7B09653C4E69A90195E2BED70F688EFA2579C1C6F40
008D19A7127210AD524B97F93877774F7E648BC478C7BF691879DD0B2707284D
008D1CF3F346F06D07734516925358345C47C5B7CE429BE39D560A0019E92590
008D2102F0D5605006952EB0CB22397FACCDCCA9124E792B34EA262BA66A00AA
008D2B266BB203D74F4DA9C385B264774104524D9B97154A784AF7C9FBB827DD
008D2E871494FBADBF1D08CCCC4DEC619509D88FB31E8DEC40A3C34E812AB7CF
008D304288FFBC3C59E3F82F53F1F806673482D6F92995F2268C42D874CA9F3D
008D320712317EBCA424DFAD891C98A2B244EFFD737801422FBB0AD45C1A4179
008D3BA79C29B8ABC883CCB2680E1F9D497345B5324E9FBF4B832426D1522CC1
008D3D786601CAEFB7C50043BA782BC88A471A0BD49A7A6064299A0E276DFDDC
008D4FF6F089EFD4BFBD056892E855D643FD170893B8A9DF51C729775ECAE10D
008D5A6479CFC72A47B6207C588FA15CD5573711B6E24BE7A6DC857182F6D6F8
008D609EAA2016E94D6F6A50AD36A1426373B81FDD9110D8F68A41A23AD0FD85
008D609FE95BC4A8AAC77A3F065E11E564D1F83556EFF0F657FD4321E4466D07
008D624B3FEBE666C996163739F414DEF7970B181878CD7B4A38061AC794AEAE
008D66F1C72F6D3528CCAB1297D3FBF476DAB53E613123E2CD52120792CDB94B
008D699A78DD8982D1A1FF688556116833143AA4531B976F1866E27FB472CFDD
008D6BE4026527CBCCDE5DB60F93C69096806D68AE7F36F382C010207CAF7F79
008D84DD9EA241513C77ABA064702400C6BE23AA455F580C0B2443A444933608
008D94D382ADDB9A9CB7A6C7491D867C099E069310945CC5AEC171649BCF1CAE
008DA3FCC460906A2AB2294AE0585F5442F32F6019AE69E74CCD07C4C5FC27F2
008DA602898BCE76711B9C1091AFD87E8C0E81B6E63DE308CEF020C840CE525A
008DA63003269BCED70EF13AD1C49AD7CF7882E36B30D3CB8408C4697E1C021D
008DA8AB97D877920495F21DDF1743832ABA1ADC2FD98099AF1A26137580F87D
008DB51D100711579D465632E88A071010DD753AFE4F63EE60DC715B8214F148
008DBDB3F49C772BB79204237294186D42D75257A85EFE3F646584F3C6F7FFD5
008DC0515D21F1CB840349CA15D9846DDF2EACB2663373738F04F450C6A673A6
008DC35AF5F42B7095BBF5ABA1F811EADB71142DD1735CDEF1F2B96B31C5B27E
008DC3E65C25871D8AFE20BEE4E70AFF1296754765685C04BDFB4F762198F4A8
008DC3E98D0DE78EC821F85D663FD9AD608EB36DF6DB859AEE1933AFBAD6F66E
008DC52328BBFD58AA761AF10DF15BB77EBCEDDC1EA392C7B6EDA0FFB829FF43
008DC8B1E58FDD2B16EED09F66ED425F835B483D16D5EF719E1934CB8D5C373E
008DCAD14B9FBDC98397D25096D7FF2B0F13D405D20F78D5F2B217EDE8E1D255
008DCCB8612CFA3E186AE8F11773037388D72A436ECD88A7CACE1E539C2226FC
008DCDF3D7C2E5D3E0092F3443900902940565A8D2C961AB301BF69BAA96A5DA
008DD42475A3D090937719E606030F8422D9D942060C3987926B9B921AC655F4
008DD752AE6E44EAE314095A4AA7BA1DEA1E405B20119E7682E62DFA69968C61
008DD909AEBA5D8CF956DBF20B3B1A3C847BF8C1944E124447803256E39498AF
008DDF7002A93C4C53B8C498F330B0A0C7B4981BBEE55AE7B291B3EB0312179F
008DE9E33215243AA4009EF31AB28D80F9E10EDEF8321414FE52A5842E480F78
008DF114755D1F3DD5D1CDE0B2A14B84129947F1F95FADB9E72D3E540AF15F8F
008DF2499E76A36608B9E33D04A22727C6727202FD72FBF9A4B1B59C60B7D9B0
008DF75CBFD444C0E9BAE5C360BCE4B857D48C9B330C8D442F6A6C77CA8FE8C2
008E02710B592786ADFD3A10B66E30E4C11DCBD7D459E9EEB7F072CA1BF534D6
008E02960F3A47767E2638C36F977E162EFC149F63CB1E89FFBA288F6D9EB45A
008E04DD4D2FF3205A067F9F491252083EFAAD5B19C3490A24FC6D7E329D2971
008E0610B5DCACAAF935E7CE08322AE04373ACE189AA7A61C87007D030206E13
008E07E035F4910E91A2C9D975700D178C9E6838CD33A8E35FD8FB637C83C782
008E0935545D0D9420BCF82DAB6017C66FDCE20F0EE6651A39CC844C9D91C5C1
008E0C4F8C4D933E33A2F2526881B1370B19BE176C7030DE0287804D47E38CDA
008E0E251ECA166BD69F4BDFA6803E580E81E9D4A8D8AA1A2B67BFCA35731CC9
008E107323AD7D5042FB63999C00C641B7530D82641EC1C92320908747AB1A48
008E12E415D6C329BF025E4700370F5B3B1F6256A7155B0562B4376EA41B778D
008E12F98C229D7B5174F0A89209A9CB77E04676AF0BD559ED0C46D8177609C6
008E142A1AD4981E8C9E91F1E70772FBB85A3E225A1363504CB598C1464BEB17
008E19BFBC2DB8BDFAF42FC61733C22EBF465A5B014CB4B4DEF9A62050D1309C
008E1E201233DC338B4A0611CE1E1671C1986F921F4248FC433139320797653D
008E27A2CA5EEE57D7ABF9FAF59A3DC35282F08D7EAEF419E531DE834EF2B118
008E29E9FA404EA2882B069EA3000DE3A96057B06AC542FE868C5250EBC6B0AA
008E35679FD57BA2AC1EBDDDBABE744454A716274DB66A250DE329FCA75CB038
008E414475237473A268A6D73BDD46D9F377ECCBC69D41A8BD6E9F18C3DAB73B
008E42F1A9E56EEAB97DF09FC4FF6FC4B3E2D73C44D8121B6755639BF582FA50
008E471AC7595D51C3CB8F99783C35623C43FA656A0EDB61DE4C95A193C8787F
008E4764282FDA134E3D60164E5411AAA639F8A93DF83E79B1CE1F4BBAE0EE44
008E476E68D7C70A763FC22F03AE3FB0617039AF4EA3301E47CFDC0CEC7865AC
008E47C8A62A9D94D78F62BC1D9F2044E09EA44006C26165DEB4FCE357A0D7F9
008E4A124C9ADC635C5EC61BC59E325FF11900A381AA3EF3E0F9DEEA836558C0
008E4B349100389B4088192F8391EA5872672941E0443431E4EF2C2DEAD6683A
008E5864734E1E2AFF1F5E4B1A5CDC03A6B4E27C630532BAC1C13352E5C46ED8
008E5D4278A857901A43E1008F1C09D766F14226876C4AD406F2B884F72C6B56
008E62063902EF037031B45EF6E3181EFC6F637284FE0CF63402982E0E7E87D4
008E656A87C97B001FA90E6FA226A0A5DAFB33D580424EF8415B62B2B953B649
008E694AE387367B8BDC6AA29E9890AEF782B2077F96B72DF3420A3A46EBE687
008E6BC5B6328E3715FBF891450EE237B35CB91B286336DF237DC5C4E0B82775
008E7256E2DFA551EBF18D75572527DEE051A7397371669878B316B6156B0BE2
008E8673923ECA3EA76E83847F58BC857491D47C7F6C706FB515758EA15FFE93
008E9209A5FDE3C8D5F43A933AC45425BEEA21AAD44745E6C4FDBCAD115D94C3
008E9619B948860079A686C6230F1F4371C8713B5A3000AC11DBD59249E23F89
008E9A48F57DE47DB8E637220125F615243419F1406C74C88B24AEEA6F1D9E9B
008EA53751E6A2DCE4E59E03BACE68E806D370F06BA255D1A9C497FEDF543FF4
008EA7564E6C2FBDAD09C4FAEF170BEDCF1001E849BF78ECD938AF9E3BBCA5EC
008EA901BBE7D79B7118EF1B9624777D4647FEE8841495F58F3B9A8F9BF245A5
008EAE50714591348C5F91CC6467AA76A79494269082A66E8FA828B4EEE02798
008EAF04A59336856FCE65DA460C58C91E5F9B40DAAC34DEEABB559E4C812BE1
008EAF5F3C1885A8DE346BBD420D0BAACFC1B22D0D5CE8AB87F2C1AE2A844702
008EB2579B5EB7D2D2A39469173BAFCE60FDCF5C5AA9464F3D166B06C6354598
008EB51A567CC6768A5F197950E477239B75BCA6209C74445EEC5DD6E23AC60E
008EB5AFEC5E515FD88AB74A56343C8FECBB71C32F65B376C17BE86B2521C575
008EB6F2A25C05C992FED476EBC9A9FAF71252FC558573A8DE05AFCE22BFCB14
008EB7AF4B900CF67BCD6A17CC0DA4692DAFD3487FE87E7EBCFE6CB11B1D9D8D
008EB85CC05BBAEE8E4C15187DEE07E2EECA85B4D026380972E5049F3E88B82F
008ECBA7348AFA9F321D70B95A600C3DE584D6F92D17E5B548BFD8B357BF40EE
008ECC14CDD78966E188F0F764BF19FBD2436B65CF0467FFBED53DEECE06FAB5
008ED5DD8A60FAD799F0B4AE595D36B632F67078C55E78459AD52B47D3A4E26F
008ED846CB32C6B0049827A95209427758BBD58F449BC625FAD873421ABA9842
008EDC0518770E3FDEE7886E358BA84DFA0D18069D42876525271F67C2F564AF
008EDF5802F292775A00A976782BCC0D7FBDF8403B7B7741E96ADDE47FB7C2BF
008EE9B216EE7AD0860CFB17531B246D2E3CF09CF1C1A05F85E346042B7A2EC7
008EF0AE2F81EF50E4A9F9A1174DCA2218974DF59533C304D431A86F9F38A7CF
008EF45DBE54DDECEC325B4F574CA3C922EDB3B6C11429605E5A3C5AB492237B
008EF8E2B05061CA3A17B44F5765F02EFC8B2EC571128D29EC9224F237FC3430
008EF9B857E15AC42C944A6380136560AC9467425DA2063161656228599D7DAA
008EFF9B761E89F1963BAAAEEE4EDCB4C3763200208E5CB2768E7D9F806F0745
008F01CF38719BC7B4D06D78FED0334853338EF42671F9F30085A4B1A587FB2E
008F0725BEEB9F0CA94F807B6232537CC37A07B19BED04A42587341DADE8C6A7
008F099809F5600840A229C97FB23E9A1273BE5AC95F9C34E0306AFD635EBA56
008F0BF794BF4E41864716EE6125A779F1626AA79025C8AD34A36629977CF3B0
008F0D4F33803A9C2FBE3010FD0F298C4B401301D35D71145EEEB089DAE9C138
008F17AA0EE608C957B01CD0AEEE1149AC4AF5FEA0B326CD790FE68CCE7E90FA
008F1AD2F81802C00942D7C703F30DB89C6EBED1CEFD64BCB3622D018B44E645
008F1BAAA4CF370A50D74A5D82C791460D9333DF4A9B037671783698064BAB24
008F20AB1BE703C4498E62741365A79919861E9593C5B9384856F6D51FC7E97A
008F23B323A3B3CD7E141E357981EFE9223BC68B03A849A420D74E0A84DC85D2
008F23DDF93DEEFF4FA30BCCE5EA71474848D840D5287C15C17A723A8B871507
008F25081F8C4842B425BE0B79BAFE631773B7E42EF5E6C12ED35499CBA905E9
008F37203877CFDB149DA053F3D25B2361583CAF2A8E6A24E387A75E08789F40
008F3A40D4A79879646D22E929AB28A78F5D5C1D7BE1DE3940B565E413091947
008F3A746A2B4ACAB9ADD83877DB761957D6CF6F9889D7723B690325F8DA24B9
008F3AC647023F08B896D0F76867D8F200251E89D2F1C7479BE416A862142DAD
008F42137EAC5AF2E44BBEE65D5C5E179D2EEE64A4FF527081EF7D94124F09F9
008F481069A09C0B92E9B3447999916997043C75343ACB565CE98893F0715F43
008F4847E16E8334D6F4FED4B4B7DC45E058813B09616D7008CCF852FD6051B2
008F4B13DBB989702D224D44F0A11A86194B9C6D7B3DBB7302ABEFC56AA429A9
008F4FC325366BCCACC664D7E7B8A62EBA903393919F1F8B274DDFFB23BF75B1
008F50701FDD86F1E922B9562B0DA5EF2AAEEFEA4EAAEEBFA08BE54E84AB963C
008F52D6006A508E4EB0677495144044315EC78425BBF187C7EB9E0FDBD7F520
008F536C1ACE67DBDE42E536024CFAEE616F97648E74A52ECFDB7F4D7333879F
008F5F191AFE3B688C0CA96A418D76E9CC6560DA9805E5A9F34778D2AE7269FD
008F60ACC43DE632964EC7DADE21F02C0DF3489C63969EA6A7C0D019B99C8AFE
008F65A5E6EC809818D22B73778FD47850690ECB603A639E601294101C187672
008F6A0EF1922A29E17B61A455E1F2F86D7B03FFFFAE3439953410DDC7504D17
008F70C47F8352479B5B7C4FCA5942CD1156FB892A38A2FA48D951BF7D9CDCDF
008F7E016448A51AC781BD1A5EEAB1D6B12E95B0B40EF045DA48D490E5FCAE8A
008F8AD331136F0668E4831EC9BBCD352F522723DCB22C93420255D9AFA4EA13
008F8B125359D4F6FF9D0A878171397683D6527D967E9BEE8E3C15553E232C54
008F8FB891020627757602E182815546811EF3D76782780C10D5285E527F2A19
008F90C640279E4673D8C07525A0BA9D301560C00838DAF34F64BC053ED367D2
008F9576CADF9919A88E679C3353BE62FA7AE966DBB4EA859F1177310134A94D
008F9750B4B65B0B33777AAAE1707C90E08B5D398B0777FDF4FA5D0C647D66F1
008F9843A1895A7BC7618A08671F190CD9D6C95FA914D6490322277251A89D47
008F9C63963BBBD7C9B1330A24E148EFF2EF1CB969066C4F5985555EB6EEC83D
008F9DCFDC10333A207AE3279AD88C762CBF4B9AB5A532883D50994B96893CA7
008FA18A8B82D49D20C6D99995C3377186F1DEFDF4DF33C67C55DFCE1635A2D6
008FA746CC831ED852F0E51592A4E47C12A5CA4B89484E5702C698776CE5A9E5
008FAE8EBFFEC7D57030291D7BCF55BDB95A8EA6B6A7F9D7D14840CC2054D66A
008FB5BC9D8E39D7B13D1560F378D6B1F3164AA6FB3A9AD2EE97172610947B8E
008FBABD395B0513D4AF7B05A1829D7EB7E8521F1CD0B1AD50E1E70613113BB6
008FC52B26BD82AC036C5EB1998BF97D174BCBA12843FB26B77DFF324D96BC55
008FC5FAB723A563EA5FA4DAE68254693E2C26BFF92FE3E6BDF66CCCE962E520
008FC62AF352FC084FAA7A2BD9DA9D9507A221872F2CF012ABA35F7507A88F05
008FC69B4806BB3820A09715502611937E8B7FA859E85256B15021D5E9F9A737
008FC7EE9E3E7D1AE04D261B32D976B9F50A8C6B39B0B63F6F93D146D5070EB5
008FD483A85BB5993C4905DC1C2DE850D80A39676FE3AD1895887849BAD535C1
008FD5C4DB9922C9E2F1DDB225AB5643434D11E88DECC69E49B313C91CD976C4
008FD80236025B59E80FF66646DE6FED226A6BE694FF9F9F553F44ED219077D4
008FDAA3C5E7DFD6489171EF76010E3F1ECE6E6AFCFCF69D833F2FD774C575B1
008FE206C0F585176FF2B655243EFB55AD478C3983AEB168C1EB92C2987A3B1F
008FE5E7361C709A32A8968C60A164C1817C2DCBF66F81C64B3DA8A7786D2C1C
008FF7C6B533685971809AD305C1D8FBA8F43FA583B9A30A58EF95877CCCB221
008FF7FFDA66ED09ECE8F785580E7BEF7EE030E10B3A3A0897C16374E2B26AF0
008FFB9525A13AAB7D2FD5F50EFBEDACFA20F851EEDC8C076330EDAFA0CE4D6E
009001B083A33EC80DA84BDBC60E3D48E9017FBAEA65077E923027D86801E76B
0090044650AFC1004076319528191392E2FFD4EEDE0513EC2A94F595F9C2785F
0090054688D23C3C7FE26D0E07D594AAA6B245A09DDB95620C40AB6B2F01380E
009007DD79C8D59C9550FA3EB9FE4D9D9665C94A22DB620E6C952918480ABD10
00901100A979A89848B5B7CBF73204D5D2FB6EED62A7ED07EA2E0F32D615D780
0090110FF907D05FBA448A4769CBB4BDC8F9DE881F786DB69CE3EE324C267D9D
009017247F088A43D4736BC74FDFD1E35A15FEFB33CC8970832FEA112CB99783
0090189F3723DE5716AE785F379D3B2ED3C0406509B061480E3209E6D4A7D6A4
00901D4E78FBF10F32C13269B8721B6E6FCB66BD6408E50E4F630AD31153E760
009022BC29A1DD989DDEA4B50D9CB482E6BCD6539ABDD32750436675656A07F2
00902507DAD6A9FE785B89E74AB92C3CFB8178447D869C17548B75D698AEF2CC
00902D616DD28753A261E1C29BA5DBDA4A22458E3CC317F8F64FF8FF7AF2EF1A
009030BFBBE4F30B21D6B7B9A472E88D361043D3745DA60AA285D489A642301F
009031B745130438EC3A70B427A97B15F913095A7EFCCA00E32C0F0989C2B7A7
0090334E01D61F9B21A7D79D15236A169726E84C7AFB110FF40A4FF89EECDA73
0090360526A65CCCD4F27585533258A0DE73A261E9A89D5D80FEFB4F8A63A824
00903C07F17128728E69616473AEA9EA4C8A5A0970B77F73A2E1C3E4EBA0FDBB
00903EF818A5E05E537A1073A7F15FE8533AAD2266D11AC4E9F5AA7161AE3399
00905492FE9134F4616F2A64144334418DAF7DD58B99C320D8645A022C4E6194
0090559D9174AC8B7AA2AF7C4F6838F9F9B6E95D04ABABC84F6B963E7E9A9697
009056A38588D386981C3005C1B416D57D089860845143463CF9B314057C6D0D
00905BC614B180F587009728036D393A57511A577AF1AA10C926CDEB4E526D39
00906022C13F6F9439EA433F18C16F76BB225B9C6AEE8BCAAB62F427E8121524
009060F6CD394CDE1AD3B1EB7717069B49CC1CA6D2E7E144DFC76C6EF919E065
00906145C536D6B2873CCB67F1595719B35CAD6166907E61093BA33E6376FA0F
00906366788B80737FA9D1F552B0885CEAE13BE061049A2C557A7083493F6A90
009066D3D487AE17164D12C8D034C884E0525F45781B2D85F4A6DA28EE504C1E
0090673B8F01ABE029DD30BB8DCBD34473AC6D6BDF9E1823A379E81FA88A15D0
00906862FBD7F8EC3271095C0CB36E48832D230C3067CDEEC7D196123736FC79
00906997EA2E2C3AF362C433618FA940422D474A1CE6F85F79DD44353F585A58
00906CFFCAC59D700B20C34CC9CB76B3C8345EE9BA9E7E16C3A7FB561A39F40F
00906D9FE2CFFFFD27636D1A679943BC1F9F044E7F81D5133ED7680345FA163C
0090716012ADCC87E646467486D7016DE652B53C8BE0B8EB24D043DADAB529C2
009073512DE7CE7EC446BB5D8F967F6E0016415355FDAF2487FF659279154377
00907471A23D0C33325139694DE3E845F05614C23C776DAB3640E5161098CAC5
00907785218F5BBEA4115819F82029ABC15A0C8B5197F730F3E8314DFFBC0D26
00907D28D0524DCF43079B429CD901AC0CF7CDDCD383CCCFCB56FCD6B10FB550
0090821419C0CCCA663CA7E2A72B4E6D5C4C3BF23364397B37D1B41A583FF246
0090859A7EAA586F723E1C65E58B36FDA7CD5E15CA6DF87F44EFA45058D2A7D4
00908C8E00F6E87C9234FA1D73A87AF64D90C648178B01E22A36AC3CA3475E44
009090E4FAAD47CCB1BEF1AAEBD2A64625D9AD2DC8F635FCBE279E32B8BC41EF
0090936D079E0FAA43F40DD562A680C534E0C24CBB07DCDD6EA49F7882C03B80
00909C4D1904D18133BF39DBA8C9B4FE8067B05D3A62DD075EED8B446529DBAD
0090A2F839FAC52F1B597C63610C5C1BEFA3E400C2D0CC0B5D68FF56529D657D
0090A38CDE237C83879F5A20C69CA8CB623EE28AB74F038982DB5444BFE27E9B
0090A94A14A9F414991643F5983E3C4108006226D444FF404EF1CF56D339028E
0090AB0A97C80552B64654793C624C3CE7604C12BF41119B62C766369EAA8ACF
0090AB52ABBB3B31599A0B74BDCB475AD166D7959816A86E0E4043B5D6675CB1
0090AD3A8B3BDC1D13A436B2A4B5A70E949F43F781B7B8CB98D0F2D300AC0987
0090B51FAEC94E30245F4DCC2AED3EF4509E19B49C9B1E45C94BFB3807E3D213
0090B729EA05472F20EFE7B867A16F6783199E8E2110E076F78A4A49B5785813
0090BDE2B6016ECFA85FAACC47E8FFBD953C8B6C35DBE235EC698BAAE9681CC6
0090C107CEE5EF256ACE2DED38F9F9CD1C85BB0B5B2BE88BBE1EF159F4F2070B
0090C4BB9F62A72DA14C64C9E196CA60908C2DC9D6CE49C71F434FFD3F269FD3
0090CB72C7A93AB532A6446CBEEDD0052BF2B5B9D8170F293D4DFEDD61595CA5
0090CD99DE7FA0928BAA227DC5BF0A4DACBE15E952BCEB9AF906FA771724FA5C
0090D527AEBD310C1B8FE3C22D1AE8E27832E25C3A5613EE6631CCBB3AA66B21
0090DE4CBAF5797A0384A7BA8F90F8EDA218921BB6C8C8DCDA5A8DDB2428C6FE
0090E0320FC6CE6B67C63EC5870C1662F208F0801F58AD195F2E39F7F59046FA
0090E03D5FEA7092F306052992602C43DFC6FA03516BA0F5C76F6DC88F2C574D
0090E12E5D80ECFEA95D6E2D1AF00FF452E1685587949FD11EFB0C7312F67951
0090E44DA83F84A4C11A98BDAE490A3A15E35FA75DDA578E9CD9CB55F1AB0A3C
0090EAAFF73A9420EB6CF6D2544618B729B930BE5D8EB6AADE0C6EE68F6890BA
0090EAE71B4979C56AAE4E3D4DA91530C7BD94ADC740B028AF18466B1408ECAB
0090EB71F4D4DCA3119B717F3830F0FE6E612B5118D0E79B56D188B827483230
0090EE44008F50FEC986A9B9398221AC90F4B1B01EF907A04785357AA1B76776
0090F814C27A54DF15C4BA421F3A8BEA9033FED279D6049298BB88B2084B1E3C
0090F890066EE9F96715413BED6E5BA8527C3233CBEFB65373C497F3F572F451
0090F8B60025D12078AADD8D671AF5B623CB8D2B89AE16DC3300FF19CDF24C84
0090FA649FB7A130AEF87641D6681D044A4CB64A5F352A3E1CCE0150F1C5AD8C
009100174B36DDCAD559C7C765AF30354058105D8ED38FEB16A9DD639A91D192
009101CA57ACA64E8AC35168BC8AD7094C58F149C1DE556320D5A8550676061E
00910834B0B0026171DB326E0A2E6152046A0F32543D17A936226059658427F2
00910CFD0DAB676FDF47BB51B3C44E647FE48E8B8CE6E333D1E7C0F8F174A220
00910ED4D50E6E56649A5CD3C386E3ED3595D5D6861331241762ECAC48FA667D
0091143E5AECA5D3AD601A363AD6D94841377F2A178B9FC12EC58D0ABA4D0817
0091178D323BF3A5DE937161D54F30C88742290375FA7F7834D4484EB35B89F8
00911F38877332BA7AF1F89A3E3DFB656D0C50C5B09305D2B4F4F90A1AE62EFA
009125C79D7D4F34554C9BAA7E35623599863F62E19BB61EA9167D5E142E41ED
0091281DB01676264245C735A6D8AA90320D6645D77CD1E46CC38E7EB4A72000
00912FF2467AA6B27C6AEF66673AF2AC9632443D881454E8CB60288CB42B3E18
009136E4BC2D10ACAED31BEAC13C1DA0F98AC5C89FBCF1D0C10A203F28B8AF9F
00913B04AB3C04564A06866B56DC78DF64C5B77A6623B28198C7DB1FAB4492B9
009140B07E03D57A9D457D3A236BFEF1464AFB3E038C66C226108AF35E19561C
009145493B31B6B6B58F6EB53CE86970B5CBCE640F0F0CFD3B37EF1785775E86
009149A629186D45A643134C683ABA6B426805EBF39DFEE715CC70984A2CD042
00914A1D0C06491CA18A07D006892212B72C222CE573966B0CE29B6CBC79CC64
009150C0B8C1C86E3CA38FC9C44371A48B886099CBFC2DECE8C01E744B283C98
0091593D3618F0AA14ED3755FBF64979BE7B8EF5D69C6D8A099CA00D79A00AB0
00915BDDC37E2F4ED42D30EDA4E8565834ACC62EDEFE0847691B452E36D0AD55
00915C3BD564C2676D1F8CEEEB80A7DF1903276F2DF51F16567E8B9783643666
0091629A443AF5846122C9A9169B4DFB0E6DE4ABD69DAB6FD6B0446CA0F383F6
009167847A53F6B59DF73B1F95E5DD48F188C25FB9C551C9ADAFE3A45F2124C9
0091692F3192A224007EFEF1200D612AB209520B9BE0ACE6BA48047D6C00BABA
00917262BEFE1E24B0D6F226C5DB47ACF503EED63FB1374DC8DD199A8DCBC28D
00917372BFF764F2A82284DA38B7627F56D74C57B3C471D49E70AEE8B57555A0
0091749000776AFC31788A6CB7D4B545D733463525253E0379A1F76905D087CE
009186B84AF82D49F57FD765C26AC180D842E785AE577592268AA6170EBCD6EE
00919F8BEDFAB8A64572B4F2185430EAE6EA17705A33864DA2A0D0AB73EDD1FA
00919F9C6C0FAF897B852929D17373B24C096AACB21482E360FFC252EEF4932C
00919FEA913091AA0371482C3599ED12CDF65C29FB1CE7BED82CFA69235E3C48
0091A2FF7B68DA8E5894099CC8E09572729D16CF87661FE67B1DF93E83FC6994
0091A4F5BE332AF944009744CF9259539A75358AA56892A6A04E8B175D536D88
0091B5C3C62AFB149C824F7C1E29F5822BE158962C89749EFD805A95E32B7F42
0091B7ADD56C4239F845971EAD3D83046FD63F99C1F51DCDDD59FB8187C1F051
0091CE8B02398C377F47571E5307D676AD7F4CA9E8C52AF4FEE17E81C289F446
0091D2EB9DC561B7B38747CA3CD1B50DDFD51F3702D278C6CD87F15CCDD8EBD0
0091D4320D91DF14C46E9BF2763F10CBF0F489E831A0544F0C380DD523E97011
0091D77809D69A594505FE75AF460A1E6D0ED11BF02340E953CA65F86EB26FDA
0091D78CD6ED7B60508DE656CD3D5859F5317682D3A77DBACA6E6048A03A0723
0091D7C911859D281D45B6127DE6FCFC601BA2704A9671A633AF14A111DE3B36
0091D829CE05C905270BE5B966A9DE0A1560BCB8AE1ADF20862B4EEFB7BB0AC6
0091DA4CE50768FEE5261DA8E9392FBD7F38786D04ED431D44E1D10323B90A4B
0091E17AEC6F81408325E8023FAB6B8AA7E70A8D0DE617DAEB7A4E0DB47808FD
0091E2E355C4605CFEB1AE04CF6B40DDB6EA5E77EED23927B57DCBAD7D61A682
0091E6202509BAC78F7E2068E90F6CD2CCFF83A22190E52B1AA48A11DF382881
0091E83DCE8322DF1852098042CFB2AE24982C6A894155D1EB682CF258FE402A
0091E9B542534DBFC303288B3384217FBD1232FC49C0D62718601BB689977A37
0091EA9CC58954C14ADF259993D01B638400E2DFA6C2251C249AC53EF0C6853D
0091F60C663C8A41280C3C36579B7E88D2F7016D1D85A09F3B3D0B25D064C7BD
009205C97D1F5D13A430A5FC983CE98F265A85AF9553FD4BAA72EF57D27177E7
00920C0E907592525E1A635D1C5CB3EF3293523B2D3FE6DFA7FC345D4D3E06B0
009212065D0B7E1D99F9ECBCD54E4DB91E31BDC9620C7744EF6CABEAD6B0ABFF
00921AC9CE31498CEE6BB0954BF0A7515EE73967024D9DF75372085FD1E6341F
00921C4FD0DE6D7FEC0011ADCF5578B9BABC543A49FF7CC8457266845E6B24E6
00921D9DDC65033FC881E763F515A65934D74EA14E2F149E1F891C0CE0C81745
00921DAA6301DE92EF35D4E3F6CF03F603FDB161DB42EB07084BBEB3AFBD896C
00921F3849E6CA05CB8B9B0EDD3141B6BD03928F7363E72C1E76B12746754194
009227FA6FF042E7FA02AAE8C2DA20936954F5F6BA8121220425CCFEE71CAEBA
00922841FD8DA97C6A6CDB60282C086B0584EC577FA98B64A68243BEB7FAA819
00922FC331D0A84BEEE6EA24EDD234E443E90CC5A515FB260883353D50B11AF5
0092333452CC62B1CC3D66C3DE7756E051C8335F5958E62540C8E6DB9EA84140
0092354D8E6F5A65612661244BBB0B70E530302E1C3C6AD2C1E93194A96256B5
0092381EDB8A8D0FCA576E4F24DC87DE64C4C76DEF098970FAF7873A4DDA1928
00923BAC4CEAD45D24DE2BB43FB7E9ECA4CEE624298C2F7392AFDDC09CC780F0
00923F76ED34A78A492A9458EBDF644724F464A38F07CE34F8C3F477295EE386
00924099BD79B368C9B2E6D8813A291D99ABE2E23E7165EFE965854AA28E0ECF
009245F3D3A07B6B06C75E098253EF1EC6CA48A41D6BC86941D63C8BDEA0FB0A
0092465AE877CF06FA6DB55324005073BF0AD33EF2E7B01964F67D5A529236F2
0092474D8DC57B7892AA9DCF8EBF066699AB2CDC84CE7B37856907777246CE08
009248C4E46D9B0C88A4DC0C5141838D293F1DB83F2BD7363BC87CC8C8FF299C
00924CAAB98E6260E804FF1F9FA5A449E330588888A9D6907895677574B6F24B
00924FE636A322E287D3937E753A0C405B856AEA2C68543F7C2712398BBDAF33
0092542192B2CEA8E0E4D8AC5AD2762B02C62534ADB2340BA890875FA864ED93
0092586F057F897F27168DCED5E966B9EACD58C0F664D7CC021472ACEFCD4DE6
009258C14D77F6606F6C1F4EDC7D1DB609BDAE1D87B30255AA4C781CD0B6AEA0
00925F1C983176DF041CDE6961F656C44B5FA4915DACDFBB3069FB44B62159E0
0092643037E426C7B726C2CE075780F3257663BCCFAC2C8904D5DF09E1482C2F
00926B67B21C7A6DAA2CEC670C2A5F801540E59409EB1A6CB4D603A9FB810A38
00926EA65FFD367F2E3D6256649F698EDB671DBD0B6D6FB8130EB41316F0A1BA
0092759741610C52D06FE778A1C9CC57AD00A1C7CBC0B34481BFE7294A6D3E5C
00927B08DF166D695D108E1E861BA8BE1000D8817828F94FD3122E379130387F
00928234D5C438996021CB0C6EA75D61FBB642F3C530190180988CB3EFA516F4
0092844241030B5EE8E0A6109463DFB0A3C328EB7073346EEDBF6C89C3BB42EB
009288B3913878AAB8F0F9D4BBB7F8C9D788FC1E259FE8B5478CEBDFAF6C09A3
00928C51BB5BB18DA7EF6E7F6B6346BFD226F06E6C145837A2862CA530184225
009292F01C505DC9ED67ED3CB06C5CE9A328533EBA4826BE40602CE1531E6DB9
0092945FD1452ED0DD61281FC18D8AC406E3610F899DF04F7F2B91B6DA914539
00929BC4F8A7CA4DC30491BEB2FEEFEFE3943F0F68E1164BFF790896A2F642B5
00929CF31A713841DE183CD2DCB29A6A28D09EB504D2897887705144FE50D071
0092A99A7235E041D3412E71812FEBDDE00DEACE10D868EC0D6BEB2D7FCB3D6D
0092AFD75D3DEC46C92D9C04998C16D6CE05048890D1B4414639C94474B115E6
0092B24A977EF303884D20E71CA4CC4B4DA942749D40C2B6365E9B7F9DDEB44B
0092B2F34593A211FD9A84BF60ECBDE399B9E23138F95654F23B31F52A7B02CC
0092B6B9FF1E73861C37986D02D9398DA65B6461B0D92FB4047007A99C31B68B
0092B8EE58C5CCF49CCEABF177C1140DF01719454C5B4746EC5E1931F222F8C3
0092C47AD76643FB96E8045EA3A31039292969B2AD9B65A54116EE0F3022113B
0092C4B575A0E1BFCAA5BA4250B986647DAE675E569F1F1F39C56B20EA7E82AE
0092CAD5F0862CA0921E3A8931BFD86D814EB4C3AD749896B0378E00E5D23D98
0092CCF2EA093D0AEE46FC5D1D836E78550BB31ABEB0AEC9674FBC85EB9F3C13
0092CEDDE605F89A09FDFF1B41C1228F894011235C65C6DCF8DEE97EE797527D
0092D215C48983FE84FD275497D52B47397C4CF4542D6E95E6F306A28B2B2AFB
0092D707D9D0BEC54D8660D4071B92362A45A58DFC87E38CE611B27709074070
0092D74E2A537A73633A9BBDBA73E441FC432CECE775494E5BD4A5ACD23006E5
0092DDBE8221711C18A83FFA8CF0478D4B49659DB1B61D8FB130C22BA3AD5722
0092E45D6E244090A2B247D15DC7B47F32E2A01EF1B73AC257CD56AED860FDC9
0092E6093FD70D72D5DB9A5556CCD48AE94B2BA6B32BAD76EE5E9D2DE50892E6
0092E64A96209E9159A640D233AC34C6E3DB615EC7F6CEA7BAE682132EAAA40B
0092ECB926C65F3A44769E9C39F1B74272369B6FBB175B3E6B9CD34AE65B0A89
0092F66078D57EB90F37FDD55C4354862811ED3E361AAB18A51AAC373F7BEFBF
009307955C95C3780EC97A6CFF68F1402CB07BD9169697D26DA4FDE09A32DD13
00930AE2294D11A785B44B0B21A48AB591444499465DF6609BC0D86911B810F6
00930BCCD41883830CB0B62A50A5427A9BCC93BA2C4A9D9E7CFA0685CA19C155
00930D68B2D17B2A6B2E4376EFA4A4D085EBE63D9EB51DC35207F4A511AA09D3
00930EDCD6367E0EE419B29D7F97C0177D6D8F51418A6DE2A2AA38211548A231
00930F1D030AEDB55B3E3F54A402E87728BB231C4645943B42FE09CD194C18FB
009311C304DAA4A762BEFB69766F4DC9F8846B9846FF8683F04AC67EDB16276D
009318F04BF13DE52C9C9EC56343E0B55E5A4CE63E136595FA96549AF5A9D99C
00931F563D4E2D3051C7A60A3472EB00F19CDDDF4C551C204018DC281B666070
00932DDB63B67729B0CCF0AA3D231DF3CCB5AB7FF747605EE8AF2792CF5752E1
009331EC116B8F05F78413DDAE36CD9C3219BB094D0E45D5FB0542C5471C87A0
00933B78C29F07E04AD351627931DC6E0F09F34E362C49839A6585A00568CF84
00933D84FA526B15C92B1F0DF7A03EBCEFA7405D00A19D2B0E5100516161DBBD
009342B3E06151AD9581D9B190E418A1FA821B5B09E674B1F06B8AC5D1386504
00934596B574252AF9FDC1857B24D41EFA92889C102B6211643F2B9BA2F5F372
009345C4B80DC93E8E3E75A8A6401859CF23CA07555F6EF3CD1B0DAD84528C2A
00934749C0562F777D114C39AD7A1DBFA9348474B739C7832DE248744E131E45
0093521002CFAE3383800EC83194C89B562C7AF7B607D34126E821675D693677
0093558DB83F3A8D9479D41C1269A9DEF8B621E4504665AC621000D62C2672E9
009357B49CAEBE8AF1A8965A5D0535845878D70686E48C607F447A7B91B14FFE
009374A8AE58590C0F210659F56884EBC3027E68BAF1D8A30AEA02042753DD1A
009374F538913E1AC5AB544E51465CFDB26E7EED68C295EBB91C227523115183
00937BE424BF995A04F5740210A2C5CD81CA881D7D163F83C5314C09E9AA2795
00937BFFC6C35DACF6D0DA91A31FFE77A54B59070CC596A7D283853A0707DD15
009384915E0659EE3C544EF8BBBD7C15C31FBDDB7AEEEE3F15E568B58E79F2DE
009393FFA20CBFEBD98DEF1B1DADB368662F3FF2B292A32B09E0572B7E8959D8
00939AE70DE7A52536E08E66A6705673F3CB4DE0D8B379547AD786219A0CA69D
0093A14F82041EDDCA36B8369FBA683EEB8DF085C5734923FC4405D1E87A5EF6
0093A18BF70D67AE646BE8FDCBFB85556AFE65EFD27A28B363DF0E2EEC7527D6
0093A28D970F525A9457972C4C48E5383CE849E89FD6454C2EA07F677AEF1566
0093A32B597AF87EE286FD74E8A96BBC9A7EB67C675C98D2F58C350496A7AD02
0093A63884626708509B56D72B491089C71CCE69A467BBA6960DCA18DFC3E902
0093B5CA4E0E7CB4BF07134A03001B966C1C6268BAE90F8C7CCDAAE78B8117C7
0093CE029CFACD5C8A857A4B3A21C61E4D3E06328FE67BBDA5024DB11C365E0B
0093CF0FB9FE11186D96ACCAC970DB2A20C327E258AAFA908114B11C864FB714
0093CF7929CEA74264EBD820012A7D225B74D492DD1A57FCC91AF85C08B2EB7A
0093D609FB245ADAA2D2BEDFD756CEEAAEAA2D129949BF4CE975E3C5EE2D2056
0093DB95C2EE8708E20AFA508E960A99E28ABC80FB32801B03BA0E4AA29F0B48
0093DCD156D94063E80E73A1126C9CE43A29FDEEEF1AC05C6BCA528A869BC9B8
0093E039AFF708732F7B016D87CD8E7975CAB6180A041E00D389AF4593C1108B
0093E4B685DC36160B7793DAB205884E57F589D9F8558459FD9B61E52B5C1913
0093F37664E71C3284FAABBD15B4BBF80BBEA25CA530F21E0ED1D5A0D8968388
0093F9EC7D139C1599E28CF819861C50ACED7527CCBE305711C71B69E41B4FF8
00940403DBC7889E96A042D964704C4346FFAED505B13A1D81E6DF96F5DA9300
0094041AFA803F018C407009362ADA4AD706E46D36CA56094986D322257EAD01
0094051AA06A3A9451DAAEF7D45D64A80EEBB8BB0F06532D98BCC37310FF835E
00940F135BA5A67CB07DE7547255AADFD5BF3D46CF1B5A44C07BC127200353F5
0094122D624CD449F73479CB15A760BB0A51B241A92B0A1F91CC578A4D7C776E
009412E4EFA6225264975EE7845122C7D2923B29DE23A5DA5F194737AF167D81
009416FC6CBB9B1FDE0DFFC2F8B9B644D26B87D2EEA97B04B9E29A045A31ECDB
009417C2BC9E1F42281B4D137BD65B78860CCA89C7F8245DF609366EABB5DB88
00941BB8F8BB8C450EA6B963138BF71972B325344C16A69A7D16B58730A7F2FA
00942C594A1BE0FA2268D74B89DFCFA3D72D3505384EBC2D25ED8D66D6E34F47
00942EF350F8A9F5E3EF8D837EE28131FD89833225D6EC1F3A3CDC10B5AF9722
009430A0B5FB672D7711C9C1D0EE6C11FD34A9A5C195447F3C5D629E492F4C07
0094330E99C68AFFA6F82611D692AA76C605B1BDB7E739518D36C1C7F564847D
009447A227D0CE3EE2B4617123C7F1CC5A0F33E5F16D0B862E433699F1EFF3C7
0094481A351E828B86324091818CF8F4E5A855137C23EF45563F7EB06721BC15
00944FCF8E35D99608B9D15B19EDAB8B1164EE1FC5974028EA2E6E01A51FD15F
009457DF97225E42D54C6CB35A18B6C5475A7A002A67E78BD82455DE07649DE8
00946BA29F822F07D834DCC89E5BB4A6434B9E5710BE724D4937F8EF03FF8D5A
00946D6337FFE8ACAF8639AFBB89F2F550A1757A5F5F4C6F3256ACBFD2D87C8C
00946DA5BE2686FC048D65582125BC52EABD58954AA289FA44A1FB7F29C31B79
009475C9F0CB38059FCAA8170A52566E5F0878AB244509FBAD9C2DB1F70A259E
009475F0665BFC105372BA285E3046749E1E8891B4EAD9B3BCEF1DD579F134FB
00947826C3B2C02FC200B323DB13191421D02B95EC78D37623AC845D76DF4742
00947896ECE15DF48F13A3BB0FF0105234388D6EA96D72D1864C1595B7B1CC43
009482B735A171D29B49EBB9B329939097215E2BBB6243F55218B36B9C441B7D
00948705589A7FC2B9E406DA0E41EEA2FEA348BD9BBA8D148B0BF0DF91760532
00948AFB2587A8D6429EF9742342A4373D0EF49AB23A806C2F499C5315CDCACA
00948CF309CDFF9429B570182845D92472E22014D7B992CA69087A2F211FAE73
009490B4134CA9C909A39501CD70CBAC22BB10165328723373C88AE766C4A693
009497C8996E0A3F384C0370FF513EE10940CBD4DB9EA5468F0667C9EBD7F76A
009498459446016EF264003F48186BF1B9AD7EC51865638A48DA0B64440252E1
0094A5E2B706B2ECD00A2020F8BE532A81FB84B33FFDBE1DEBAA268FE22A44A3
0094ABDD1DD80E27F5CFFEB8312B98882D49FCB2F7C3D1CBA0C6022C7F3DB5BA
0094B49E1D24006FDA8DA3723DDF01EDA2B5C62BFDD6012C6838B6153063E2F5
0094C06E936EC39939ED5B4A0EC41CCFF678FEF68FA282337E315E50433B1B3B
0094C37FB9969BC4B3BC15ABA105B505F0A736F422EBE3A23289704F5C4A2EE9
0094C6CEE9B5DBD3930A51342F58B880AEC1C4D693001D54C086122EA43337AD
0094CBE5B945DE51D1C69C9F71B9E7B7C77D0F2922AA2BD6B277131956ED0DF1
0094CF6E633F9083706610B85484FD53501F81F8C6F21E4E17FA942F5B5C704F
0094D4D4CD54275D12C170DA3CCFB0F7236A3BA96B903DFAA274773FA37122C5
0094DCAE7D3B4461A61B1FC650612B3A061515B3C8BA04194D8BC0AAF9A1B504
0094E7FF812CBCB3F69B17E756541ED849940885173AA7245B6C32E5F294F6B7
0094E98839A54096FE3A2BB94E5FF869240C1F1D47922D235FB62E789FEFAB37
0094EEE5BAAFC7DBDC3D464DA6741E8E333A050B475C8257B090E9075B976B9E
0094F81CF44053402BCE0B0B25E332E7B4DAAAECBFD72310068881C9CB813043
0094FC13AC56385C30FC8331ABFB635CBCBAAF9A4729D986E158A50EF92AB4AF
0094FF353BACBB5357BC6905966AC93FDF93930D35986C4D6A2218296F77859A
009504E2BBD974DA1BF68944D2692846613133DEAE874C412AEF5DE3731C9466
00950588DA0929E2C7F4A58125DE759BC895A806EDCD63647912888213AAC7E3
009506C60AF209586AD6B2E5B76A6A807F2019E818FE640739F11B0887E4FA37
009507DA1CB3C8250740EC5EE2411DB324454EE0A75FFF5C14230A4340BCACBE
009507E9AB8E0C4EA0A43CDC38A58F6926B2BF370D7110DCB2317E121C74C192
009513D4AA3172F69CEE1245C2C600CA8877EAF3212EBC9C7EE7BA8B41D3AAB9
0095145CDC3DBA87B46F480DD1D04B20CF9B913D851CE8078F45B25848A6930C
00951EDF3FF2C8ECDC71DCECCD541062A0466C202BF6EE22A3035E4C57A0224E
009527336BC57BCFA8A8444831E71F5CCDF827D54F91EBE16BB81CB213376A43
009528AB59D68F5705A44C0EB9A46034C5C5716B3009CE0B4908707E41314DE1
00952F589456EFBD0B0D408E9EFA39FAC56BD2C49EB0509BC5A03DD187EA3EE9
00953688D5C54E2C7CDC7571CE5CEFCDD9CD0391DFCC29640A1AAA0C7693A9DE
009541768B043C8324CB8FD47F2D4A9800F3F1359ED56F8771512E43BBFF53C6
00954725D0E426FDB4617A870E430DAA267B88CBC2A675FFC619C73A8C29F3C7
00954D6A2C7949983C07EE875439150EDE63DA1FEB267B1BF8B7971FC9422DE3
00954ED6A5B65ECA53F4EE235E737D2798D745BC15398AC2349A966F25B90777
009550425E3AB8C0746B24039AEFA034718BB638EF78A61B7907AB6165027056
009551F759AA0ACD74ED073EE7F136F4F6047D60DE231431CC74FBA9418B7EFB
009554D19591B50E373433B32754C0FDF80C2CC32CD7AE6EF575153FFF5ECA8A
0095566CFED05FBC087A16F173E60B0E34BF3E4663C4FA0722ED21A20581E163
009562B40F04195B9738CDE1A080E327D58E7AB0C66D750D29EB42E430E58EAA
009565430DF80AB174CEC373A95F08041D91BDD0C5FDBDA9291EB6479BF3F4B6
0095689F078A84F7F92382D1DED16F3D36CF1114B287D74D788031C2B461D06E
00956A515D5276AEE396697A79B4AF9831C6746529C623F72CC64FE9F842B11F
00956B10C261E86E3EAF11EC2D0AFBB094EEE508B248090F6ED53C3A76DB5FD9
00956F4FCF67E838E079258968068436A5930B74004F95757C378641EED6B4FF
0095749C1962B7329A94004478C96D950E6CF58315BD8D1C26FBBA7BCFAF553F
0095787AAAC2ABF12AF3363EB9F037A786D8BA5478E3F316D2E11DAD8C041DA3
00957B7D7CB6F97DB5EEE5063ED5747D1A0B4227B1AD49EA07EB919BB0919C7C
00957BD4BF4C97E53F9A79515E1F77A1AECC48EC5AB0E96FD421B95EFDD9B4EE
009580C6BFE8752181FFC989FD74993180BE58014E005530DE6D085B00E6BFF3
009583697BC3B3E45E4E4396C617635E4A1D613B40B817B88059C5975E559923
0095842D2888E0FCBB3775E8030F86C46B5D4C959037F5B3A249352CEFFF55AC
00958B2582074A92EA2BA149DEE780AEAEBFCF3D90D4112AB666D63297831821
00958C75040AE702AB2C90F2C40541515F40CBF7028EB5C65CD1A5C6A3F88B51
00958E9356E8D0EA137FBE703E010A0CBB9B65D217BACBAF4CF9B23BCA9A1DA0
0095902BC79A2FDA2B064D142D4B589BEB09D0A26AE9C8BC2FA224666D11E438
009592DE0A59D1CFA2FC34679272CB721BCBF8FBDE284CDB31D4B8F30A2F6706
0095980529ADA7FD683A1C255E2DAD91188070A617507C9B83766CBD500A03E6
00959F28DCC28F1531ACF2BB34E645F92056A6D6069B41A389357F873C47DA7C
0095AC48BA03D8CE97B1B9229F9ADD15CBE52728C88618F4626953D1C36A2B7E
0095B4C8016F9ED770FED6568D9BDE35F093B19AF5AE4902A2CF160714AB1B66
0095B52664F79C870CD704B49A6D29EE4493D112AC4DB10683577ED54D50AB52
0095BA97ADAA61A1B0402231B64D9336DC9878A85BB30256E0FCD6DF769AD199
0095BA9BEC752EA229C05C8BC3CF9EDE77DDCF35007BE8B95085063CC4268C5E
0095BC4EB992EF515ECBF58E505B02EAE7F496B6BAE025186A336FC43DC65617
0095C4AC568333B50EC0F813C4BB94BFE15C7C6DF0A8902F3119C4B57C62E04D
0095C6568EA3035F5D5DD52A8D19A74CB162296A3C94555D813689BB026E131D
0095C7DA983D36020BED1CC8D72A02440D70D5B0BAFE3E284F461A4745AD5877
0095CC9F689B4090AFC910FA0EF8F621B6C2FC3ECA4C74C58EED5635C4D1ECEF
0095CFE84D57FA2F3559C7900EF1EA68D6183291ABB110845DE6DB0294335933
0095D4F18BD8F8FD5D49AD6A12EC87C5AAC83DDB9AD0388280D2C0DA05CAA66B
0095D8CD71A930B20A25A5427A2FC0F7E2162F6954A0201E54565906C53EB032
0095D8E0EE51F9AA25CAC4D08CA934A75E428F54FD50E4C653B02797DBBDC8DB
0095D9522D6F29ACC01C565B16F697CC7D04D943852F85A5259E6FFE3610121F
0095E69450471333DADEED4F2DA74BC7325F88C8DC5B317B5F2ACD42306E1B67
0095EF818113F37A7F65D7EEEAA09E49DD97F1F3FB6ED3613A7816D6BCDC83B9
0095F138B0E969F84FD4824868EA51D1E10F5431E4F8D3CD2C84A64E804DA1FD
00960136FD6BC149240FF6BD2BAA7BD4AC2C0649A4F9867D93A17B308BE902C9
0096036CCCD4ED1B6B541F20358A4B666D0889946DC3D776C21BF9AA2855F9A2
0096080A0787277C460B853D3754711A3A4F15A6031F3CD7F6C7FB79B8256F67
00960AF3BD47029B3D06AD32F91769273D84F1EEBFDE2ED6D179B51E8502610A
00961437BA64E72202700E0801F80C4F19C0192AC1E666E193F6C47CED791DE5
00961B877611601820DB8858E34D2E7F7F9CA7AD375B973D426F371ED5E76A6F
00961FB8019D5052CBE2DE3FFEFEF0A3D556596DEB5A98C97A936AE4F0D4DD9C
00962E0EDF3C130D31BB3937609B113242DFBBAD78043F51D19C7C8D080DB008
00963377E298D53715D060FCB8502EA9D5831E8564592213ACD79EC2AA72A1D0
0096388E8EC9E022BADD3F700B76B43EE9CABFABAF81945B323C554994FDFE2A
00963DD9F222708CCD6375F71610B941842B83D666830B7E9806D4EAB959E874
0096411DBC63CABAA5595356ADA7B8FAC4D878A828047B0506CF6EB174685661
0096472B731062321B23364754A6809B744E63D02C4159A8604663C84A256910
0096479476B55F63EA6E4AA2FE14C0262E8A540BB5C2D179ED106462E87C5DED
009648348CDF6ED4291B09EEE502BA0DB8832509D9FE19674D0C02249E787911
00964CEBA325DDBC160071996656E1A00CB4D2E8FECDB9633E9530AFFFBB571B
00964EFD477594CE8C9A6D1AD367391233B6D47936589CE32A46611FDD500794
0096570E66360CAF3440D0EC1B907FC014EC034B0BF63477B91DAA8FC01E15A1
00965D3C120E99C76FC314DC5883EEE876EAC825877B16CAB058A37C29E24C18
00965D6CA0CDC7D7C2B35B746A52332FE503B73DED93273B8CBD27B4F0EE06BC
009660CAE224D669A1DBAFAB8831AA36D7E2402E94FC87F3832222D2FDE9B803
00966697AF8BEECBA9662EC9C4193CF751AC11CB0194BE8B4EC836BE8596A4B7
00966C3E7223AF8197F8D28344B024FD3AA5716C542768169B2D4626DECA5FB9
00967862CFFA7208DA6822F74D39E251178FAE2F5E692685EB66D06D55307EF7
009678B4BEAE0224157E6FE94D975404AEC0F6F54A5C1831F3A3A1D3B7FC34D7
00967B36550F8802097457C2C2360338AE42C3020888FE2D9FE5C62DA2752324
00967F2288C734D9F7BFAFB5BA676D2C3548C758A331F3E8FAB97B73E176A0DD
00968201F720D964B40ADF80E06417FBDF45B31A43D2CE302350B141BCC7A8A4
0096850A2ED5E2546EA0AB6C68C6A27B1515B2CBAA27DAB85A1B508E990AFE6A
00968837F9905D38ACBC2D3EE81B58850D37DE80427903691DD384F983831E55
00968A17D4EC45723BBA6F55A0154A863A1543CD3B85EC550D79ACEA6E0B5154
00968DE80F1303CC2951F4BB5A34D0C422BA951FF10919D4558A3697E5D66F25
00969095A662DEB6FD898824D92D467A252D7BB9034E5E7785DF9F039B67EA94
0096954B879E21905344B7979AFCB71A1188BA51EBFFA0FC5EA6460B006D9C6C
009697081B49923B719C9AF1EB7AFD81FC2E1B7154699FE138789D76E42855A1
00969D35A7C07A155A2CBA7A95B6444B73E2B4854F590D8B236FB6BD5295B0C8
0096A29D8307FB28D40067FE52EC0DB4B5F42F3D6493CCE05AFA8658B33049C2
0096A6F3EDE0802E3905D281B7466E86161E86688FA8A16C67F5CF2D947B5AD9
0096A87BEF5FBA3BD93007F072FD3A3FC68B54DF735C49C0554AB4F65895BB36
0096A9B4EA9C5C9FE16255CC0A36E8619B25EE32CD3693D8567951D7AD7763E3
0096B4C6DD820AFFF7A3BBE087DA2577AF6E77C760C0E45B86F0C4DE8E4B67C1
0096B650E62534419462461EF44D0F8A9E79959D2CA7954BB460FA5B29E3EFFD
0096BD78EB4CFAA025248ED804DC8AA5243967098AB4A45F74CAF7A3176A087A
0096BE741246C56A39684A069B9F330E8EF7D3D0B8BE0EC6BCB2C6100D9FC5A4
0096C7121F102AD245ECB0A1B948837E2563BB8C738B0E92F1F971F03919C2BA
0096CD47CA664C11FF3B072A08E232BFADF045515CA0EAFE72A3331A47FA4151
0096DB46A6809AC9DC18C43C9E32BCC9849A956C08ED114CC462E91B732C00FA
0096E1E77AABE3754185BEF2F8BA79A7C499FED1B3E5C72182EB9EED1DD98B07
0096E830A1131CAAF4460DBAA94D728650F1251801B12B52305AEA8E0A4508FE
0096F1B1DE8496F40C6E3A7152730BC72C3FA0924A49A16F964B1F54E47212FA
0096F1C912D5F7DFEFEBBE3CA375E21A3223B0752D3252C539829ACD0266BB57
0096F7BCEC510E5079443B56717486B61090C6BCD22840820115B8963BEF83EB
0096F9B0AE6071B94B1DC1589F942285B0970AE67A0F5ADFF06D051E35340985
0096FA0F8E85FF42BEE99D75BF3D1203245D01AE81D087D8A699DA01A0641017
00970372DFFEAC758DDE7E177545B79FE71842665BF49FD0D46A61D86D2098A6
009708BA66A5B789FD8282E5E51B1F6F8EB15FA4D788F9357219EC5B7AA64C89
00970B8DD88A7174298666B0457FE2A29416A707E4CBC9D3E79726C25C1A5ABD
00970F6566AC3EB1714868EF8917D9158B81DFD56433233A622D80B0806B95CC
009717DAE8A930844775A8DDD2DDF7583D5552BCD1D0981DEDB4F407E9C3FF82
0097245106472F84CE2FE055612D10A534AF6EF3DD5C0300FA9A8BA4A35EF209
00972D42F0B62B054EC410D63F888ED5CCFFA6CED624E44C16CB24AFC7706786
009732F4EF5AE7706AB95DD32CC3D192FC088EE95F33508AFC39A570FAB048F2
009733A1A31C007CD4E82291C0565A64A44CBAFAB8BC3D082D597BDB7B4531F4
00973D0AC9283AEA4F2E5FBBA367484B7BAB042B1117B9B64B2D90650C325794
00973E8D6CBCDB0DD2F0BEA5E7D97FC43802F6F55F41B7DCB18BCA03A50E5B0E
00973EE6723F7C2E44FFBB3D39E9B4DE03641DA5C2C50755D91F650DEA51E1D6
009741E87FD4B2BB3473B22083D1488BC9E236BBE0AD6FBAE7E4AAC6FBC25CA6
0097425889545467427EC60094DD1BDAD47620654AB307D15F2F9BFFA0218734
009743D3088B3D958E5D8A38674088DA01904A15B6E4218061C34C70FA47C539
009747C65427B9BCA32490EFAF5A2CCFF554755B84A0C56EFF9BE772FFDCEB8B
00974C2DD666AB62B108BDF650B0E18B01A38D6B024323A3BA37D26D107894AA
00974D3133B6967E3EF89B70B5543CB2D2F2C401DD32D885CA437A59F98C1B45
0097563683C819EB0CC265564C0AC0A820467EB64AFE0DF0290837EC40896EA6
0097574426B128BA916AD2D87D4E2FF2F4A3A1481993CAC9EDF15CA7E90B4283
00975AD2CBAFE36772F287330DB2B53ACD38E90E0A8FE123CB89C74CCFC5BC98
00975F875CEE54B61DB9E317BF62A3394B80257A23FFE5FA534088ED5805A7C0
009763A19554636B9A6AA56E92B9265968BC683BB67A4A6C3D27B86B636E5F11
00976763EDF8EC01B4D20253384E34B23AADEEF2FFE93FB0A09231A7F9E3444C
00976B636EDC389E1D1E5541E5039BEC4F85E11B4F138491C083C14A5BBF8A26
00976E7D43BB958DF6354F3BBFFE999FD5F18D8384541E12A079D13326724505
009777FE24B089659A15A39E43506C01B423732DCE21C915AABD6E5EB9D77A86
00977867F7C8404DA6D05DED9666BD29D789E4A399600623CCB6F2401183E4C1
00977BFAE58D92A4531928C7BDA367F1A9B0A80FB1BCF3455A660CDA2FEBEA1B
00977D2C5CF71F516620A8BC28644374988EEE8A1A26E9BC6593F832458FFD27
00977F94713853E76B391309DFB50F97A7FABCBB16D21AA9FFF6B79B3A7EFE86
009788C8BE54F491202C35FC7443DDE33760941E8ABD5C40B750CF118DCC0699
009789E255C9FC001A94FD305DA7526C57994525DE1271E88D207883C1892EAE
00978DB864452F7A952ADB378B68FBAB2F3657471E2D1BE0525FFBD5B5C302CE
0097909BD09D8E7858D6C7F3E4BBB39CA6F7873A84EEAEC969DC470A67BDAC12
009794D36722935E678A1E39CACD8E2927CDD03E2BC60E568AB0E05FAD65F1DB
0097997F4953F418FA13993DC42181F538F156EA5B5F5CC9174133134DBF3CB5
0097A59797750E43640B03A266642891DC2C26B1AC40355CA83B29F1F5FCDA9A
0097A89FF5C1FF30745BAF19AAA0ED50A8EF3470AFB892B62220534A114114DA
0097AEA83890ED09DBB01826197D605C904B32F17DEA258D0293C7950125AC8A
0097B44A7D448CF5A22D76D531FBBFD4A54F7E2F978863FD4E515972F8A5439D
0097B548FAA971CE26B1A7450B6ED51123C816DFC289263CEE07B35221A5CE31
0097B5B35BD42321EA33B26308E5493F1E23DBA4661D68B983DF8430D0BD5FA1
0097BBE7DCAE9D7D3267F43E99462F370E16BD28FD01A73E8CC6F415CA7CBF1A
0097BD69D28368CC77ADF738964FB28A6B291C1E931B19B74256477390F02F9B
0097C3170E1E82A514A8B3B32253104AC27EB94438A6389AB5B320288799F822
0097CB3A3E63FA14A05BA6505D0B81E56DF7CA202D297317189FC3C9AC4E1EE2
0097CF94AD24FF548EB25D021F6FD70AA047A471B97F34DA8E42C329721D87A2
0097D467422B4168BF11A27518167A16A999CD7FDCE41DEAC34CDD183DB4918F
0097DED7AB950CF61A8C653FEA187DCFB50D9C88D985B3A7CAD79D1F9AFA3E78
0097DFA172FDD16F32C4B5904C88AAF1EAB8AF254BD7CF0FF0635DD11AB19EC0
0097E1E300DF56098805E575640FE4ABA0D0B2A9F3A4AA2308D0B3F57FDDEDC7
0097EE9EA9FB966C5AE601F7642FC038790C902EED0B2938AFBBD651CE8327A4
0097F170F7BD1A18AA18B87526D7304C637787A5DEB8C407BE74BF96125A4C7E
0097F31B131FB3900BF9636030794F94429266C82D919EEEBE099B1D25438CBE
0097FEA4CA7B6997A838E6D42BE91650CE6873D40EA41EA78111080A01C7539A
00980226F17BDD56A19AEA58915A01B95BC8509E93490D64393B8CE0C9791103
00980259A7B1528281C176DABE97044CD9C2C1F3CD8DAD2A43F8BC54F77861E8
0098028E10F399A0E463D52C33C95716F38A76272104556A886E02F63272C751
00980355261814CCBB13F276C0EFF16B375F20648460D423F1CA9BF0C722DF6F
009808D875F122FE9D77912FED7FFEED67F638EB6C1667BF0997A36D1DC8C6C6
00980D521FCD42070774C5416DBA795D2C0F15691A689B596CEC5678BB16B0C6
00980D88716E3EFD209DF4E7D5D8CD44FF06A3D3FC52E585A466A3CF2D65731E
00980F1FE214C8DBC14065D9B64A83335900E36BD89EFF849E421DED9AEF1BBA
00981A28B07CD4AAB46710FC39ADDD41EDC528CCD88ACCFA4950E49ED26F3335
00981C82AE7ADC890FCB7219F668038249AF2F7756EDF807914CC317965DA9A4
00982787CB8F57C1022207A5F61C4013D68E6E8534FF4DD6EB2908C32ECD984F
009827CC6FCF7AC34854124D1B12463A45B639291A5E765CC1674FE012A88C7A
00982D2F3BB3840DD9E5D2D348F4DA46E9E174944BD4D9CEAD962614B55CB6BA
00982F6FC8240348217949AC579781232BBE67C51CD9054C447BD9AA9E9BA0EE
009834E5FF9F3E0EB7B504747506AFE27396EC6A590C1A6F01A092761DABDE75
00984989A68BA2FEF00BDA08DBB39895E074F03763C7AB1AC2B2171B7F7AF91D
00984C409140F012794EBEF9FCA970183BD822CCBE4435B9A183FA2F010B816D
00984CBD3D2709F591F0D65254882CBC359174DA50D158A5AA54CDEA1E55A120
00985168872FE39F447E5A7BF6CCF7DF44FC3347C7E1B56FB74A468C147D8FA3
009859A8469DFC5E8CFDA38152615D7BA6833AF366F9979C319B17136B3769F8
00985A30E244AE26FFDBC8193C708CA8438E66522B78621F538D6A8F660ED70D
0098611122111017CC0E5882136C3CE516517A649C9D1B165AE597B814EC9810
00986430A5FC6FCB57EF50DC34F9742E7DC8045D10B96141247C57CA7E664D4A
00986AF58F16FEE28617270D3A4FD6F160288573627D37348546C9C4C5831D7B
00986B4F852DCF329A1E74B6C715D0713982FD681A25453C5180E32F407DA220
009874F000A4533A2784881D22023C27FF196551DE02F5BECDACF643A5760E84
009878178F562DBDF292FA0A5E55B63A3C246D08953082E31EA102302E46CA0C
00987ACF6CBC0E35412EE2403ACC750992093C2B2769A9239CACA9AA6645B380
00987B31353EC49BC9D3FBDAFFCFDA86DDC9353ED1276565C8F79ABEF86EA87B
00988B55307ADDB92AEF0D89E8291B6AF2960ADF82460432234D3F98E97CD7A4
00988E0A67DC6B0A5C45120316806C76A074D7BB51BA1398F6C17F34AC87C53D
0098925204F2755A528989C400D6F069374B87C6BB2649D296118E86BA9A950F
00989A9EDA15290155A8B5227479B0DECC385CF6069E01C641D6A29AA0034C34
0098A07456939A0BC0D05B70E5502D9C63EFFF6857FDC2521CBC5A174F8C56EB
0098AB26C826EA24BE5A8D08CE66981BF541587A1C6B1A92225DFD956240A6BB
0098B1D736DB4E27C9EE6E1C42F88591CE77CBDF7724E37D08C0508A38229031
0098B3724306E443214765187EF7F5C5D3D3CBFA7B856EFFD2E901B7292ED173
0098B4CD1D4C7F5EF3B56DE2FFBD79DBF2F61A7FC2EE46AC225DC1C679BD1BFA
0098B577506E5E9B1B4E8AEF2F84500BB5115147124F7726CAE0BCFA5D79665E
0098B6D89F4030BFCE86CA5E925059FE06E4EC63B02F0907BF87D14901C4FC17
0098C4B37FCDCF843CD768CD6620D8685F411F6FE67BAD0A10671BB25D5C7DAB
0098C8F6F6321997D3E0C724560A5FCD037791F91ED7447EABCAB0C457489D8F
0098CB85287713521750CBA5421D2D224DA79E2BF004A6FADA1A9BC175B2D664
0098D9DD2ED1AE986E8511075E4C23EF8F4EA693E202C4A2ECA28D6785D3A709
0098DAE0B19470CB2B3918948C4CF84DCF17126105765E222247540D81F45C87
0098DBA5DABA314E5FAC24F4A7E6A6AC65908E3E1323039782AC12D6059AE59C
0098E44D8A17F8B718E5133ABB8A4FD4227721E1C7337C251D07C0FCF441EB27
0098E92BBF87974EC3ADE71D9A2E0A39566B9505D3B0C3180EBE15DC12F31B65
0098EDC391CA76552779D7AC27B38B9C279B656915FB3402FA3CB7DB6EBCC625
0098F19E56BCE2DD784AB30B9643034F9B755E210A3BA9AE1C2D31B1A138F41C
0098F7159F7E734ABC3834BDFC6F74D9FB4EE2BD32447495A6B2CD4E022C5DF6
0098F825094ACFA3450A1764EC8C77DFF4A868B71AADBD0CB34CD020C1091983
0099027F0601867DB8BA99024B96C94BDE344CBE03DE83A27F2D9B5DE5B33831
00990E403C5FDB42CA940662703ADD37C7466962D8F24542D7F2556D144283D8
00990FC96474E7F8D84A184AC6384DFDF05C124FBCB285DB60C52FC6C57ED630
0099105FE24A2B8C127817DF27A7CC91971937DD58317DA4927416C20624BCE1
00991462B2DD3412A951C480E530FA766E96F57EC9A09AC33156D77273903388
0099157DA8673879BF269D6E200CFBE159B130D2738CFEAA0BC184F35C60A410
00991E1CB19E78D32FFC38E562C6FA894B32602F4CC7C1EFAF3F9F2EE88C203A
009925E26B2B7B617D022C388790DE76ADAB3608CDACA4D41A9233D4C4419B97
009929460C7BE42AE2157A5BD2633CD752B706425C9F281068C6213AC00FA6B2
00992BAF92EF24F8C92E722DACA271F423D7B1F49B6C711461D418E4C0D2F929
009935E0E7E0B6313FDB61528DF04C0BBE4D115BF013FEACD956A0AD55E1FB80
0099384370322291D8960FCFCD37F71F03DCA1FAA15B2D59B893FA93C87EB274
0099453128E1BA1A3901CA60AF37D04EAF86E29245BE8BACB708B846FEC2EE2C
00994671DEB92529752CAAC61238F569A5FA900171572DC1B4C265E23C0C435F
0099538A02763CCCA000F215868265EFC686D4DF224331C651913E9734B7052C
009955B8EF895E1EE4CA6A0B6CC98D696C25480EAAD8ECC32194A5A6A2569650
00995BE63C9892677EE0A21214780485A2608026B1DE823B8A3CEB9D597FB456
0099612E709FF6E6CC417702BA8B4E96E9990676CE601A8DFE88D91B7BA205C8
00996B969D150756248DA7D6834FD7A055C128C457E3E2BB442C9031C6230374
00996D9DB0EA65A2D2BE963412BB778960F564C90B41EA258DDF6C504846C91C
00996EC458C7E06B2D7C0430C6873A087D3C5E9F744B839A86F11ADD58D1AF2F
009978898C0FC4660DA6353EB4276F51A89DA64BC7298D73E891972D9941121D
009986C3EC38CB6CA8759F7E2BEC9B6767E045B69A20692EB94325F4E8254D5E
00999293D199AE875C167B3C17BFCFD589C4FC925802128F2C53C48FF87E61E7
009995FC76DA1F1D61B14420F53804B14E106EECF81A4811EE8A8DC5AF42EC99
00999DCE56B0577BA0E4AB7A45D4458835D77A446F37ACED58B33923CA53474F
0099A3F7B29ECBFF4B0A15B22F3A2ACC0010524205D10521021A93A4B4B4DDA4
0099AA7E0B9AA33690E37E86BADB9C2D4C65A19CA309054CFD125B637E23FEF6
0099AB595637D001C7B1D3F8DAC899F1E92D622D7A075829F389B10C90F2B1C5
0099AD9AFA1B7CD29630844F3AC875225D197FAA2B905770B1901830985AAF42
0099AE1B83445AE96AF97D0E7863A9CB9DB88155FFF7C37A9ECC4186B09A0EFD
0099B70ECF55818AF2BA81EC549CFA93E697D9007464D89CAA0754B143FBFEE9
0099C01A8D71D41EBB90CED87853206225A8E69A1F2DF80F335D9F70A7677C2E
0099CD36C5A4C2194A03488C98EC8ACD4C75EFB41E7C2CFA6BB933AA48AAA82C
0099E6EEF16BAE59BCCA4605EFC19EEBBEB2FCED86F062643620A4F583DB2597
0099E95F17F3232C4BFCAA875BCE50AB622A1E69BFD1FCB874450D1B6430395A
0099EBAF4B86D3BF4D780BFC31367AC5C76EB5703CA931E747636C7B4A973A0D
0099ED68DFF78D53B28724FC62F2BA82A6DAD3103E74E85D7656BBEEFA622A25
0099EE00C727AF53C766502D0151B62C112F7EE05E77A9C58007AB1BC61D3DF8
0099F21E36D57CA6430B6FDA007E9A3E2C818F3417FE5906966C9661CBA230CF
0099F8B4727FE56C77C2F96564003364871388B3C1DB9C96376C216782BB5A91
0099F8BE33884FB482AE31D0BDA317C22BFE2E4C930BF3AB84EA291CF992F6C3
0099F9D100DB22DC1171B09F7DC2E958778ABA9F228C7C9F92BD309D4AF447D8
0099FC7E6F9B191945F9FC95D5F3483913460A68449757C22842DC3575FBA293
0099FDAF03E6B631F503B43305EFCD4959DC4F3364937CC6EF51F0329B4829FB
009A162B810A1CBEA8D6A1AA8108AF028F99BEEB633E53021CDBFDD4D241F6CA
009A1C804A0D230621B6468AE56D5488D5F33BBAB48C28C9E3F36BCBF821D20E
009A221CBABC886E54743DCCC6B28D09E1B03B7985F7AA052FFEB2760D5F71C7
009A23A0BB1234ACEEE187FE444A54789668BE49E8C387C67106406D31577A43
009A25613D313F93615EDA0CC01514A467B0A7308DD4F2622442845F011D606F
009A26C6A1C8B6F743C26B21B5A456D21CA7094CFA55EF96C4EF494F49C11A0C
009A2A5DEB81322E2EF6C093886EE7CE6C30B54AEBD18823AC55CC3E0E12008E
009A2A934D5CDB9B5E6107C6D771D537ACC6E5EA893B670ACC3FF5D2BD50B0C2
009A2BD8130A98A66A233B0D5FFFDA0AAD23681E0269498E8BC8AB4EE406C8C0
009A2C67D91D69EEA091DD1756106E38A84A1B11448DACB9D61C61F0C97F5203
009A2D2BC0702AC7C9A55361D3F258D9D84E55AF3DE5BBD15C829F126813FBF1
009A31348BB600D67AE04F6CEB0DDB9590C7F96CB963848A9007D1106851293B
009A3E1F4F27960AB112F611185387ADE7DCED00404FB6052A9B2B542ECC4038
009A437E5B0B2CB9C92FFB4FB5125E7137E4F5AD875A1BBD3B4F708FAF93D5DF
009A45946EF6DA99AF8C6B2166B69B2F484211FC301C2E29E263DD90F303A748
009A4D9259D79365A12CFD340AF52A16F7F3C76FCDF712EEDBDC689A33B6B6E1
009A53266D1146D6296526919ABFC162D8B788A896C569A9FBFB61A3030BD6EE
009A562DA1292E705EF1B975FB52269A146436C3E1D6784CF418E554B3C7BEA2
009A6B543C35DB5554AD2CE350B99C7562C14E61CABCD8C8F44DEF6655B49CD7
009A6D56F0E1A300E6BFAD89D7B536FA589726D8097E34D29DAB754271261267
009A71CD95D94420753D6043DD69C58EBD4555F284B8AA916744B3377A272E4E
009A721B7184BE45767A0AA81E959C5BEC9E9401C0A24AB8C64D3ABD815F8E3A
009A7A3FD42D7ED193222D385EC5F8D836F2FC2CBEE304904FD650B3B0E0AFAC
009A7B5DCBAAC904398CCC2E0E16A51A68EC383EFD13BED8A5FCF144012C2E2C
009A80A6BCA03076275B52D8E696700CE738EFC5CA36B5838A14A478D2F280F4
009A8273B276233D8B26C064857980D301C89CBB9E69A66158EB01ACB25C7E70
009A82C7F5B3D3A36BC085002D051E47F31B3B9013DABF4B58DB131ABA1B1094
009A8677244B1EF5253DF26AB9ADBB4C8278948F0568A5D9B7EE9C6757A40D38
009A943A79DFF5D8152BDDA02BBF61B2087FA8D5ED7CDA7CDE65CE6542697C33
009AA0F82BC8E70853631DDE1420A981923322F46C3B2D8F739269DF89056258
009AA56FFAB5F2B3ADD30EE5FB3B469D9985988E1C985D65A66D1C8CDB097851
009AA9614D1935111D159F76ACE61063877C0D1D20FCD1FC2DCD58C3FDD89B86
009AC87633EC3B692F578A419AEC9F28FD34D2D12E3E1E2BA652B2B37A749709
009ACA1064732D73052E109EAF40CE1A528B6C0E27D61CB84EE8916282FE697A
009ACD37D048D6A11E24726F43F58BE4DD8839D8B46B42E0FD2EEE9E4166F283
009ACF740E651F7E82C36B1AD96671F6C173E54BA72A95C756709FF6985649BF
009ACFB76EB70E0FE998ACEA3A5E21D169CDE2AC9BAC34EC57840A96C61F4CBA
009ACFC9AD2B3AA5F1A8178B257A144FD5154CD55BC446476E576FF78FB07DC6
009AD4D331ED7F2F438488779C0F601AE1D46EA097F131EB22E208FEDCD016F7
009AD78B2852D42E2F09E48535816248BA739981AE4B755435B26AF547F97174
009AE143E55D7D9C24CF16A50C951F045B1B12560B034D01CA6CCFB82A4BDFA3
009AE45AC1BE7A03289C775ACC9C343CD2D33DEF8B3A6F6A4C7A1279C1D5227E
009AE9F71BFCCFA5FC88E67CEE9E0C0BBEF34043A1D9369C07E90EF38C7D2AD8
009AEA03412BBB2DFA381B85141043EE6C5C321DD7A201EF98758892AD99D358
009AEAD2B9AB73EC2DC40099117863CCA03FFBD2363B109E2A4A9E3A6B0F4309
009AF006A27C5BDFF2072633D668BE464BDFE886F50DE7F38DC9AD2939B2E3A7
009AF7AAFF8BDCCAD79F383FEF71490EA09C562E4B066E4D8799DF9244A42C34
009AF7B47A4D23C8F13A0F320136C247DCA5E8E36EF09C5B85C32C65CDF6D899
009AFED743CFAAE138C0FC0AE4B5EC168BDDA4A22E8F060DC0E7EE7C7582E45F
009B0107E6AB2B65B4EF85D84AB5DB799EC56CB23C51635ECBAE5346D51C9CF0
009B0A6747EDC36A0856D47F44CDDED609671E43B0B7DD223CD97CD2EDD9BFB5
009B0AEB31E7B6BDD095BCE14512B5764195182ADF774ED823F3C0FE34425ADE
009B0CA2B29E5D31F97D5014956DEE3FA5FFDB311741B4B72CAA7FD97C0C9C5A
009B11D8AB1FD70FCA84BA9674AFFF4FBCBED670C6209A8C6332B7E93B5CBD3D
009B188AA546EAF1BC075042D84B97C1E7621BC5BC9C08D0C2008FC2EA032143
009B1CF49B224795197A988596BD9F7267E7CCDF371085831D2A8894C7122E6E
009B1D2D61E91F982DA311629EDAA86AD1F2D20E08F3ADCA66914C1C0825C35B
009B202B708A32D2D7B2073AF97146DE13066008A772FB4E598A20CCBD1553DA
009B24E21FCD5DF47DF81A8A78D8F480A4853EFB9CAB8F824254F8DAA3E5AEAC
009B3B9027D0EAB08825E0B59272D2E0D725F5CD86C4607F475E7E9FD002936C
009B420BFD670C39ED2608D3DF4D749732FBDA2DC65E7F62ED58368EE193D8C6
009B4615529D24477A8C2AD98AA3EA8813C29B64E5F3DB6DEC5919F40517612D
009B473D1844D277B22D5BA935C6E0175843E148F33B17ADE1959F7DF253DD29
009B56C214066075F0103408B29736A08EF39950F7B511DB5CD304D6A13CC90E
009B5C8121732777C9AB6C0F43130410C0356B0C2ADEE3A61B553EB94A34E8A1
009B67BE42555B2145F33AF4413CB1DEFCCDE9B9F6011E7B6F3B2EEA78411702
009B6A6505B1893E00D494A50BB466AF18AD62146029380410A1A9A813BC1D74
009B6B700557FF1C6475F5265972579BB24114905224C4BD5D867AE74A156E16
009B7057DAF5517A8890AB469CFE5092D5951D83299DAA2507633DD92A9378C3
009B72E5C61D66A19598EBAD725FBCB90873621F53DDFE3D5E4BDC55C58FEFA3
009B83087DACB4F49E6D3BAD30A68ACCD65A170E7013C9DFBB13C935320864A3
009B94E06E6247AD7D2B10FCD0EB66034B2C180A082BE43BB71508C7D70F7398
009B960321BB9DAE46AF6CF4E56F91C009F232C758F5F6D7D287B24AB5AAAC5B
009B963E82E10B620D60D9C10EB214686E502A49BB5891C4279D76A1D159C594
009B997A9EF20AB88304A73582FBF99F25C40737EBF2DDCFD9CD92076DB95470
009BA344DDCDC4B4EE81DB80E3AB3F3E0426FA6D3A638C0245D383DCD9C6B7E7
009BA517425FF622FEEFF03B867E8B6EE4B9E25B6E9BB8609E2548E2FACD3F82
009BAFEB7097E2552928AAF8EA52CF95918C7399797E6EAA1E7534BC3DE042BF
009BB90249BEA7AE0EFF559ACB749CF355E7526DC78953045551F3654475D4E3
009BBE667C9F59D2868CE974D39212DAB3C7B6FDA39CF00D93DE3836A18D87F7
009BBEA120EB3046C1A66728CB3DA64408D05B495761D190C69DF4D2A9F299B5
009BC2A83992F3863658BBBF9823D729AFBD2D696D24E1D6FDCE5B67503499C5
009BC97BE660432E0C2D22BF5C2B7276BB84A413C2921EF2D810F5BB6D03F519
009BCC5F4E97A7084FCD2384C948D2634D2CEA8FE10FB6CC292F7A8D63D2F621
009BCDFEA8B4070AF213A973F62386AEFF44B7F422C72FFFA5918623C32D07C3
009BCEE91B695C0B61165EB793D255C6FDE54048210EB05193A4A1FA5EDB2425
009BD07404357770B6381DCB501B3CD661C5D272E0655494579645D2433E5198
009BD56F5F970F97962E06C7976E036C85DD402B04B4ED4F8976020E02FAF5E3
009BD837B55A960CCDABA3AC4CF103D53A3170AF1470EECD9F43E1B0D80A0056
009BDD4C059FAADDA4B48640D88A38041163406C9998D3140D0C5570A92FA855
009BE17275499B35E936BE3614621DEF104F940842725851E03D31EC319D03A4
009BE30C8501F4E04BA1DBB9EAB93A8490BF02C012D6B4AE24B637115E959A2E
009BE8305CAA58C6EB9A4879CEDBAEDF635A743ED71C5B2974EFEA140717F7C1
009BED77D15435050DDA1762C4042EA8113C297C4D0834AEBA8EFD1EED8753A7
009BED99F87AE71B96F4F7F5F288BF28A229421292204D0F288489A82CD351BC
009BF6EC5A3BB768F64DECD86ED5DE89A8CA3A9A08A88FF41A349ABDBFE40921
009BFAF0835E3A81A84191E07A4B1A12B336658AE9CA632376B37DF2D50F6BCD
009BFE6CC245A79BA8540F59922BDA755DDEDC813D68B4FD1595D4F9BEDF7283
009C0234C4D18227321737E35E8A6A483D08A83A196CD384BDA46AAAAF0F1C94
009C02514929C35725179009CFE11BB7F11A260E1F9804ACBCDA6C1921A99667
009C082BE7E8814313648D752F9C25F73DD2FB8DA5F05FC9CAD8A6F86C979821
009C0837CCC3C3AAF17F4354ACFE424D248E837D668BFF7A28DC32DF18A93754
009C0F992D5BC0892B32373C738EE28E8ACADD62D3D61858472A5118AADD8885
009C12883F89A53FE69615D1BDD55FE21D3B29A59623E8D5057021AA30B7B78E
009C18DB8685E9A6BB1F81EC6DD6B4253D6A3EAB7F1E9D5A4B40F61355590DC7
009C1C58F8B4D534CD44DE9A00ED70D7B7355C37D65636D326294078D94E11DE
009C1F361C12DB0FE3405653EAEE6377949D5A25A3A599C2ED961D791D5E4C4F
009C1FDCF4EAD2814B910FE4070BA5875DAD59354AE038535520F5AEB42BCCD3
009C2B6AD8176798ED03A230661AD60D556504137CC11DD4C6DE9CDAB5A3D6FE
009C2FB3D67E86C084B55C0B8B45E6A1FE824782A0B0E60C9FAE32B7C5CA1AFA
009C31C42C8E308B9A8AE32B15051508DB7C41EA69F8B6ED182748FB82B49DEB
009C320E33FBCA9B911A1B200B476721302CEAB842CEC2034E3B72CA7E9C8424
009C32948229B6252DC68C4EA53E6C5E444D54D1A5D457AAAF896CA41FE6C71E
009C32E13C33070F41F3E887F0AD016B34A96D5F60DBC8B7ED4DD2BB3327231D
009C340B51BEB1DAE2A1FE829E5CFC21472D35F358798A18D64651C88E24FDFB
009C3B7B05532A40E94E924B33B009CCFCD9BB20FEAA1D3FC2CE8B138782BF58
009C3D4BA0BBFF505EEC3F08425C78AF15F05A002CF32CB98C41EFEED2C76783
009C3F1F822DDF8E4FE669B5EB0202B704B71343F61F47E453D0EB2098CBF269
009C406B3E82B81876AB84B97E23D9C85491906A44F2844B327C67BA72DF9679
009C49CFE39C5205EF83872B1DF26B84672D6017755D374E53584C6DE8138070
009C506135D47B6FB3EFD9D26254CA013AE8B422E82A4EF5B1C8A4720F4F7E3C
009C511CAA18C39711A78B2D5B2E06B03F3E30BC38D5AA7ADDB1848DD532813C
009C52ECC4C61E8F42AFE9F6BF6537C19ABC288153DF24A3DAD91088B6C09314
009C559130ECDBA4370766E77749D251C73A0FF9148AF5CDB659750A13E25BFC
009C5EC6CC6BA9A163F2FB4D5C39E423F92DB8B651E20161F00E4010855097A3
009C68424BAF80D2CBF510BADB706DA7E60B1E91EFD7AF85F79A8F52C518A555
009C71329D890B3F78CB76F0E760C0510D0E7ED459FC6B237703D962551FFA19
009C71CBDD003B79CCC33000A18642875F03A5F731170D667F24A23D742D80F2
009C7640B71180D1EE32B6B85830C7FF5E68355277867B6125D58BF63B18740F
009C794244B40181C5E20C3DF2184270168DB7000E43F65D08A8725FDDA355EF
009C7CA0BD81D8F429AF92CC7306EA329A015322F9FED5ED054204629495E707
009C800F20D116BB10FDD460242F3CD6C410B183660AC5F2BC3B7F9F8D213DB2
009C83B2A03114577D0D11280A1F8168CDAB5B27F0C3D8F75CD575DC2C3A2029
009C8CA87EE75547F40542771E0B5278F744B6F2FC3C85410BC63999F7D1A68F
009C9094F8BEED7DDC9AD32A6ECCBD5E55584E2476C7A015A7C9B8011DE1C6F7
009C93DABFEDD6F28BEDB451E7CF33AED1412CDCF512AA63272162F2348B9E55
009C95CBD7A84DB46AE701D3C325FE377ED99E6A3DA6BFCB969962991DBC9EBD
009C9F4BF6AAD7FE6ECFBBBAEB637BF436DFAFA57F5D33C76C86BAFF9F3456F1
009C9F755B229B7D11056C40D5AABF1333E9BFB989FA82144EC4C28DEDD660AF
009CA1B8C85ED67A8FDA6E0DAAEB78F263C308CCF33573D1A8AD357134F7555A
009CA4C79D41F25D6962ED66C454A472B1A0F8FA6435E095B3B888D50D199435
009CB109E11B45C4DB7BD1248A7EF5AE758B37591997E762450EB924BDB9892F
009CB241E87617F382095782BE7057DFF4DCDDA5E7FB5917CF4B79FF8CBAB485
009CB3D05F74BA195EB6CAA721356EFCC8C9A74EDB146EB37C79AC31C35B7318
009CBF413673C13DC530B49B6710D3B40F2B52105C0C7631EEAE7A9A185F460E
009CCECF12BB4A5790AF765F634A48974A3B891F4CDA2216F47A6D57FDAA7DFE
009CCF7CEC1A4CAC28B53A92DDDCA9141FF94FE3B3680E7DF5B6F4C19344392D
009CD3AA57951F5FBDFCCC89BB7AA2FAEB08673A3822071D1ABAC80832034D65
009CD67A375573DF4EEE86E6D92036B3EC198768C5A8854F335916559CC8C689
009CDD44C69CC65B2211556350B96B97784E79C945F04F7FBFA51176488604DA
009CE1F3C95D1201B185591952F1B18B4DA62DFDB9B28F8084D208213BDB753C
009CE427B81AA8342744F76510475D2FF48EAD82F201B66EF48F16CEE020F687
009CE792F087F81C6D0A5E8A3E5D2282404FDE647922771F19EAFD1A2E72B78D
009CE9DC174621126F01F65FFD58F2388FEB06E281DCDF98727A0A8644B05BB4
009CEF113E13477B5A7E4324EF175B3FE1066CF69785E9C9B4DACE4F636B64F3
009CF19F805BE0905977AA7539CE6BCAC64F4E3FDE5E849988294C11063F566D
009CF8155D6580647F6AB190B6CEF7B44E6237056C1AE5DA2535E6E4A65C2357
009CF935352B250652244D24D0E40B4B02BD74DB83AC3627E577EDCC23016326
009CFC881933AB05157EB8527B9F71AF5B2578F863DEAAF7E155BD22B5DBCA91
009CFCD3293213C6899C1D82441A7239E9CC8123EABF919BA914DBF43F8EF73A
009CFE360A6647B2DAAFA46E40B3570E418D135B03C7118789252D6C523DEA99
009D11A743703611822DEE10D4C524CCD2FEB1FDF66AFEA7A67614098E8CBE4D
009D1A3239BA9FAD54E898E820D860EE70FC4B9C98D50893AE726EB334F94318
009D2A87D81C292E2C57AD70A7E3046A97372FBD0087E2880A002940E5460AF3
009D2E3906E5D832DD30735D81BC995899B4F8A5987DE73EF0165B76BC24E327
009D2E63B692FA8846579BAF9B6A4127FB9C3E4BCF5352EF0394C6320BBB8088
009D2F07D5B2031DF9487CEF40B9E2B02F6813F62349B19A0B3A9A95AE78B42A
009D30EF99072D9F69AF1B376B446549EED7380676F73AEA72DC2B5C8077CA67
009D34090561BEA0C52E9D8F7ABB5E79DCCD7BF9E77D9DA38BA4A33A14FE14FE
009D36B8CBD95AA85A95259D9C583688537DD6BD6C29AF854158AA7420F7261E
009D36BADD77718B09C764B975813C39EA673683A0EA591B92D4467CF09C2E4B
009D38CD72D95CAD7FF6F808B7BA8582816227BEE1C006E2E4155DF0E8C4AB09
009D46818EDC76BAB991812DA05DCF9A23767EF8328E61406D0272C39808648D
009D4698887DD6CC97848E49DF2E53AD0117030692DF5D8663A3F3A9F5D0B0FB
009D4AADB95B28F883A3ADD0B9133B46EE0472E46EF8604E6C4F888BF0E873E6
009D4AFCF039DC727DDD2D664E353F6666F848F7DC5DE4DBC3129CC33D6C9508
009D4CA31A395305E7AF98CD22154A851AECCB578BACEB45E29D196809C86B85
009D529FD4EA6D9380D4B8C4B5A67EF5E4FA886918892A21878B6FD5592817DC
009D56E21A8B7348C3CED1CE731ED11B833920B35E44971817A7B9B10B527E40
009D5910CC00AA214DE1E0756BC3BE2A3D1105D4A82AE4103D845ADA630CE7F4
009D5A6DB1D7DC54D2878F00E597159CD5F03AC1446F0399823F71748EACFE16
009D654EFC1EE6BF5A170A911E698E2A0ACAF0CE50DAEF5E37EFBD6128D40AD7
009D6A226A197623288384779C971EDB1871BC8C2402FE7E2B768DE570FDE400
009D79CEB6B707424925DBF91FD439D73C08AE736F218621D2AE9ACE599E1B7A
009D7E035C1A41CCEA8F4332506F3F65B14C673750C1FDB518FAD6886A22D931
009D841525E9C64EBAFBF6532B76225914089BA84C647880C37DEA12922F74DE
009D872573BD71BE5B4297A9FF5D5E10A2E5CF89FD94FC49234228CE4D102CDF
009D9399F3A5FD0F2EF62CA0285803814E13641C32B3A6B505A5ACC302627195
009D9A3F45E973615DD74268341A9F28F1B7C4497ACDA7DBC241584C6496B86D
009D9D2E4F70BD396A3AA2D9D789ED1952EBA15ED7AA4EB642DFDE7B08ED20FF
009DA070828AA7CB78E397659EA5A85B8EEDB32AE69A8793F218E6336784B2BD
009DA4580448B12959043CDD7E9429EACBF8788B62ECD9ECA472145EDA818A53
009DA82AEAACB885ED7305751124C6ACA160178DD658E8403CAC3C7F4633BB91
009DB27A288B2A710CC357FE1DFE94534D2FA35E4A6A30057D2A24C3977EF49B
009DC1BF39C6FEFE5E825C4EEEAB81741E3DA0D04672B36EE75C43DD1A7148C0
009DC21C53D5A5E8B3D42B0BF495B168110FA97154C2E078777E649682B26ABB
009DC28B1DCE4ACF35E764F03A2B650CFA86C5FAB08F3CDC403A78EB900142F5
009DC67C47AB4568CDB46F36DC779EBC1626641E6CE8D7F1CDC8ECDFFC405091
009DD4D96524B1D1BD5171FF603C20AE780F645F6BEAFA181808BB05E5319CB1
009DD6D43FF5C1E87F342ACECFD81A17C46D6C5AD081E553D18D4C1B821D242C
009DDF9CB13974F4BAE1D2E051ED74D154773B50351615D91B30663B0FB0871A
009DE117654DAF78327AC6578E595509C6C3C2D3C61FEAF631E5D31C20F3B193
009DE2DB9EF432C12EABDA25D5335FC37263555F2B41B6E42872800CD6C07898
009DE9B788F4CBD97A042D8940C52F82FDF6B805078C1633080F4C61C23D06EE
009DECC981CB14F57823B92C1EF424C00D1CDB71EF06E36C25EA215DC03F514A
009DEDAD5F7A5FDB83EC6409384D72A6767E1FE37383730C4FEC77019EEDAF3B
009DEEF065F3F622C9BBC70B989D5F8B34BA5AF985A87C7989EDED2AAFF4490D
009DF7B6CAEC12BB585FA692A53740A1BD0CFEA12A1614162CCCA32199BFCCF7
009DF874A73AC5135778E51554D37AC7994AA6E9F3BB5BACA8DFD442349C46C5
009E09D204A56B74C2E322C59F52529914DEB8D78E54B33CA631CFD602B19099
009E107B505B7FFCBF7EFC7EC20D266D5679AC8340E20150DD8518C830ECBF45
009E10934531F75907D6DA51653F173E335303D7F48C89CB55AEF5FCAFFD6B48
009E18874194B4D493CD96FB4A3050365F054F3E67EA4A5491D9DF6B0BDC7862
009E1F01A2D7CB83CFBD62A740CED9A8BBE28CC696F24CC503DAB6EE7169763C
009E232498692BB8B38FB1267DD0E1ADEFB53F3A8967D14B0AC2C1D6DC437409
009E28DCE713FE8F9F35B41EA95B56B46BA37760BC3D45DB817DE3CE52F2FA36
009E2D66850D268DA27ED081485549249EF6124C593FEC9BDC0E9C064E97FDA7
009E2F9E74D17E399ED49A76BFDA3FBEBD0ED439D78F31E8583F7AE489DFE1BB
009E3204D9A59A830BFE2B5E430A7317980DE2F1B5B7B63400CAC3066DE62E54
009E3B0BE876B4B2A43229FDCDB6C7A939F0DCE30EC3F42C7FA77DF48E168721
009E48162EEFA555ED3579F13D9D03557162B97757EA805494C8160779D6AB83
009E4AAD3204C65E770F865B0A91C8137D82C9D772FF495594B39D2279F27C09
009E4CB0A067167D9D514512B09D0C70215572CA34EB94D0170ABA3CB070023D
009E4D5CE4ED29D1925F27592B2C8B4D08B94E9C0431FF12E97F20DF90DA7060
009E530B44B69F675E13F49DF2DAA9311EADC71253B1CB6C8CF9F3BA287794C1
009E53E8A5ACD4ACF454E18D3C086F5B6CE42A75FCCA085AF686534D02B5DE07
009E59D9D33DF8A07E14F31CEF79090272ED033F3D98E585930E29C49DC87F66
009E6D94C615CB7AA76887B476A545257DD609F2A1ED7702D59E7705D1EB0E23
009E6F75F01E8186A74CB22BFEFFF0049C87F4EF59B323BC4D3242ABD309E5B1
009E7425E55F2A04FA17B3794AD400C91B8F9D79FA2845774ADAF3DBFF9DB17E
009E7562ECB259F878499D3D7B058C0A454FF4A3D5226F250ECB1D51F74E4366
009E7F77D22A6253C49D620A5E7A3BDFD4B360B7D7A1AB824F2B3B7332093E6A
009E83C7707B7B83B8E2B74F032D3354D1A0B6C2948E2F06D83C49BCFA5114D7
009E8562C9AEFD8A5070C99971C80997162EE70C45D632F151ED101DDE162379
009E89F6E6890AF9A81688864CE25986E75A6D2A9BB7DC72B57DE6DEBF1B159A
009E9465A37B32952292B2434CBFB058A1C4C0CD07827E65589CE3A4702EC915
009E95B1CDF816C609AFA332AB1880B344FA996CF735F91237A7E0A46E067D73
009E9BF487FF3A423D43C0FBDA7B9EC4B917E48A2DF2A81152140F40180D2A11
009EA9110D2D5A72E7E08D8B9AA25FB30206813970497B112CA75ED401C1FD25
009EAB3297DF056799B0C62E379CDFF662626A31CD9E14D6020C635D89730233
009EC06008A37ABC89E72807AE411E23CB8EF863B662B1B73E49DE1ACA3E2737
009EC136B60994BBBE9EF927A5ADB61624AA9971105E25DE6CD08B83BB1231CF
009EC3255BBB7B49AC7230D670631023C8045D85016EC3CA98EF52A60936F76B
009ED2FDC6F2B4F83D715F508B30179023D2DF1103230EA204F174BF1A018CFE
009EDCBC794F567835E96F36A2850387FAEC85CE41B77517CF4B86372BFEDA62
009EE558EE10D7D63E5F427D882DD0AE1FFF4A3D52160DFDFDF6635CBE8369D8
009EE8377DC5A9D76E14BA78F63D6DD610B5A8444C40D0D778C5378CC21A0931
009EE85192B1330E064729326B9E16AD2CBBEE0497D77CF464FC3FC56EE3E46F
009EE9E132A62E46A0AFA1797A7DA9AFA3429A2BB1AEED67680A9A91E78FBFD4
009EEA7E2B030A4ABF9FD57A9F4C9A04DC81649FD1D34FF3D0429CBC98E4D19B
009EEB90CFB67347FF4FE9D7ACB5227D50137C347B24F0D652E36C5AFD501742
009EED11E20A772705C0110CD494BA68964C43CDD3A45543136C49A49850261F
009EEF775C17B1A99D33360FDA7CAE28555789282CD6B06CBF09344A8B1AF1C5
009EF52DF86934F5B0940F116B43D6CA6FF09D0335A8145EB3BDA0D867F95A1E
009EF787F35AF4AC051E35BA493F15805972AFA90928FE9F206EC0D6BBB0D5AC
009F029B7486633E21F70DE17C9DC0B322F660B7A24BCE7F2F4ADC5DAECA0F1B
009F049F2EFE4BF27AB97E5D3859088C6021367A4FFA8EF450CA70AE95DBFC1D
009F0BB7A298E224D5305E77C4A98A1F378E115EF0D9C5EF5F8A756AA9FB4C37
009F139C2436F43FB88F1ACE78C1ABD35911DAC27B758725A8EE4C6524C08FBD
009F1689DFFC1D96D250035394390564A1E17748A9B27F5C6F6A86107232AF76
009F1814F780EEA9ABCA46E196B281857CE17BE2539595D4F6ECDF8357826163
009F195C9E72C8951CDFA2311839AFC065EB0AC5471A3CAC8D7F52DD975ABD02
009F1CFF81A5C6F5D8E1C963ADF6D4C6EFE474D76D6A949DE571BB43959B44A9
009F20BC4609D0C74C943306EFC50DA3186B22AFF3F9D239A7D43F65E38AF762
009F2C21F5045BF610DE2338DABD278D208E2743CDAA95E2A2D13FD1FE1DED02
009F304F621975DF87EEE16A67F3CAD7F1264CDB274F92542800CDBD5B35D535
009F31FFF6CEA676704E31BE3F737F1ADF2A5F1C3C4DCC58962D7F85353660AE
009F339197939C6AFFBF9AD7010E17C566B0EA538F43D3AB6534B25B7BE277DE
009F399DABD78B02288BD88CC1206EE2C343E07B1B20244263B4B99AD85CAFC6
009F45A33AA31B6CDC47538736BB4862D79ACF3380564F4CBDB0A8D0311B8EB1
009F489227BDB89AD9A4AE503DA6E16A700A192EF9FEBDE04DD7B5CA6AB21FB4
009F495E8771CB6AA77F57008B09100F49DB6D67A9AC06804C6630B35D002827
009F4CBF99D74A5525827D07F438E215EF50D64EF0EB51C5762CDB55450D2DE5
009F50643DB2E7364DAA6D145EE471F25D68729780F0666935130BD24C602284
009F5226F9F1A00EB07A2EE008A1522491461EBDAE8EC59E0710D6A25A93B1B2
009F589CC96FD634BDCDD1285D8AB098BAF98678B4B7E44CD2C9040D180B24BA
009F61973800B0DD29DAE0FEA3DE34802C62A2376BBE5B152A4FFDD5E59C60DD
009F621C1ACF6AFCF734EBCBE80827EB3D00116957A4BE5968C8782A6099073E
009F67EF6450878CC348FBF82C8439817D54B5886EDE8D212379378A867B575F
009F6BD34139A7933D7495290C7E8F6852D8030913D37D165772A08A0288FCC9
009F7137E9F02F580BE346F7BAADFFCE3609B51A39D3D99AB0D0F7449E8C731C
009F7E57ABE331B4C161628459B535FCCD8963162C068BFF78DF1DA0EF818372
009F7FF0751FAE7AB68A1B4F8C8E57BC94D68ED10BC4CF7D72D14EF725D2EABB
009F80C49EBA982E0BFAC8C2FABD468B5E210B33EAA42AA1B41E51A19334549D
009F83959CF5DBCAC907442AA4484068F6424442A2CAED20D96FB8A323DA65DD
009F8740B28DD6FBDC9F1E38F757A466ADF2A69635B4CEF947FBA2D3E9BE892F
009F8BDFF1C7CF78C2931E40ADA92D27E3883D1E8406A70D7C86D6783B46C2AC
009F8D1D3C127ABF293F6FB2D205F1A745FD4DF6E8F6C0A0B72D63F067E486BA
009F8F3685CDCC2D38E4E2920A3CD7E2B58830DD119EFD5AF1816720D2E78949
009F92A6D65F820BEDE8F34BFF5DE105907B0ED87C4585965AF49EA52E208E9F
009F94FBB0B5F53ACEA93A6BB41C34178F6A8D947B638667C189B35623E47BC1
009F974E513DCCB34700D426770C6434B099BF1BFB6863C67BA2B4D9671F0B71
009F984DD7F2B3EEF377128F4772460D355FB25A853D37AAF2CAF5AAEAAF364E
009F995F2E73FC21B98FDAD769C3C22028C5DEE1B2D86553BFD7C7A262D29CD1
009F9E663E146C2EC1E81AF9B166838D0FBD6812DA1A42F188FE1FF9ED07387B
009FA1BEEBD000F1F3071E5E1D1BC5930CDBFCA4BBD5572E6172198BA55411CF
009FA5DF3AEC84B5A469328002363EADB481DB813ABE8F679B2469F8D11BCBE9
009FAD6C506F1154FBC5AB0CA714ABE5A9C79D8422B1866FC03266976AE43CF3
009FAECE52AF266DBA5AAE675C94B6E2B131A9361F8D43009D283B6A5A532762
009FB0213BFBE69BCB87E4F9BB54AE9F8A6B0CA7D3BD390A23D1926F4F0085B6
009FBED42488CC6BE126722B3D8439140C3A3881BC6D78EA0BA1954D3B9677AE
009FC3BBD209F83EDAE599592E5664A459D59FF95787685902BD1E23576EAA2F
009FC5D947A3956943EC9511CA84545BA26280E64E6FFF14FF043A2D6593A9E1
009FC728124B8CE22CAD8F4295F7F7472A62018C1A30C10B0B78C0C3A0D55F12
009FC9FDA979AC9AD20DAAABBFC3E63111BB73A84E6E959E1A3D324E8CA64C29
009FCC25478394F2163392E074A7076916DEB2F7062EAD9FBB97B96724D0C7BB
009FCEA2351FDB5EF0B453E8CCAB7429A5AA43C62C11B6CBF5622878C160C6FB
009FD1B5121BDE8DCA5417FF4613CDE53C47F66D8BE120E66AA2C160150E555A
009FDA6F4CD496EE989EB164A60D907EF14B5208C44D651FA94DD809602390BE
009FE8F4056532FCA73BC0262A523DDDF32D4CC5EC8F5ED9F436C587D2870D42
009FEB4625D25E2D6607A2296C7CA07A342443CB413B5DCFAAFB284B1F7F6427
009FEE22D600B26CAEAB238189D313C2C2E783D3E513C20F8E7A9A0E9F9C8BBB
009FF3D6A2C06AFA0A0ACD0A6514BD5033947A861F849224F85BC8F09F445B85
009FF6F356F7FD630083BB58A27F4F44F444DB95F967727EC98783ED5DE64D06
009FF9C71825A633B2864C4A79B98A3F74F6016FE5689BC5BD84F6351952B196
009FFB43098C8F1E7C1A84D1FEB7AB3C4374F5A35FC652D6C39A28F2342ED830
00A0001DA55A0F8170C467883FDC8494C2D8576C46BECE925834807677C51AA9
00A0015EE0A494F9E027A2495099C788B3EC47786F3F2DD898A22FDDA961201D
00A007DB3C60349BA5A86963FE08B55F88D8E4B52608DEC515CA9F5DE27C6702
00A008D7DD3FA668931CBACDC9286DD1CBD19E58C0A483273D32560E5902B9F6
00A00C75DFAA2C133A52FD16F5F1A71FD43029C31DF2568678CA9FA636530A69
00A022158A8222999DBF297F900C37759532E6836BAA9DDBEBA929FD72BC7ECD
00A0227715B127F77D73FDB49C630102DF4CBAC1C2A54976E91EC9157CB3335D
00A02298A4ADC0F23050889CFDF79D0A74CE1E960123627DD171D71DD02D39E6
00A02635F40C4C3D1A8629B34DCEDC767D0A736EFD0E02461A65AE14E7043098
00A0293BD67C2DDD14B4A84B157DCDC9044E24AF0BB410B4D72238402B7E47CE
00A02FFE8B0E3F945AE7BA34B6CCA557E28C7CDDF780A4B1C64F83CCF6CDD492
00A031D131A83BD426634910C08F4D878903789ECBC752C998A4F2F5A2D95291
00A03321903F25B4973C46458A06F82C099F71D4ACE6A7FAE96091CC3F963665
00A040E9EAB17CDE84337F4B276763525D31863B22E3B5DEB3923E3FEE6CBB76
00A0427631790E5C40A712148150F5115480491D88B736376245487EB2DB544F
00A044911421E1F727215C032E1AEF11AB6940437E078A2FCFF134D0C9DB2320
00A0458F02862D183C472B75379195D8F563E379B9E9091536AA1353278640CD
00A04591A48C6E70AB3EA6669E63EEC3BF47AA779AAF628F4C1AB93CD655FE38
00A048AD978A5362E9827F0AC311A0929D3E33BE3DDF0F7BF4FA64117AE412A8
00A049C3155B15B57B5B99B5BA574B68F6B28874749867E93D8929EE76B741DA
00A04A319EF748AFF9C05C2E1AAB4D4BC8FB5958304D7115815CB98514215036
00A04B39D421344353263DF02D0B83F554D9EE6E9538BF6899936B7E3C77419A
00A0507F0193B0D1060125F0B5DB08EABDA1E7F0EC13935C39D9521DAE5691FB
00A05C2BC9ABD02B573248AF625E0A361CECD944420FBB3C967F285C7DD1A2ED
00A0623B570616B5986E4BDEA04D93566703B80DAEB21510C5C4FD8A49D5FEBA
00A068C1D83A337BE0A6F7D38F1A35D5F3AC5740EA548AC0853B08D02AA1A296
00A0693C990940DB4ED49FE33FEF7228A04318F3BFB34F787C8949872647D76C
00A06FDBEDE52201CD2CA792D381BDCFFAE2637006208CAEFE82316E7C01347F
00A073C59C7205E99BFB3BEE9FF9667A00FADB9EB051EEC4D53EEF2F5D7FFB64
00A09DD8792B910B84C9C8E0BAB927C69D13CD24040229B02E48CE25BF8B4C46
00A0A39298705D5738F213FBE8AEAAD905BEACBCCE8A4A3789AFB714382596C6
00A0A3C91D6BC74FDE43669FE6EF16CE106439CC6826A86E27F5706645987126
00A0AE671AA40C7F71531DC6028C557D2D74C696C5EAA820BC15FD09EB3417DC
00A0B0BCCC6EA203E2BA4CAAA0362B620D3E8A8CAF7D50313B9577506B348D42
00A0B102A5EF713C62E7DB664D5C1222E088FB8DE209373241B7B4BE82DC19B7
00A0B10F44E7B01D80F7ED43D96639D49BE17525B859DDCB98DFA7FE0CAEF42A
00A0BDBF3C36EFBD465A1D44E2F3587F9D860A1E3742D60525E1888F05ECCE1C
00A0C257BF14FDEF852490B44A4F46014CFE74FFA4490CEB60AD59E8261B3B6E
00A0C33D8379B828435A7F13E6823702B9B19D0C495D6AD0EEC3F69BCEAD0E1A
00A0C6BAE749BC861F2FB454461B9E87A778B3592C6F4B96A71A3D84BDFD9F21
00A0D04C207FDE9114383B71FB7BF9D6A9DE0C92DDAA00B8DD12E24A88EF65F4
00A0D2A05FF17F6176B0A22E3E1B14DA85D9CDE9FE2F552CA2C3FB308F918307
00A0D3E7DBAF186A99EF3521C54B65522AE199CE72CFBB8B830E5BDE1FD9A618
00A0F09FA1A0891D9B898A3B370C271968D35A9C112DDA743E92BABE0B89A7CD
00A0F393BAB409F73C2F2BA6FC5BE1D26CE1758A712F9EC95E17020A3C3CC1B5
00A0F6A49B05B5ED66AEF553FE8EC00719055089077F0A90AA07D5DD1E8B7004
00A0F92EDFA3C1510FAA61147D8D78A23BBD04D456284C6A826958CE744BA7D6
00A0FFF7357730909742CF656BAC0C00B49165E30E463DFEDF3B92BE21D466A0
00A10832CF9D3CFAA097FBD9C2F6EFB222D3914115790481F0B27C508A2AF6EE
00A109269D8578FB12CA3AE5C1A956B5E33A7F485961E3F903C96E4DE8511BD0
00A109D30903884981D883DB921DA8ED4C31ACDC814245B366DA17037AA9AE3B
00A115DEBC8B646519D94A0ADAA2394E7BE7ED12C5BC3AEB22A902F8D87B663D
00A1168B79B3DA86E9921E2FFC4C7785F2999CF527575C86B6DADA6C2AA38B2A
00A1204C69D2082C84F0E5B562971FFF25981549F43D9E911919E5C5C45DCA7D
00A12194A006921D6DA4D04341A3A0C1824F4652A58C483699016B7A158CF0DC
00A12306E59CBDA82AFF69A782F00F9EA66577A7D35070EEA84BFAF4608ED336
00A12911C3E42B116979F704A0F6905D23823385ECA2B7467613DD91E1396AB1
00A1379B774F94CE6CBA55F283E01207BAAF05831419D3E3B66D70A92A24625C
00A138EDB56D0150A8051C3C94ABFB1AD49532595B32D272255E95AD272FE9DD
00A13EC8BEDE1D6AAC356D16346A297D4B275F26CD4B3CFD07B69912486FA099
00A13F71D3BD605FD6217B12F4571F22516176AF4FFCCB1A80F44B28965B6B08
00A1417E5F5DB8C5DED0F7758B625243CCCF21E141C63A02AADC67B38CFD38E1
00A143C3626B2DDC7CA2BD38DF6D6A3E0F9E4518CED107FD590C683AFD2AE7A5
00A149185A66D10755ABC20738B41A9A75AA0D2BE2DA08C9AF2A83C5A9792342
00A14F3A2AF67FA4EB470A81352BD1DF0BE5827E95799E251C680FA7C479390A
00A15411EB0B4985B61058FF8EA683C911E204E617F2CC0D5366C91D2327CABF
00A15466C7BD77C50BEB4668E7EE31CA2C6168D55F7C1A6BADAFA3E10700C75C
00A15FBDEA2B9C6615004754F88ED31F62C54FA4D4BD9132313C92DF5CE34128
00A1629C9211B35A8318CD824D6E10322EA9372CB168942E8BDAE1FA00826C88
00A16A3F5586D53B25209756C8A7664111ECF71495975E3E5FE70F11F7434B81
00A16AB6AF5BF7F591C721238EAE3578A9DA9DC16B0032F6977A79DD97985095
00A1831A8EB19FC59BCA8D210E26D7D09E653EDECF756BDE5AE65395D9B662B3
00A184D4FFE45F252DD95EB6BD6F0605EFB24DEA580154FB6DC4089A814059BA
00A1930BC32296CBD7D38F589D33E2D3692197B3F096997F5C77AC8B6BAFDB9E
00A19A62A017D89C5064182A3B7FDCB85E994089344C18A352692491FF1C9E3C
00A19D8B1795D38BAB128A38523ED163E658AE665AFBAE3FF3EA841527EC9B44
00A1A398836D6DB5E03B75A050A0047265A83CA952E05CCCA21D6FB8841B1FC9
00A1A9077047007DA17A95395A4C65486A299A561258A178545F758157CF0722
00A1A9AA084795AE871F4E8F45794D765142ED5DD3D40DA14C126722C1B72DA1
00A1B0739AFA03A1D9577339FF75FE90671831B8EF809FB6F0837761479422C3
00A1B9ABD5C06948A5C100B6E7291A13A83847DB730404327E65FD7B2B35BF7B
00A1BC1D58B6395164E676E5ED50401520514702AAD2BD6F7C0E55D1AEE473F4
00A1C025695A893030DAA0A756FAECEDCF9417BD452B13BF1693CD9140989763
00A1CBB143C5021917EDAD308F29B483567FBD6F65CAD44C183D2595DBE04B65
00A1CCC41BB8A3E33767C0D31820EC8C2153790EA5B7D110DA162C0C41B2CB09
00A1CCDA5B5B681AA447205301D86991C9073D50042E5CCA36DAAA86601A70FA
00A1CD8446D51E6DA0078CF876EA7E1E539DA97EE8D92317325E2DD013AD4BC1
00A1CE27C855D759ADFA15B686B82E58228D598B7FBA9A6FCFB0B6004A6A1E83
00A1D1DC18BBA2E1E8E2299834B6262F0253CBEDB4FB91E32C8F902298D15988
00A1E9A2667DADD737FE06FFEA9FE3C0875B21DFD1537059DBF3935855A6336B
00A1EDB98FF75A877CC7DE4549E13152A624999A0808164AE1B429DA11D9A044
00A1F3D00E9EF864974D02AD59EB1368D2B6C59D42489021E988B161B46FA1AC
00A1F62A51ACF3D7135897C9F0CB37B6A22B38692F5602CE85E208EE6CA41161
00A1FBFB438244CA682851DAAD5015FF1910895D83D1A56BC4E93EF121CA370E
00A207703D5D09094BB7B2263BC3ED62E8D67A9AEBB9DE5E1109C55183BCD791
00A2097B3E7A0052C891A314CA563E74C6CC4E050D46024EC9C32A0C83C611B1
00A209D4AF2CF1DC009510D5EB734F35E1493D38FECB2CF3F8365577BEB99B54
00A209DD928BBDC2814BB45A3655154BF09109378326F0839ED95D761F1D4D93
00A20C7F29693AABACD9AE73C8BDBCD57FEBA8CFC16AC5D869A6D0F3F83816B9
00A21E4F88B3C66BF3D0FB0EB7C803539B3C74252A71B227A27E32A9D97B98A8
00A2202DB5E8F0AA50E65C518EDEDEF821A191E258B838AB85D3DE41694E81A3
00A23094B330D23A4FF4BB2DAE3953341E69EEADC8C3F3A01BCDC8037CAC1693
00A23111C1158BF6D595DB54CF45EDDC83861330BD348C533A729446948E1563
00A2327910AA2F40E032B44799006B1DFE2AA3490DC79AC6A83F79F23E7D42CA
00A23453CFA99870E739DEECA4B753FBA8296632922E810801D20FAA1FE7D0D1
00A236433C067CEE3CF7CEC055199B73904144E420D84F8AC66162905B4CAD9F
00A23C96AEE5D805D947065B6054BB4CE9C1E3395058088151BA37503816C9B7
00A249F232A534231B4F5924399F247BEEC91FDB8A7E047F027800575BDFE930
00A24B02E21B69FF5DE49608C33787150AF6C1CEBE00B06EE58F9F93BAE2AE86
00A24C3AD00517113158A0B5223976D038B537E4EB5E1C256D4677E3E09C994C
00A25821E7C67CC4ADE35390B00AD479B081FB329B30D0B1239140E4E68FC09F
00A25BD9E560A239EF59AFD37C6866AD90FFE1504C8B02B4627AFE3238EFE8BA
00A25CAD0B5536DE6DF746AA11960E0206C0BA38465314C0F59355D17382230C
00A26DA2BE45E452D34914DE41C5D7A45657AE89EF1D5061A8D51131FF6B7B17
00A270118724B8EEC33AD2DF79822D6FF742463A7745895B8B806D8233869570
00A27117CF05CE0855B6E4EC51BB5DFC5BEC988D4014B96893ADACCFAFC9AAEA
00A27724F004A3B3594801D87B1CC18DF41989F11DEA26E3C2D6432871215E8F
00A2861C9B76E59B6342FB737ED8E7C2B4C7CD0D484EBD94F1DBDC083B0F2111
00A286791E304FDA464CF5D62AC90A0DB315D88D1A840743844BC2D2EBD16934
00A28FD7C9676106CB8063D79F6F9102E09349CE2E0FE62027EB21BAC0A81F8B
00A292FDD614679CFA04AD7D21340B0F5BBFCAED3C9AE8099A9D70B24CEF80D7
00A295A693EDCBB8F7BD05B52A2F0B89D4BB35D24A844B4B7D80999BF20C163D
00A29DFB3204EFC29734032D07FB0BD8E686025A17EEE7827B5A99595AF044F6
00A2A0D7DCE4E54E88751D45F59B0FE3DA7E1FC259620FDF2037F5E999A29E1F
00A2A1B12A2B6B26B79AD2279632FDAA16C8D9A4F0DC3976A30BB703CC23588C
00A2A5BA64580657921A79130A46C88A1C4179FF1504472EBE94A8FD11388ED3
00A2AA6A16DD221615E6D85DE5E6D99DA8BEC251AEDB9B6203F7CFF688D3472D
00A2ABC0602DCB39F139808DF5667C2394ABB8FDEF1426BB28A191818EB38D50
00A2ABC616F1FC8B48380C22EA6E066C428C8BB0E5C039FA1775FA7FF991A096
00A2AD33D47A6B8A09682FAAC611A3B70EAEDB1EE2414A375737837AC2DE6DC0
00A2AE1E41FBF188D1CC727A5A553FCC8F6C51A40BDF830780510E69E93068BD
00A2B547D82AE0CAD30976D1B16B2374741D414395EF46FC3C2DCDF361E7E249
00A2B625F265B0C77F4454DCA614D86119D35651325B4CE8A04EC7789694FB77
00A2B88577EDDA1CA74A63BF4D460BABA782406E9A35A82F5C69339E06CC2CC0
00A2BE4162CD0E3C0C39F4681E137D0AD247474FBFA0615A43449D315781F66C
00A2BFE267D9FAD00D502D692C02C9741D947E1A0704B53F5B81F51C6BB37467
00A2C96E2779F112B2AF3FF1FF08A36911FADA2D51481BA2CDF9D966085978F7
00A2CBE97F134165CBADDD4B870D714B76861B9D0C0E7824CB52C9055BA1D318
00A2CC4B35D3ED89171116FCBC179ACCE9A73D61943C546A870D64C56A96415B
00A2CC8D0425C8F65365F83FDBE1C1AA21F41D279370ACBA6C9CFC0562164C21
00A2D60B3454C80572CA18DCE94CFD9D7A547D3C5B1112382A2EF8C69CA775DE
00A2DCBC530FDCFB1D510C4E3E7869EF86A3C603CA17B9BA1CD98C4F2CD3977C
00A2E10DB7E99ADC99DD7C04855DBD9AFF39207145561D5056EBACEE625731ED
00A2E274D0117E801441D2BA36C70F703F7D2E2D916DBF1144C484F01226DF4C
00A2F011EF6767FE003F3FD4D623EA65042B88D9659C57773BDD80237906973A
00A2F1796354069B562F0C1601C5425B525910C819F3AB3023299ED31CC3C288
00A2F2EFAD822E56D22A97C267190ED381057FDFDEB87CA267F7E2CC0BD5C3AE
00A30160863FF3AC117ACB843A444B3A5B1F2DD6ACF969C2B2F151FD2F26DBC3
00A308698FDD10F6C2935419F6636361B0EA47216C4AD54DEBA151B03C766113
00A30C529AF3A9690D166438C9BFA9296582BE77C2B6B7ED32888DFBEBB2F4E7
00A317085251AB48696DD661BA4AC5C01389091611AD08A0548C44AC45555941
00A31BA1572C6A20BB882D914286F33065895DB2E2CC8054BC055CBCD3AE9E65
00A3210240254FE4004C635C03001F64EFF5BF007F845BF9C8BDB3CACF59BBBA
00A32810A5660D3382CD82B672561C3E7B05AFB6632FB276343A6334C4CD9A11
00A32DDE3EC9C16C3DA8D6C69365F2DBE2D17E7159CA8DA48AB6018B64D7BDC3
00A33D9AA5E8DAD30400E32F002CC5FC1AB69F8A778CA414A368242B53A39B36
00A344CD6E820B02A7FE9D393E16C89C0FCAA4A4BC64D3FFB4A3EC7CD08EDBDC
00A346E4EE5E5DFF06868B481A6F253A36DB9D080DD09C964F82455411C5FA19
00A348BD0ED651DADC0CE52A75A144F70EB0B6CAA6E9BD720CD618CAEB769DD4
00A34B0CE039A5834AD504C360DAE79F100974E5B4A41A8CB4CC67DD34A6BC3B
00A34E83BFF506F9AA582E222CA44289A2E6A704A69D9866243F8242997C34A4
00A363028F364947EC1B023CB14BFECB57D1CB17A3B00A7FCC50F59A2BA7429A
00A3675BC6733DAB2303B8612A734875CEF3E9BAF017BB47E648D8ECE8A31C49
00A3688023DAA33F2FAD73A0CC84FF72DA5A0662C2330BCC32E90F39716E3857
00A36B59ABDABF67A7E70A59451115CDBAAE9D71BDD6ECE6D7445EF3124E0105
00A36E6735F6439704E5F9D862B97E6E0E4012F73F063827C65EF373D977F574
00A371D848147CBC5C666F1D8302B9DDEBC8640AC0EDDE8B349036AC5D6C1A58
00A3777844EE1433FA00263C5E1A2DAE6885FA74D4C54C468481E92375ED3AC5
00A37B413133E5D604E58155A0B00CB640F704E532B28DB07E7CDCF6EE0A15C2
00A37F4BF54C930352F348F506A8376D801D4B7AA9AE211B2C04EF7B8C1F21AE
00A38105BE6CA7EA75E785516C0EAE53681900D5AE7BBC690293DD4EF8A0E75E
00A388E9486974B359FD38A7A499B33D6B71E8003C360BC4C61FB605799C3BF8
00A38BCE109B2B79E5860D5D37EF5559A9557668391AAD9E4540A13EED3BB62F
00A39BC8D72C183D79D24B81AE421817207EA5CDE5390E36BAFF4570BAA38364
00A39E69754490DC8891626025FDE076DDA4FDDD5DAF684ADA132488190BF81E
00A3A676E7862D944A6436B48FA7F7434BD8453D11424A579FAAD8C7E463F1E7
00A3A74246561A9BB83389C9C5B2EC7F70DAA760AF6056A371E78130927D7916
00A3AD22DC10961553C4455153E92F893C1B7409CDDFE722F15471952F7821A1
00A3AE43D802551D1315FD2CF6AD57B583CCEEE26F011E9DC91DD2BCEF5FE3E8
00A3B73B4ECE20FC97D4909D9391DD2898F416EEB2CDE2F4ADFE920F61D81883
00A3BF86BD904AE8142DD8F2F8EDF1A4FD5EEBB63F3F917EC0A7E3BFB674D473
00A3C461617F36A22E6D2E3CD009B376D06709DDB59ED4EE1330D7255E6054A9
00A3C7254A5307C76BB7721808B1AAB88BBCF56E10C32288FBB39F4C2D0B1393
00A3CC51E40FEB50E021309FCB60775592FF7A403AC2F1A35FF695D4D114C851
00A3D527A6A4789DB937B458E67AB335C2CAB1AA021F459920EBE0E70B1DC198
00A3E218C6F5D35F9541E5996A2272F858C0F7241BDE6092FC0FFFC23D4FB7FC
00A3E45141B467F4A8620ED0CFA40FF25A8B6CF16CD48DA3CDDCCC20F5515B21
00A3F67F1F2F10BDC26FFFC5AF24387E9F4A3A4D4618BA62A3C80C6612BDA7F9
00A3FAF5DFA318FCC6A60DF3A249BA46537A80DB46176B439293159607662A73
00A40798A203B02A2FBE8603559E16DA3279006707FEDDE5A567D261059F0461
00A40838B4000FE180A69B7C06B518611A811F62F87EEC2DD4F81DC509AC917E
00A40A8FAF9B3F2CC2BAD7B483BEAC059479C00B5EE212487A889F7A20FEC9F3
00A412004580908C1AED6BCE9DD2BC0A9D6061C083D66374C3F4A483272C1397
00A412DAC5C740D501F7B10E7B1D753C156BFB0052CA8AACF4EA8AB46A7EDA4F
00A41547B9F01C45642F6DE31830A2B9E858A19B99F6370DF7F9415F13778C3F
00A41AAC599696A0DF5717B2D4A9F6439C2874A40A007FFA9DF726CB13A6D670
00A41AD113004B15F70A6DFBE3A4C80E1A66450FD5A0A4454AAA5A555A858F1C
00A41B423707C6338D538E7385B06F81C4BCD5BA8BE0BDFEAE737CA14A710CEB
00A41C04A72C0CCEEC46BB88B488FD362A4FD27913DFEE1B8C2E607A800D9E9F
00A4201C1011C3184A524E4C30065EACC207FBECDED4902B3214A8C116F4778D
00A4212084CE8A256BB27187FABC54CBA2D30D79382054D1F7109A99242462D6
00A4226021AC11F61630EB745CD6802564B3459B8BD5C88D2B635E64E47C4776
00A431BBEFF68EA8A7185ECF633AB6D3EC193072D64CB88F66FF0B45DE113401
00A43E84780EA682A72AC3522FB9069F61516AE808739A422A966D0DE4DA9434
00A44483B77830B475B04E79CFEF1ED290A134F094C7868F57ED1BF409833476
00A450B4ED1AD29F4F0276A07B4F2F5DD0F2AB21B5FA4FDD7541FC5FF861C0AF
00A45180B4CBA140F304C19B834A2B0E5E9DD7FC98534BBD091DEDC44AD504A8
00A456F84251B21011EE66A364864CA85E61A324E3B80E1F6B4A0595B9DB2D00
00A45963C7B4B03185BCE25A37DFE6B752B69616C17683D81F335E86AB6EC125
00A45A6468176E9B6F934C4118D12E7ADC6CACFCF5095D64864608DF7078E01B
00A460BC37712EA732517C39B0797A2C72DFD361B504D668743748BDB9B467C9
00A46144466C1B6665159161FBC694AD6330F9E4C947B934FA9EBB0D546F2CC2
00A462E1376293CC6182C68E91D740DDF73FB87D90A04065369C0EDF478A0B8C
00A4775EF1352C87D404F382474BB9F33804DF2C68C21C82E7296579D246455A
00A4796C32346EE3BD790AAF89B2DE72F6AE934DE6F4972834BB3AADBAA6557B
00A4823DBEE11697AA8D032B0058F209336ABD6ADBC5D24AD5171BA6DC15FF7F
00A4872B912F7AC516C44C8F8E14BC85A74F6F0505567FEA26EE1BCD9EA93FDB
00A487D0EA3C84F438815B59C4D16165D6633E047E0F9FE6393F64EB8A625A1E
00A48B1A9C0E63DDBEF5F31DE866861A4EC3D4B48BD5209BBB40E7070785FF6A
00A494A8820079F52D0473CA72EFEB4D3E6A7967EB1AA708EE5633B8599AAE33
00A4989847545222B3947016A5B9648D804825014B3B253A8FBE730D734E4753
00A499F7E1C8502B8CCB58E1A12BC904C2A65AC93A36BAD5C2E530262F522545
00A49CE0EDAFDB373E8D6AECD5799D439330C02D1AA0FF991377ADF62625682A
00A49F37CEF74076EA9845890C922EB817A76A2B539E93D55C797212C032E1D0
00A4A184725E71B3F5F5365AAEC145EEAD904A9052B7BE17B8146170FAE74D1A
00A4A4407B58AB510BDE8C7FE0B7004305F722707BE3CBC8D544119570A6F4C6
00A4A971A015C91C592669B63A31ACF81BA41F4BA2956776D80FCD73718DBB1A
00A4AA72519A5BE3F938F31606A9DBFF0C46D845BD343E04CEA1BFBAA858FA43
00A4AD249DCE4638384B82CA04546E5D5487AB5ADFFE827E2B57A95B149683B7
00A4B01A4F2D3BA0A0FF6BD22ECB0F741CEE988EDFCFE2EA1DE382D55C300FE1
00A4B904B24212ECBD0ED1937B9D43AE95EA1FB31AC84B0A91FDDA4236539695
00A4BB4A0E8C0DCBFD69CCFCEED8E1D9464E5A1410A847F97832CAD6375A32C5
00A4D000E3B2A3BFBE42773EE716DB3568A7903F2ED4A9E58697E59FBB285BB7
00A4D3BC1D8DF8BACF1AC47BFFFF8AD8822EF5E3B359AEF0C4A8930387266DF6
00A4D8597781DB0E4F918A00DE2F3A2CBC033D3668A1043ECC64026B16039241
00A4DAB9A8E422334E8617415A38EDC791260B8D4F377391BE4E08C0D330077E
00A4DB154D00B6DBFE7D504C1DB7CDFEAEC3322F06AB07523EED8500EE7A2B52
00A4DE55D366A32C0D089C0E4D62FA25EE0AFA4F58703E9E7D7441AEDE474AEC
00A4E162418DC1DA4C1D798BDE5E50DEEEC95C330B589F7525F1560D602A81FF
00A4E44FDE1C174CE0B113517B70298A4210C40923CCA906BEB398AEF9AFBC23
00A4F516E18FAB2036F678197F80F83D94B1D277F8D2A7F8471E1796EF70A69A
00A4F722558E16452BAA690DAAF6849205F27E47D258DEA1301058D18B9C4339
00A4FE02084ED34030338A56127DC34F5E3DDC82D1C38FFB1A84B5362E857BFD
00A5002E8CE3A3F219C2765BA2D8B54D1DB0C9249F64CE2292B6A0212E16B73E
00A5017445EDC73CB58F5DA95E05DE13A2999532811976071082C6CBC016D981
00A5027081B1B9A0310E971D55DC68E1F5EBA2A68C0346F76D7E0A9F5D203037
00A502BD14A0436B323BA2641C5E14B3DD26F4B0ACB81885607092876D67A56B
00A505629D31A7EC0FA7A21185AA54CC2B66C400220A5B6136D1A648E458787D
00A506D9540033EFF8C76664F3FE242174E2AC87EBB30A4A6BB52221EEE54264
00A50873AA70EDCC11A5AF4FE9C61C0867A0C81E9135F7560C06A986D0A403BC
00A50911742C73D7CCC45443B58E455601988E89F52354C38AF8BE25DE432A9A
00A509DCC9C2B419C1AC9A958F7FC79A7A061E8FCABB0F09F40E585CD882A5E6
00A515C882DED906E4EA904355ACFA1BC0F2D2A0BA43B33071489B8CE95E879A
00A5199FFC7C6F63787F2E90230818FCC1955B32F19E2BAE13780E51F1065D8D
00A51A55489BF60B3D3BCC23FFD4C2C708F6BE14850F544A451DE84AB1417D42
00A51B1F17C5F1676A3DFFB3FB20B9A305C50F6F54FE91401FD162A5CF46340A
00A51D305A53637CF2C0D3D8B8BF55F0FA63E97C44A7885F932EDBCFD39CF12A
00A52429DAE6E9D7CAB146E4B635C4EC275AD50A2098B0FF03AFB48F9B20B8AD
00A52EBB5ED4EA7E6DA80B7AAA6C279939BE74C2959B722710914D3920884844
00A53B1781A2F64AE043E32A35D8D4CE1CE43A7282717DBF94395C4203188341
00A53F24ADBC1C5F7198AC7D4A0D2460B478BED1ECB69B842FE6AFBF86491B28
00A54166B4914F3E81E49DEB9C3FB853294863D66FB1959514E0908DD5C16419
00A5452D454D88767991DAA9C6082687DFE0A4AF1DEA3239A978965135B5C8E2
00A547DB59858D40D90130D9D06AEDDEAE1741A661826A8055ECAB17CA34200B
00A54920D906C6EA14BDDA9CFCAD96A26CDA266E008F729633E328953C7FFBBD
00A54A7F6C9CA325CA06B22ADD0690E67468270117F8A4F7D37140CE09043232
00A552962787420FAB9BD6B0BF215CA65884F48575E029E340CD383881FAB03D
00A55354D2EE7AC26F103C965D8D772F066A646ADEBF814352637B3E8CC268B3
00A556E0F16CE19E2EE4EBACF59CD8FC23D5BB30775E0805111DB271F9DFCEC8
00A55C8A745DB92B718AABDAE4A1D32AF3F16FDB882C4ECCE1326A82AC305C15
00A5699CF393D5B0A2B62390EF7B895C5597A2D9ABC39276E51B8F5D91C2A0D8
00A56A76EE400014A9F96F87C01835324A399E74D77480E8D5DEAC3D971E60AD
00A57223179F2057D60D1257A56BBED7371A6321FBBAAD0EC2AD01A00831E903
00A573210ED87518BE65E5DB83E94FAD78A6249BC75EBED42D331421F2404564
00A5733D99194695918C65C64599BECB4B5062672A83701196DD0341090EA14E
00A57B05AF5205ACE6E72B6B763AAB881E6789021EE7A73224D9D5A63EA92E24
00A57BF53E8E3254882B7D8813A921CEE016ACDE1FEEFC794E22F4A582820C90
00A589937990F6EBB6F30A3DDBF821081A2D50522E03F153FFEB90337EFB64D0
00A58C1CBAE91D3D1DD0992245BBC25A3E5D37789195E97269ED63495D25CD1F
00A58D908ADBA6C8906A20A9AC4526D4FEA2E1E529C71A157234B7B9ECBD8F90
00A58EADFF4C102216DAD51924CC7104F023A148C779FAC64815F3B72057FD00
00A58FEC637C4100F59500C0B8DDE613CA378D76F2D080F6A26F38CAEF516801
00A5A32960AE52C7A8EF987EDEB3011A6B80FBDBFA084165AB4698C938B55B7F
00A5A40916C9A3B9ADB1BB9A41C06513954572FBEC3E89210B4052FB4F157314
00A5A6393F2DFFB08F58BA1A67D6ACEDCB876E1793FC8F700ED44045224510BE
00A5AAA90D06952FE8AD7B1E3B6B2C6722C257E2D71E1D3B060389DBD1F28119
00A5AB060C20EE3326408878A35325873ACCFA4101347510FF2E5C583535D219
00A5AC8A592B38F2A09B1CC1083B78403F4C57F7313785A43D8A39B568C3001D
00A5B07D4F8F84C2A205F21D64A9D54E244ABF15645A4C2089E02473DF5D2830
00A5B250DF9285AC1DA7352B04387594E33234115C5280EFEF09A97ED17A6518
00A5B4B8C0AE068178F656F4B65577476800E27E20B0CC7EB266F3AD12B7141D
00A5B83CFCCB38D782E956AC70D33AC49177A56AF1ED2E06A1B3A05BBF70620F
00A5B86DB5BB44408F5932E71EE2D8BA737853A124D33576DE031B434A9724B8
00A5BAC11413EFC4102B52AED6BF44D19A4D92F21E5A59F5DB14CBC519C4CB1D
00A5C659A02F34623F45CEB748A5FCB30F87A7236715BF6A6F7043370B1B34F5
00A5D0E594F696CA4986EB1898A8DFAA1CA46ED0893F57AAB5F67C647CB2E99E
00A5D18E33CAC7B19312F31DDB29DFA8C91B17778B4EF43216B9346066797A74
00A5D1A81FE4D7F44659F60C169084F41E5BA2F2751674D63D08B7AA364DAC8F
00A5D994287D412C14AEF8392EC157433A70FCA25601C5168DDCE7CD2C73AFEB
00A5DBF37E51FB9AAA0FEC0CAB9EEC964901E951D62E36FB0750458B489E3E53
00A5DF3A79CDC1705B651AC5035D682088E272D3DBBB738B7FEC7F411ABE8BD1
00A5E33D80E5ACDC1F9FD66B52AF3916D7574BEC0C8AB4CA2D6AFD2F651D57A5
00A5ECD5E7F3F628CDF04D015F645FA83F7A35376D12963D7CA15802662C1F8E
00A5F15BFAF478CE1C22C60E0A90003311D9CE8395AA38148D06BABE26D1BD93
00A5F9F83336C52C7366292DB710D80B30878098FABF4C29D95CC27439CD88DB
00A5FC78D3A157BF66BDBBA10674CBB9CD7E143E9B605518E0792EEA590033B5
00A6070F9C934707621288ECE07E4DD16CE0E8F99248BCC5DC0C41C9341C4978
00A6077D08EDAB11495279AF4728E8A64A4CAEDCD315E460E6836E26ADEF2B11
00A60969E48B58B22CE069D302B1A4505CF2EF86FF55AF3C0011A7FE66B49336
00A60A2B93B8A78B9669A070D96849B7F42DD2704BA4ED4F0CA2C6334960E260
00A60F44129D2E41EA813F2D04BA44B7B1FA97EBFF9307A4CA420F30DCA7F5EF
00A6107C100E45B9F0D6DDF7FA94E672768534A1DDB4EC4229E72358BADC793E
00A610C8CF0033A32498A5A9898A7EA54E62349550920C2CE17A39B43D0E6529
00A612604DC8F0FB06AC24041765D9F73776005D7208C00F99A5F2A4BA92669A
00A619EBD7241BAC1955B1F0D9D6097E9B94B0A59BE77F0AF6418E123B699134
00A61CEF5380E6E22CC604CEBBF92AF1EFAC8C1E5A2352030562172C86878DAB
00A622D9201DC72A0A05DC1830360F81D96632085C46982554AFBE604F007EA7
00A623722D7A04F1DB30F3F9902844076E8D71DDE7A16EA77C618C8AA59DBC7F
00A623CC39403241B596C97E6A7D5140B87714CC0EA266375CF60E099E25BAA6
00A625F6A5E60914AAF562C0FE9940D6458DFAE765F552E6131B58DB08601BA1
00A6278BFF334B682A824CA8DA99BBE31FE725D6EFADE051CDBE5C799B21ABAE
00A630527E0A7BCEBF72E3CAA887E1C8D6FCA4B81794841FF122206087351924
00A631DF5D9A3D04FCB15837218A5693AEC9501BB529795948BE03C92CCD7F61
00A63E83CA2312FD41EBA0BEED12C7AD6796C6BD03B90FA297429764138EB113
00A64484859C3F1E097CF304ED2CD60E152C3F621D232B4135FBE9AF99D5AE6D
00A646785F01743F98DD8D9318FE6837C82B4418CF681DF8A94D3B4846B2C2FC
00A646FA5D945E3D57D6637CC204929094B2010F59138A2CB023E0B0578BCCF5
00A64D9E932781A4D5D04436D1EA58484EF5EFFFE00DA4CDAE35F16716A7F932
00A64ED17766F466BB001481D1002CA642554460E69D90124DE437656A68A91C
00A64EDC61EF2A17946F591827749E20BDE365271EDF727811BF3E5BC049658B
00A654CE6084D10E8BF1920F58D05D8B0DE4F21E8093DCCCA655A26826039F9D
00A658D49824BE30952BE0BB972608E6941239B757F8F2EF1A45A0265492F25D
00A65FF9701605FC871B8209AABF2C4B4F6EF12DAE679DEBAE50AA6D3725E52F
00A66219CEAA72830C14AB52A13BBE59C51E2096404AC9E1DAC5E38FDBA6A993
00A6694D5B1C60AF862736F120B7BB4ED36C54A204F3E4B57623008F61A3B705
00A66B9C937DC1013B504771F99372C72876DCB7E9E909AE4BB1BC47E976C257
00A670A386ECB43F15B87F45838515DBAB69275ADB38E4659C6434E01A2159DC
00A67C45B19CBFFEE1F4F5ED07DCACE3D48019EBBB6DE120E2BA60A04A699AF5
00A67F1B2034F440809B2F570B45B0C12F6DC186EE9BD9FADECCF69E71388685
00A68E937E8EA9833E2B3923A7CD039F9078E8CF4B899FCB82F8234A8ED4A599
00A692E61650545DEDCCC2FD512FA839376A22478360ED21F5DA46AB1179F8FA
00A6987E68FF0849A68D29D366E23A72246D57F39344CD9CE609D066DFF9BC29
00A69985A39760ED7E7557EB1BF65E5C19C06D186CD0FA4E0A0560F1612B589B
00A69D21E4E34BDF1EECAD5F107F974625B02ABFCE87D36C0E7BA8D58C4CA450
00A69FDF8C67D57B469A5D83FD29552C50851BF47B148BC574868272C4BC49CA
00A6A703E55990DEF6CF708A008A3BD66A813F345EB6C5875A508458F44DDEBE
00A6AE29BC0111A67BD7E7F71D2BADEF0E4770AD109B0022DB769F4079DEBE39
00A6AED5269A1A5980240D6BD07B82004680314056A0493A8CD35354496D8971
00A6B1320589BA11BCF669D99D4727FB32C26F0B4CB4FDAA609930BC88A0B24F
00A6B82F5F7AC5FED48A048D4B9C55EA666222CEB5803164B72E2E8390102F23
00A6BA410D7C70762E459D183345FDE395A4B09946F9F31D51EE9979F0ED1D25
00A6BE0FD12BF2C7DFB4F63B9917E82331711507DE637C2626CE178BD810E46F
00A6C61EC1897E7D92BE634FC84485AE77EDF383ED49B97B91583A042251EA67
00A6C73E13CABB7B9BE2C474E0744588BCBAC526AFE3F2444938D268A89F9BE7
00A6D359DE95975E5BE49D600DB287D2B0058113A0CD984381E45A53EDBBCDCC
00A6D6DEA8513047996586BC482EC03DDD9798719FF0F96B162FD3D8BB0F2E5A
00A6D6E71B0240F8F33E2DF1C6F9C4EDC5C91ADE336AE754602D0372F726664F
00A6D70CFAF0EED111C61C4000F70DD479509EF361FCE017CDB583A9E8C9F1C5
00A6DDBA5B4A5C62CD346909CEF943174D267C187B44267BE30B6A205405BC1A
00A6E337A96A11712856CD3EF720CDF3F97572EC6AACFC360649375B62DA1E16
00A6E3FB2165BAB35602A7D98021E85DBBC41B99F7AEEEBAF1BA93C04DD24992
00A6E7C367FA14F2BF9370C7DCB81C7BBA2604D4ADB015A3B24D89146BCFB0EE
00A6EE9596ACD436CA4D4AC9EA97F259E348398CA66440C8F3FF7B23F3DDE8B7
00A6F23B65A94B1B7474FD653D137ACC36370A80471D279214734516C62B813F
00A6F24A3BC5AA1A2B4570FE157E969CCC8ED3B1C7E23302A97B6B9F12093134
00A6F296546A97AB55116E9553728FB7735E98132EA869F0A7A6971547BF48A2
00A6F45A725B9A0B31CA811A0959FDEA135594B5F19B39FA21E414E960F71946
00A6F82ECCD833F40EF5B26FFFEAE0491C436F387C9A508B541DAC4C8E61FE2D
00A6F8464AE8B75C92C684AC23736DE39B629D1FC0FFDF0B29C7C4FF30B2CF8F
00A6FDB4862D33F2B7BFC5F68861E756F6317026069FD1B1DEBEA978A38CEE4C
00A70390EB411E9266E50DD59624D997220C4CDDC0FAB0769AFF82F56BBCB761
00A7089DBA468F647DF79619E6225077327076036F083E776BB24AF47D25E9D8
00A70CCC730348BDF7C96CC3EF8F89DE7E40442B45D39B7E0FDF33811F84558B
00A70D4B37CC1BB51A944B6C73585D7BFADB7D75B657F4A57B1244C7B642B159
00A70F616E2AC475593EBD776D0E02B50D0127705856784C54C3FA8AD3CC0CB9
00A70FB089B8B5FE7478B38443BAC963682E4CBA3ACAC975121FBE95584C39CC
00A727B9F0EE81B0F41CA8F6E9303CB4B066549224F527BE66DF307000C54BEC
00A730AC51AC1D73189A17FAC64097634E811094A216EC97AFCBF22A3F49EEFB
00A732FA7DDC54AF873ABF2383CC46ED10F3840F938BA90B727E79E49DF9E3D8
00A737AD49CF08173E9D6F5871905659D0A73B32EAC5089E29A95122A8068463
00A73C6C0770EB38C68D25A9531911C69B18367E73CCAA5B2A9B987748BC0B47
00A73C7C8DEB62C04FE800ABB2AEFC455CBF74B56D6692CEE3B4B6BCF39EE247
00A751FB6E553517DD834E8C2CD86EDD7B71F6FB9738C4E196532895CB9BBEFE
00A759E608E16EF254790A7D748F09A7691E9163F8CAFBEFB1706374BDA45A65
00A75A86CA9FDCC2772C1FCCE171AB99E2F51CD39B3352C771A2E8D631A1B0EB
00A75A96596428D4DD809EF9977A89340B8279FB1C5FD4DBFB913D9F07899488
00A75BE3DBC89C5C83AE079D3A2BAF89415619BB73C34D3BB98966DFE54AF42D
00A75F5414CD484253A4A4F87E901F1FE13E4AB361EBCB5671793B39D924773A
[truncated: 611 more rows]
