# Supplementary material for: Data on Vulnerability Detection in Android
Source: Data Brief. 2018 Dec 15;22:1081–7. doi: 10.1016/j.dib.2018.12.038 (PMC6377051; doi:10.1016/j.dib.2018.12.038)
Supplement: Supplementary file 3 — Supplementary material. [file mmc3.zip › Apk CSV/70kto80kdone.csv]

051627B5FD2D1BB5A78908977AD4AAD2DBC95392BC8F2D5C5EF0B0972E86B46F
0516281285FECAD2A9744CBC54A1B5A272513DE5EEF8313EFCB7A648268E739F
05162B1D07AAD192787018DD25BA51E0E62FB2064BF617D3A2706E10892E0659
05162CB09B3985A03835546040BA57FE1AC64FDE4D3DE42C37E0AA54C0B19BA5
0516301C05FDC10A1FDBBA8ED929CDC91C0D7C8D78F7D0145A5A85704877FCB6
051633E59878AE0FE3A6640574DA74E2BFE9747EF2E5FFBD0FDBE74EAD233F64
051633FF96AE6393A6CE77E540EB5ECE3FC5D4441368C29F30063279BDA6D374
0516344E97EE82F95E53EB3707A413A7668E637B120BBFE42D92B58B53E6FAE5
051634C3EDFFE0E144875FEF689D42377385C1A101A11F6655849D3FB21CE764
0516376A784F822874C1E864DEE9E7F7365A60E2370CCDF8237168D30C6B1020
051639437DE87B9BFA70A3AE20BD6349B755C9548CC33F7B54865122AB2B08AE
05163BA570F0B35CAF1C29BC76CB23D5E345772B1AF3A5AB28B986C6CF9E88D0
051640306551C85077C37248A36A9DE745AF920845AD940CC8667D0B1F8D88E5
051643087989CCE88B3B6EF1CAE6CC7AED05BE5673F18813FFC219B8E765CFF1
051643F46497F6A22DC008E8646079652FC1F737E77BAC2EA9316D63818AF9C3
05164442D8AF2B9CB6170B53BA780A94DEEF2F534AE37CF662116716F0ACA01E
051650D934B73FA2AB45839F8C4CA519FC1B952EE0DAD2C7006C9B8907D38C95
0516532C296ECFC3B029AC5E7AA1E98354487FB85CEBF99A9E8CA10EC524710E
0516532F9533CEE79233624887441847FE59C1DD9297B1C0E1BD1A2E57536DC4
05165D916DBDF533D2B7C75757469B68F58BF2A20CAB737B476FF461E67AFA25
05165F4B89D09E45CE18D54A179185BF4CEA8F081E08FC914EEBBE11B66481ED
0516672C4906C0EE2BD5F2C00F4AA2D3178573B6AD2CC2EB2241E805525D2F2B
05166904DF64F3F7A6E6EFD005761927413986E2A615B28C20E4F69517B272B9
051672E4491252AF358A68B08E5986FD2D4E13291D854ADFDF88C929ACEF43D7
0516736DC89BBF8CC1EB8076F5AA87ECCE221FF54AABB8624F9DE6CDC019F366
0516750D7C51FD17A36B53C773D72FA17AFA20C05F8D4D794F757FA9CFC0FD13
05167B7E4B83EDF212C4B325FC033A85C2B361572D4503C884CD0E13AEC7E1B0
05167E215FDBA2AD5EE83A1E4718AD215D8DB9D3FC5DDAE6A5265C169723343F
0516826E972D88295CB8B9B7869D256DE6F23630AD2CB88B0CFC4E09ADE17155
051682AD6EC69C4A10FFE67D67346FBE6CFE75E038D28EDBDB9C3547678FCA4E
05168D111278A0DE31DB5B86C6D0522415542F1BCEC0E36EC579F265A527C859
051691A6A660C122364D79FCC120528E1797DCD1EC4CB9F374C7FAB299F607F3
0516A22624BE7DBB13E9A45E13523A2F53C22DD9F94942ED3E1773E5681AC127
0516A2D3870328298122C64FC525F9A1C4D87B61694BE7075ABD6BB3B6EC69BD
0516AEC9AC59A0081A6A6D6562ED634D904DA786674CBC1576B81A50732C04F2
0516B01453591F7BFFC1408B9F3C2D69D14C8E5D962B2EED103BB3A902573A48
0516B0D053EA6184F79204F46CA84E8CF4B60BCD11D2D89FC1663A7E4AA835C8
0516B73D56EADA249ABD36FB11BA0B908FEB2A1D47ED841F9EE830AE40EB4609
0516B864A75B7D326B0D7067814CA7DCE635170CBD2186184ACA8AB43F36ACD2
0516C5FED2D0886BC46C126A96EDF926E0453A0B0DC093864D8226A0A697D874
0516CB644BED79801E49529A7476F9CC62DD29D02289BDAAF6383AF17F0EF854
0516CD68E1148382283EC3754C92278885E03875D24735AA030119921F10739D
0516CE72A26E363727396C2C588E8F8570C1D54D0E0542BB78F369B8952D6A1A
0516D40777C5B376999CDEC67696343DFACFBB8CC6CB65C133E293D02D5C4123
0516D44FF45390BAD1B8687454449B58DFB4286CF0697DD6F750A5063C4D49EC
0516D45ED0DE1D3546FA8194CB4F53C3DAB25BA1A96B58A7D6F1903C23CCC5F3
0516D9BF348468A6ABF24C79DBA5EC2757288EF87BFD7E837A493B9F96AEDF8E
0516E3A6E0BF4A14C339A75CD996D116F87CB8C7E03950D25739ACCEDBFB499F
0516E63A494729C58A0075067C3461F1259AA725B1C6239DDB72B6ED2FF95CEF
0516ED319085A52C8DAFD9B066C75B8ACC0F91F60ED30F29AED9214A1E791FFF
0516F281950CD04B0B831B4A324D63009EED9FB3F564C2C44A2EE25E169E5BE2
05170A1C03860114237F7F5E322A3902739489E5305F7A1047099B5D7189F927
051711E83771E7ADAC1243DCFE7FCA61089D546867EFA9423061669338E48535
05171402690CCE925BBD16249B912ED8F0507FCD70FDD27A5B2A91C350922FDC
051714993FCBCEF3DF69F0914F34CBCB659D73B871B575A7C78F5914D3B451E9
051717AC40FBDCD09AE3041A5F87FC47C340CC082E936A359A08A4C6741DE5B4
05171C7415F4FD70F400D5383F74D4BE7F2A8FFD4318762143EACC3D102551F1
05171CDFEACAB6067F71DDCCF8F856FF416DF0729BA9972D4BA2DDD87B277466
05171D36FFBCA2E7E7850DB3CA6C8BE58AAA16EB4E70566ED854A89B2C018070
05171FF9CEFE629666B32FD64CF3922BDFA61F4E15A3B447302608DE33537CBA
05172864BE973F8AA764253A6C06480CC0E469E5B44ECCD78D8E9FABFC0F70E2
05172E2AE58A363A9E7ED35397A82AC06F8E009D3EDA8302F62F03FA7D09ADDD
05172E8C82069DAA90712E3D3AF6E87FA2B47AC1511DB5A508E385D9542012F4
051732EF0F4C249B1B56662105CB01B514BC79B8486F601F54543321BA77B28D
0517330DB13E9F199213B6F19C47DF1A5D0C25F708254CF940F2870EF52771E6
051737E4BC6C7EFC2CB15DE0C68DA35DC70CED795BAC3ED09BCC23717C3709B1
05173ACBDA6C3DB2883D0CD90FBD7537041F726AECD5D29C5D6E4F9566AE9DE9
05173F69375B4C0959AA1323B8D068F121041A94BF31CE9407029C06476F1364
051740CA9B5B96F42CD1DE87E07A46DB25E585391614432D9674F17C8C41D827
0517488031036D3E6069F14AEFC2CE696E2FED78FC228409CA242B42A11E5E56
051749921A5167ED1B00A10B12BC0755EA68D89090336D70C448D88350BD2356
0517514ABD20B58175B606D5F3671E7EE3876F6C78DFD5A8E22333E15CB43E8A
051752124E80F112EF1630B5C032D7BFB3D297A5B25E344E02BBC14E4D146663
05175279F1CC4198A7A1369E0F4B9C33D6079027B250BDEC90F837967A5CEA9F
05175B5D6479E8B99067A2DB022B27FC06F3666AC184928DF338AD7F3186290A
05175FE54ECFD917DDC7F4FA24EAE243F2E12FB54A5B3A8B90DD74D9A5311193
05176B1F0DBD03BD9FA5CFD05550A87DC5498E79D296312B8337AD47A5FF557A
05176B6F422F19FB0C8AFADE1CD8DA344B30F3A59F65C41322CA27A8A38832F2
05177504E98187A155555EC235549FB329E0385633088853930F7CCC285EC2E2
0517756ED3053C55C6E81A348212294CC9929C42E311AB15B03EC13D10EBDEDD
051776A090490E04DB5E99E3CFD7B6107597082F2D8DEABDEF9CEF75B25DBBE7
051781E88BB71DD46DB3D5419855057E63412F159BE2C1A3AA0B430CE7DE1082
0517842B4F4BE8E0DED2AF186AF02B4EFA22667771DA100434FFBCAD4D44A80C
051785214C1ED7B39F9CA31845061FE643BF9C70B21AC60CA868FCB416563C01
0517890B70583D87B5A10DD8F179DF1FCA741F9C8EAF736C36DCE6E449EC5E47
05178AA09C2108EDF821E721FB39EEA4FD4F4B526F1DA3716622035FCE279BCD
0517951C9088F3B60B503A80A6F3753479229F6F6FA05DE3290F76E36F055D04
05179995996C5B05C8D5DB04EB9CE3E26A9E0E0471405C54B1744A2CF85424C9
05179A616146EABE66ECE6A6DE5398713FF31839941907BD02D6E95FF4DF371D
05179FBAF2D45C06AFBC0952F13245C28D6E3E14F2EFA071423FCE9BE3AFA42F
0517AAFDF3251FB54782A71C8978F1ADE653E2694FE3D653FC678C858D3AE56C
0517ADB6F43D9A9AFFABB3FEDC8DCA1C6FBC3F6B586884AB0FDDD008EA086C45
0517AE54C84E702B57D69B6736DFD0D92B475BD2E1D0F79F0A7700D62C1437F1
0517AF6ACAD85C16F9F2F339E68FB08F18AB535E7872BF5F3B47BEAACF4DF223
0517AFF94EBD9A780068C904B2EFBF8C4C5D76EDCD313F6BDFD4A962FC188816
0517B265532C7B52846EC27CE7E6197340729A6DB498311282C0886B6A79F027
0517B4F5272B77AE74D6F2D16759BD294BAC10861385B3907151981BE88DAB38
0517BF22E78A671A4AD89F507EF23CD404D127CDA12B1175666EE29871DBB0C0
0517C48DCDBB784320DAF677268A1EBE25444EA6601B51C518B20C06CAA73542
0517C89B5870B90FD842544E644918D6339A09926C629DE671FE5C593A188074
0517CC1380202BE0746BC87B4BD291CEAD24AF2097CEE82825FC64C64E030767
0517CDE3E1AC72F34946E5568179EF33386D683B3784A57B984587953458BDEF
0517CDECFD7E559AAD0511D0C23F7C7037D6B683C13F689870369C6DD739B46D
0517DF79A1F59C9091CCB8F4987A9C573FFA2FAA9C4AD789D545374FCEF596B9
0517E4FBC618694E88526D598B582FF10FE3811F9B06D832672C6154BC43E32A
0517F28DD100EFE8F0EBD615A931F164D139C0EE1687D10A20A0558344357992
0517F38C1D36866D7CDBC07F200BFDEA7942CDCD5A57B645812D5B141D4E8927
0517FA3F3F06545B2C44789A20DD8F1473289A624F1952B3605B0BD2940EB0E4
0517FBDB250946B42C810BF26FA2A6A185E2B43B4C33EAB981F3A2DB07586959
0517FD6C85D9EBE5BBC81A95EBEA0F10716649F86C26DF0E72DDE4C3AE8FE2B0
0517FF668E76533456FC7066744FE89DA2437546635B68BE7DF93728E87495B9
051806472E7B0360AC4F2996B0B4F518B0F7197187F2536227BC762B337D03DD
0518069094AB1EC6C8FBF8C6A43D987DC779B5FD9AE3AB72B69CC9F66E230AB8
051808B2AACC1CF66D9C1DE0C8A4180604CDF5CCC9BFFBADD5CF39B3B3832815
05180E956C6199014F40FEC5DB80C9FDCFCF2950E6525C65CC1D77DE3EE8CE3B
05180F72BB66F780B512ACA44FDFC51195ABA713AAB3A6C1C323BB643030F68E
05180FA11B33A3430AF02F68EF714333C6739CEECE390E19478F919951D14FF7
0518141F50D6EF238EEDA8AA1C9CAE15F0AEF5265460BC4188F00EDEBE291B2C
051814988542BDD726408774E57F7BDFB3F03699F665EB5F6650D2C191C17FC1
0518181EBC483B2C01D60E88914015C6F2B386E2C8B42DF402F3F1344CCB6E2D
0518182D4E478E6FBD9D078E9D9008E54FFFAF973A0F94F8CC72581FFE074EB6
05182080676B86E970BC3287A4D817F7CAD4A82F2CD667291A2ECCAA450EB58E
05182B35AD745B4D8239C2C31EE5DAB034CBD929D6879D88C0A23123A3881557
05182E537461D41A0D64E535C452FDADCEA29330D7A36184E4D0B8D4EB5C2C1D
051843E8BE2A6D33C09975E0CE4F21A75E9796FDE962F0BCB3502DB20E30FFC0
051846290583C244CB7BA520BAFE0A5BB822A0467B7D2446A292471630828EAD
0518483F01D620DB99E058B1D57BBF259446960D34A8D3B57068B10290D6FC2D
05184C8156C690D58C8C8C33CD29158C7C44AA04853B53719EE4E2112A3D7E5A
05184D5F0655481B3774A170E8878581591D9A70890DEDF3AE7970FF91CFD42C
0518520ADD2F57A4421126624F387B6DD04CB707196B5F77BFBE70C41CF80924
0518569C25336861B5C977B05A271FEEBD1DF851A3C55F5DA542D49CA54CBBFC
0518591CCCBCE226158CEDFDADB869E17E2A75A5003613D77EF8803A0CF10DF1
05185EA4969DE3391B946ED1A5724A4F147CEF580DDBAFF3722869A2E65675B1
05185FA1BC8E7B17184316FAB4947AAD46D5CD7A22E9AC355C7EC34EF38F8ECA
0518609BAD3159325CA1AD10A7A7537E4344CB60E59334CE68DB54AB0B2EB081
051862B9C40D41989D8B2988B9382ECA0C3E0CDBBB501918273D10FA4EF2F311
051862E608F142F11D250F8B9682F545D7CC8779BB144EEE749053574CD04F11
05186A4402B50DC8847985E2E629FD0255285321CE1FD35CDD233878E8EFBE8B
051870CD89015F17DB287FFEBA16B37136CE2624345D60273FF5F26617185FC9
0518748045810D30A22E703AE7E0F8A8821D20FCFCC5ED83C5C3D4DF662BA84A
0518842F7B899979F3C442EB9920FF7C880340D246D44AF04FE7E6185DD9CB30
05189516991DFA472624A329EE45E47A25C742C30AFC5D27E212D41F4EF3B883
0518998501545BD3DF962B2850894D13132BFD1188647F2F076A64504914B868
05189EED0709E9CB9C00CB764E8E0892C8489C4C8EED7D973BA7FFD27BA362DD
0518A331183BA4F9DDEE2A9BD58077770C9A0FFA43A4DB964650ADF387181906
0518A6ECBE72E5226C00C1F1BC748469701DF785328FD2A79158B0549EE80D20
0518AE631B203BCC798B9A4D34C0A3895DBC175E3781824A9F9BD7E4AD75B9B8
0518AF5678A4D18EC99BB9E5DEAFB8796B33BCB26D301C18A8CB86C858F57CB2
0518AF8E17CBBD96BE86B8A891AE665C398076AA0277A43A772CAE2DA42B8CA2
0518B2F19A04DED3A6F788B926F4319AD60028E83603E95590B3A8FD53919616
0518B51EEAEA5E93A2E31A3D17F0AEDF93DB576CE6810078B3E0AA666BAECD1E
0518B894A9839B3489347DA89278A3C0459FBC9431B3AE3DDF0EEA6900923F9C
0518C4386C550D470CCD03B65F82D0B417AB13F42303B8A0B12A9BD7E6A4B65A
0518C57A248B9A13C47D460F4F85F03FC7CD746198D4A07103A6C998E20F9978
0518CAB90EAAB242FE60E08F7A885D9ABC71EC62834BD0ACBDA7CC0E51B57601
0518CB53F2CB9BC07F7FA67F0BB87DCF1D724387B65C2E5E128BD1E950C3630E
0518CD3C27784CB6488C6D112B74ACD0783BB1E0A52205A90A7FFD46D3C2AD95
0518CD8BB4F0E72FF20628D621ABA5303FFBC8ED32D7D586811E90DF76AC78B2
0518CE337BA8D2A105C4246B0758F8DBA2966D4D610145D8A77AC23C541844D5
0518D06A19E489CF1AD158F9822B4C0CA79E36D6EE70D5A70843A0580A2E24A9
0518D3C4616B1C685FCCEF7EF79CB75740F638FABADFBD3034D60828B7690FE1
0518D40F97842464C7DBA7E30F8A0D8EA16F43628BA60E20968FDD783056CC49
0518D6ECB828D4C73059BF09E078879179ED28BB2665D33EAEC7DD5173718322
0518DB77F1CF78A0490EBFADA4D2E5AA0524B9D002DFE4C27FD40309FCD46BAC
0518E4B3D8337717AAD415C6ECD7DE28FAFE9FF79CB7D2A4EDA7694D9820695F
0518EEA1609B5B8945F6683A00D7AC70838DE8634AD82A9BA3049800ABAFE2F3
0518F34CFAC8E20708204CDD1787FFB7ACF7C56323F61EB6FF5B676F82FA00E3
0518F4DBA4096093B86601F884AE286261DAE98790952D16AD44D19054D51312
05190579508E49815BB34E62B743330F9FE2FE125E475F25CBFCB20E15358562
0519098CE2A0C213D6DAEEB17795057E86D4778C0CE6626A4C120563C0B00DCD
05190A97E24B20828D243D35D3DD11B62CA1A63B6B3CCE1C97E952030D2FAE49
051917C967F93D72380BA8266DDB002FC5B07BD554A14DF1E678C4EF4BCF4984
051919D5999CE51370B2084800E5791FD5B40AA50042E10248292DD054909D5D
05191C48FABFE124E7A13489C135DA089BF6884B044DC170F509A90790613321
05191CA397F4654D28A91DEBB89F911B618AB4D880DFFB6CE00033A65C6E6E6A
05191F592F0153507012E85E062BDDFC46D0A24A0111731717498DAC50E08699
0519253BE53F594CC54F002AF1DEE30E490E69512A726EC8F57C5F8E82610226
051929F52F262A0053CBBD9108DE257ACD3BBA36DD99981FBBDD2E50A69459C5
05192B95C5A46A89373C1B6C532297169361268D86D90D316DC55525BC5CE496
05192D78311B529895B9628D1F3F9E183CABF9D8186FCADA1B2AB0086D13FFE9
05193ECF18E9E1C7F20F4D2A30BCC20880C59DCBE22F26838BAB6DF0AB184141
05194276095A3A4E12C7D10BBA65695626310DCE98A8C151ECFA8812F397A220
051942926D4330AAA6D65AA92D384D5A2FAAD4C438C1695F449296301C6A5BED
051949B2C839CD4D754A73AEB0B567A178E582254E41FE080B30C142067AD8E6
05194BD026ABAD7A019EE2B794CF57B9E4232D20B294E36643F0F2917256AFD6
05194EF18FD7C0F74E37FF37BB1941267EA6B36C6A9C8E977D944EA166833210
0519545BFB4548416C83538B41F57288CE1CE7BE3C66EF3A1E0BA6CB28357C93
0519596BAFC7BDAD02B6096B203420125694ADB961D664F27DA84B10769D6E7C
05195B592AE1D98F42A92D4333E8C1322A77F1A952C75848FC584918DD22FCEB
05196480DAD744E9899126DD1A34879BB875F0CC52F52B3CD0424B5F90FD9BEF
0519664D9BD40ADE5015F2E3664A2AF1817871665DC8294975293FE3F33CD49C
05196CDADD68F57FB9042D792252E8AB2234504845B78905EE0CFCE8A9932FCA
05196F3950338F8F7968D0C57FD39266D2309C8FD243E7F0A3B3F6489FE45FD7
05197193343F3BB8AF9B1A3B66064739D8F9F42970054362BA8CA38C422217EA
051973C264184134D59E90600DEA941DA63EB4900069F3072E4F08DF4A11FE9D
05197CB1297A891A4EB760A24A7DF4BED23E8E897E061BFEEB5FD9E7FFB78B2C
05197E2A963A0154EDF2182FED7E481A5CD90FA03F9F81559373A217CFE51E03
0519802187CD82983BD3C3FC6FC974BFA13092A7263F5E44F23E6B84D1616116
0519836FB3560E2F84F60FF0736721C39BA280953D5481713116137E3B7CE875
0519847E904D211E280AA78CC4DB81A646D3866A0C9F049113D9B43448E67559
0519857A6CF53F6261466C739B7A2F5114220EDC205DF742D646247FAA7834C1
0519865D0AA0042C9D9E0CD61A07D1DA1DF27D18E1384A1D28EA0FADDEC98EC6
05198934FE6108AC101C7C339DE899E22CCEE6CE6CC91A3221429153348EDC99
051990F5AD9F6A2007C5F6538F067CA6743F1D2400E691210218031D2709F33A
0519A92A8515E833FE3A951514FA76348C143982CEEC46EECCEF6C8826B39124
0519AE7809CA18D1D6991C826452B79359FFAB53682B4B877C3159819E83A565
0519AF01A73666443717966D0ED0CFA5CB282CC6FBC93CCA8E1AFBC875370DD6
0519AFBB0426673B9B498BDDF17D47368C8A7FFB93A5A76665EF5D69F63560F7
0519BB1F83FE6D163E2AA9BB076E7FD9EF937AB3614BC76F472F1E746BDDF3C8
0519BF94C22BB12FB20F9F20CB1B859872C0BE6E6EC4951991B87745DA34F62A
0519C4FEC5E22D1C38706109586DDA40388422C9305EA03EB3FD59DB08BD5EFD
0519C502281CEDD158484D116227FE62F354D60EC9AD14B03216EB64E0C34347
0519C841556A46A14E172DA4281F58BF00373B72F9F70CAE0BB8505DF0F0BEBE
0519CFCAA977CE946362F0C04202B1AC18F7E0A231D1A0DD89941EAE74C2C424
0519D0EA017300784EAFD379D43AFF4F7764C72417B1CC3B66712091B9F0B250
0519D58EFA26656809305A56EFCA24088464B0372AE196E2E1B46A6B0D5D0F84
0519D5BE9ECCD810C9089DD3A4D8E3B3F3A2EDC072C888AB5046B54FE4B98F10
0519DBD7506AB8EE8153CE21B12EF8EA3EE0DE42FFB0199CCA6ECC6C4F6316C2
0519E61BD3B22450FE19DE9429AC28A584ABC675760E170EE8B879D8C5F5C8EB
0519E9612146A0F8365D11B08A367C2BEF8E60D9BF8EC342FC290FB57203D62F
0519ECEA7A429E3ECB0C67373138F6A31ADEA0159E215ED2F2AD2E0362A54CA3
0519EE1AF98C9247AED4B0CD08461C0E254BA998A209CD87B234073A4722C146
0519F2DC45C06F9CDC471E070BD19B220070DCC3F9802389FBA158311C1CD5CD
0519F345A5007CADA36FEF618E2CEABE6F6F6255569B88B98760915364E6DC8D
0519F3A675EC9C1940633E840A6A431B4AEC4207C1A744ED66365C43F02AEA2A
0519F6AF883ED3563F1749ECE7AB21475AEDB96B188FC0BC08839CD4C5BDF7B9
0519F9AE2DA99B2C2286A19DFF1808EAEFB2B820235B3021DABC188A1F0E2360
0519FEBEF1AE1F73FB9B0A51BF47E8E3AAEA76558257314A26C3B8ADE37BA4CA
051A06F5163221BC273A31C638A1772CC740274F15CCE1A12DBB3B8502CE85AE
051A08BDA0354C4A8D9F144CAD1DD28DA766913B871C243A8E7D395BE78093A5
051A098EB9D30EDA220C051F753AF11A0B8A9E8A73F98197C98F6CC798B597A7
051A10E728FA93FD944247E52496EDE4BC9F14006072319A7ED0154005A32B57
051A14EC3A1A7B1A31798BB88E5BFB71CF685292DC47DFC07189040CF62E0457
051A1B56640F20F1C5215D7407D7A9AB0862E3D556BFDB5010258DE770B0DAA0
051A1B7C19B518117C3E85327AF2A883787F5BB42E715C3D80DBE3AC6EBF099E
051A2C4444A85B398F15CF13644F5AC77257C79960A1BE0003F544A6FF1D5EA4
051A33C035DC97927D240139C75AF8946DCFE8491214187C608B233AFF29345E
051A3C79DF40AAEC3E83C747546BB065E82D7D6D7FD8B99CFED1514C69F5BF11
051A3EB6BFC73E9584294D4D41C5D4B08E53F099B8C47BC8C3D6D691BDB85E5E
051A446A986CE2F3F0D0C72DDD6E2F928BE2A6BEAF3E8C4E7E472FF3FEAD59FE
051A4689A8A4C6A4369184A0BFDEFAC26D2D18D01169F9FCD989E82F4D41CD97
051A52DD8E818ED1B58D63AF1D275B0CD9D63B51721327F94343256B2AF5581D
051A5E9F3AD06F8FBD4306E4926FBB3F6027A767B13FF187EA1118976C16C77A
051A6003AB265C2A1ACA59A71FD2507FA5BB510FE155AB3C505629096561776C
051A617FA133F9E20BC038E8254B82F0A1BDA219F67C49F59862C2A0128E6909
051A64C2A4234095F277BCC213B9B050C2634AB8487F6D91CAF01C99F713EF26
051A6726FB9DD8E359BC13D656C9FF80031E0E8C595A131DD9D3C58BAB5A88CF
051A685E06F80F8025A8F4A4902309B1E7E35EC1183E1DE83F7A2671D03E7DAF
051A70EE904DCAB51FE9943A39D8266C88041E4731E52C77A154F07B4921927F
051A723F527477DBC901514B4ADB2730C071C672C5B9B62EF35CF220B8676BFF
051A733A40B33B99C67958F15EF4877200F76F5494AFEDC95BB9FB51EEC0ECA7
051A79E76748CA573BBF5F3F45B23A0F5F29380B2125428A5F079DCE9FE4B11D
051A7F2C4B48227DC670235FF5119BF260525303D708F5CD8D1DABD2B58347BB
051A82E1C887C0179A215577E0DD799A15F4BE57BB5F7C4ACC8F2C74325F56B2
051A84D6AC49B5D197689388DB60B16437EAC37DBBB3FC4D53DA863092380047
051A871033711DAAE0EB72E7631A09F50748EC13E585DA401E0C62F43471C816
051A886AFB50AEDB504EE5F3ED099719D802B432BF4204FF972B8EA66F8B2CB2
051A892E05E0C46A99B01530676E5C6CC414895DA61900837D479FE154FB00C2
051A89B3E380A4F079E9D4BDCF7B6B3DB7D663287F76EB6220E296E19F1DDEFC
051A8B1DA5BF663FAD976425A5C672FEFA29C5DE3A83CCF63C346631310A4D6F
051A9045EBD5910570212773E87A4F36BC83139F77BE13303E2B01C3B67ADD3C
051A95578EA68AA1A2CE1BAC8B7783B9852B5925ABE27266BD7E3D64123F9D3D
051A9713EB6034B2781642D18A774F34851C0FBD263C0D4D17756D42AE6FADC1
051A994ACE99DF4CBFC5E410E6C9B9DA1D23B7D888C370BD4B0BA70CEEAEC839
051A9B9D5F18346445B102847988C2A45E38283DF3F109FD7226B2E1431752EA
051AA054F772B57E98F30D3CD4E00E689EC1B2E3E46D5365A14B48081AF2344F
051AA5929FCC3E6F3BEC1EDB9B20687684ED2C616114CC618EAC813EFF611FF5
051AA83E6BAC01461CFBC44B4DED2E6A35EBE5E39C962FBFFC69243460CD9E2E
051AAB37BF21C8EE30A55D7F50004163AB08C2F8FD68FAAA386475D260D9DE8C
051AAFD636959AB7DC28F0CAE00E977A2F40E778278E5D688F84EA56D4544AD9
051AB28B911AB1AD95E1306FC246A8123165472B878B43C867F58E9B149C90BB
051ABC8AA7BACE9CF6F92F5440C3D4CEE1EFBCD1D1C19918121AB68CAB6EEA7D
051ABDB68D311DD857824C66D1602A042F9C8BED8013D6350D0A5D185C95936C
051AC018225E3FAEC3D400CF54AD4F739C37DDC7C198E8A9B229A94012774791
051AC2495DFEC7A25746E49CBD1F75951B144B83897D5E080ED467464B1F36EA
051AC36E1451C67CE17BFFFB81E0901055268A1B5FEB0B51579E4BE1EC6FF31B
051AC3C5521FEBE0FB0B3B4E69D4C5F41D3299DA03A71E046045A885C276A9F6
051ACAE40888C8AECB214DD735BA2C51DBBD6AB0A237CDB9FEC40264776EE2CE
051AD0A924B77DF980D5407054F888BE7A529279E4D725F5850BDA9ED259AB81
051AD35F3D39B7977B080AA0D390D36D8381A9C397B2B0F2B393A25ED5217796
051AD6C43BE9A809382707F5FA4B7EA9C4127AEC54DB455837892E67A996EA3D
051AD7B718D88F17469C1F8B4128CD90E5C2A57CD52DC49B8B096A5F153B96B4
051AE0CAEA59AFB4D6446C9F3632D99C0A10A9567C74B5B791D43990F36BB6DA
051AE9C042BD6A8C677CF9952C2C1B02C378C26C2CD99C00D1D23626842107C1
051AEA290B558BE95D05F39D6415513658169B407D386780213592652E116BF0
051AF5D82F19D61D09C823F20E8E72193D98B69136ECDDDBE0DE88CF497CD784
051AFDDCADD914A4FC5C0DA9BEFCA49AD0BAF3C72BDD312B410D72736D9E2A22
051AFEE5261AD8E5B5D231DF311F8C19CF83CC1778672ADAC5F57184D35C8315
051B0634E51CD34D146ABFC10CD59E7A94C5EFA3068D29FF692E81CD0F0794EF
051B07EA297B2A727385908A9094E3D479A024A49A57F31358196BBA06DFB4C1
051B0C2518263E4B699B70C7B5211C182F1435B2404DD26039ECB9B9B9A234B0
051B10D3BED273A9B15BEC6989C4150B96AD30C3B3ACE72D74A4D3C15AC2B65D
051B174759D2884AABC4A73728F8EF301F9E944CB79A08A639150148DA6C1E11
051B18075D614B4F4C523C8E0F222553F71E91E02C40AFA75524A6101B92CA86
051B1C3161A60D7483AFE282EFA7FB6FC9F874502E08657E62042DC557C25286
051B20FAF06AC50C1AAA318A904784E00266A3E9302E02C7946F047108FFB770
051B23AD68F344A0DDE13B05013C40C955AF584C25DD8BC0BA6CFFD5066D30E7
051B2A567811BEACDC18A5CD5EBA85B9D2A482A68E71B806B23B1BD90C6FE035
051B2CCD80C7DB2B1FE6011469F5309165F86EEE8CB27C25172BC40AFADB30C2
051B2E19503F0CA2344AFAC607D137196FE9754C01BF9603FE0F589E7082213E
051B3021C6C2BF67BBC4053DF03FFF87D8120BAEA7291DF650D678939401B129
051B330E1A78A38985474DE8CB1419F9487C5047CB95FF8B711317F80FCD046F
051B3483248DF33F56078F71DEC36806CC77A3B71816A6B1E5BD3C44CFBCD899
051B365E70BEDE2F89C1E6712F76EE66F7B7266F9BCF0A0B97A20804DD82EB7A
051B4254179B3C789D4DB63800D1F65AB4B4D21F33CB941BB966149DAACE667F
051B44D7D5CA509ACE5BB1256BE91FBB84AC9D767DE42D9A3033EFD55AF31FCA
051B481D99EAC77ABE2333F8157A0B7F1120AE212D598CB75BC5178B67F754CE
051B48F7A39EABE8F6883CE79EAD63B6958341761108909A85C744B64C596842
051B4B1DFAC973E290A2F6FEA339091473C34D345897870ED442B5DFE717F079
051B4FEE262CF810C78A9320FDDE3EFC393A8DBEFE07DCF01EFE878E6E9967A2
051B519D58F12C67B85E786BF9A0A9F0B6390693682B009657292A4921B9C5EA
051B51CA492D353EDED6A408EF54E203B23752ED618064C0779838FF59616978
051B5B7E741DA63D4C7C8F05AA8DF5CE5D4C1E390C9AA0834ED90F5C8636150D
051B609335A60B7F135CCA303DD2070738D0C300594F549168177532BCCA8270
051B70768C6D8991B325B2FB2544F2F75568AAF13EDD6CD303CB1008ED763CF6
051B7DCA30C46206C64BD219A9D4EB79EA266A91B10E49826B92B97A81744B2B
051B80EA08B9DD0BDE4BB7FDDBFA4C5F53F9B967169159113BE0CE14D404CD8D
051B8392DCF0F64D28ED3518C1D14E4F9B3817F471CBC31D5108A30B26EFB8E0
051B87969F4A4F640EDAFB72C2186E708AF00BFC6F2257D7AE71EB7EA94E8460
051B8AF36FF87DABF3C64C2223268C3B975DE7FB83D2B86FAC45FF65D9AF7F14
051B8CC21730E24D09613D010A6B007368861FB1EC6DB1BF9DBD463A19232B41
051B9C868654853C1FFA1D361CA9E107A23FD20F56BA31872C968695BA5E9D6B
051B9EF22BB8767F43E00E40EA4600E0F3952445E95574C727327C9E702FF2FD
051BA98ADA7BA199B156E189E25E21E92FA626A01495C75DE16875ABACBD47AE
051BAA28C2027DB9480B253CA8DD0CB75CEC36120BD84B05BD5911F84552CD4F
051BB830B56A5583856E3DE7C4C285034356F36436C96BBF9AB386A1A2CF5019
051BBC2F24D93AB3D224B0873231267D1FF67BB855968677AB809CF2A042F74F
051BBC6C55C3AE6B2490D390D782EB09C5E84C0705B3041567B4CA103E1D0389
051BBEC044BCC92D9754796271D7BA6E0939C3A52E2D25E57DCD310EB77FEC58
051BC3C0FC0509FB9359DD72D725D798B6D8A317EA7B06CBE70BCB2F0F0AD6E1
051BCA901ADCEE97D96C2ABC5C010CE781E8DA0F11A80C594BE2E7B800B4226B
051BCD4479A54E42E44F5DA036C77220305FCB0A26318E05D320B1C333B24CAC
051BD262439498220E68E4F9CAC3CA01E05FC26C3FE33A9ECD5ED9DCBCF2504D
051BEDC619C2E18560CDEEE0603D9EA0CFFA2D0A1C33B0D49FCF0D7CA274CEAD
051BF79F03D356E1E5BDFA4EE7D328DD1241041B79838D660CE9AE8A707DF978
051BF9BD2585CF95004F660A62436742329A6A5EC9AD9E2978BAB2DDEC240CBD
051BFCE529BAF13F9D7B8F99B676C349AE706A6502AE22BA46782ECAEFEAEC82
051BFDD573373D65ABE6598C6DED857DCAE878FD1A7BC0A4ED7BDC9B46C5D4DD
051C035F1BF49E7613A8ECE2BFFA34A336A303B3FC4A4C20189D5E599349A3DB
051C0AD34305BE3779E1982981F9A191A196EE4C47B16485AC5859F03E480DA6
051C0B6A2EE9AAD2FB91621DEDBC01D21ADF823D959761B2D00C07CCCFAC1C4B
051C103794D2F2E98FC432FD76267F77E5C0A2388D33625580173BF8CFB6F1FB
051C11D4C46287118EA13B6BC264630DE6D356360DDAFA6DDCBE8AA90AC98AC2
051C11FC7B3AF0CFA3B832AFBEA862636F9BF46330BB5262B4612DEEA9BA30AA
051C15C86C345827AE20BA3CBFE1577D2DB929D61968C9DC9846EFADDA987CB1
051C19C89EE654CC922A43A709D4D953991ACEBE3C1893F4F17E3FBBEE2B8972
051C1E68256269C047600B256CCA7ACCCD306121CA8318C1E568B45BD4AE508D
051C233520A01D404B0A613A6925B2D4BF27B53BBC91EC3CAE97A7872140744E
051C2502A3C26E46C0132F2139680687591A921AF78E65B1A3CA608D1C57C57F
051C294AF55F572D1BDEFE1377290D4CB90004AB46385224A83CA25CAD853AE8
051C2B3D896C92052D567D1983C4E81C5C909D8D2E7C71782EA39191926E744B
051C2B3E1F44621F0FE93FC4FEB427BCD2B98A2903BFC9541746B1034215B6BE
051C306E9CAB2BE59FE8256139B03DB7A1760713C7C279EAA56849868B97D143
051C34FAE81AF837268A61E63403572F97835CEEB7EC826E07763B078955E216
051C393A397C7D2283227B775D5215019D83E47C6EF8D2D49F937D4FCA14D350
051C3AAD04BE09BD043948E5B5F7738E93B343E63081991C7CE2307593C05D7B
051C476A95DB8A3A89192037DAD01C71C783E26DD3478824D76C40AD59E9B845
051C4F295159A8245F7E1D90BD1470714D99BFA27AD49CA22D5D65796BAE71BF
051C5024A0B22CE6C83A6BDC9F7F6CB5CD50473B7DF1F83BD45C974D2C556683
051C5634D619118651EE0B2F26475811A1CF867E1C8D983DCE2AD08DAC25F80E
051C583E2AC8A7520C2416B58AB6F542839ACA4B3381F2AC2069A3A8F33EA6A3
051C5B26EABDE7B49C586186824567D1A7584400B0354D338E0E762A9D08E179
051C5C3E9C44CC956987946B422317073F1634EB38DC0BF1F17A2722399CECC5
051C5CA08367C556D4D15F4C3B0A1193E41246EEDF7556A909E9BB78D69815A8
051C61B8EF50682A45C6FAE77DDB9DF36D04A088A6981C818C70A93FA9C6C03F
051C6B6F6EA22490CC80381DC5772D071E296357344EB5864B33511DF12BE4B3
051C6DE0BFB5C301D0DFE08205EB30EC610152A817DD6F2A99604AF977E31749
051C71FA52F0D6CA0B64C862ADD1E9283C42D52DAD4DC4C7883BDF395EB43143
051C7C724067501DF22D2C259330D303F96EDC65A3C3FE8394E4237D7404AC6E
051C83B76B14D1B2BDC81A8F547835262757513F7BD319F55B07A1C4E3DF8A18
051C87DF8C3B7C094D53CE3F8BAD014BE9014609E44284D63944C14EAE930C46
051C8AE0861E65B6A6CBCE6BD7905D4A0C46FED53E251185BC4C5CBCABB3409F
051C8B9D27C45C0849DFC73B9DF2020940FE6C783E8315929FF7BCFE1B2A736A
051C9754A30131D759910D2F0606792576F8820046440CB1D60D02AFD487F24F
051C98295BA08E98D94D7C19EC463EB910C965BE37B922BC22D6193B86287DA9
051C9A81E5F54B3B04358A3F7A1E0D17497FA4B0FC1BDE11C7197923234D3CA9
051CA5CCD31E2BB867DB9C3C27EDB05ED5AEBE26CE853E81B9003ED4301B6264
051CA600C3997E2D637B009BD5E053E6BCC068E312EB2FC92DC5CDF241EB07EA
051CAE94CEEB2E7B42C9140E63FCF22ADF1B987EC7CA887F8F484E52C52DF33B
051CB8760F1D0F972A561F97CE3C08EA0322C8E069E6536BD6505C4A1D02D1A2
051CBBA71C659DA39594C5F2D27139674BBF6FB06B89A720EA72F8B5E3B909BA
051CC311464AB96FD03D4253A93807F0B0D421FD264767B3ECE5567B2AB0796B
051CC5B2C021BD9B150207C11CE05EA8AEF98CF8BA499A33166C49B46F1AD98A
051CC8F95F8049C0A754B7B3C0C5FE34F4412215E45DBA56A0DC7161EC49B711
051CD68C0030A39793584D8E560171BA81F17EF6C74E117F8628BFDAC4F4FCFA
051CE1145CFEB63FEF5BF6E95E66AA60B7E315C234B944F51C35B55CAD28267D
051CEF531AC6CA5FC5F838C4C77DB974B51150756FA6A57023714071354FD1F1
051CF1DC95E4401DCBE154358A52E377B91A25EC578FDBA19B4BBBEED6CD620E
051CF42026BD7823ECA324DEEE8918FB7354D9B39999C4BB7A0DD0541081408F
051CF6A4E6CBB2768E3F291829715D9389FFA9D46646057575B83794191F764E
051CF6AC819FDA0EA856E161F11424B16CA700819CBC870BA09ED63A543EA8EE
051D064537692891399DD7337C3579015E72CC989B7571C0C387E0AE021C8E78
051D06D483E044D8B7647A06309F81E6D696CA33A78AEF7B878CE9D9AE5AB3C2
051D0BB474FF076945B0FA6360B7D066E81CE8DEC51D354AE0353F229952926B
051D0D98677347C96B23349D1CE3D6E2C44D31A8F1DDB607922582BB896A0DD7
051D11B35687D3077278DA36D2285F8A0A16C387DA2BCCC047B2746117F4E0D6
051D11EB364DB0CBF61E1B5BD85A6E46C1C1AD18DDBA2D0EF64C06DF6B064FC8
051D15AA9B6C148AF073985199BBD8CA6F8F62FCCC90A0986C2FBFE07B476B34
051D178301D4ECE596F43A3118BF1613D516E41FB1D5B87502C577BD495EB5BD
051D180ED56F49C4E3EE819528D4334D22A7DC36552B7E30FAA06FD80277759C
051D1D6867A5D7DBBDB0AA5DE9ADDE85793FA28FC37E561B8DB93B0D2F74A345
051D2E7AC3F3F6D4F5AD594C78810E92346E1FD9A2369142B712C4066296CE6B
051D322FA03D2C21CF74F094FABE49E70D1D36D9710C7F6BE10DBF98CB240FD5
051D3A92A65A7B01438FCA7BFEACD1C39CD73FFD857DD08AA71F979399E312A4
051D3B1D9D0FA6E7EE177A6B9739EC9080828633724A0C2E59A0EF901D3FE88F
051D3C2693F503F5E6A876EB6BBCE25D1C60AD36774FE135FC32923A95D9909A
051D49404D2E87DF3337749DB2FA5794DCC4431E4CE0365D731342AE6843F1F3
051D4E8565A9A45BDB34588ED659B0C8CA6C4AC990098E707820A50B218F4FBD
051D54E0309E0318C2B672F78E612442DDBC499F5A8D5B58E8BD916D906A26CF
051D585AEACE1BDAE0A59BF2918B2F84D3F05B2ED1A1A9AA6B9269F6D69672CE
051D5ADD0BF8B014DF8B300E7C19D65BE1DB5DF84F28A047A6710B878B4099F8
051D5EA9043894BD13BAF2DBD50D56F3BBC81366CC9EEB1A100B0F0608E5EAC3
051D64D8A68C634986AB8F0ACCC6C08C66942842B622DB7FEDCC371201B62FA4
051D668478539A8A311A110ADED128FFFC8CC77AAFDF84256E8851718C0F9A07
051D66930C8456443E9B1170158903188AE334ADFC03A706CDCE05D524B2DCA0
051D674149ED30BD5177314BFE0B40957970CC3D20DB5C3E824143A0D042D14C
051D68D27CF39FC3F2B68B6ED239B1B8251FE4A92140CF675A32CEED81A30C25
051D6F180DEE81E756F19130351322B5DB74D4D9665E478C18EC456E3733CB3E
051D76B7D361CB4F7355580941CE2DEE092658269639E9315393487EE17C65F4
051D7B0D694FF7091B9F57E78DC0D43B7E7EB93F0F17F7A18951BD947139392E
051D7F23E9B2E6A26C2D58972F05F786A87004D4554BE32AA9431B5C0D44D80B
051D872EB0BD94EB147EF50C04F7E3C2AAE186C40C74B9C6147492AFF8EC9EF2
051D8954FE7A1997F1B48F06A71C3F5787E996067AF2054784C4E8F59750BE46
051D90563D1B86BC3F688049ED0E2AD823105F4DD24F983401189F06E584B490
051D97F8EF473140FDC7A0647FEE6603DB6DDB960B2F93FEB2A2D0B0DE897C90
051D9E1C48FB90AC67D3120C6FC72AC9410A60F8161C5BE9E8EC0C63AB4D3110
051DA056A206E8381CA2557952E009B53FAA43D27AD66D36E5A122D0C64E0204
051DA095DA021862015BD93BF7F004A75579CB616F619BCD43DED69347768AFC
051DA2346EC1919C5447776CD56593A22216D73B07B80F142229FADB34BECE4D
051DA28E25171A3CA5CDBB38E82DCF596B7E2B3B06B035F20F47249060DE4A60
051DA3EB92D754FEB3ABCE896143A513FB0860546A636316B5984134B1E69BA6
051DA904B92CCA529B79EBFC9063182582F6804F40D8437E8C7CFBB49875AF1C
051DAB2423F970BD6B6B38337AF38383FC559052DD8DBCFA6D5378AB7080FC40
051DAFA66EFB09D5EA7BF567BDE25F176744FA626C326A8681C9D3AEE838BFEB
051DB4E12EA4DDACC130C575C97666B2B3D908B001B6CAAB9A6A05D03BB959D0
051DB899C6EAE03609343D081ADD3BA0C08640A701A809A43391ED12EDE30CD2
051DB908B7AAF0A2E5740E4E8DBA16F605B13AA25C598D3D99533E7D960BF807
051DBA879FF469C75290312FD65500834A22A66F00C4D2C57C8AE3A5285CA75D
051DBABE00B217FF8A8339EB3C3B327208DCF450C99D23469D016BC617933953
051DBE8BC17EC8933F887B5554EB90FB4C109724EE1A721ACB3462E86B9DFE9C
051DBFB6A24AFF00721576F841BD719DDC387F286138C8DBE8A13A00FFDC4697
051DC0AB6C3F55D018C522FEBE8510EF2A632DA468DA58408546F0ED3943677D
051DC4C26D5A87D6058022E3BFC615E43E4F731FDBF16BEFC3C9D0485AA726F6
051DC53D8037AC8015F712CACE7BD6F3B0F06C0F15D26ABBB2181D72D3C9A7F5
051DCEE8CAA1706759BBB0EADB73F737F7C731E549E339CAFFF73CF974DDE164
051DE55E4A28C224FB805BFA72B7F35436A8DD0831CB7CB6E156FC2B81A301C1
051DF67B9493919962F7811FAB1EE293E8A453341911F346858F81E78160B006
051E0926EB15877D15F643866CA6826ECCC88EA7D99219A12DB5A059321A77A2
051E1035A97C32DDB79DA6C01DBC175644ED25775687964A5A0A4ACE15850090
051E1385BCC7812E83D3CA0A73DDB91229132F64FBE46DA06EEA0F1F10FC9C20
051E1669FFA5D22A5F79532EB73DF386C2DA4AA656EC96341A150A8AAAB26F77
051E1CE4662E72AD9C3B7EA3915552E24A159E5A0DBF333BA21072CAFA34E337
051E1F5C5C5DF1858A4ABF98C8E836131339C80B0FC40C13370226174EBAA82A
051E21313D5851EA1FDF6DB285B90BCDFAB91D0A2BF6E1290D03AAD1A0E57147
051E21D5896C2007F947BD4C50112D4D9112704606C2D8932C22BFEFDB601C54
051E26E8D9554D3E054181F307C92AA85F76B902030C1DC47FBCD92742B6890F
051E27070B518A6DD7CF10ADDA25CBCD1D840E36F0170E3DC679EF03BC9C499F
051E299B04E178D79F9BFFD678329C255BCA5EED124BD0D230D2E4B0092ACAAA
051E2BDFFD283B2C8777AF3747EC6DEFA0986B44F42D85E756E7F69A4EC5D22C
051E33D248880626938CF22EB80BE0148D101399781B6D3648A246C36628C11F
051E3609A95DAF5E06C7D06CD54E77A0CD319EE582EA2BFA7861913D795159A8
051E3709540BA307B855B78276CE3B47179D9B17761705192BB0F99BCAE40C81
051E3E3648D584FDA7361B07073D0F743D040D8C7DACFE27C73EDDAAFA83AFCF
051E43F9502247B39F73F6C44350CE93E1081D90A1DB1E8847D2CADA0423E169
051E46D41CBC905F7A31DDF9ADD213033D7FBE6435C166998E60C1DD3B4F8489
051E4A92B8A3A9013E56380C0542B59E146C47943A7DEF27EDD5CB5EF4B59970
051E5503274D8CBAFA2E7D19535C520FBD00079E6B209D61696BB94F070C35B9
051E5CB0383FF3518E69C377864888696C92BD53DBBB02D88281B983817AC2DF
051E5EA03803C37A68DE6CF3D044D76BBFD20169AB47F1814B761D1E4B9191A7
051E63D82384A6D78788D586ADE19D935EEDC207347B346F2DFFFFD7534233CC
051E68EE475CB37FC5FE8C5BF9874034ECE9817819E5A7FD0A7A47F8226E4902
051E6E16835455C22EE1D9CCF404868AC6743B7D709E1A937C9DBF75F809C565
051E7216F9FF79E99C2475C30AE538594B4BFAF1DD0DF6CBEBC280773C542CFE
051E78597BBCFCAB6F1B1DC10276D8782C7A9EDB0ABEFEFEC238D895B5A7A5F5
051E7CB001570B2936970A8BB0B61A9D0396907CECA95AE19C9901A127723DF0
051E8389F0D71B3AF1BE3CFE9BA2268B51931E9CECE7C23AD022E312EDB4912A
051E8863436F58885DDC642CB147022F126AC31738A18BFFF0C7C24BB4D0E92B
051E92C83D6A333FAFD72309CC23FBF056E4C5F21311471FE8D5DB0AFCAAA9C9
051E933D9D0C5AC9D7CB8A0912D116103287DEAA767D81945D9B0B7B9B033039
051E957B0EF887153D5BA6CBE870B930712DA88208AC772EC8CC5E886B3B65CD
051E9C5EE2EAA34E7EC7C83A27CF0860ACBA4C86D54731FD3507D0D60E8DC23C
051E9FF74885A75DA41451AAC2B5FA269BFC3426377A1FC8FB5ED29A11D0D80F
051EA17DB0B4483ED436B5C18AF2ECE843713150E2B84BEEE96EF6B95C43A0F6
051EA5EDAD9DE5E76F73E858DC056BCAB5802F9345331873C3A291C8D1443E7A
051EAEB972AB248ABE6CE16086E9316DB080C711AFFA037E280FFEAB7B4EA24D
051EB3FD9A5FE64A182745927FFECB33F9EAC0E09C48F8DBA33A1A560B8C2796
051EC1636B7581FD2D37E6C11C71FFA8C032D64573EDF8C7F406A41D77729481
051ED15AD09930AD41F2DAAC4391C0D4CAC45E8BFF5C7034E5308EAA74B60AEB
051ED4E1A7DF4EAFF6E540F624C23E68DBC62678A13048C2122FF79A9F0267DA
051EE073E02E99A75303BC9E4831F0B1A772A056FEBD3F3E68B3E3F423713956
051EE1BEBD7B312C517802344DF66405D0F05820C7DDD22D0033BA013A555ABC
051EE96563331D9F76F8DD5D41F3855773B4A99E910CF84CB4597E8ED5ECF6E6
051EF4819B6A547939F1B47A450989AA5DC54C1A17B60D485DBCADE3548CE578
051EF65DFA2CA078C84AB725EEC95D43210F5805624FCD54AB1F754537B6338F
051EFD520B676F86887BFDEAD0F1412EC7129EE28A769AE67FC945A319B8D426
051EFE7727498F2EFEFE3B5668DD25D3D2E50FD0308DC75B0BE60BE120BCB6B1
051F0165E9476979CE19F02EE1041E3A2EB4832CCED659C6C8C8D17C07BE3560
051F024CD5A4E81A422AA3936DC6E4776F85C7501FB9BA261A6D75D8BF17002A
051F0AA8A59B52EC75A51D8F14856F2FDB75408697335FE3B627604F6AF2A229
051F10278F7F5E094C1E6B9AABFFD7D379B5D0AC63BDD18E2891D5D536EBFD87
051F1981B0A1552FB3D2E900E46DDDBFA650C4CE3E6CB4DA96A9203E90073007
051F1BD22C528A9B67B3B1EE56D71E6B7E2CF092BB36C464A4E36842B6F36AF0
051F1E130C97F2E57C753A74A1F3C1A2D4CCA9D9E8631917A25623994F5A53D8
051F26200BD86126B4B281CFA3992C1BE0C5FF8D38E865594E1A56E65CF04AA8
051F28F6B0C3E9AC973176EDED93F0E9F92862C65AC09ED525FA021AB63B6C92
051F36B261F9864FD384952C9A38BC8A120F1B1A4256DBF3E84B749066850581
051F41F2BE7882A0401431CC7900D747ADBFCB49DC0CF3A1B8B1215EB41A4B2B
051F43F1B7AA1D412B001365E4CB2600498BE3665485C60CBFED34FF2668C739
051F44ADA1A6031B1ADDEB60C08826A2D24EA4E2444BF1372B6C41DBC5D22B51
051F49372CEE03F645C349C29DE710A08EC9807E19BDA2C8755640C185699D5D
051F4B7E2C0AD5648CCCDD9C852C3C72384AE31999D90E543597E9FBD3FE637F
051F4D214F281CB938EE1A4921AD2271EE14EB49636ABDD575000EA6DBDFE9A0
051F4FAD4971CF30162C8638B947B443D5300A2456FBF76193161905C807AD53
051F504E990F841EE132C1888A26CB73A62F0AA6284141632C22445DCC209675
051F5276F8DEA859AA03091AF0AEF97A32A9A9FAEFC45EEF02DE85FFD19668FB
051F54DA56190195BAE07C8EF4A71B0510297809785870EC87264A57D94A7157
051F559F965C5949F2533B81FAD48D20E7CDF8D08803A88F59491E2D5A63E35E
051F56CD83547D2B096E08C67424C859F25FD24F99633D0338D2F91E80C68319
051F5AD8E9B15F63AA93519643B8851742F524176C468F68E0B2B336C8DF479B
051F6C5EEFD634C74805FA2F9279B2C42EB8846E39A7B19A6EF3B6CECAE2274B
051F6E33B652506889EC20D5A8F20916CC7B6A026ABA3314BDBD1201758E34B5
051F749AEB59CB85DE9496501618C02E7BECE270F413B0B83783A543EA4C0826
051F83833E9132685EEE617529DEF57E17755AD2FC189C3FF5BD70DB6EE73FDA
051F862BA8A92204A5490AE34CF5649E2897DD02A00E1396F6A21F1248C6B6A0
051F8742729188FCC18C17051A9358686277BBFF08BEC901260E3FEC7C115EF9
051F94A05724A8F90436D1D3DD9635F03080A6F057A72F1898C6A93B108B6D09
051F962AA9BE7B452289BC459E4052FBAC885D8D952C4A498E9013A55824D85C
051F96320613B65A393E53E586EDA3DA781FF87CA0DA712FF8F267222AB7CA72
051F97F58BDA35782FE39ECCAF4F4F427CECF01EBA3A5CF2D13EF9F523E7CF04
051F9CA1005CC4AD55BBAE3E4A5B41F5F4B28D67AFF9AEC4ACB09BF57F2F86AE
051FA4E14B5EABB3BB61D1076CACAD7DAB4C434CEFA5104D2894F880AE1835B6
051FA808853598C2320B9E6E575096C40E06D7D13B1A5224DC85602894A503AB
051FB0C2FFB0AF4FEB4D7A8174B6AD212F551132DF9C57AF6AE6AF7DD572EA21
051FB283AFEFB562761B5DE7141CB6001748D61A11447BEA7AF8ACC8A1E182D2
051FB7F462CD39C9F89496A2C1E4A980A03C8DE02C98B81A17FDA9B86D1B40B6
051FB8F3A4A9607F573FD32400171539F4511577B1BEE2E4D4A7364E9F4B16BE
051FBB77A99286E2104601F980252EB9F4943FEE3B62961EAE8F4A8C5C4AF4BE
051FBD133916F87EAB6E742379F71E89EF3C370BAF9C5F1C14A0573B77608880
051FCB8E16E4609BB098BE2583DD07BFCEF2C939D01134826A840F36B791B57C
051FCE43B90164A493282242E44ECAAA8614247375BFB64D19CCE2C9390882AF
051FCF6DC442A259C1E072B7543D48E0BAD1838EFB5478E941E15802E79C6DE4
051FD92745398F1479C69341B8B9934A515BFDCB704FE958C723D43D36803D6C
051FD92EDF0EF5EA95699298B9940A51BF4B6DBFB7F996E0A0E41307BB48F73E
051FDB81149254EC5A7AE16C5D52071DDEB8F14ACB04ACC4BF3823FDE14CD200
051FDF9C47621FC339F5B61A4B9B0A7B0CA362CA6B71A665A03A96CC01C2D425
051FEA758E2FD4B1E69F16A8B950B976ADB07E09BB2C8889865B6D05668410D4
051FEE85DA61E9FEA0DF779F80F831583022BE3FAA3E1B1412162DC3B27FDA80
051FFE9CEE220AB4D72246E8820E47B4605C3EFAE2240DC4C4BDC216D1D8BE2E
0520020454F37D19239A10CE6994C5DCF266C614D65BD81D5ADAD56D372929FC
052002C58E0C26C32082EB23FF1229ACD8EBC5229A412279A442B618DD9B67C4
052005DB9955776FCA0BAE178EF713D93FF7AB0A03E1D41036F9A6F10072ECD2
0520120542269A0A30594CF9B17DEF9E7386011B0E422A15F1B3280E9A3433CA
0520167B376BEDA68444988171ABE73422B24AB5085500C66DF18534F397DDDD
05201A1F13E1F1BE42B8CBD6997F2E7721B21589597A33CF0D0944BE8751FB5A
05201F694AB779E97E7462CF0877EFCDAEC4EEDEC7748F3AA69FF1547355DB32
0520223122E1925262FD0A51154F6780261729ECECA87297C71B2966BD742594
05202C7970729E7D33B2AE3C80ADA1E923B4845D25055973133E8FDC56A275E4
05203029AF3A8FB1A35559A77DFE978019BF023B23B24B983294E4F1BC5E7513
052030DF019F87445BED6018367F36BE47C4F52C564381C0CB84C556A362C8CA
052032EA2CC57903633F0E00516160996C0356D9CAA89BE2570CAA39CA102427
052032EB1508A011D998D1F18E35643C1A27F164F00713580A9122BCAFAF08C8
0520330A4F5CE12E229949555B10752D33565786C77D7B22A511F9432B526CA7
052035EAFD6F2F1D26C1978CFD6AC01AEA1171D08BC72C10AFEA182FD6A1811A
05203767003A62C8922FAB3A9B6DB07DFA043C907CA2B39A4EB2E64BD6C65D28
05203D87748970387E1203BB7E1E015BAC4E0979A08B34E1CD987CA4295A769B
052046EB3BE55F38B827B4AA32B8A023D24D7EE6D4AF3AFCAD011FA33A7D3D5D
052048707347D5A9316F4F6E5375952089F07758D03F801A084B473FE15750B8
05204F935D64D755934997335344858BB077427C896544F1715AD6C8D641DAC9
052052532ACF5775F817D24699ACE92ED5E9D27F51E8FE4AB4FB9AE1370C874D
052059FB5DBE7DA5275B1ED496BB800F1CD2DDEA76CF646E16E34D5E6426689B
05205FA112748117D28F57E1EE7AA5703C1551B356AFE2E5C6A20A64880F9964
052062023AC4531BCCBAC48FE38BB666439D0E85CEE4086775277D59C00E1BC5
05206254D39165294C999A16BC8FEA3DB8225384BBE436DB60118A891930CE64
0520627A90DBCB34F5FF50EE9DF384D82CFAC59CC3AB59E056FE9EC9399771B0
05206613670FB5E6E5118C630C37701487F87983801CD47B8002EF80E70AA41B
0520686B533D022C75FD39832171A6DBDE624B7B75836F9D3436C4B0E876E6C6
05206D98D7473CCE88C011EF2D3D84C3EB125864171F71C1AB545CD320D2D6CE
052070B2C8CD5FEC6DF68C8ECC4D5A8E150791360CCCF59E90F81D9A37660F8C
052073B048C2B3E5CDEA1D55BD35D22CD28F830DAC660BBE8B414E001DF8BEEE
052073D4755755495FA366D371AFADFBD11BED7BC81AD4B481683AD117359E41
052077268D4E630F0696707DABD0E94538276DC7FEB21975A82B68D9FE2CCB5B
052078009F85392189F7FE67ECD4C2A907D670582D842B092239C063FE361B1A
052078EE624964B31258105235F4470B6B1258CBC2B1D2F89B6C3F206771B1B9
05207976430BA751E6B48FEC670E480F0E15B1B6BB4C407D3333CD397E5D5346
0520834A436F12821711D82D02EE1E5685EF7E4818E46F5798B45715C43E95B1
052088145B4DA9A1C4CBDA9D1A51CB8144D6057426534D12FD8104B4540089A9
052090C870741801DEE0D156EABF5BEC46EB842164177C4CE750E104414AD8CB
05209F83712DA9456485A650C08B3BD0C9D9CB15688F3D461D044C6AA8A1CE48
05209FD0E4805F9BD177DE01469FBB69CC2357CC7FC1C1C25124341E9A3EA98D
0520A4CC6F1AAB180F108B066777E6878C2CEE1D994AA17F38F130B5752AF184
0520AE34CEB9FB8A982E6A42B70AA389B2AF89EA348CFD0CDF0BD6F60DF779B4
0520B01818E67B41BCEBCB67AA7F224FBCDF4748675E825ACBDDB5C0792618FB
0520B1005A0D7FD50BBAFD272488E34C7EA8203190D6BEBF93D32AAC87176AC1
0520B53BF1732D65E8E5DC233ECA317A35D288D1334C16A003EF2C7994C7E2C0
0520BA7A86671DED9033A2B8C8BE36BC50D425AB29E3DF7EBFF3E58B3A2BCC63
0520BAB13A30059AD9C2E25BF5959B6D8F4AB30924651300A5DFC3C79C947ED7
0520BC961784AC93CF43A88A38132ED016EDC7DDBB616BB5F16E2B10DA514AAB
0520BD26E9C78EBF91E5F576AFCBA870AEA39BBF3934B5E37531210F129F1441
0520C1E4B67A051DE268769BE7E072D591D42026E9D5C2F82484D05F723FC4B1
0520C3F8A28699BA6B790F5AF8DF7487F5F1EB104DE06B84A0F0311329F093CA
0520C635BD94A1D783544690E7753B840CE30867265CDF42DE4630A1AA269618
0520C91AA9911383A8A2A32D4F663D712F7F333FC3837ABFBE482893EEA94A9F
0520D0B12347AD8B9A37B330F530502B37DCF3F1219F639870762BB0B5A9BAEA
0520D764E396C932DC777FFAC42E22B5FDC48EB5892AF930B7E232AC6533C2B2
0520D90EFB63D2442A0E355DF460614EEB5DDA147365DC146103098AC7422275
0520DCE1B0003AAF40A77179A5A6A8B2E7D359C934081FD9010CE87E2F5DBD6E
0520DD41A51248D160742A7E652A5F1A90FAA548EF09E6917CE6F0E6231AD04A
0520E72BD82DB55F934DAE01ACEF2BBFF629B0A11122211DF17AA5C62EF90114
0520E9BD51B72FDAA54FA19EB2B5433A5701E47CBDB19AA3B53AF838C4C7BD1E
0520F0059B361FB788BF054D8A352F72DA304B108F72E13EFE4D711995E3F43B
0520F81D9E79457C7E2F3822B62BA5417FFCB097FC66108C47173DEB83110047
0520FD23B1769E17B7D026CC435ADCC9639FA85F0FAECA5438BFADB008C61A82
052101F3C756B756EB6C45B45CEB7F311B1427EF73CD79266090D4889EB412C4
05210C29F4DA2F321D29BCBE0804D3BF447F4ABE08FEDA64B6EA0A095270BA90
05210E91E02F91EE3D90368B47BC1A31BF9BA84BFFB07CD4C1D00FB05020A9F2
05210F1A93175502309A9EA78032393AD588CA7852A89B66DE7340A0532AE917
05210FD38D9C4A5C94EF1E89A9839407CDEA5029B3DE0C0FCE49AED949F081A4
052110CD9682413169FB480B91E9B2307BCD39FFDD8CF2FCBD3FFE68CD962600
052111C686C8104DDF3574C7B08942AFC97259A962F5713E081FA8B684B8E321
052121C64509FE0A1AA9886C6BACC699EA4CE4041E5A67B9D35F9B1AA9BC6271
052122B75B4549451573723F53FE3B23E77FF35253416A0A16013FE69ECCFBC4
052122E8EF9D0B11F63B513DC218D2E84B403B60467F576803266E48F4FD9A8A
05212A9015FFA080BDE93A1A72EE67D3FA2AD558F7DC139689DB7A0946CDCEDC
05212D53491CF1CAA3C681E90363D4E56A7F63156E0C96D21E816C048EDDFFC3
052132109AD4F10AEA4794FEAB79451F4878CF32EBD16008EF9DEDECD50DC220
05213223371DC9607016E7F56FBAB4951D02D08ABA8D8CBF74C8A9BE57AA2655
0521338D1DE2653774DAC1F1423B5250E1AA0C271D27B14BE9A0BB72B4E35E65
052137E079119CBAF004BCAEB1B7B0D0A27033DFEFFCED1366A6472CFBCCB4CD
05213C48F2749806E0240E5E09B204FD98B35964B8677C719A36C327FB0673A9
05213C69F5BFACCBFBF4109A07C569839E9FB4A9697F2359F217288359346E8E
05213CBD236672B3B6A44FB7D918F86E744B0F1792F0C043D49B02B4515511C9
052149AADC11543AAD4B4F97E90D859FC3EFD5D14B98725C38B8D66E0279A82C
052149D6BA3BA1547B189FBFE01B9DAB9328119B3A41CB3D1F35309739CD9A97
0521566635444E6828BFC23BE68E1507E971D9A20FD1BAC39D9213AD05A3687E
0521575432683B2F438437F7F98A58C3D93829B513903A2ADBD29681376DFC47
0521583FDBE0A9AFD089C92EF2A792C2B991D567E5BED080355D9AD84FF3D776
05215BBAC5C548AC77596EFBB2A3782E47D67F25F490E192C05CD1B02A1F0FFF
05215BE4511A48CAC6FAD2E7F4D99A01AF5588541FB8726C80A2808E3884866C
05216683B0659C148FFC0A7D56BDB56BB6DBDDFE81FD4A3831E41833F37BAF72
05216BABCC408909136772B602B3CEC12B654099074A9C3755A556EB4B06B2A3
05217B68C1431EECA744EAC40D957FB23AB2F44B54917D184260BA4550AEDA7A
05217E3F26A80122F7BE260C4EC74BDA3B7E971DD4CB300E7B52F58452706013
05217FF8FA135714410FA89559314FCE0CBA56045CF5C9056250C2F53F40F4CA
05218426B01FF504F565B9FC747050DF930824E7F1C5FF3CD93B1BF5BB83946A
05218D3161A6789296EE85C01398D4683AAC6D323682CD57F6EEBA29BA27341A
0521990FFD956FA3E2309A8105DFB828A53640B39F5A744F09ED056BE72548DE
0521A544F4C730920028D000FC7B8D24261EAA65557158858DBE26B62898262E
0521B261E3BFB2FD9488019F729F724BB40E065753F6C486E095880569A3D302
0521B5A27A36E62E3D002B9F615DB344EFFB873C6980C2357843A9A417218D78
0521B8E8AE530D4E0D2E8868EA06E741ADC641FEFC31B1145DDA0F31829B7567
0521BD1E1FA1E2E4FF159596D5636FD273ADE8BF315E23C033216ACC0800073D
0521C186F11377238B4E74CF0ED19894273842386C29EA954E05B5D2A614B765
0521C3F7E52442CDE48772C7478A4411FFAD7FF4981EB91ED9F6E02040E9D798
0521CE6D41B32F4937024C7F9D38EB07F77A8B2228BD6D4D1D72BB8A24324DF9
0521D1160E5DCAA9C74EE415D9A5646F0C885BCE616B8A9F27C3B72F3885FD4E
0521D220A346B53E7E09F898C11FAD3222994D2A61B6B4DF5BBBA1AE935DB4E3
0521D33FF54997A47E1F32BFE0B0283EE28A94A1ECD779865CFCD63CCB339690
0521D8CF1BCEF1333142F52B6A4F73FE2816CF0607C6EFD376DE2F552334B0E4
0521DC5A82228901F056AF81BE059212C09E7B6E4B7912B85560E672609510DE
0521E2F3B3BAFA652934B1AC74AA1BC939057FE78666470D4CCDC23AF4A43DE1
0521E40BB63627305AC2D78C77599B5F3ADF70DDBED462D993FA62224EAF8CB7
0521E645B349D67B0E9778E6FB35BDCDB305AE1BDF23CD36C5C653391EA8C20C
0521EAFC6A4EEF14B4DA00F03931E23366919B018CE51326928B1AA1DD0D036D
0521EF77C03368F49481F44BC73F829126C898CE763EF78F3695859700C98A81
0521F0DABF2ED369F51F12E02D1B6E01402A9B69A70519036254E09DFF6B75E4
0521F7DD2E798E72310B3B5977833B29C05186559B88264A2040957BB473A1CF
0521F8C9E1F21D462EF6B44C523551E8EC144A5F5FB30F5A7B03525D808C81F3
0521FCBA2A34300D2523619A0142DEB96993AE4ACE2A44D180E4D4A0B4E5C4A5
0521FD9CC7797D4833162E2E8260BCAC0BFCAD4E23445C851C5BB2D0B9AF08E5
052203B11384B8F1A1A887E3CB31342DC6B695B0D791039F6448B40573A7FB32
05220726A680A3E7C75E932B9537A2DDAF50822967E6F94AAF65087F9B3D9A39
05220B3D56D56EB3210BFD822E4EBCC23EF48BF2AE01354A54EC24C41650324E
05220C9918ABDDA8874D88959830E5B67EE601538014B980BC914F17B3E2697E
05220CF490DB69CA56C477E07A3C62A83654A29965604A239B5D969645DAAE82
052210D65678BD7C2B1C582104E89382735A4337227785AD4B71C3FAE83954C9
05221E793E46BCF240A284B446DC2918B4068AB7BFCEFD477F494FBCEB184D0D
05221EE44A00475D680832B48077BE16AD20F8FBDBEDACAFA5D02C402CB48586
0522208849D9956F4703B85EAA7AFD6FAD5C44F2F4EBE6C661A13D35F79861B7
0522288EAA957D325545640440A7F4A352DFD49A0576D62D5768A52560BDFEFA
05222FB8850E348514109952DE8B8A9B9238DD3CC0A2DC9A097E299237C02F11
0522315A4B8AB977478E1A1D796EB6CDABD7FA0C1AEE8289EBF2C453BCC93E93
05223964A030A8337C7D1E68770D13BD2022C54043AEC050403CCF0E499EF5B1
05223B7BBCA567E12245332488C09EB0A0F20982422DB32EE23CE4E527E657DA
05223F29B9B434924576290E8B4DDCBE1B3898F9ECA96FE1B86BDD7FC85E9DB5
05223FB7E8644BB719FCC747CE5DFD08EF856C7C94AD19B74DE0D795E6121DB5
052240B669EA38AF6F50E7A3ACF6F761E55F873F5B2CD852FFE6A6DD097EB661
0522476D793A1BC354B457B64E2AF33FD11B7CE0584221B5D87627D96608DCA3
0522483E95BD3CE4D3B44D5EEDCD5EA0180525C673533DE3955459E21345ECF3
0522491521DA0293DF0866F6E0EF658A3D4787A10B0D1943E24D0E459CDA3D86
0522495A8A46411FD680BE6593A2FD1B5FF2368FDE07F33D58701A3D106993A7
0522568BC62F6B7661004E5880068447EC0C7434213DF03C5335696855363A30
0522599B2AE291EFFE5E0390512443BF4905A881AD2D51113902E1216966C50F
05226045E9963A2A061C924FC6167EDD7E9177E7C70380FCDA47310E292DF6D4
052266B9F590C5AE284CE539568A495E6BEA5B11A54C73A669C861B4A847E239
0522675F5B01302772EF0E68DEFEFD94CC1493529913E76AE0010A525148584B
05226AC442D3AED56737B64D994B91938F89B8EC75569936BDAD6A90A4E4B0DB
05226D52B58FCBB5BAF3B50E812DBFF825A21D29CC1DBE4AE97AC87A9A3C3432
05227598BEF24A18BBD882369FEC69903B072295509AC1B3AB9D5D575C4B076D
052276DB5847409A2BE592872C8C4AFECB2ADD0E9FF7A7693954EE0FE05CBD82
052276E329CAC5FE62F45CB8537DD06240F1763C33F6E178E3FF89A6A389A196
052279C3918F2489EAB0EA4B50A80361B82244A0FA857433717EE94AC6AA3858
05227BB1CF4E655A091F43DD1E9739761409AF447AEE6D0133AA9F90AA3FC23A
05227C18A7E4F92064923FBE20DAEF88FAE53C610CBBC6A5BC630358DE1DFA96
05227DC8648718AAE76A67FA795A4425102BFC95556D814E6E1F2ACD22CA3637
0522857CD90B482A3A36EAE0B0E33FA952811251B2D294A51D863623B31C3B16
05228B418D91143ECA201B6D60946D2CCFC8EB2E5B58A8CC7E6BD787CF1A9495
052293A47171D3C0337D927AC79416485AD32DE2A5ACE7522DBB45ED99B704C4
052297A1D96DED5F7494BE0FB743302E58A58EAA9BB3D5280F21A2E33351BA62
05229B026499474D52D7F6B6A7846D4BDACAD551E23189053F4B7CA88EF4ECC5
05229D21B4CA2DC3FA0AF1C6B98D077E6A4529C83A5D9A56A84A8A32ECEC62B2
0522A00C52CA6A1E2F5A01098447864B539481F42638F6B2696E3E4BF6863A23
0522A07D9E62C1F5CA08F427375BB92F7E4666FE75177DEC2E41C16FC237D270
0522A1319C8DB5F576B543CC6FF7ED8804A2E0DA50E6EB5EF4A93AB65D963EAA
0522B03489693E22DC6451906E2A3C5A873C9DFF61DD6983F0C4404B51A6E480
0522B3632232D2010BC3C25105B218DEAE9A80C9CC95540062791B51879E4FC3
0522B6FE6802828B548EE28962F687C5598FF470944690D86312369EF985E4BB
0522B85F152962709128BD149265238F0D221E9ED50D5A111CC0896669BB4C16
0522BC8B269B388135D18E857608723686F02A3268E859F266A76C7CAB0E0BFB
0522C3B344ADC4B543A16BAD70BEEF8D70E13F6104A5D8D7B76555DA7422D951
0522C45012F9A51FE76CA7635D6D4E546F8E08FE3C7DD4CAA881AE75F2D2AE21
0522C6CCB4246D69B93EDB477809F6A2026CC4E5D4D9EB308A83028E49C18D60
0522C736BB4927F9F147E93A4A877F3D122862194937AF9F2E7B2449ACC5515D
0522C7720AC00AACD86842DB2B1385D8A6E8729F5BBD5A9206FC97C226E0D795
0522CF10534B50770920C6A3FEC792893D9B6A69165A10767AA5D9DED4874C37
0522D5038A7C54D24D563F2030A192E842F0C56AC484176F333A26A1B21EA092
0522D846DFE3528CB2DC0C8C7EDDC83091AC742BDDEDEFD078A289106A4A43BB
0522DA545FD17661138E53507FAFCFFB934AC374D1536A4434CCEF936475F0A0
0522DAFFC457FCBF0800C380DEA9410FB587C373430A9AF6A756C7367A5549A2
0522DD15DB08DD2A9A2395A04C3F885348DE08CFB248CBE6386CFBFB26487B4A
0522DEDCF03BFE0A7B7A4E480130F895676973CDD92E53C2F5BDE9485E19CE3E
0522E4157AC16F7E533BA0772B0FFDFBCF4660AC1AD3CB812569482C0B372181
0522E9140335ED53DBE4FE230B51C196B10152F4D54E63B53D2D0E25477DC26E
0522EFE3632F2F6F7DE6BE0B3737EF00EA389126F093F514BFCF0E5F088B31E7
0522F4095A68DFFA22BE505850A89095F03835988F7FF96A8928139136F81B22
0522F707C852459D3471852AB8AAEF445F96F87C18E21BCC576C8F762169CF88
05230962D52224B374071BF106DA5E199523B8B7D145B942AD9540F7039DE486
052312FE1B707D25981E37920042B991B0C02AD4F029BED8B0678B95E5470F62
05231762BA027DFC050A77C668D9AF14A50B5657BA548A54C11DAC1BAFA1FE69
05231B76FF7BF255A2758CE61BA925E3B9C186A356000A15A37DA344AB89CDBC
05231C55DBF726F0E8F6586FE404D7A8C2DE97D33339F69A56CF6D34AA84B1DF
0523369B5374EF4D1648EC3F6C9DF1F34E5C314B611A74714047EB94FF48FE9F
05233A4C47D1C7C10B3F4F1E4ADB6BE227F7ABAD79E2582A9AC5CD0AC9B4D2AC
05233BED5C98CE8B1A114089FD98B418C8A22FC560359953F919BA907A45B914
052344DB1B751ED09F23DFB91DE0E59F49305114E8CF6CBADCA5E3E10A4C7D6B
0523459660B588683D5106662BE6F0825D3067F55482E22376885596078488C1
05234912A58A42EE8372519E22856A59DDC8C158C0AE20AB7F5AB9EC6AD38362
05234E7F091DB9F209A3693F607203ECD6621DB347AE39CE7F00F9FA5916ACF1
052351181DE86780629F38EA2A5A5822C28B53EE0A4C1A3DCA35BBEB6A8BB6D4
052356D2C90389768A9CB8DF3158C9F0B0C06AD31754754125549D8E511706B4
0523582CC493C2CC8B8B0F8CBAA4645E2BE21853BF75AF420AB58E653AF38781
052358CBBC32BEB3A8BF7D680F23E6E45223FE50CBE63476EEE96D62C4EBFED1
05235D87EFDBB58232B0F429ED589D762559001AEDB8A66C825C023BB8584713
052367ED6EFCC7B411A3A218FAD5C3DAAE8D861483910B4689D4168E91FCE0DD
05236B2642A00C8AA3F93E324C8A486D8B4852401E92AB833F87DE7C29B7E02F
05236C0EA9F738F9E3BBBA6D6D9075C749A20E5AF3D927797A0BF90BFBFD3FD9
05236FAB5BAC9DBD88D73A8FF1D53926F767EFEDC422C1793301C7F5A77E8174
052374A9EA075AEEBD7457170189681F8D385FC50C2FFC55F8809589EEC780A9
05237A4D0BA1183F43ED3CD38880FBF3B01042D13DB4B56AC139BA2E024E8A68
05237C9FA5EB9D564665B1526F963BC867B9DBE731E19EF8898A81F0D133AAAA
05238EF8FFA820920C426C0B34F69B2A3A98E3E22EA625BC214A35BC1E0B6C3A
0523953F6A0CA96A7CE0A63B725B7810713B458C819F9B58452B7E5948C687D9
0523986561458A03F62219A4D0B2D74FF95EAEF0017AF2C690E8D7CF58988E25
0523A3BE69D2B54B1B4A73B563A1FDBB22C1901699727CC41A1EB66E0BD6065F
0523A5D7613C2690376E46909025F0AD0CE9B293C2F560DD85865FDDFC8D90E8
0523A77DAC40E42D327322D0AD709A4ECD575891CD32834FF4AA1A2F5CFFC696
0523B0EEB3C7D53A475DA92609633CFBE0CAC31AAC9F22092204EAC80332BB69
0523B3497F09DF8B74B2BA70877E73DE97653E626E4B12E094F929A98CB18FA5
0523BBF3511B8D0A23E3C0B9DDF6F30A76D169737CB1F94D2BA41DEDDBEA92EA
0523BFE3707DF1710A1EEC3EACB9A481C8AD8C50DA593FA96230B88156038DF4
0523CA8D3AFD93C070CEFDCE3D4EA76F5A77288E9A7A63AA69E3AC47A90BBC8A
0523D1041E8345A0B032F5444B5EDA8FD775B41015CCA62E62878665380A6E3C
0523D1300B076B18E391CF9537CC77297B8222E04DD0019ECE368841875ECDBF
0523D5A6957893D64DDBEFE3A61A5F2E35C001AB099E3FCF1802ACE5F282CF6C
0523D5A884C8D21F86B78782DD2B46B5F4E7347FF0C49D834BBD45EAC2E83D51
0523D777058577CA76AAD1D34D8915442ACE00032E8A455AE660AC24005A22DE
0523D9EEAEA3262368C50F522B249E2873EF067BC5CEA37584CBA96CA4430D8D
0523DA983CCAABA2D3CB72F43E939E964A9E3D990B62CFDA50722E352901FD99
0523E0209EDE28EA19A20ED531FC3D62284F693717D0131B8757656380A744BF
0523E371E64B735E11AE4FC7766FAE2EC6967A22ABCB1B055A674AE348E75269
0523E61111689A1068EAF166480CD0F77A5C3928491BCE0C5E6028416570F87D
0523EFCD2C54898FA8FFA679AAEBB13D4BE73F8ED187A63A535FD880DE45C37E
0523F060E3E29626DD0C51ECA7308A3BC7014723CD0E6BE6DFFC8DD48D202F78
0523F75EC57F884DA2AFD2B81E1FE100AD290AAA3B1D2894110F86C23EC8B02D
0523FC1BEE4F06144002DE07F7F41E37BB0888261A6FDBAE589F5BF6E8D3E9CD
05240030ED142A76040999BB5ED392BAE96327291A75A7B9EBA00ADBCE01D73C
052401C87E23A3A5C275AF10A41B91A0C3906970D23C3C7A1E66F4E3ACDFDB60
05240A25C9DDE62EAE84C9B5C1FA0CBAEC46169444B862F26E8D628BA88C6416
05241863090E36AAFF26BF208369C57CCA03C6BCA6D271C2705DC15947FE1093
0524195168EA7A3F271DEED33C8D1B729702369FC95BFD6CA708A3626C2505DC
052433CC10623B202B0F7AB5F18E414C901E16106E197FE94FB5CCE1E9CEB694
05243A2C68C338A0CD6636EC0E23D8F342672A1D54BBDC2A5D6141173128E6D3
05243F7A019F27919DFA3C967769F27EFFCA1ED27F3DA4064CCAE7AB18DAD761
05243F7F95C1FE5C4E6240DA9668F76E989644D7C6ECD0A5659E145B13DFDEDB
052442085801D652C5340C31A408DDA63DB70A16E9FB5E59392018D9137AC113
05244752705FCE3E78A746E56EC51D2EE79F27A7C475584331B794181107A5D4
05244C9789203B7CAB4FF830C3C1C1E30EED918003C2E3C2E28652CC4A7B66A0
05244E40AE9A212F4CB79F68C0DF82CDE5D365501A6E29508438B3AF0943FBC4
05244E7707BE2FA09E61D5F5717809600DC8D7CFE596F8B6F2B9A96165819B54
05244E91D09E5A5190B5753E06399F87B4C4EFD31B8E28BBD3ACE297B9211565
0524523A0D384CED502F52F8FB9A2FAAB7D9EAADC2B87E5AFA49A367EA435E29
05247909C479116709408BC95CAB2F8EE249CD304BE908B01018BD0786B6DFAF
05247968EAA622649931CA8358BEA30ECF055961310BAB2A8AB3F26F9C05608D
052484D9A8EF2C3A9FF7447C2CE4F9680D8BEF0D49DAD852112A1AA6BB57AABB
05248F00251D24A13B9E16716E579199164E3A481053EFC949CAF966AD2508A8
0524934905798F20FBA9F36C30C4928FD21A22B1E10671D5B396709DDD369446
052494E29DCA5055C4A49BADF8B97C34532FF623B9627E1CBBA538085DDAB6A6
05249859388EA8403312F63234CF397CCBBFDF189F1A0C897F4D1D6F78FC2D93
05249BB42475406839F81E98462FBA520DBD558DD3FA5A24D9DCBCCEF098DB46
0524B0C59513CD97708EDB89722D056391DC2E65A3D781D6031964D63CE55EB5
0524B11C45CD6859533C07C3FB1BEAFDF82F977E9ED8B250637F7A35B7093EE1
0524B291155777CF3DE000CB6972474C2E7015A11B8F70AFBB99014EA7A0D74F
0524B5EF4CE586F88B0DDA4E7A908C5C3FE03A2C673D5E5BC556D00634D0108C
0524B5F4CF8FF920690F2F450130C29FC3DF762F84259D4514BB8E958D33B9BE
0524B874AD9F4DAE23E3E97947F8B2BAEFEC148A166AE60AB866524D1B268909
0524BB12BAEBF43A313D9D53D815D6C4DB3B962608DD9E76F4A90A206C18A16C
0524BCA51F9B48240B0209AE14A18151704B8F154FF3A14D1E80639109ED1FE2
0524C62265D2318577C951CEFB1A67CFBD980253210EBBBC38D5541790FFFC63
0524CCB9D24AFB57CDA997D146BA21DE16698C1DCB6EE055962EBCCFFC824367
0524CE4890E457510583FFB4DFBFC91817FED08ED4BE5B9F9CE17F5271D4D17A
0524CE5CF0D486BDF94437EC098970BEC09D3531CCA46F763BA795822EBDF100
0524CF04007F54290F778D4CADC21625CE99CEC74D3266112ABB4C7A2A7A283D
0524D590DE2B27A0D4E831ED574F63732385483B57FDA894069E52980EE02734
0524D74B6EDFD5905204DC65F9084C2E5166216C8C2A9299DD8C3C34432EB245
0524DA15300B6459779CA3E890DDFE85F74304FBB58A352A7132DF64AD46F974
0524E30293C9FF21CD326E0D1BE0CF6E3C07E2091D288A250BD81AB8335FCF24
0524EF60CEE1E533C6BA4A636690F82521DA52465E28DAE27779A016C74CDE47
0524F35226812A4595E09BA602F40134E38DD91A23BAAB9DE8B546D3AF12CCA7
0524F5043E1E51B870960AE15102E762F2F0D103DC0F9C75E0D5E52195A28D8C
052504B7BF9C1FAB785F0EFA50E1421DB6F198BDCE07E8CE59EDEDBB19ABFF47
052505A01549F5B57E0F960E8BAEBD32D73A99CA0A117E18E8A3FE1DCD244B0A
05250DC10CB787F9CFC0ED285BC2764BB806CA576CC83D0AF710BC9E63E44100
05250E9B6A1DABE6769D45EE14D01ED191824B256FD9E28F85872FCB7722F570
052512355B7103E774BA6EDA7949422083221745C545F7E304D7CE0C66F15655
052516605E2CD27290A8954E59BF52708CC171374587746277CA847DA18E81CB
052519F0BC16C369100F804BE7C52BAAEDD03E625D72FB3EA16D7D03E64FAFED
0525252B249502A4672487656DED52F2205C2A7AF6B4EC264696A5FCA27CA0EE
05252BFEA6357047F706F3C79934B5DCDA66FEA058ABC79ED5EB11AB18B28507
05252E93BD12B0B8E6346F2FF0E1A329522A4EDD079A633BC19D46AF64478C33
05252FC122F6EFB0EF405A337A3D0C0DC3433A3BFA10B1714E9F244305B5DCC8
052535BB05C1988F1C0E75B88F30AA1782D5E3243F5105AECB53445B58132B2A
052535DD1E293242AB0510865578886DEA29AFB14706A7C847EF65A72742808D
0525382FAD1C8CF98EF72658045FDDA67E432AD5934A7E1D854BDC3A7CB6961D
05253DF545261C996EC47D30A47504140FB2413E7C78C9EB26D9EDEC642A586C
052543FEAAB3EC2BF2B623D66F8CFF16AFDE69FD48A2A1DF402B8C80995A96F4
05254437CB2D1C2F2BBE20E41BF5B667EB5FCB56CDA09571B8BE43C5D99A21CA
0525464CB145E439E7AA5F2BEC30E2A0D4649B2BB65FCB362007F9FE35B2A225
05254D17EEA17647EC22A4E1E338F8E4CF557E2B71B27D48B853639288E6B3C2
05254D1B0A7AB7F81F9D0CE8EB1325441D20C3303D36FD52DFC83C7C959DA6E1
05254DA2CF6DA1EF0F7B1BF3B18857C6B081C87579978EC981D7E5DCBC7338E2
052558724085703724AD085C6763D79549EB6E3AFB91231B72DF0860D968043B
052558DA94896922031CFE2708A8B08980640EFAF2D71243D946907DAE31A0B5
05255C166E3E939BBC3C9F84D4D55BF0DFA8FB7E53844B0E1F58ACE22CE40E68
0525670051B17FB1BBCBDFB331869CA209298DF0395DABE4225BF1B157997846
05256D5D67206CDD45577CA7C6586FA6558F9CC01C21A214CDC36C9DFC726CDF
052570B55177EE1A245F571AEB8A0D1D5F88C6252F25354833E9F95607FDD7D0
0525741510DCE510D999BB2C5D5C4D5645744EFF7C247FDCA9815511F9BB7F7B
0525767AAFBFFBF696AD5863CA0627C6B33E2E67A5E08CA72F0DCD49548E1079
05257D1CBA9F29E4227A1BB33D77FDDF930FCA0AB6E351F43E8771BEBD26138B
052581B9F96A88B348F6C05693A222C45839D82546D5D394DE7B9DD458C77343
052582E1B6B1902D33CA285313E4C2A12617B896A017C6AF33B3D98040D22C24
0525852CBEFB5F7BD7622CC3AA53B6EB6C7E4118C6D90696089C71D6AA2E5798
052589E7D61C7059073BF9F55F1F76F6A8D05C1200F34267E330699FE675ED58
05258DC5E64C16D2EF29DFCA207BAFCE88AA76FD8BA67F2A2C43745DEEF6061F
05259BDAE01B794CF2158506CB3C009EB48722B7A3E92B76B582B6690CC2927D
05259C082F12B0440642C78B046CCF9EDCDC5246303A2B062D57DC139FB96E24
0525A2BEFE9D9E3F0B2D65846F59D9B560D5D3E81F3AFACB906B87DDA33ACD00
0525A7E27EA1E47DCF2AA46B07AE123BCA0C33C44B84EE49FE3A33E2D50BC600
0525A96BBF040C5B869A7411F8272DC07B1DA3150E7636E60147E969C367E5EC
0525AF3CD481A7CA2ED67AC0E6FAF1CDBC0BC028891D236053E61D3A3DF7136D
0525B3DC88748C931F93B7C9850E51BE0C6D6CDB6073DE344C5AF0B0EA2007EC
0525B4B6432FB0C33DAFD36972C2CDA89B5F1ADF17A2593E2853B9AAC911B27C
0525BB89FEEA02F3E8A7F245FF7D9209B296D21D2FE6868581624C8EA3661CF4
0525BBE59554549A297E1AF714692534F4D087EB59A7AB9A4FCB0433380A00A7
0525C35048FD59902222A667259E86F075E36C0ABECB7CB33DCDC66AB960E4F6
0525C5136E23FDCDECD62DB305D92E25054D7C3CC2EDF71A34814714116823DE
0525CA1D141D04D0D30A4C18EFCDBE5F39E738B3755C60DAC32D4610825A5236
0525D125525C8FD39332DF911349EA919C67B410798D3FF26FFF4916123E9380
0525D14193CC4A41A23958A9A5AC2E00762753D8B00D2F5D682195EECDDD6F23
0525D864FE489A2B552D3AA7E4833DE0D2A206686D9F924BFA0502852F27752C
0525DBFC8A71AE6497904D467D443F661AA071C331C6867D8426963342F5D4E6
0525DC5C5C7B758728DA12605970EFC5688887C2C1FB862DA8460CD58B2AD09C
0525E65820E8BB6E9D795153ABCA9FC4415F952A4ECEDCA85A1738A6D0E12D60
0525ED61B1F3672247782B2D6E38784E593866092D3349508B76CD9D20374F5B
0525EFC29C6EB53024C4BD3BD50D2B5F364D0A187B393D1EBC98FE04F443C6B3
0525F9FB082944D265D1527A641C7271146BCC9189F3842CDA09323005125F1A
052604CA121B542DD980D0BAD19473F9CF39F2BF18D75468CA9365F8BB5619F9
052607074D8E3C610B7775545C7AC744D866DCCB5F935BD243915217EF0F906D
05261232103F615A3CB16D4B11D4F88ED10038D48F8B9DA48639A7BD3D0BD048
052613DCA10351E3AFDB9D7027ED5053EB82E530E3A9DE5EB5DC5805ADF70FD6
052614AA95E77D6182A96557688EAD25E39E8D9FFCEE8B3C10CE82324392562B
052614AB9AED4A791F0FD7B283CF09971B0FB3E1B2086F0CA36889B0FA0D5698
052614E8B89728F7E2A281A3DA396BFA87FBEECAE266481DF2AD9F73F7B68320
05261BF1649AF7EE6BCDA11C7CBA59B3730012B67FB3F233E1796790DC4493A8
0526203887F5FC05E60282068C753FEAB26762FFC23E3F2D2EBFBC7A2751BE43
05262549909FE0E6D0DFDAE5E1C49981A74A4D0E1B08DBEF832DEEE0036B964B
0526306AC675C69E72790083F21A8F5CEA5ED6C78308F58AB55067A1CF27FF1F
0526372B4777A6298C245B828613176E0BB87EB73DD2229F5169A6A18EA0CA26
052642AE8FA81F63E6D03DE421487161A12BD3647E3BE12361124E6DC055CB39
05264A235E347876E1CB71BFCD91DB51F0417176A60E4D06E6CEE32E14D5D969
05265250FF97A738E02D8202A8A09CF0C9348EFEED37140CECB9675A3764391E
05265381F5FF00D96CAB5B6623DD14A335AEA1A64528FEE54205D69545C101F7
0526556E62275154F6D262F2D5E0FCFCD417E38049377D14B19DE9611E985E25
052668B7667CB8E927F782BFCC5DDAD976684A78FB3418979E612E8317E2F57F
05266A006FED72051B14BB8F4B362336D04B8762EFBFBE0EAAA2BD1B52FC2862
05266C1DD1BE7FC15819AE76C745661C6C4FD00AAD6BDC00970C9351FBC228F9
05266ED33E6D6F79023A9202E39CCEFAB1AC532D8F8DD49DBE375FA55EC758E4
05267717F0F4ACF751A7EC1751D27658D707EDB9DD6159722517F272EF5DE4D4
0526779A8E8D71A54AC5B629C8C89C41E024667F7D68B35E92CF1802E3B2F429
052679FD39CA1345337395E7C4CDB18D0833E30B5F0D557E1B76BB00D4E3B6F4
05267AB1DB5854653AB8EEC3328103C8D204ECAA79A827EAFFFB6B987C3C50CE
05267DF955FB23993E5BE05EAB819FF928FAEE112E3F68E3DA18D32A30DA6E47
052680C84B1F4DD3BCDEEAFD1AB91DDACCC73B6221F5D87FCAF97C0E17643FF7
0526823D8A766BF42D4643DCFAEC569788B8143D08A555ED5FE8B8A7E350C67D
052686497A8311E4E19364E1259CBCE9CF589E37727CBAC49E0532E875B7DA3B
052687DDBF7DFCBA48F9F3E8850DBEAC8B28FE1E0E43ADDF7B86EE8810D2226F
05268972B004FB71A5DA264D7BD68AAC24B6DA2277E6B6E9E24DCC23A83CE2DB
05268ECABD40F4DA8F18EA824DFC235705E0CE716CE5B4A16AD22D83A500E832
052690015A08CBEB8E34379F9D41865BBF67671DB23F6B4AE344411BD040D9F2
0526951BCCDBE3E2BAA6C1897630379756B7D2968E492B8AF673A6476FD7AB5E
05269E4FB16B7BD217BDB4802B06F40FA1EDD3B174C39B6097E7817DC97004A3
0526A122A6922DAB1AAB4C86C409F473D8F25540AF91923E532CF7E10DF5F027
0526A2758511209080FFC04BD9AE782838F60BBFD6DD8BB54E91E211F8F4363D
0526A5C88F7CF335A957F8F738DF50DA2B2A1112F8C7ABB53DD36BCF25BDACFE
0526A6D264B56089069A1ADF03DE9511995940E2EB50FE1C83DAB22C3239C464
0526A9C3EB5E7471AE84411383B94985C12E98B98E70AF4E3ADB90D7DE584D90
0526ABAAA26F6217153D539FE2714C3B996C595C24F96C8FDDF970E63B2F19AE
0526ABD3851DA0E24E6BDA80DC183BDE5AD216544854CA1414CDF13938C51ACD
0526ADC4CA5CE918D932409CB674F22BDFCA500815CF507F739BAE59AFC390F9
0526ADE3C4C74901D3B6C5FA5B50879D338123536DD9FA38526A2872E6F69E4B
0526AEA87ECCA6E627A5F7679841CA4F7C251DEB9602AFBE94B533EBDB1C3828
0526AF1843E024D55434471667CC6D29237BF4F83F125F32649AF39EBC8F02B8
0526B7E6104403B0BAF2CDE488ACC5FE8EDFDF5E7504FD42CA824A0301BBE6DF
0526C56AF910BDCA2F8EBDCB06010E1CE763F0537256E4FF291E3DFC2EBC7E8B
0526D6AF589BAC50495311E15B95AA1A53825B11B5CF4B27A7041F1E2F1CB3D8
0526D88C65EB60AE1DB7ECF3D5F130A8C05F38D40B0C150F768C8CE65296C4E2
0526D8B37FCA067A947DA0DD98ACDF9327D599B5179B9B652E07A93240E17DD0
0526E1A52D082DE4BCA4C130F240620F082E76441C5819D3C3B3ECE1BB59717B
0526E1CD8AA12B72ED435C46E1AF319955B8952097FCFFC51D2A6461DDF437A3
0526E481B0E0A0FDEAB87434D1BCE38C469DA0739C937BCE34CB543A2F504B31
0526E759F3E9F3FA42AA31F6930BA24C5D2BE74187E855F11A88A0E1A9DDD6C8
0526E7778E83E60EC91B16C86B31FE98D8B98DC410A809D3DC59D86567B84C56
0526E943B8A0020EF7237EA4A14061214C35627BA8E057DEFA5A73BFE28FF1BF
0526F5247C826A4AA0ED3F1843CC16533D81D9EFCD530441B44D01EA262B96D5
0526F5665DA7B50E6AF3C16E3C0F22D073CDCC214F746E9B09D28D36B9ADE1FD
0526FB5A7CDD4B14C8E51590EA4BCB58DB4DF6DD75865B67C01D4CC99F3BB0D9
0526FC237C449DF7D9E26375B8F5DD474612A12035F6F9277CB6E03996EF0A99
0526FD5C31F4A93BAA980DA83007CD1561A6B916760561A22C1894DAD78AF584
052702B7D47C8A6D6BB7DCDA3E5D1E3D24C40B00775E0889593F0DFD881B8170
052715229A97A19BDE1834DA578437A40734DCC4D7EAC387D0D8EDF8EE269886
05271B571ED014BD7F9C4EF3CFF03735DCA182177B4DFA44BE3F1D62C5306032
05271E9FB50C91730708BA4250C3D5CE2BCB350EC1547767929DBAF17EFF409E
05271F91F245ABC7A88A3C16BA50F011FEE924EC9135C22F3CFECC758E7A0E6F
052722195D81BB4A4ED1CA14B29684F4F7906176C857F0D34A7C90EB0CDEFF46
05272521707B1C13F10B0C54C611C616E3716E8BF7358E602AB104C80CADD6A3
052727891F8CF37D4E248D9BA3893D9A38A6D800BC6D8F43CD26D05FABFA4798
05272A649953230FCAD3C03811D4DE9621353327928B6659F85359FE5DB8973F
05272A97E982CF7B879D4FD57E44C1155B867A28505E72C9D72EBD076EA74246
052730C448A128DD3DCFAF7BEE2518A6F813C67ABA1B85DE1AE1C30E020A306D
052731285AD7C5CE588D21CE40EEC9FCD209D43DB8FDEE74951C49B4132FF5F6
052734AC8275D03D6200B04C98EA4835521EA3683A66B142450EC26BDEEBF71A
05273FCCC12E769209844CD44A4A1DFD8F281224B9017AA8F0CA04D567C8E0C4
0527432DB35BCC5238A1F8702A0EEFD68BFBBDD6221BA77065D7AA5120D5A190
05274CC5E8FC352682720291F64CC71172751EFE2AAFCCC0BC455D8321F2A36E
0527580CE1F7EF2E0B7B1B10D4B3B5CB8361BBAAC73F0C0DAA9F95638D7978C5
0527597BC80B05125499EA14509BC0B5BAF04575A7F10AC7992748AA6AC1FFB0
05275B11C9C60DB97CE6E4C4E28A27AA0663A2BC010AEF650CD046C3EAA07D8D
05275F4581AA23C3C1D5D6CF16774A5897101991942310F146C6F2ADA960AC1D
0527602394E2BE017F176D86DE2E2B052F9880417ECF34F480D69D2EFB753779
052761C74DBDE169A43AE9796921F996DED9D5F643732CE90CBF774837950330
05276286ED76E618EEA19B31E7F3F62E4978783C86B4503A410D5A9DB76A7E91
052765A41ED7CDE4B136E9A99FBDCBBB1F2CA20501850DDB780545240144B681
052768348CC4A61E4D9CF289EB369677756E81C0CCEFCACDD85C9D953567ED1D
052776551263D222DAE56E40FB62C6D93533136774015B1E15EE1DE14F9FF4FB
052778B6499CAA1B23A3C77E3E27A61C6D8FCFE642FB83845DE6567ACED49F2B
05277B726C871D89C019A69A722BB37F8E15B38DCEBF99ABE68439679F4138D0
0527809CE37AF50BBBD022A1FF0CD0C5235E27EB0C492473ACCA7D3D787E5276
052784527FBCD600F5C4A89B422C73018AD57F76463FE7624C62245AF0A2666A
05278F4F33E7717926E57FE0BDF6C4C89DF7A7F357364ECC8FFA0D2930F15049
052792701C6A39512715BB4711550795E397C5C9125E3A7056181C5788C692F9
05279A9F05735431BF319E05EB8285F2812D57CE95B802D176ECA198736583CC
05279D5F83D0376B097E3F9F6F14762A37C1507F6AEC038BD727D3F85220CA35
0527A0F44C7D01437A2710748015EF7EA891651A3AB28777D5746D893E608BFF
0527A77D609540C840A5F242261A7FD2D8F1DCF33A2179B93A091F0AC63F3D05
0527A9E4F3ECBC81A5D0E89D8C596C2EE15BCFD1DA7284DBAE092D6B29CFC8B8
0527AE554DAFEF54E6B55024B3055E389983F20FAA9CB6AAABA39E5D44413DFA
0527B1671A5C820294736076192263A5B66D2F538491539D3BD3A52588988730
0527BB2270DBEB70E6E560114E5025ED6A5782A48B62C8245D42E7282DF136B1
0527BC0E24AE786A98E9A7B0E009ED66EE625E98E86D785BC247C6F763D8E484
0527CB924A38FD3E03BAA95557E7CB6EF60511B237160D902E8C009D9E30C700
0527D38F110902F428CB947AAC6164DAB64F84B10DD27DC41DBE14E0035E120F
0527D50FA940D22CAD544F1768FAD1F8D808232901DFD9D93CE051573273EA94
0527D98DD4AA9A54B7095B6457ACEACD64D8A5EFFA5EEB0973306CD29E02A516
0527DB2FC525C31E64799415AB62A011AE5C2FE8D8382E7FB5E12CBC43742ABC
0527E414FF63CF4160938F475E9DA5BBA5F1C1DC23E0698F9CBF5AC8A2B413DD
0527E4B8E3A97856287C2233C715716193E8884E9019AEB69C8E5D92ACD48401
0527EAC2775BDDECF5A09B12D820C524263C7DB7843E0189744B09B49472FFBE
0527ED776DD3C36F18DABA8A91B795C4783B41FA3B3B76B83D2A444002191CF2
0527EF7FBC4C6E2F125EE2D5FCFECA940A494AF63290AAC83BDCA470BE7B5E01
0527F0E8F59A7A094458E7C1D031C85AF362D46E260710E681C509E2E8BA8AEA
0528012AF00B650FE7D5B9E3C45F49A75462F02A727DE663E30A6E215A03A0F4
052804BB98454A715903A16FDA96FDE9C72205EA2A89CFEE23297B184371F90F
052810AB0E865103FCB26BF45FFB85AB875F01297593FC6A7A51FCF2128DE9D5
052811CB0340BF94CC8C17CA2669BAAEA506225D6148B43778879451740BFC01
0528137A180138850E1D958AA453AC8300FE4F0AC923F39FFA24F391E90381DB
05282F37EFC2FD864A17AC2D004A2DE0CDD629817EDAD48A530F8CCAD12D9197
052830340D3BB580D43B38F7C7F256D036CABF34949BBA5D85267A95BF5BE46F
05283059F601262E3E3959962BD3E29A2ACE93B1111EB978CE83D5BF581A7FBD
05283170AB737C1727659F0E63B3F4AD16E875012F6CB4A35E1B3648741AF4A4
05283761D003C981589E3396BC484E8261AF951537916167314BD2AEC161ADAE
05283FA02AC12ECF9BC8B105D57D54637254A4B461D9DBA6A5711DD08484C75D
05284F8DA1BDF8BD4AD634E57C704F03C9F4EF9B8053BFF1787F565548C29DE7
05285302DD1632796478BFEA91C901167B325ECBD6D65BC5EBB64DD48D68EDA7
052857F0DF56264414F2823DF5BE8CB2B848C50F7300C99842361B5C5732C05A
05285F9DF2F4BD240D934C05D61F67A6DD2102DC51AF8953E96AD51C64211DEE
052864042757BEC39CC20B6C25E00184300927B5ACA8F55E97C30BFD63204EFF
052867ED709A4741BD55E5FEAE77FC92CA726B101A14AFA480DE0F7994604376
0528681CE2E2386461973FF0223CBA0DA3A9781844F28FB1B0423118004CF082
05286901F8B89DC2F2862E59A310DF243BBCA61F2F78F8923CCC2820DC76E763
052869F2846FD8FCE821B3B7333840FBD31FB692B720DD7C820FEE1CAA2F547F
052875AFDC48A44BC020D8A0C2A22AF7B6CE85C9142997145712CB383C1B5405
0528889D3CE1E9289DA92807ADBE5589B5A4C45A22D43381735D1346674F3C02
05288F376F5814BDD43AB2C6F2D4AE8C678B45731B43E6A6E51815F1F2915895
0528902AAA1E917C60715FD63D8A6E64B0F8F72F8D146964B3748997AAC75875
05289DC044EADB539282BA70D80D586BF868EA84DC78F2C7D389D7307CC9924F
05289F58914BE62DAA789B07C4454F9F7FAE8274ABFDA2AFF4FBB271FF3CCC62
05289F889CA0A8D3EE8BBFB2BDBB0A24E785AD8183E9A438CD0C3310412FC9A8
0528A10EBBFEC0C1464B256599E020DCBD998546AB5F9F183D4D0126FEF0B3A2
0528A618B298818FF8BF69A976834C22BB4BDA84C41DFFC2F2257A52E2761B5A
0528C9119AD9DBC4FDB20340469940CC02E0783382BD7FEF6C8C7691A6EB58C9
0528D0CC9CA1BAC585BF36506BAF9FF0A226F3CF982A5A40DC5118F133D5D841
0528D6D813B09049AA581FF757834B443A046FBA6DB80B95DAE5FAA698F302B2
0528D95233C0A4E86D50487F1B3355061946536303E421CD8F608BBBFA953B3C
0528DA078291B00734A369EC77D5501B30DC7FE69C9A078477646B02BB200456
0528DD242358A555B3F1B5A649DF53FB5BDE40F25EE0587F84D6B1C313D8BEE8
0528E06B01BEE6EAF5AF5714AF2DFA8DA71F950DA0B79FA665F1EF7BAAC36B18
0528E111867D20C76319F1A7C976B77F92BD9453BFA0DC5EA33CA5E569A111D2
0528E3D6289B08EC2BC3C174A9DB642E92A01B16E094E62937BFCBB9A0A7DC05
0528E5D151BC568BE5C1D3A96831D2072E5537E730C0FB70B60A5068E93E983D
0528EE9820D74407C9AA19E8178254C496B61E4C5004C1E0E9A9F6721221B9F8
0528F70F8A73DA5C8DCF02A4021ADB4187AC61B9169BCF83E520A655434DE2B9
052902166F541A3509FE37BED243D5D2D9833346F37E4E725B2C46786BC97B4A
052906A75175B01835C2A05A233FF6C490A8FEA2FC9A1CA2F420C0E46A91E73B
05290D83296A7190BB0DE4F0F842A2D5EC9EA77C10903EBC402A255C1CB42F51
0529116112B99A27DC93B8ABC1FC8887E51F505898C58DBAD370DEA87EE06B55
0529122209BF99DB09E77BB7858124CDFFE508872B658B4F4A74D49C88E299FB
052912B276683AEB0048C0A9036235CA30D40D50B260ED8CF34AF54EFD4452D2
05291803F1417E491F4FB98769D521F9028CA52E367531B66D8F7F189F6BACE8
05291C54CDC9ABD3E5A04A9BD5BBA9938ACB4DD22265846B1F523A6CC9243E7F
05291D4ABEF2365A90B50123F420A88B77B6CED2A71C16FCB059F00FE1143585
05291E15C83D07FEF7D9F5D88595E5B990BDC5DB8295251B57DB5D479A595C9C
05291FEE0D31D02F354D69A8037DF390D6685C4D30A2E29563BFFD334CAFE3C5
052925763C2AB14551FF0A1C5581087E5D1A8BF17BF5A509FA942E8FEFF35521
05292962C5DACA5509FDFC4C793D53DB1E0FFC84DF2419B5BBA8E7B623B0A03E
05293301522F058D439E3880C4BCE7D133C64300DACE416A88750190E0AA9EC2
0529341B7CEFB144313AE187B5F704726C9CF085BB8CB741CBEF2E8AED6C183E
0529344A2F1901AF62F3BD51DCBBECEDB4EA315A3255072B7DDA41A9C37BDDB5
05293908E818A441CB1E98FEAF87315001A72926750237A51528A32B30A61866
052939DFEEE1CCD81E4C8280F549026ABF447B09C2AF9DFBBAF9B65461A0FC95
05293ED1F90950EADF9DEAC44AA4C0D5FD26E327757005BEDCAB6092FA65B10D
05293F09E16A53EF3C8783097AEB04D080844DE207AB695EA519AD8565781501
05294581C8697CE1588CD10BDA88F075901322785F4055DFDAA329D9117D4175
05294802E6884B166971F90438F06E2F19C68A345208A142E31CA874AD39B0BB
05294DFC3C1BE31AEDE21303CF6E7E8C99A1536DA2160E931F61D981F5530739
052951BF5F7CB0136223260419D70E36B9EE2C8ACB46D4672B4E54222D0B3237
05296026E2E509B0683BDE1704907D53AE85472E4194B0626D3ED7D54EDC7A39
05296112A11932C1B859E2D1F6CC3269EFD84149FD45B3728966656743E72B92
0529630C90A4D1E038C562DB7FFE770654F5964D330CA05874CD20747FDA7BD3
052975E491E0584893D833CCCFCBA1DF7756EA3D71C24F500389129D0A7539BF
052978B6CE2989253136E83EE1022A1A5C48BC09B20DABB31811D8767C42A062
05297A46348E0A02DBF6649C9AFD72AB4DD385E8C3D1318931777602E7384BB6
0529802DA59DDCDCE24D7ED50DD58CF03B36FACFDBEC7F6646B1736AF18E7E97
0529823D17724C449B6E22C789C28FB82EBA675D299FC040116DE565E60B9886
0529831AA17F715971FCA58F844ABD7E4A6B3EB6ECDC04471CB29B1EE58A0C2D
05298C4F3321D7469540B737085EFD95EDB8B06ECF62BDDCF3B46B20DD2DE292
05298EC449860E17075D9FB82AC75E176D304514F7AD99A261B8C3D7C3430C18
052990CC287580C7D5EEE3C06B5C3F72EDD747D64C3F627B1DD84826481A4DF1
0529A0089681EF5069E1839926F3EF980CC04D70EFC47ADE588A8AC09E500EA5
0529A1BAC33312EF084468D010EFECE40F5185EE7F5FDB8BC3698F56A9AA3077
0529A2A6A5DB7175AC2A571443DCF0F7622529C99D05D408A3924E6B4A54689B
0529A455844D9B377A5A1AD57551C00242837C3E58BDD8C00F512528C33B83CC
0529B3DDCCB5592AFE8BDB0515A1542987ADFCE741A797E54125F6DFA57D346C
0529B5C101145D2AD36F849E7751909A52457D99C5903FCEDF7C2F4E4FF606C8
0529B973323D132076D8BDCE2402B0685D1FE28D355A2E32B191229B20E0BF45
0529BC48639FEFA385EBD4B7D8AB9CA15541D0440D2083C0509F3FB94E637E27
0529C032C39DF6C0B64B048EAA770AF84F23FA6E15F572A401ADD0DF2850BA17
0529C92DC69768E9E0BCA9435941EAA077FA40A39D13EACE7C1AC857712E6227
0529CA67959E465D6F4F6F0C55C8BF930C31544BF464DA33FDAAEE4C5CFE3294
0529CFF7FC6CB45682B0AC48EA9A864C470585E375140E2E67BFD14E5232C4F6
0529D1138308813EE520540DAA725BA9FB029D4F1622EFAB1A5516A4B73E9EAF
0529D2D06467C4A88371D3CC2322A711B5DFE256CDFA1751674A10B173BDAD7F
0529DB6D9C74B8F3E4E6493AB55BDDFFADCC03BCD40369C34B4482AAA16196CB
0529E0DE59C0B56EC627D2A9F2C1407C03317BCF6008B5FE3AEF585F2EEB6FD0
0529E2E6CB06B415819B356F7E45D9ECBE2F9508B6F6EC0F76E92EC4415F7C10
0529E6FBF29C87D48D90F91CC6AE2E831011FAA30CDD29D9360101A31B497F6D
0529E8FA13F41BF546AC92C937FB848E5B2371D2034896304E2FFF09DA7ED710
0529F64807D6291D39403662C57CD59559751A841812A6D486D9499E269396AC
0529F715DA6BAD856EF1D66D0AFADEE035D79D280F6EE43989DDE747E2FC3A57
0529FA4301B3DAAA607F78861488D0726E1DFC67C3EE17AE448DDF70FB31A011
0529FF4873D43A946944E895C593044846F1B01A9585824C6DC807456CA6839B
052A0087B06F853F27B1615C44A1CDDD236C7D3876C3F9AAB0225D1BE5482C97
052A023085528162B98ADAB384F00417AE919475769C06EC0BAA35327E3DDCB2
052A0480537FC3BE71D4FAC3DE40AFB9B17443CB13421DF721CDA8AA5320F876
052A053326229D098729B870C09425AE810F1342479922F03B133AF45AC73C88
052A06E7211E764E1C8D86467C53B316905B70721D27DF09E2CC1708A357CD95
052A072160E30860A3383EB3871C135AA1A6795F2D29BCA6A01AEAA46E2438A1
052A0B2BE34D1A445BB67414565B736CDAEB5F9D2F196F686D12C9385B16B7D1
052A182EDBB998DD75A2A7F9FFD555CA31529DEE2B5220B37EFC68D6AC3A573F
052A1939209A1C5D48C429E5E928BC9D6784A0114309FBDE45058EA508014C57
052A1A3F57270101FD4F4859E164BD59F33FE0CE4424FE0DC916F8F0C907C954
052A1A74A052AD0E70C31EBBF2FE17C5D546F9A15C8A614C0C0272492A889A8E
052A1CB8137A98A20F4A0F976BD0B21CE473216A06C1E8EC0FBB995F944568BB
052A213B449F34FBA8DB5D31E86DF159A090DDD4FAD57A1A909333B872587632
052A2230E5B387449E3839EF8BC9F731C81CF8863923E02D822333FA6AA5FAB0
052A472D0B3B7868C2646C9D464F2399CF13B15945689514E706CFC27ECF5EA7
052A475257878B61EF5FDF784CC34624FA552987E93FBBDBE9283055ADCC5817
052A4779B8DE67808A22D4B894FF9528C3B64C02317EE1B1175380813CCAA25C
052A487547A520D9879CD374C4B8EC1A3BE8F3259A9F0CCD289F77A1714AA9E2
052A4A406AA33B7904F3D016ABC8B177C5EA1BC74ACE1A641598C6AE4CFAE385
052A4D7FF087C62978F49A5AB79E4FA80DA7C600262552CC4BF4CDDC82E3962C
052A578079BEC02C28882D16E33CF9AC24315DFF03193632CB5B80B8E2FCBDC3
052A57CA09D772ECAB414D5A353EA0833F21EFE20783448052D783A658354E8B
052A59CCA12E9E055F10250A644E7092A5FDBB64A9E552351D263AFA0A65112A
052A62B80BB0B5EEADBE27F7F9DBAAB16D8FCB4B3451266985C2E73FE0701EC4
052A721181E0688E744764CE84E10A7F195C250019AE0A46AB54FD6767380117
052A7EAB72B21E2C2F96EB5B2E3D3F9943D23A8DDF733B0FD0B30E7256AFAF8B
052A89BCF8B93468900C7B8450F6C821069ACE3C5A6A95C184DA254F2CED9186
052A919F031A7B47709D05DE572E3CFADDEDF27CA352F39268687275902D59D8
052A9F3FD79C6FD1714AB159F680408EF0DAE5BF25D460BE7811F9F479D8B7AA
052A9F86603A18881A433C0486CC874D4A311E16D3E2311386B1274369380510
052AA226B207A4C113CAFA7EC2C291943FAF90F6BC4D4BD7D0A37F14B0CFF1F7
052AA42E7DB7B89B99F43885867C05B519FC66C3A0A7B2DA3A21902E354ED35A
052AA61200B725F31C53C665FECE9EEBE8300839ABBA7B0A7208FE93016C5DA6
052AB67F1FA7621412845E4DC14A14D67BC7DECCB1440BFACDB4CBF1EF8482C4
052ABB997D040121CC13107448B1F5EA6EA5BED0EC3047EE3B8F221D1B5967B3
052ABF419867EE3468FAB71860377469FBC44DCBE1A051C4C2ABCBEBA04D6C15
052AC11C1DB9174EC58564E8AD73F7EB4BB06572B63FAAB3E1BCF5D696C351C2
052AC11D1464D5CA32B9CBFC0A6F48A1B26878B259FC31D3B1F9BDD4BDDE754C
052AD050D680E387D5BFC87881B2FC3216BAC092B9935F9C21EBA810F4D9E5D3
052AD25B753978CC0478608D66722855BF66F13AB3AF38791EC096E66F636BFD
052AD6A3407A271A4FACA6427B22AFF38A9B13E990F56F38C5BCF5307E950C2F
052AD7F843C7543E354ACF0EA0E4F9BE3FF4E2496B963932D4AA45372CF2D766
052ADCE684F4B4ED13154EF3A57E8E6998E1EEE9D3ACC967338EC8220E47EF21
052ADECF6C3CAEA5A5D4EA0FE1ECB40944A992CA262A5344AC3A3A11C166B75F
052AE3FAA1D068D75E4D4DCD1DBA5422679BFCCE7B4FCF04B32EC63C529DF041
052AEAD815E06F957A6C16A56C58BE993D8EB0E4F3A7180604045112C346C517
052AFDC8F6EF2605190E5B2810E677A401B27217EE0FD22671C8D70EE98EAF12
052B059106A3EFD335EBD7C02AF677CC9F41CC29ADDC183D94B2037C6CD802A2
052B136C8917526BBC87D690CD9FB6FDFEB1A7A8B3FB021533BAD3BDF07C18F8
052B21EFFA697794B3ABBBF13DE45DB1B2A3E17DFB14E8A72E0B6ED79591BBD2
052B232CD80D3D0AF1A08E114A2C39A9E2C2C142E22D37E4D13384332A46120E
052B285103DC28FF0B22FD83A004BB1B65AC6AE8D281305768EF1A69F33D30A5
052B29DA5C54934902351BC40AC6F251F59DB57AC92BA1AEEC3583C3571E900B
052B2D6F90C19E84569F48725F727C6EFFD311D3D674D5EBFEBA04DDF477CDFE
052B2F0A24A42F4283F44050945FF53794F8A267B08BBD1B5F116E8FE4CFDD96
052B311E4853E7378C140E37F68F6DD561A03CE1C534E68502689F2098959A1D
052B3126758DE66E29CD1A1A72BB5D2289D5C6BB4BC4DDDA922F45400613BA34
052B3718B910085CA5580346E8185A3556D24068EB7DF9A815D562B7572B351A
052B38BFDEAEF0D4812458A0C1AA8BCCE54000FA359825A1390F6E13E12FC024
052B4257C53958419D60747C15CE465B05E310392A80059EC79707063F24A3ED
052B4A1C0C6EC95D24178EF01A7573D60CB845BAC7300203790F79E35496ACAF
052B4E9D8DAAEBBB55D3BF2E8D121A4E1A40137F7584A664E4ECE51949A17D30
052B5309BE436D7726A9A50BDE3F89D45C8BCAFD6788048C3E056CD8283DFF67
052B551823641D5123BF659FAE471C3C5FECC03C265C359AD0AAF550143A2F3E
052B5A02E84179D4270B4F81533DB30AA8E0B1743316903D7EC617020B235322
052B5D39F143A352123685F67764149FFC30FF6BEA52BB006AEE1BD95664BC0E
052B5D8E2199943ADBF169EA8E3E5249C6511A22E4B3BB1AAFEB21915FC61BD4
052B5E8BDCC25F2FC4EDB399830C8673DD0A86CC7D606D003150E5236FB41C01
052B5F71077B366FADB695C6E34E9111E1439F7512612ECBAAC7AD5F4B20F279
052B64515985E9152E367850C309C8B3D7CBBD5C5E09C09384457DE80CB4E479
052B7182D9708EB471319CED0BF745DC17A55B136E36DCD0C60DE633A97F9FC6
052B7BB5339BE70A00B33D11B4B5069A62BC897E7DC60CBA7528C6EF6BACDF1E
052B804080FE646AA4DA01C88767958E61B6ED0930C4151B993D688610E9E460
052B83D8E8850F1D90DED92D5B3733AFCBA0070197455746854DE368796D5B69
052B889D1AB802FC1366F215837BA52D26803819FF6459DDEFB299405D1797AB
052B94991F38BA694325B9BDC08F7FA478061EB01C3367870B198E0ADF9F756A
052B9BC5F9B46E265FC0679E1738D76D39759EA1BB7E78E0917C7073B5C0DD24
052B9CE6942EEBC071A036E81EC0109594773027BFEC4099CF42AF4A15CD7CF6
052B9E281D57994176C5C8EE3DD74716A18A4F1F467478D651310E9EC8B55F9E
052B9F8EA7FB60DB663B03A40A47B41B1CCF3D919853202A996C1E931AA37A15
052BA1A81168336C8FC68ACB61043242FB14104F5A17D59175CBFC598594025C
052BA76B2785D77207E4C8BC954F345AD7C769AAE0B8228428A924A1568DD2FD
052BA804B1B79123E7983F1B6B03E8C1D5D5527337E1DFA405C88E8B1392D3F1
052BAC607DF435B2DD20950CFCA32E5C9FF1749FB4BAE0FFF4030480A4C0D84D
052BAE0EFA53DFCCBF0E94201D54EEA870FBF6F012BC71CC17514167293FC6A8
052BB93C7567A1B6075A77B48E2BBD6168DCFB8F228F2DEB9BDCE98B13FA1814
052BBF50F61D0D72A0743B0C73DE11368DF6B4173FC70DCA705BE83DF415C115
052BC21877DAA069BF88C8D1C59103AEB7D337604A6862AAF44441935B96B63E
052BC3985B7EBC8B55AD66559D5AA09DFD5BE128BBA35617BEFC0C110D704050
052BC4CBC24DCE38B58A171E7D25986C142CFA8A3F50F719CC43CC071B3B9922
052BC8194572C35DB59D2397719CEB1227770E84612191978FB3D13CDAD01B47
052BCE129C45BAF886E32B09574DFC2C8E7C73C2DE8450AB2C39856676B20034
052BCF9462B71C04C86E0CD127C0A25A832717E855EA654AA4BD91C0E1052095
052BD38136976CF21524867E5BE56BFDBFF8CB822177A84A425F10C4832D9C88
052BD54AB4964A545975A7E47061DDAD9EB18A273C1790706BD7B7F67348B00D
052BE8E47844F99748C1EAF15B1B908E5A7A27E767CCD03829185C7B54E45962
052BEA64E397552ACB7DBBA1A2D3D5E4C3268BB30F317878125DB83A4C0D09CB
052BF1221F60068746BF66E5800C723BB188F600DA5B66F8B7E66CC687DFF941
052BF1EF6D450110354F16B0AC7B9ABE6F4C3982CA274CAA71A6DC41A219B604
052BF3A22181EE93E360F983D9DD5AE814BA797327488A5172B4E95B1591B89A
052BF44B108E35E4773B38E90157FFCF90F2E990E235016E78404A779E4C4110
052BF4AA70AE5551512ACB6E5230E5E744B4642DDC3E551A17F4D66EE490044F
052BFC145376E39A056FD3EB643467E174370B6C2B797A98E24F99FCD22FBCE7
052BFCCA29C976B441C4BB4F4914310358EC135A8090437C2C7602887E5F4BD8
052BFD14EF84CA1865FCD078A8DCE48FBD7DDEB4A2010733A04BBD76C900617F
052BFE7AD0CB24CAD7ADB9E4FF32B2BE9F11DA106B8B1BA44F7F4B442070C609
052BFF166A574D9ADF44EB7F018E282DC175B9AE47F23CA0B6347DF8B9DEAB64
052C0887C9FBCB552222F0878D16F9B6F619ED2A71CAF5B9E26B8080832C9766
052C0B1B0F5BF0307EC7C07D793FBD65FD6275551A134C9A4D1BC4BB1FF81B15
052C0B8D29711C13DB438E70C4EE85CB6C7543A6137459BE4E5BB99A52BF7AAB
052C18DBEA6B9D6841057958B3FA2B191C6C3740463DC8637DB2D32ECCF10720
052C28635744F59F26946F97889451E3F9975650A4CD3F40ADA3F64B6C5708F9
052C2A0C02031F6D6E6B1243F6BBE05A05E16B38DB2049C35B1BBF1EACCA6A7B
052C2A2C27F072968F19F129B1CE7A9B2F7D5FEBD8F2E723587CD3701F4FA481
052C2AD1E101066804F8D9EEE8EE707C081721E1E748717561A2312C1F4DC791
052C35969A71C581E372473124BF8C957042EAA225A284B165D67C1A415DB096
052C3B2CFCBB453F193C13A1BDC05920BA69DFBB8BFAAB251CB0652B36072FC2
052C3CE609DCDAFF6881B81BD4BF030A554DCB19364682CC19C4642618D14437
052C3D5347492D0224B8F2D805A7F46DD584483DD5D801458EA1E7824D651EF8
052C443A6C4C62EEB9DC01095DAF708AB36E401C735AB03241A09BB4850C98D8
052C4817FBFDC364A791C5084A875A4E8F6751636343A0E9359E4B75E995A059
052C4C78F49A9208D4389C8137A6C0EBA3F0FDAB65123505D646F87D11EC024A
052C4FB90234237770895AE899236CF5B25C6EDAF29863B1ADF78E25C5383543
052C531BA2A7D1364BB8EF530F4657F5F1E03593D12E959FD32E4D5D51D76755
052C557A6C9DBF7CDDA1931DEB80D0B8A11E10E3B50CC5095AF94B5C6054DCFC
052C593CBE4AFD3F410DBB805B7168E6358FBD0DB9FB59E615829EAF1F88AF80
052C5B1E43D061827A95E2AF68215C53920060EEF1B206FFF9DDF878F89083CE
052C5B985FBD8B1F6F5C1BC5993787448700117297CB20654C40CB2E1607B5F0
052C71FD87108094A332863FFE116B9FAFBA09248A49E73CDBC43F7362FE07EC
052C727D5EDF16DB38B38116A9B8F935EA87F27CB32A4B6B31696F0A546003E7
052C7F9EB735B6C203F67F7DBB6E1D1BE685CCADC0A5B66FDA00F2931A0529A8
052C812A275D58ED7F0747B88493934E17DC36FA12ECA4D788C9A589CDBA2A40
052C87DF3808734C5C0918099BDD5C9CBFC3A1CD31EE2B8F9EC7EFAD4EB4F67F
052C88677126602ADDBCCE5E3F8BEB01E92E86A0ED62E50248E373F550DCC75D
052C8F68C917AB613A89811EA8BDA5798F3BC78D26B27D39AB342B787B62E27E
052C93E45BF7D8428DFA8A36F9B33AE7596872B5D3DF1481A53A2CC65EA2F029
052C96397BC7C7A99B930BB5A52B1A69915E75F1BEAC19F9A1AEEBE5DD597AD0
052CA27EF3BB0D652FBA5BB4F10B6B6B3CB51EF95BF6A5D8C6B981A90DACDC03
052CA2CA02E65626CDF4F00682C5CD3E3297F280DF4B4DBC34B4F2DEFC8D5C43
052CA573334E1DF5B12AECA713AF5CD09FB88F26EA5A5D68A749DE2D220F9579
052CAFF8536B6C42A627BAD18AB751A5C55D84DBC59F41AB6E19F1986F3BB4D1
052CBCB8CAA13AAD5AEAFC8586C5FCD8470F8CE89297489669E7D5DB6481D455
052CC06A27DDE9F756B04EE0669317CAC80B85725DD2B407E49F6ABD502D3EC1
052CC1C4C298150801130847520DC365FDC7A718E70E2C7B256AA09D348653D2
052CDDD0A560FCAF6CB2EEC9451DECA9150A1C4DB9C0483E5E0EE8370CB98564
052CDE3ED355F80B9E9F08B4EBB202B46E6A89F1E29258C9B26FFDC85F4A166D
052CDED2B3998F0F106E25F68840739D7DDE5FDE46C88E627F54C0CF5C2547F7
052CE173AFEFB5202B0D473A3E5D8BBB08022351E1649C8F9F56FE0EFE91EBAA
052CE291AABEF20A9856ADACDF383012006E10E9F57F053B8E796160B70E0F88
052CE7E4BE6E60A48762321AC2FB380712F4923C63894B4B8163A47251541A37
052CED9421DDFCB76F8E62D49E17B7B498B8D876A82D829CE332E37C08887F96
052CF19E384A10127CBB6055FB64F88DE6310487952BE5430F69EAB7449367F8
052CF9039511F1E2EEF05ABFDFED33D6A33FE4DEECFF9422DBEA1B74570A3749
052CFA7CE568C5FC5B885629515B7CD2216287049A9347C359860BEF731E678C
052CFADE1BB1AD3900237E1E5EA3E76972FC1F087BEBD98E5D7BE505745E1DD0
052CFEC19877FC28A98BAF00BACC19A44D109687EE07558AF892991CB3FAC1DA
052D0310DAA659C9123D2901AF5D227F43290A98E585506F0BACF48B234AD200
052D0D686F2F7F5C7F1B7CB831C7E849ADF5DA64E76353D4E513B277C4DE931E
052D0EA1C5947AADAA22578B9B3672444C0D6C5C3467C84201CABB71E4774A92
052D119A9F4CA47769C486C4BA2341F3808157B81E408A9CC6F3B3D78577D0B8
052D15F0FF7CE5B07F6648515015A963FB2D0BB95547BCC4ECE362FE58D19603
052D1B9DE43A03FF8EEDBF6741B0AE82DB10D382C2B34A6FB51204CF073B8CD6
052D1D76A347190A07FBFD6ADE972CA827045FED2B8056BA166127D2944F2275
052D210693648C9FE61936928F9D974214DE56A2FA0FC21845747EE24E1FD539
052D2E8F536825F3EB17EC5D18A18F810FB9E2F4D4F1F7C59F99AEBED823CC93
052D31ABE8561A37F412366689934722AECB20B2F2F224E35F14944D14377A41
052D36098B5EA835C4AF1DE6B213C281D4CD2EA18FDF347B57656E2C71A68979
052D36F5750A31EB9B3C653BACF8E31A419B8FA7472E29675393FEAA8B8B4121
052D3F3B9A83C64D173AB6B50415CA894069F653BE408B55EC8EA9137FDA6937
052D4257EE6A68FBF7B02794B5ACE6C5FE86089985DFA26D6621F84664F3AD2A
052D448102A41ABDF6DBA8652763BAB2BECE871F5E6EE4F3CF88FD2117362092
052D46CC2A1071A76CF4511732A27F1DE1CE6225BCDA4D86AF3670A84711E9A6
052D48957DD08A7CB6D5124C44E884F79794351F64D25F0844BF40487C4F4BFD
052D4F14D95D634DF81A3BF2932465DD0369F62E7AB6D283EC5BFC2FBF43705F
052D5336B36F6B04397AA9AED2E9D5FACB21BADA2017A77600E7DD4CDD5BFDB4
052D54E2E7A540704A9D6B04380EF65EBE2ABBEDDA05D3A63615365CAC936218
052D5BA2E71C3FE3CA6C8C9833C1FD404D800A661F3F8C967D2CEDE3660FE17B
052D6659216825A497A0141E6D893C01FF0C95B2D56E9D62A58C05128A0DA411
052D6CEB3EFB838AE41037229D36C07C82115DC9FFB5442C60EB1D32F51F8C5C
052D6D5BC2A8DAA77D83621F523637B0402C13EB770F18CA6C4D91179DA3000C
052D73423A72EDEF4DC8F6BAC98BC20C70BF2D3F9C7EB40390507D0424BD48E2
052D739F7191A628B9F534D423AB23BEDC3D25DBB67644B4328E067FEAAC61B4
052D777344C074E56A909B6C049BA48C0C3EACA7E9CF48327F07E4E0E8ADDE8B
052D788DAB119BAB639063879914EAD682F4566318B1B5D32486D4503E0ED02E
052D78AE04180F0AF64568E633AFEE1225F63C0EA8CD077324432992F648BC66
052D7F4B980F939F8AC2B2F3F3158CC335DDAA12519E587EC1050A3FB1B06AB1
052D804C2E078D51CA10AEF20A77FC20404D14067A240629B6AAC62FB997A20F
052D848E7A494B124686227421573DB09AFBAB9D3934DFB819FE930AA87FF17C
052D86F36AD21A5B0858EF28F7161A7BF014B775D6A65167E05684D10BA3AAAE
052D8DF70DE24E7E75240F7141AD21004D86C3B48D61E6DC3D57B6B0387CEB72
052D8FB3678FA8307B0D0227B75596EB97C946BCD854E1A47F716973B4CE758F
052D9557493DDBA7AEB9A534658F495A9C975BB3657A32D4C62B72AEC5041F0E
052D998B0513AEAAECF28A0B2B0702D2D743CC22A568F7D13B293D9B3773C248
052D9F34E71E6F21E448449A7A6E1C6B31DEE8363F38CF873A1A6BAF815EB791
052DA2023BF77E400EB138C9E9C8D0603A2E239FA7A42FE73A26C27AF9746485
052DA3A5A56989E0DEEE11DDFE4A2F4A0CE020C00EBE63DC19C9680B9110E63C
052DA48E4E896FE4E8107495F0457C1325732B6C5EA17180F65BD2146A7C0460
052DABDBBB42D89696FBAA58BB16CAC9F49A32764822EC68336511EBBC388A08
052DB00CB1C2EE79307668B493AF3BF83C5651B5DB3DE45982EB58A4EAF9432C
052DB11E24B99D5BC54E5A6DBB42F3BFC5270F9F9679FFCC9819252516DD3E59
052DB994EF1A555D67A7CC4E3BF6473AFF885B6401685738B5AD4D1AF22BF96D
052DBA2F7165A886C94035F8F77479B34AEB78F0BC5D7262445E95D7BFE86488
052DC001E1D74B566B1D22134D715A41BB805BEDEF16753B4D5D3480D6C49670
052DCE6CFD06D9EBBCF75876529C76E04DE2584337B628F213CA3EA5E8726E70
052DDA20EB5E6A8078C3AFEB890599CD1A9EAC8013893748F3157757FC9D4264
052DDB7433C8F007705EF21B32A8CD5E054DDDE629FE4A712E8C99A263262D12
052DE50C3035EC6EAEFCC2E691B026BC17D0F9FB67AE2B5B72F58BDE7DB416B4
052DE57B77F42F61220227E2CA8EEB41A39BC6AEE6640FA273528CA687EE559E
052DECE3020D183C46BB377FC02E9C004B95A4B860F9E5CA4590B9762B218249
052DF09E61AFCBEA2D45167C6F54ECC63A244DB2BC72B79B811108AF2A9AB57E
052DF13AFB2FEC8AF83792E126E88D904D64FA76974A37514FD61B77608E4AEE
052DF4B807593C5758647728CF6132B07E05CF8557179AF06F0B2DD800ED06AE
052DF73E6896C89A0AC4A5082EDD2362F9DF1C5F20D559AD7480CCC68996F353
052DF8DD242FEC1474AE1C21F7E5173C697B870863FA703A91CE4BFD4F41E22D
052DFA83FDA3293498F4E4F0C4A300EA7ECF791D17A3D6E5D6928505C30FFE6C
052DFF079C1E36914F09459B683A07A65B6D8353B8044446F191AB997CFD5556
052E0052602DF099A9E81377F6A76828FCC3C1618B0386795CDB1ED5B073161D
052E031D743CD8A5A9117EB0F8DE30655641FBCAADFB7C288276C447B540F5FA
052E0A5ABEE32154677F95BB5B6432C332DC8A21E02B9607D40837103E4ECED0
052E11E7E34835BABF8731D4959B3625F800136D495A9236F28683E950E1B27D
052E17AB783860280F32C007BCD6E595FC64584628F08378F55EA09C46B8B16D
052E18EF698DD06ED0BC2FEC068BDF3337036400AB476C073FA3543172EC2590
052E1D83CEB2A906DBD67B94F6AC8D618A9AC8974EB353ED9DEF2326BDB311DC
052E1E9BA6260C24EC21FF7C03D8C2E47C82EAFDC3514B63E47D9EC078B5DC89
052E280D45A9EFF81D7BCE4E26392D67E4B6E01E0952F7E2EC0426FD0A2ECF26
052E2F7894E70CC619E8B0D264F884F61D8474C20CF3018E5BD79D1DA8DE4988
052E3D0D85C3149A82BEC19B8B237E298809A9A5D62BF57FAEE81EA46B650C69
052E412385484D520C6614355626E3CB21D5ECD3ECDCCB35C0617F31CDFCA7A3
052E4248507D9F1B3A6E36122F76D8C440FADDBE4EA511D60C5E216CB1C84C4C
052E432D6C08BFF9D37A75F6241452C633D2DFC03F1DC38E60C096CD577391CC
052E460E8BABAFD4D27315C2453304034AA30AD848C098CFBB1EC3498236D660
052E51D08A88CBB2BBE5081FDA90A5F54B3C4388DA71B1FA11D98C051AB898EE
052E59E55434644AC38B65E47D613AD735C3DA03EEFB7E1E3A6616A14551685A
052E5FC3D064CC3DEA52899D49A369AA5686239C980F1CAB6B8752ED9305F563
052E61F93E23F07443D2D7D85780A02B7200FE4554968010A6B394591D1D4810
052E6353CF6C922DEA2E5EB4A137700430A883858F2ACD66755F060C35E9B415
052E63D759429E479EB05CF1A50227803DF291C591D82B24B20AA1ADCA4AB757
052E65C3A5D3CD9A988A2A2B4D6A68B94B2C49AAD329C432ABDBAA312B28AF3E
052E72C7B3E1C4710C465E10A6C089DDC950610E7C1C43C06CA2FDA7202C853D
052E7CA8BDA8047F7C1DA1E9A69AC14CF28413806D5440743D339D719473AF28
052E891C5DE4520CFAA7651634CB8C88B177BD524E8901219B4D843F67240D9B
052E8D4EC831F97E9E14517FA6EC60EBE52A42852560CD173B6A2C1B84D997B3
052E96568C28F688A3678CF7BFCB9782960057DD1E33E4BCAC59430CC5A1202F
052E98B4A785E9C697675E3445A93DDDC28D04149FD990D967534796B8819F90
052E9A56F2447282C49BDAF1FC3AE58D223304A17365CFEC36C88D8AE5B9983D
052EA18AA4B07739071E6CCA7DFECFD444E974818D06646491CD6C323B8CB9E4
052EA79B8B913468328D81F5B2CDDB0851DE6A09191EB402B77BCB909C4D2A2F
052EAC84AADEE6753378474469D00791CD4F38898E6816147B1D67F0CCBF3F05
052EAF9854262E1AC604A7C3A1C29EB5B4A1E250F4F800B1297EA5F728670C1E
052EB4767D733D2FE3040150DA6FE96251FD33277F0CB64EF001E89A6B83562D
052EB879893FF446FF984AAF93F16D88710D41297D619B1D73EE418932F7F666
052EBBEAB57762BB3FD12DC1E576D25E3B373F850D2113E9B354F2D59B4A636F
052EC1C83BEB5DABE76A3AD5600CB49A67970794ADA59C89ED21396A711E14B7
052ECB2693306BA0C097E66B4A82BC001E3CAE9F4AF7AACE57C0888EA5DFEF53
052ECBD56E5874F093F4D43585D3240B276708350D381F1FFF32EB708FC64455
052ECCDF7F4F6C7A93D30DEA4BD3B354355A73D587C3A2F207368E7D08734CCE
052ECEF8A1186C9FB4ED40A844AC046DE7BBB082EA1385793D37CE9D7F052C42
052ED2189F1D59755E203AB818E8E3C028A7D2D9691F1BC6C22D3E3114752852
052ED3418E09B46BD22942706CB340571B61D03C8458E07FE72C57E51ACEE864
052ED6385C53D70E048699424C4D2289C5B7E078E71D486CB8B6396B2867C321
052EDE0C442E76702E310E2ACA7E0BD3B3B9D940AF8BAECFA083B50210B1AF8F
052EDE2B7E80E6BE62D035DFA70B626EFFED1944042BD82A2A410C9AA242CF37
052EE0DF188E05E648A3E9023BBA6F1E4FDA72FA74F3893B652E1F1F7666D639
052EE62022C10C8BFADAFAEE652D58A3D89ECA72F742F166D856031261364B62
052EE902660111D3D307C4CBC9F40819085DED4F70E7847FCB14AEAEDB6F4402
052EE93F74B57E46448FB35FD9A6A5CBB56887D2ADD1AEBF911F8FF3F3E3F4B0
052EEB95E6814675B69CB60A4E4645178CA8D386C654D52713717ED71282A723
052EF0BBC3AB894E2717CB47C57A683CC69D2461FDA66EA8B2CC6A53CA87F3EA
052EF10AF0C0EA5E46843A82C774ABA9845D97F98A41AC8BCBC601E37A75902A
052EF115498FA443A49D1B26C2280336FE52CC5AA647FC5478D825C0A5B8FCF9
052EF44510C299E0B85E3F172242FBE657292DE4D40489CCF4ACF303684C0032
052EF83DF14422EB5F09610EBD5C5FA9E3344A5408E266B65C5C69E0EC556C50
052EFAF7D2F1A30FC9E79004B5A52967F6DA57E8DE3C9519FE9240BE71E91078
052F0F096EAD59CCDE14B1A5C449C026D1ED6C1188D663ED406286C333C4F3BA
052F11AFC4359273029CF68914C9B91C955CD8ECE33E4F96565238015142F92A
052F1A5ADA46F1B592AFE68858E25A6860BF5DF24B567739F818B9023997F6AF
052F21C0C2084B2672E737DD782E28B2B1F73F4FCDF49D26A1FB135D0FD54AD8
052F22A02B7B5F3C9F4057C8D7E02F559C13433059DB157C6AE22F52AF86268F
052F22DE8A5AD170612EEB39C6FAD8F60B6002679EC47DF952E0FB5A48A8F5A3
052F249E502C89FAFF6A6C458A92D0EFCBD3DADE85A1DA4FC73C41004FE9A6B5
052F26D825F21840DB0F9DF5FF96EA610A8A21EA0517F81860B6CB4E060F78DC
052F2E5217F2F99340E2836CCEEC4C8BED664CBE69054D42C00BFFCAE350C3C8
052F3188EE139E88BDF843587302F9AAA3DBAC82B4C8F6EA5A31C8A4F9C988AB
052F34B24448B4FA7D51BB626DC46AD0696E26878B6F6CC6BE40FA551621FF94
052F37CC99D73260DFCE51BA012332E76FA5985EB4DF739E891D863838593FB1
052F38CCB4DBE0899DAF3BF5E145BF0F57394AC38D4A1C4AC3D15BCA8A00DAB6
052F3A80D962D45B689B3A63CD437774CCCA36CE2CFCF936E34415A9C58DE628
052F42C9F83404A6AF5E7617550B3C903B9C6F4275852BEE316E5FCBBC749B08
052F45F2F45D282D0C57987EE5C233E6DB2394A2542B6AF297FE78F5FAE07B31
052F4B889992AE71C0102305A3E39C8E8F9B2406A690097DEAFADFDF3F62EB59
052F562321922894AC5109D7F8EF50687EB2EFB56BCF78E212B424923E05522D
052F590530DD2F0FC7A26E44B3F52E7C86C63D1357164870D5E0FEF9593109BD
052F5B7EBC8434BAC8483F62CA2C647852E149803E035D5597E3DCEA2C620A8F
052F610683F3F3E74DEB2A1071955C10253844C35C7309FD4434098C849D17BE
052F61A534EC07328C852EB8D4A86356FD67D46320F94E966668A6BD5AF516C6
052F672067E6F4551F38B3E7FFE1AA218CF3DC3E7B67F68C7DC32F4E402CC6C3
052F6AE726B40A60713BCCEDEE8C6E94F35FC596EB9E53B0A35A976EFCF31987
052F6B1A05A2135A6649FC08D6512BB8CB43D2D142D2435390E5FFDAE5646BAF
052F6B385FB4380CF222B3897F9FF36566B54FE0BBED1C6D538C0A4E9CD27E0E
052F7095F8D710A4B0A57C73E706D55CE6414945F32E1D0ED9E03AA21D3F7917
052F7729157F8EADB8C18FC0EF0C3CC034FB7A416F57CF2743C21601784E0533
052F7A71780F43A002DBE9AE7346D0EDD10179AED0B0E80D36FAA3F11DEC341A
052F83CE1D4DABAA3C804A711A23FE9459B3A4137BCDB591D5CE6E77F81316BE
052F8DA84BC2B9642904E112F38871D7A68AC21D58C944C254C98D3B2A8BB9C5
052F9C2DEA3C6952A71A19D6B0458DE25E0D0DFE729BF519FBFF29BEA5EC31EE
052F9EA054DDB14A9FE981B952A573DE0EB3DAF5C9F6732A7D0A408606B35CC4
052F9F93F017A08003A70F461F3CC4DCCD81BB7C26D128CF4805E58DFC742728
052FA141FC02DF403C48BF579C82D3BBB666E761DD8581C601FE0EAA9D9775C3
052FA3BFB24852332CD7AC484B767D41629571D46D5E489273003BF516A2FD05
052FA9AB82BC66011BD768FF582A759708AC2E665BA7C85E25A48BBB81975C5A
052FB4EDF5E4B22B89171BE398453C39421B7587091DBE6F95B4BC9B38E2891E
052FB712B674ACB37E2A31A7C6BCD2E223759ECBFF46D6A72A736EF3FE5D0178
052FBA919EB54CFC0BD4F7F4EA9F68527D1FCED470859EA3C9DBE850DDE4C90E
052FBD6C3865567FCCAC6D8747B0D98521A05BA8577174CE5FD95D58319FC3C8
052FC0D9B227FB3C2AF43DB9A10C11A0FECBDCD381060B1CB69DC9CDC92FE6CA
052FC7A89E9DE29C11A737832C872AFB55C7671F9FFEEB42352C90B4FA9C3763
052FCB4BFC4FE4B100B493505F1664463175E030CB3F5FFF3A1473DC2EA1F1AF
052FDA71CE7E21A80354164E7F77DB810D48E7F3168E3A1F49CC972B4D266712
052FDC5B784415E5C7BB7781258AEE8893086F8596E6B24611D1AC480F59B94D
052FDF4D30770C867E52557D62058EE9CF8C53CBBD0117C1727C518B0670CF5F
052FE68463F6A6243ABDA8D1BD15FB0CA4702B6011C91B30AABC69AD3478E3DC
052FEE07A9E59D2B166D3E8549746C2658F5479933E9512FA64D381FDD5E3E34
052FF8642BD2734AAA8CB4E8E41F05778DC0EBF3C1E6883F8799EA216F8C4E2D
052FFAE568E0EB71940ED706756F37162233E52FEE8944C24F73B18A617C5A49
05300448CC5DC9BBDA641B3FE9D094FCB5E5ABDA019F7D1EAF7F5B592C861986
0530098526876F0EFF4BDE3FCC0C194A419AD47EA0C81D3AFB6519ADCF0E12CC
05300FB72292D1EBF508F6FD8324CBA2440BEB0D31AF58CDBBC44760E9F52079
053015DF2345440B92A0990BFA6C722AC395E328BB2918B66278DC244ACCF735
05301ACF8E804D529F03EE8C84F77D98803CED4E81822C2B0C7427743409DC74
05301AE8F21FB0D1E3F1CD76A600E0E9A9F90A6D3DD92C3F5F8C1A7E791382EE
053023F5C8D0474195247A0EB0849B98C4F390144F7F922702CE871CB7A0F638
053024ABC35EFD05CF828D840FB35559F312F9149819D2FD23F7AB39B9EBC2F5
0530262AD15EB6724FB84D3F0560D736E5889A83C34875B4E721BAC3097B1121
05302FCE78F5BAFDCDB565A438080EE8DFF676EF7551232DC787CEF3325670F5
0530363FF3E598E414F9A2EBB36C86F871B4CCE94F96BA6FDA14BE880B124A0E
05303B669393A60E27B4ED526DD6E7AA78D71DE6C2A74619803C6C66438577E5
05304690687686D9F8044EE1A148D59E5044C89932DF84262653B540ECDB0910
05304A857499FAF9A99328C39D75B0B2817AB4C8CA5553F4AB22B2F4F9A28F93
05304A9B9B1A09B7898D14F75955BB5AD86BA28B6B44DBACA598A6B5C4593233
05304B240B26E7DE6F7419932047DE8ADDBAED0648DB8C363164009268AEFE40
05304D4CD665113B7091C91C95B3F329C27019427CD13598ED3BCC142212D3F3
0530598251F81A3A0E70B99733423DDFF73056BF49FAA74A426DC407B052C93B
05305EAE769D46C68B0D5BECF3B3F212E871BA95E22051C2AF83819ABF464533
053068BB94FD333568105CEFCE76C583BF18FF041214913D9D7CC45F47F3E2BC
053069099FB68A2E2E611683F383870915115A3A437FF04666B480B44AE2398C
05306F976527CBA9BFBC9ACA372604D8FBF0CD0C75F920CF820472094DDD7FD2
053075C781B492D29023BA52BAEB462788E13FD350072CF3DB2967E411FD4184
0530780DBB81C1414B176BB0ADAAED6217D7CAB53F633A54CDE576E57F193D48
05307E2839B9BAF1A9D762AB6D5A615A9CD1CCBEB8B9C5E9102A0F0C6E8FB5ED
0530825C780B65237E7BF1157866A6A4FB867E5020951F597A3EA7B05A011D37
053082B8DE580202291201EC439E24EE09353E2B906DF92226C9497DF02BFB4E
0530884F700B6DEC9F447C900B402DCADBAF19E72923B41D9928064D9D84C4D2
053089F5098BC4C6DCD6655A4F77B37F85BC64D31AE2A6B93DF88395286D294E
0530A0C90144DDEF2E7F46C8E6F4AF275D0F70713E249500C34D71A8AA4F50FE
0530AA38840F101CB3185829B135323B474F443CCFD2BFBAE17CA93EAA54362B
0530AC1A41B40F7C06E0875BCE7E66744959682DBEF289D86964282A79F1B4E7
0530B77C1246CB5721F9AB8A0A3A144D8B3E38E66D75A7347483DDE62A381D5D
0530BEE06F654CD28E1C171B379C0148739AD323FD769AEC660769D3ABC6FFFA
0530C181F120571429D797537405FA7B929CAAE7945CBFD1EF27961D9D55ED5D
0530C38A14033C256594CCC18F9706C8BB34E0B18C3FDFD0EA144756ACC5BC2B
0530CA98BD5E9418A46AD66C74656623055D7A0B388DF40A846464A02F9B4CFE
0530CCEBBD9D82128E121610B4A4E3138C5C46CCD1C0D33903653E13BEA83C07
0530D24BC55DB933E5B1FD16F40795E943976FC5E5C52B7409316D90B0CDC343
0530D5228B130C45412391B599B58D3105DE45EC6FAA6336FD9F3F7FD0C7A5F3
0530DC2906A0AA5E5297DA593B433109B0F920559CD8CC6240A99755A502D5CA
0530E2CDB2236B8F71CA144131E8B41B24CD8799CCB24B738E855D0BEB4AC7A6
0530E467A75E65B3877DE930340278B84C4C270E8154C669A718FB68D0944BD9
0530F09D81C7009B85B056676E19ACEC96BCF8D488ECEA0563DF4BFFDFDED4BA
0530F11E5ABB633A48F73B5F8BBD7C3BFC957135ED05CF6531458371AC325607
0530F9891F6003BD4ABDC7E689C90F9A143094D4C7745B4C4D60212297D69ACE
053105CE1BB9E388E29335F48D69889C1D1F2D8DE83E2A25C192F2ACAB4B0B3D
0531086E019B998819504C6E1291D18875A8CE512B1DF4B17153052C896BF5BB
05310A72CE9C699F025DF6194E719C434C7A020BACB12CD041EB59942FED3F3A
05311255F6AFF50018D75097F42052ACB8401E04FF3A9A41EBFD2AF2F4FDE7D3
05311439680939B4AA2EC0CFA1C78F79C37A568E8A27F4B3DEEDEDA0D42EF2E7
0531158A33D3EBC9CDF51F4E3FCD61E4F42181319DC08C8ACB1EC8E0C61820ED
0531158D888105DA2FF4EA3A04305BD152CA4C8DE10419EAD8EE4BF4C91B0B37
05311AAB04E32007316E137BBA56A2775B3E3BB8C80AD0CC64295821A4774130
05312B5B2C652B16A13D4DE8715B90ACBAFD6D976D12D7C3E26780B532958202
0531405DD89A40916B8BF566FDFF0BBFD1686648C7FAA2C0A09E3D2F899B7429
053140FFC9FFD9BDB001F9A574BCA8B821D5186F10E4B4A743A728CA32EC8288
053142668095952708676A4D00AC48D2F57BEB4CE2C679FAC24CB5ECD26E6998
05314661AE41A1EBF1122C9826B46E7899292F949ECD7EE06E6A6C5F741D0A75
05314C856341C48E1C06A0A94A7CFA899111D9DA291CA2B7FF0A4E3ECEB09CD5
05314E2BE6294B7B574ADEB7FA6B011BF9B3C5DD94A6EF97D5D5106F9A2BFE7A
0531512ACDA757731EDA8F68CF3B41FDD0DF46C8BA967B2A7E4FDE632921F6F2
053151841B369FFFF046E54D5067C42AEBD72FC45FA81309DEB79306D0960168
053154670B27933E17F42B53E14366BA45BF2A13EBEAC05E90DF8AF9CDB1DA9E
053155E0E321D39F7DB30BFB1C2A7C72285EF0368BD4E28EC6680EB1308BFAE9
05315CE808FA6E0B32B6AE3DEB78030DCB81B6FA1063A0C4796CD8213F257A1A
05315E69A4B326A57C6F3AF720235386DDD4C0BAA9ABDAC27127853AF737ADB2
05315FDF2041D969D58CDB155EE3B59B8E7E888C970488CBEA785D78A398FA82
053168EE36EA32BF629E329EE9B7D81D5C81265145E04FA91FFCEEAE016449F8
0531691AE69711F2C54B60B06089C75718A6205EFB93411D8D1387441B0BC718
05316BA1976E75B9F87FDF3ADEAC25292B75F92234D893F6A6092B3131E41005
05317780357ED6D21112AEAEC6EF56A38D68753970DD32A098E9ECDE6A68CA78
0531778E32BEEAB88696347CA4A751FDF949E77B426C566E2732F3D92CEB773E
0531781CAA4FAF3A6B4988AC6BF438FAD90D5575803A00F02DEE3962925AEA96
05317E3FF70672BE67474B7AB118B7E7CAD33CB3D110924A6D5D1F1679321759
0531885E4ECF4DF73F4D606A80E431F8C9160386C17216A33D4098C3C45DD15C
05318F13A3B0613F92D89720515F6A2410B4CC23BFF8959B2CCE9A921A627CC1
053191213BAE5609154DA921C752D8A8A788B07BF4C569B7557183BC41ACC80F
053193BDDF2935780FE9D962CCA9B9D312B83E25CAE4E3E8E03C5256D4F90E0D
05319BF5D4BF65556623A913C930286B8163479E15ED1B006E2B5AFF9E0172C4
05319F61B18609AA1F033801D79DA336CD889908FDD4271CCBBF0F79F69B77B0
0531A872C25E3C893E19F2C22A73C330A308BD97CFF7F04E269A26E40A655E71
0531AA9A80D3D2406F152C968014B1C772C8A41049C0518E2374D4F1C04C769E
0531B709946A1D9AAB6758960A3402BC3E43AEFCF3C23C738C8A7C1E4D6EEC8E
0531BA11DD5DA5C807762AA6AF4E2B29859AC732BBAE06694CD42EC05F485038
0531BB978FB0340EC6088138F017230D3341B5FFEF371721D2D773841B6CE138
0531C24AA8DA9C124E3FC4BA1675C665AB294FB4930192A4E94E355846C18F03
0531CB75F586C3DD949543C2217E2A737C34A50F147650A00C845D3B3AB87636
0531D190C69970063EC18D5482C9E23F5F6F026B3C31DBA15D1A8C19C65AE616
0531D22E9765B975AFBE59E9E22F170DBE0AEFB31EDC9413B7D4D28CF0CE0C64
0531D9C4B529DACE320FD51365477F10BC507C8738F62BB1AE76F37038FC8714
0531DBBC2F4261587BD1DD882E6939C81D14C73A1EF704A5EEFD6EE17A048E5F
0531DC863B79B39D8AE06AE17108E74E9FFE9C55A28DCB8A12CB9B88109B9C4E
0531E241CFDDA41284EC6A9653F798E43A578AC92F303FA784D5DBF955F8E61C
0531F4CD773F80BB674E1F71F1402F22411CD1B5B98EAC80112A51B8064A1CD5
0531F9047DDA0C81FD92553359B9713B14F5BB5FC52B568096DD40905C8A3D4D
0531FF6181AE736EE3B3DD0C91433BD9C1B660DBC96B9BA8B402C0A154E52E01
05320ABA26465887821F16879F8B207DF30E4380E48C459D1B1E508E98C22C63
053210DEC854CED970D7B94E3EA85A4C2E61486FF2689F0C5522477178357A6B
053213727F48FC41E0640678AC2F4D0B9703D02836D3EA9E7A28BF28B773BF82
053218774EE9FBE457DD2D1491FF86467A27976B22CFD8F77E437E2007A9560A
05321CC8EFCE1816A6F9C4882FA127BD7BCF9FEBC547A0B640F134173C73D651
05321D80EB2DB954ADDCB40FA1B40F791ADC112EFC5E4DA92DF9EB2B63C536C6
05321F4697BBDB3119FA3D61EA16D814A5EFFF24B1949ECF72E9D558737DA87B
05322D9B5F2EA996482591AEAAEEBCDC056DECAD72BA5BD2407E6F33885016B8
053243E462289E198CED22076B7A69848A312BB535D1BDAC07F7C91D4B3B49C1
05324566472A792FD7EEAA0F081736CFC747DC8873460D707DC82E470BABAFD4
05324BB5971991F124E9A34E7D451C3EF72D903F5ADD36CE959F6C78DEA81022
05324D5CAAEB401584EBD5212513CA27CC2A092C46C7B7CE1FAF7A0F3D0E6B37
05325004B56055D7F50EBB5B6B040D39F63D26070D2CA1812A5CAAB34EAB62C0
05325658B983A24A5D0C1B3BE2F13D832EB8F8D953E9B2740F2335B840D171B1
053257DA6DF6BA6D5352C0BEE22EAA2D0AD61B37B1FF5BF9B72133C5F29E804A
053262097C551024ACDADEB87DA81BAB3960498DC5A79B5060AAB8CEBCD5E1CF
0532627313E75BA583E5560126CA177C6DF9CF9F0A61B9C8F396AF41E071B022
0532643E017B10AC91BC0486C2E0972063C1F1E0F02189C139617F9BFF6D58EE
053265CB276B001648239D9F9E75BB13ED3DB181F77C7C60CF0AE2E86010ED1B
05326D2DC08CA5CACDA6FCE8D105F84518809358474C40879689C09D4FEB3C24
053273A630E16A3B6F6BA1D566732E1B7364C19692F784F3578ADBD200AEEA9C
053273CC467C25A5FF338E83079BC908B7EE2C5C4C26A15CC0569653D961505E
053274C77D70D0A871D57B7B15BE8FA62D724E8BD1181C052A5E625D44B56559
05327535952745A80732D27A50FFAC5F305FC7E316E3A76B1B016D37A821D310
053276EC1778660412A4EC775DEF11E3276B11F7379FAA5578C4175E32CDE355
053278F3B104EC43A60EE43D27CAB223BB75A7315F9CB53418F3539B22D2A305
05327AAB787588BA9C5C1111B8136F6E58290C134433152928F929BC8BE23124
0532838905B0531E8FF5538EAB7E49298A527D9C128A9877492C65B74CB2944E
05328AAC9429328178EFF5A0B7DC3EDE9595E2BB0F36BA2CB5DD172B0AE26510
05328DEA80678ADCB7F25AECA94D2527E5F43E8E70F9B48B26F0855C7C2DA330
05328E78AED31C16CBBFE99E08543E313726AE15D26A2A8026D9D289DDE4AE84
05328ED242BC7DE2B0ABDBC3209B66769E3F0BC31C705869A386191AB38092CC
05329B39882A6C212DD0834C616E82D550C90C739A9B5575A5DB173BED87FC9E
05329C7B73AF07B7D3147F14F8A6C2BA6C47ECDEB7143167F47193B8C39E4983
05329D70D8281DA250B5604BD7E3D6A510DBDB15212FC2AB7BA6EFAC6F1E6BE4
05329F90881D12EE58BE6EEF1F2E16D7E851F78CFF70A1B857274F183E07C5A9
05329FC2B1D76EC7AF5229735D6C570A43690AD288090F6E163D42BAD5383F05
0532A28C7A1B758213E8572754F5B40254C1C65A54A533B7453D701648A8F4EE
0532A66DB7D7C23494F29EEBD12FB4F7BFE04C6B77DE32B356F4D0AC256E165D
0532A830A4CC810E504A59845162CBDF74EEE82AF25CA5B3BC23B045DC46C9C7
0532AC180310CED3991194D7A453158A3A029C8A27AA387E4149E218BCBF8677
0532B1F17F030EDC7C9B4C242F2F706EDEE1D666F4D51D82F693AA6A67BBF407
0532B299CEEDAA3C46E5C9B9FC8F75DFC04F6F9D3BC25572C9CED9C9671E714E
0532B90CC0B6011CD02A0F740765E1ADAA908F3FD113FB73E6608EA36C7F2410
0532BC60FD3F4EFBCE1568CF77577E1537213FCC7179F7FB73D13E06EDAE3ED5
0532BCA82B40F03C9A1696C987ED17F94D854B298FCC5887954C699663606785
0532BCF1D37053A859372405A3A31FFF43C29B9608881069E008B5CA4AFF8166
0532CA510909B9CC7A17E9E5E1100C949A500F010B97E310528E1312F964B767
0532CD3383DF2938D68B25B910F13B122EAB9B166E7EE3875C9D3B5FA22FF529
0532CE1F86DA2A9B4265905194D6D8DB2130E339169CF944D59EA2A9449F366D
0532D33D45DC8632F108ED49FFB76B69A1B9608CAB8C38B1537F4645E003C5D4
0532D9A5E438C628530CF90FF0CEC43FEAD427A2B10F26EA498674776B84A2EF
0532EB6479CE15AD48AC0C221E1ADBC6AC1A50988C268F336358C992C2C33F3F
0532F2F847F6474B55654D0376687E187774D291FC6A09C35077C4A39EEC351A
0532F5954A17544161F5A782877EBCA7DBBE99DBB7BB8F897940E9E948F4361C
0532FDD9F253EE34B7716AC4C30198B37C004E1FD40CCA54ABB2BC546F38A71C
0533071C7E5279DAE0AABB634B243F20540A2C865E72FFF279E226BC3ED36DA6
05330B1E62DA59C10EE1039FC79D5B023C8B2BB33656B006F157B0F5BA5B1E14
05330C1604549460F4D068FC91C9DAC770F5359CD1D7C0F60DDBDE90D32255E8
05330CE5ADC8FF1A29F2059AE200D0BA4CA1BAF918C3BDB723D50834D8768B64
05331441444509475585D08656AF6201A7CC4EC0995242C26CE348D5DA44F311
05331971B1A183ECF5FE942E14D67DF6953657AAEDE343EE496AB1D2CDBA5522
05331A93A4C4E684232CDEC054343D543227AA2E45E4A80FF1FF699FDC1EA06D
05331AEF7054A39914174EC59F1A9DC7077E0EE6B4E2DCBA90569BD56AB0FC76
05332688D678B67B4E75F7C335CEDC6821A9E2EA78FF9DB41A4052B681267482
05332C4157425361DE94CBEA70CEF303335E0D4AEA96E4218F10F3C57956562D
05332EB3E7538B06E14791470B899B49B390FE41F3BD9224CBAA174E627C343A
053334B5C608B084A4FA0285CD768FA02A3A13188CB4905AE78671769AD77E46
053335A3B5D726BE634D9CC391F99A3B6625739ABE124C5F9F5C529391ED88A2
05333E468BF7E35A88FB68B197B51B85956AD9032427E0ACC15662717DB228D8
053340005BC592D290D4BECF1EE14152EB84FF64F1FA69A835B8ABAF329D4651
053341619728C374018E553F3DA0D33CACCC30223F5E8813F213207F3057BCF1
053344045E479B9609B48F0104DD5375B4CC97C23D19651239B37D207E942E96
053345FB08EADA3E43EF75164A656B80070A32016A0853FABF1184EB5F44E59C
05334E50F207C82A6754E4B941B6E182FF3B5D2EBEB4845BD60C5579A2239635
05334FDE09E3735BC22FE3B3BA46A3D711B86BE04C26A0BCF0396922EA980CD9
0533500A79B1FB6A109C869BF8CEB72FF4B0EAC3E8F1C2D5391B64C65C61C4EC
053353A0DCF248ABF084E6EE24270431C943AE751B8D536BC84E843567F74984
05335FCC0581E97BA4EF2C58D32F64D37F6C0374ACA7B744C58E029914DEF674
053360D74DE1DB36ACB8AA297422F1E0D117A271BB91057E2C2F7A80EBEABA2B
053362DEF3B453BFB8229891F62AC685B210567BAE43922B76F58248C83EC38D
053362F94E20B572255F785FC7BC020F3653AE4C6AFE1386B71293FD3CE16A8A
053369836597A8E356498DA7DE15978340A23E1BFF2A7E4A22BDBCF8C5FFDCE1
05336BF18CF9B838222FD330EE51B6FB51DF4EDFB0952E21483917BEAA6D690B
05337046EE2F38F05D3C55F9E04A1531C7F74E795FD1A83518806F7FD94729FA
053371D570DD0C4BCE1A348ADCDD8E83B8116FB0EC6813D29EDDE7C53EC7B53C
0533755802E6C2E1202EFFC6AF4FA190637D1AFB3CC5EF36C86001341B6722FD
05337898EEB5F4BFB17607F058AB9C043FEFE9DD7E2EE2F8F8CE1582DEC5ADD3
0533798E62B41A19DA0B36D888A91B98614A125FFE6F0E21C2A4537F06FC50F6
05337A72957808BE2624BA5F986A5540F2626AE209F2E1C2AEB0F3AEAAAA9BC1
0533858AC623ECDC34A55C7CFFF61D862CDC8B898BA604D55D9DA2158D07C26D
053386984DC192AC90D7F07C8DEB101B60594EABCCBD20B6F0EC649843CC6F1B
053388EB6308630E128AC52BD908B2F5C47754C582A334E9295AFD498F1F7CEC
053398193E93060BB2B188F8DD6DFB4EB573F3C85983D29B68697658A69FC3EF
05339EDAE7894D29F306A2E3506ECD2138D8A3A47CA6DADCBDE37876A0B80600
05339F48F216CD3E75CDB017B9A5F0D30652E77C4C025FBA8169052CB68A2A75
0533A384263806607E256D08FDFCC2CAF82DB978BDCC7ACE4091C3901E23A013
0533A9AD5C2E981D53013A1AD321261834E5AD71CABF70C4C7D177AFA6E828AD
0533A9D89BBE4E3E90AACA4412D00B4E1D64E3AF190EDD9DA1571655296E1FE4
0533AC887312D7FFBD49F1AA041D01AF9CCDD3F2395200FA920495CB1869970D
0533ACC65E0A592D727491A292CC032438B2C2E7502055BCB7DFB3F2EA207DD2
0533B85B45FB5463E1BE44C9BF8D68E1CF8586E2F574CEC70FE7E96A8F4FFB8E
0533B9B86BC3AEA3422D1A9421FDCAFB45DA6CE94DEC9DEFA130831C32302BE7
0533BA2E0F22E1139F242EE0853161F6EDE9655DE6A602B345AB6653451DE68E
0533D25C178A321984F211186EC7CE749CBC1D0FBD9ACB54E0407B2E8ABEF3B3
0533DFD31786E0B2B5CD4D2A4253D03F4CD64C71F20D59326A02ABA75B9AF602
0533E18ED684DAE08B655842ADCBAFF5954ECE5294989C86EA73A68DFE6EB944
0533E4D1572F12838BAE40EC376D6BDBEDC33410A8FF900E3FB05E6FC0E70B16
0533E6492B22F6E87D56971BAAA00D97171925B80B32010A2E588C6FB2507A75
0533EA2BB9FD9AA4867315C697272EDAF7F14013A46520DF001CC8C22DB00A54
0533EF85204DF5AE6FB6FEF2EEC77F59F399AA3309CE73A9B5985E9FB6E2D894
0533F679223DBA603CCB1D2A3E51ED4FE0B0F8F8BD8CF232DAD90AF321BA7701
0534042F000E8D783EA1BDE10AE9A35CE0250D27CF6189BDB98AB19138094316
0534088A51888229771C1206647D0E4C0B5C24483AC3B708DD2B37AC4928D7EB
05340B8F6178CA5425DBA7829E637A1E8511DF4B6171D4F4180198D72891A762
0534179B11FC256011DB91C191BA543E9B9E5272348B45B3C89D2E909B17AD44
0534186E7D3600656C863A280872FBD324D953199A7EFF1F75EC640246EF8842
053419BBCA6BAA0D1BF8C4A8DD1C570EA4CC88868AF51A023788F2AD4036C69E
053420B5154F1F1B0C4FBC39E300C0992EE16EDDE82360A59BDB642E30398F0E
053426F0AB52111810BFB06EA4F27C4B7633EE48E69F2449896C6F704899B7E2
05342D4D71E4382DF27A56DCBE2FBBCE062789EB2271EB4CC2033128B25E485E
05343501CCB6D0951C3555477A4604B2CCB0B95AA31969DBE54082C0D86124B0
053436D821DBE5BBB2674BE8BBBC02181A4EF715D3BD26E4F0FC76900D999DC4
05343851F075A0E807B6DD6D7E0059793963E9E407CC18C965174E21EA9EC168
053438D36E247A87FF2D11433D5A0B4CAD951EC5010E5E3DD3B0B15BED467D45
05343EC9E73D43417DEFEDFFAB14B4513990443CB874B7314D16068F7501A646
05344222A506CA4A099B01EFE2CEE34F3AB3F3A155DE35E485530AA2AD70038D
053442DA2EBBB401979F1784325197580CA85A6FCEC072D51AF63065BBA85DD0
053443DDCAF96A1E4779E8D316053118F87BB1C6FB76303075A55FFC74A68D34
053443E713D58C4C737602BB571AFA77946E217A3EB90876F89C8E3280F21489
0534447474D2A7C22E74D4808B0AFB2DDFE7D3F8AD2FC9F60FD87EEDE66ADB33
053444D0D9436F8E9021D64A5A1E7D3524E299CDFD5AB361A3DAB9B12C7378BA
053449902534F041E6D96F2A866A64F901015C045F0ED3E3D3F266EE76607FC5
053449CC29A810878CA02A6054F6F51E02B9B1F4B0ED49322C521B13646A2C38
05344A9CB6AA75C5D73C9E9850166D56836BF855188B70413FBDFF88563CFA59
053452A997785DF7C41DD430CD76A9F02986B05CECF8DE8B777E2F2C137FD6FD
053460C2023BA0448B796DA601310B87DDFE8B7D8E595B6FA95A4948AA36DD87
0534637CEB62EF75EDD53BB0B19B73A02C1582700B675E41380E4E925BCB5B24
053465952F99A941B13FC63745F6DFDE9E4BC76CD44C602746023E28DC748B20
053474B461897504EE0A66F69D3A30D9801C341552E4DB22F67492FC3D5B54E4
0534763B52FACABCE7E7AF987ED7F9DFA7405E2945E28E741BFCFCBB28B01BFB
053478EAD789FDACB981D5C8A6B38624F52C608DF3F3786D2210EF55D154902A
0534798186C00513C6E47C3C83926FCA9CA4FA79FD27D720E7E0C99761F6EE58
05347A918205FD2B14E6F711C953F4CFF84D22EDB6A36D0730E0071F71864ABD
05347BE3A29C85A94697CC94963DC9945CFFAD5DD4FB7CA7237CAAAE9A54F972
053482EB807EA57915E53CB5A50F1184106621C872978BBD0CCE8D504603D227
0534840291893A543046399C3685A26AFEE9F46C60EC81400E2254CEED308B87
0534895C4D14D6A5C21F1F5AD7E654A6F8145F8B4A488EF725CFFE37D2F4BEFC
05348FDE6C0CB96050BB1BEC2B380E3CAF1EB337144A189CDA589044A995430D
05349E41DB64A5B2C7649F1FE860F7AD3454F4DBB9480EB1A8AFE1E7F5EFDB3D
05349E553882F95C1C363E6A6D467FD7562759D19D8655F3F52DC7523C3AF3DE
05349EB57092A0D2E3655C94BAA46CB64F62B50A6C8A1B121FD7DE253808003E
0534A8F98E30A8CF473992108D8C175DFABE569FD67F7AAD419431832B6D1CFD
0534B9D0B071D7A8C1C64F334148B8F6815D9F09C233559D3E09A621E343C088
0534BF178D294493B1ABBAC22DAD93725928F74205E295DCA593872EF2D6E58E
0534C106D7EB168144018DD9AD3B6D049463F8DB5EA1BD7F55C0EC1E476141AF
0534C25C50D86ACE644A48EDB8771FAF240389210701B8C55816167F7EB355D0
0534C721FEB13C38336DE2620997B5CBA51DB6193C0A12F9B27226AFF5ECC3B3
0534C78E59A2DB7B8E641595CB8F9957DBC1AF759143B5056BF513AD4D4296E7
0534CA2B05B3BDB78E3EA2980D5D6877B7FFF822AAD84A06D94A17C20843C88D
0534CFE711AAD10283694788FC27CDB4956E14D83EC2945C30115487769DCE6A
0534D3D6A308BB750B55BE657F8C08F26A4727C8414CCB4262991B6F232DE92C
0534DDBD45BCDCDE07EB79A22A801A8EF4CD2BD37263F8F6AE939E0A61C57BEA
0534DF7059C54F4589583DA382D0BA4C312774253746C4D9FD593DC01894DA1D
0534E0BB31EB1171CE2061F72AAD2D9190D186D6E7C8ADF418C9747C76E9F757
0534EE7EE4F72A6CA7FC59CBA49B151DE7020B0C1C5BBA8A5A74D271DC027FD1
0534FBD8005B840F68FCECBDEDCE0977B6855258D6A0E9C12813EFBFB366EE5D
0534FDFEC321B7FA6974C4829087D9E3EA50BC663B81555A3771833640285ADC
053502F06161C0C83FCB5DA6CD012C3EB6B3E8543842EC2E2288D05F80FB5C40
0535077A255D6D40B41E64B1633108D950C493B1A6FCCFE3C96B3562C9FC03FD
05350BCB512127CF80DC97997AEA92263C70DA8F07A08D4D11A0684F1DED3584
053510E6C0FBCABC9161DDFCE5B3CB69613B07C9344AE20318D5AB405730C498
05351185D88453D2FF221AD94525F619A9FED2065C1A9672C33565612E8EE9AC
05351257E158B9344700CF949D584848FF22E542070E64B5338FCC5341E822E2
0535155FE2FD2BDDDF2DC60A18EA4DB2F69F84AEF72FD99BC9507CE9604DC8A9
053516681C012047EF4AA4CDF978B0B2C784A2C79844A4B2011C2B44C266FBA7
05351C642BF49526878842C0FBDFAA97DEB342BEA6F1FFBC3CEEF8187CB953B8
05351FDA7FECC0FB4725B974BCBB43087393DC3E241D0035CC9D2FE6B84A57B6
05352078B65E1B100E596426365F15ECED3D61F0718999C26835B1FBCE8C1DCC
0535227D32058BD71DB0B16F5D9B01A7AFDD76746A84DB137DCB21CF5B2F7B6C
0535268684E2F89B05ADED004B909B9043E0DE3D18E4637EBAB3D08F8DCD14FB
05352D37A38FB017278C086AFECDE0B11E5E803928EAC6277F7D8476A9546A6F
05352DF01BB82D0ED6C7C81B4AD0E2EC6E88564C27DF44E4BDB68A7B2376E362
053536073D2D3AB6997F4645AAA5C090B8612DFEF470D6A3B08318622C6E2B31
05353D20E9D4E9D51645EDB0EB35B9CDBAE13D70E2318A680D0E9A31FC57FB3D
053540C5AF6E014655BCCFCDF007262AFC9E6C7FFAF4D7A8A34A3B01D6F6E71C
053542EBD906CD1D9BCCCB05C04F156506499669849117B228CD91DD3EA9D3A8
053545E17A3101DDE2656B70F121B7EDC97B5EA64315B5F356B80E7249CFF611
05354705CAD5519AB887BB6C6E0523277500CDB798E4C7E31C1EBBAB44BFF15D
0535480C3D92B204E5CF5F7D623A25533BBDB79BE8A78C0F93EC2FE9FF0F4378
05354C6A55BB301763225B21F4C61003E957CBD0C8C7DB0E80C782B5BD30F7AA
0535518725750482AF3EB848558188824372AE449D526307181AD6E223C981B7
0535591D9C1312CA3F3CA1BB5835EA03D2B578BD060F8A2030AA4258AC42A0E6
05355E2C0D1D0DC206F78156DD11FDE0ACFF5A312DA077E9BEC48EACDBFDC1F2
053561CE14C3238DF0F9818F02391B618CF62644FABA7401C60E50A444DCF53C
053570FA14F218C58272B75EA2384A93B95CA4AD765C9E94F9CDF6F5CDE1B6FF
0535716F98DB1EB7E4ED67579D44B6258E6F786514FD191EB7DEBEB90F1CF6DF
0535759700A220A793E150345A47BBA9B2092967B64AE42126E519DB0568E14B
053576EC71370F8E9AB91A2B351CEB1DFEAA19C96241CD2D18F5964337A2035A
053578B81F5FA9A3FFF85CD453ABFEF3F330B9285CFCCA9F5E6C77D84EF11282
05357A8C02F5DBDA908995E5AA0D3E18D628EBD687A016F341406B77A1C64E9D
05357C0ADF4396CD21DDB909116C800BC8AF2AF970448E8D53D96B1533484624
05358040E20EC0D949E93DD7A3271BFB8EF059C02C0218BC61813C08704E6AE7
053582187166FAD957DD63F618DBBE1237F0B91D9F313F43E6145F8A8FE796B9
053587036BC6EFCFA806A27A2268BEB587D29585DD96D270B112E3F5DBB6C34A
0535915F95E86ADF43F76ECD1CC540FD5D7EC2845A804BC952643EF7136E99B5
053595398383D77A8A7ACDF5B6A897FD30D33EA5550BA0E8630742102C955F60
053596ACDA0254DC32CB3C55BD512FA4409DCE1BE31DDD304587FC44C8A05DBC
05359B9E2A006248AE92D1456C077AE97F5BFA47E05310C4054CF9F5FED8D15B
05359E76F36291E95C9CBBB2C10FB9562221199133CDD4940429C27A65F363AA
0535A4E0FE3B473F5099FDF2C152B713498D8F01D699B521C4104389D218C45C
0535A56E3722B088753ED5A97F8C967B40F1D5C484FE991A7C690BA99800761D
0535A8BA4E8130276D142536EDCD35018994DBA7A2782512FD0801D9514CB431
0535A9043E69A6FB4A5B0D8FF7E17446EB566D3447EDDE2431C9D8FEE51CF45A
0535AAC581D20B764888BA197D9114EF7914AFF487CD9E8FCFDB7DE10B5AE003
0535AC5E6DA6060889607E89634B75148CE85B722C559F69F135DDFD7A2014F0
0535AE407EAA7799023E3ECFC4FE415E6C4506A5C4BCA1CFFAC477630B8254EF
0535AFA9D1E1B513D7A5DADD55A0570E66E7792A1E8D3325E6CBCDE6D3FBB0F7
0535B34B30128B09FA38AA3494F4C5F8E977DE3DC060342D6BDBA64E6EAE1FF4
0535B9902B3458707309A286B4B69FA05524909E3F3CB071CE1ADA4A2149523C
0535B9BC6673AFF7757D1C57C42F0359F01F100C1E226B533AB8C5B4924EEDA9
0535BA23E5A2439A21E29F11577D7A6F09078F04CEC64B151EDB698009A5346D
0535BF3C9CFA43494C227A8D46B3C1A8FB8A304B24FE5C198DE7B76500572BD2
0535C13C872F3A315D83D90221E049613F8519D6D7623E996FA72D87B44E9238
0535C743BF5FDEEA8FBB8E63A2D509697464C0BE886A81A42D9407FC9E291B30
0535CB15A4C179D25012D291039124C0389BECC2B34660CE0C69B17845BA8F72
0535CCF6229ACD2851CC9E579DE1865E72A07207F01E67BE9077F05FEF9931DD
0535CE7ED7E02241F99F3D764BB6C8FB99A7E726F2267E4F711D7BF49A14EEFA
0535D07AD9C46D27389C83CC8F8687D518217BD3A120D3A6B5529D75C232803C
0535D1EA1BCB75BC91ED96FCFAF06356228C8680C4F2FDC6B7E0E3DBA57ADA4F
0535D820886C21E004ED79935288D79F7B8FE40BAB6EB9750F878011A609C10B
0535D9E4FDE9479DC04B226752A19EB505AB6EA35A7F7FB76FBADBA4AF9D1F30
0535DA8F6BE59243EC9BE73C325FD422CF1E9872B86E135286E4E115A53D14AF
0535DC00EC7E4AC655F9478129E7B0DE3F82C73FE1CAF59A7FF762AA8991BCA2
0535DD79BB6B7F42A197D7E8C85A1CE8EB1BB179D92F899AB7493A19AEC2063F
0535E23A14A5D235F5D21BEEB8D57EEFE66076832B8E3C7F0AEA28E7D4402EF6
0535E51E1FD5B7FC99F4894F4C8DD3EE6ED46EAC69B250F8531EFFCFB5E575F8
0535E998CA883DDBE036A3D6F43B79AD8F0512EC7AF3DA0C35851FB15E640A51
053609F666A43782B970C46A5D3FED6B6389EA27F8FFC5A6B50025496DA44E5A
05360AF0DE82769DA682B3235C41C6C462657CABB477D201C815FDE3551714EC
0536131A0D33750FD23EF2263BFCBED8A8C718A837A1CF756D388B4F177C49E6
0536182B8A8E7895D8AB5720C952B3583479E3E57EC5B186421A3D1686EBD0DD
05361BD90B6D070B3B22724C0012A603C1ED45472D71A114381E3D4A4293C922
05361F810B423457CF765B47573AC5CE232A12C76BF557F062E0B433053B4CB8
05362827DFC775F19D709989231DCB707B09A552B6444D6E3F2830A39561441F
053631E3B298CFA24C92659CEF615A65CDE2C9D8C0847551D4CA98E5DFE2E32E
0536321C89EF876F3CF3A0F24D5C176E2FFB3244F760EB0F74948A04A7BB40B1
053635C1D732CED83A56C2688549AECB5FBA2EAB2E6FA5ED11A05E47B9484892
053636270AE2C7A5332782693BEDC1CF48C434DFB6D0AB0026E8A5D3376571DA
05363A4BB67FDD01D899266DE8EF90427863ED747F47F4FF9144AAC62AC3C2A4
05363AA63A77A7DD0CE6650027D41536155058380DF829BDEC05414691E08ED0
05363DC5497CDF91EED69252EB51BA1260C085511E1271EEEC813D7586FC2EE1
053648C2B002173B7B13A6CD9AEDBAFD33DA60534E3F6A7E71A56917B851F47E
05364F23F865986DFC532B18B060240F5D830C3E5194667E6BD0F5C8793F029D
053656F125D4D8017536874A58C0A0DB8543CD890615C71159577E02B5D5AB05
0536572778D08CB0FDF7D6EE0D5528C89E893E23E938BAA85CC1538E5B61CB59
05365BF606527BB1F709BBBA0BE652D12499696DA4C1BC21F06C3AEBC0145D5C
05365D0A56F95D9057319436CC97CD4820260B4E9FE724CF7401102742BA49C5
0536662175BB98D9EBFEE38013E15672BBF3D388D63DA2C9103C32B4081674A6
053673E93D446C3C457285F84FDF48D5A0BBAD6CCDB34D952D914F9ECF71EAB6
05367477D6FDFB95B3E5EC45031F3EFFC38218267D6E15074EA9BC45B1834B13
053675BE774DEC5895327B3078CC1F62CDD3A11565004AF7388F8F121BD9DD49
05367BB49CEB47B27DD73D1418920B7C3B893A80061A477DCD9B64DF06E55FE0
05367E4EF41634D97A5B9119D81D0ED938FC0502D5FA2FDC53A0492C65000EC6
053680ADBD76B82F46DC3609550631035E33D8A6336A0C7141F7159D60BE3FCC
05368CE100CAEE4E372FCF59B82C50D420049A6B502ABEF996BD2067CAB755F2
053696A7EEE54555CB384C9B184C95E9D27CA2F65E080AB166DC8C26EB12C308
05369AE0DF0885E69A11A56EA66574F19F1342C582491B282029F54C14CA7253
05369C725057688DB38FA57D75CCD3731F92B8FDB46BEDA9DB43D2644823C27A
0536A2D441076073C1F73707DD838C2A216B8D5ADF98EC40C7BC9CE873A42C72
0536A41939CD32007587AC14FF3FE46396CCAB49FF82CD87B16B4B7527E845DB
0536A639D1CD990449DE334C2AE13491B2CD51AC79BF48BB625C9BF86D6CEC63
0536AD6A22F560EC31BA287635C57B99E7355AA4E4461773FFE6D618ED72240E
0536AFB722D75073E76BE594F7B031FC9420C8ADE2033EA1B22C10919192C68D
0536B3A2ADF42C36E2DD2DE67BA09E0BDFF83735A0E3D6A251A77BDC76ED62B4
0536B4797250E90CE2CE9AAE1EAABAF7A03496741439F811813E34D8221F4053
0536B85F67486BFF4C23842D0B542555056CBB0B011BDE54A66DEAC133508603
0536B8638792348C6DA3265C58F0904561E9996690EE6C85747BD105D6B3383B
0536BBF4D480928F3BE4664F938C7FBBDBA684DCBDB3AE8420BD4689BD95DE84
0536BC009A76C8366B2622DC71408D2C5E663C751239B550CC198256B49DAFA6
0536BEC6725591FB2606510BB58CD3A5DCD6C4B2EF9BD9A08DCAD3B99CD748D7
0536C2D9C87A3EB00CB1C1BB74CD25AB8938FE8DDBA3F8C2D55B6261BDB785F2
0536CED9C6DDCD48BA7D8220286E8AD93157AC98FFA4533D02E9F2EA0FD45224
0536D2B49AAAB5CC040786D5D769585BB846B982BB527F8D1EB4BF5FB7776A79
0536D8ECE423C27648D27864151454E33AABD3E8272ADAB0D4E60E6C8A4B6DE0
0536DA8EF04D63B899629155FAAF02D9379515FB59114EDAA4DE8DAC18E5009B
0536DFEF2A3B0F779D96638D575B3AFEBD1CA51AAA1DB95125E798E9B3C7F28C
0536E42B7D15002395A5B9AA7813D0C3248850615763C7378C6A55B29F178A4E
0536E48D5B5392E535BDF2C07B422487A505FFCDCDC65B44C36CD2BC17001B8A
0536E62EE9D07F69E43158400A27AABCBD5BC535E96E79C65693612BAC01E42B
0536EAD7E99F41DECA9DC260F7CD67982B9A82E29A0B5CC24BE6E1774F9BD2C9
0536EF30DF6D0469EAD87269751333328D8B895E9D1A00B59F154451FC88207C
0536F060DE724D8D5EDDBB814643200281FD15EDEA3EBC27A4F7CAE53FD95A08
0536F25AA1CD5EA18FE235CEB8AC757214865052A6C3E5952C47063760595DAE
0536F29C881623F02F34620548C17A22D8D3FA3FEDC5F970DA3876F5230615A7
0536F2E17B896FEC4C93CD553ED0C485C87C9F62CD54698B5C5543A3E9A13497
0536F4F017582447B4C8FDCC756BE2B9264C68124F647F845C8A9C0156D715A2
0536F78404A01BBD377FD5BD50C8814C3885D124EEBAD35BBFA989172FE9E319
0536F785A2A73F4631CF6A0711A9B0DAE19F425A219FE94D768972D8A022616C
0536FC2CC9B67049B52105FAE86975906B1820516B38CE103CED31B718A8C130
05370285BC5C1C86ACC7C802EB1CE5BB3DFFD490D61E3C425ACCF126EBDABD61
053702BFEFA9C79DF3C6D1DBE34CC2F5385DB7740F845EA9B8594E5753A31FC5
05370C6A3B203CECC641C7DFE916F06F074B084DC72E3623568B11F2962E76DE
05370CEA0A3D8C3393EE25E27C6841009D6EC2E70AEF7378EE07BC911B2FBAAE
0537117EC2E69806F8307729BC5DD58686638FB6A1B83C5E76C510123B235B2F
0537177C852E95D49FBE57A8AABEF0C5A2B9DED93EDBF411646C78E41D6A5ECE
053718FB9EAF692285A2B522F35FF1570DA997F22E98F5BC9AE60E0B928B3DF3
05371F3D84BB1C548E5D05956FC00FF5E52F7D36AB2F118763C46DD5279789A8
05371FC801150312681681EBC3FA3BD8CE7A6B7D5E1A479849726F9802AE90FF
05372C6002317B1E06B6A7A2563679A0AF13D0FB8C9EFB9C0BA44CF2059C4099
05372FD2852ED242FD1C6C29EE34C57BCBC35D5D26334FA681AB8DA4458D7FFF
0537327C942EA8940C07014895C5EFECE7F61302E7A1121775CF979BD42E18E1
05373342D27FC8409D5B8376AD1EF5D5605F98CDB598D21C00E851F9902506D1
053738C66CF304E2B4F01E4413DC65F7008F828F0EED9454CDAD65015774F19C
05373B009A39BBAEB4A8765A3CAA2D6EFF7EE4ED2DC2974888C9DDA0714703F5
05373C208FC1701465B20EEB10F4DFCB62539727776FECFA26A18F84B694A392
05374AA56C23073345303387670CB657899138953B50109385B287D0C3F74D9A
05374CB06D56928AA534B5CEBDA514526EABD7AA41F04E61EBCB24B77A9A9545
05374FE8A6346B4B81426BDB31F2BA830694D32B206AEDB6325CD0D92629E7C9
05375609DC062F031244F40722511801A2406EDF6462505C6EF6122C355928BF
05376291CAFBAE9FC74751920D81C0BC8BF7B9E14D00E731CFCBAD02AE26B791
0537654068381DE39A5B5CEB38345E1D2EE177D9CE66C88CC23E7A6E1FE9D812
053766880CAEE7BF99F4DBF671FB9FCBBB027FFB6CD3984D675829E5FDCDDC5D
053766D3068226C3C91C5BCFF6F0807583210C662346AE5BAD2426EF77577A08
05376A0C84EE19F5A1CB596A38B64586D9E245871F09BB64FF25C4CB03F786C7
053775600655EA877F788DE3259C788CA47EFE1A4A0AADC9A3D4C5C190C2A4A4
053776651092460E02C57EAA25EDA32CF7B29EDA52BD213FCACEC6E32BD14194
053779CADFAD1DC324D6DA947C65F71DEC29EBDBEE1E8696656F6CBB6B09C831
053779FEE1D90A7DE3A9ABD7BC9B9F73A5978A07488FAA0BCE02F8CEDBB99510
05377C77A77547B0F46BFDECEDBEEB43781D0AB7C3961CB2C1B20AEC0BE8F40A
053786701BBC8051D622F4D5B24792B80B89CD166ADA1C37913007EF8084CB5F
0537875262866F85C471A82505CFEE8B1AD33DC0486250B70E876EC59EBDCB28
05378FDD548B9CFD31523403198B8A2DB00FB9251F0DCD90CD6C55A94687CA33
05379148BFBAAF02B042B36E8216FCB020C934967E274632E78F9C3A1D1E0EAA
053794F6C9BAA4AA38DAFC9C2303410D0F1B919B8EAAA60F682E73344503EE0C
05379B97F2123D8AD29DE2F78407EBE7678F6E740A7AE6C60453B5C9FEF384D6
05379D7825796E890EAFD397A61746038DC7EDE20876E77DAD5E0955C79F221E
0537A313B8B285D5A7FE7F15DEFC1E6B78C9D3654CAD0265DB56F0FD9BD7AFB2
0537A5A9E64F647C2523D5817D29FDA5E2971B391BF1EB1E0103AA5B80EDB240
0537AC50833A5A887F6766AEE63B8E993F2B76D5B991D1B7034A4AD9A914652B
0537ADB6E108994BAE37E17F3D6D7AC0C4FCC57C780B54C413C85FEBE4321512
0537AE606DEF80F473943C82D56020E80BF6AEABD8143AC7DEDA7B8849A08F1F
0537B5EF3761491E793A4B9D28EA0343ED2DA7974ED778D9DFA9D3531DC9D021
0537B8238D1739DCEB543553FE626B1A1CC5B369D61BA2196610D6360AFD2ECD
0537B94FFAC9C0D07CAE474D5E03E90E0BC8D98800ADEA0B78D0DB09063B853B
0537C73A979ABA470D91572403CFD53A81BFBD47A90CF137D8B265BABF9B8EC2
0537C8F6A54C0778673CE0522C2B7744F82DA5E126A78A53825BE6138638F8D7
0537D31BD5BB01FE1D26D14BA01863E9F1FCDF47E661219D7CC48BFDDA4CC01F
0537D330B2604389247B09C7D3152AD63AC0857D7180ACAE0266BF72CEE82694
0537ED7F6DBB1DA218D5BA380B5C5CA61411B58EF0153A3CB7A1D5155A50759B
0537F51E3A7BEEB4F920F884115BA6983A80B19B668E15E4E70CFFD3F7B91D20
0537FC44BCCCD65E21834F992838B07DEF8311B86FE2149F30E89227C7ACE69B
053803F05AE0C4EF3E15E589BC3F39674F3B78A2867179975FE1D3A7FC16E3A7
0538056E2589E9E99A7B94B567D1947DBF34A743758511DF7241A55ACB5BEA8A
053809B36EFF607CF1264098878FC5711E53EA88A3D26C959E559C72AD23390F
05381091252470F740C239772575B024D13D4F4C77FF65A27506544690EB1F6B
05381284F61CAE0CE15C5694A24C162DE6129C319B52BFE5522D76CBA27013F1
05381AE99538FC92E049FB210FBF59EFF0F4D64306E1153246476B4A103F34B9
053823AB54164C05EA8041DD5E34C541637DB9197589BE854F9EFC7129EF54BD
053831BA60119C0FE2CCBD5A48E411F8B2C9104C8AC4AF5D54A50A0318A75339
05383C8DE192814A176798E5E31EB31E4B653F489B6F0D530F7FEB768997A4B4
05383CD08972FD9AEEA11EC9341207AD786FE9E1F42F1712F6C16CAA5773ACDB
05383E9DAE3DF534CE12813749CDEE5D49366FE58E0203DD594671F015572A08
0538409C9A937426BB44D475B573F1EC42A979D28CF3621C6EC4A99E32819D50
053851E7E31E24CADC69D0280028E0A090CB5DFCEB5B8C437ABB8496F263808E
053855916E0AA307D52EC08B1753345E38D0BAAF9412E4F049A9901E68136CB5
05385A1BCE7C6CF375A0C4FDEAEE4774CE2D5B89F225334ED48FFDD8F4C8858A
05385D1523CEAFD4AEEDA7C1D92CB4BE3B3859CA77815B942BB3FAECFE2A16F6
05385E1086B9495CAA5850847422109B1C9EA4E1C388AB64BE1AE31DDAFE62AC
05385EA273A602123419F156A92B54A08DFFE8371FF3D63C457E2C587916641A
0538666CC3B43028F4FB58FB64C07928F66D8848F258D54D2897E46ED1C2F19E
05386A11279EFA5E789984B3995EE209438D3FBC4AE3F726884C195AC03E762A
05386A1BE7B5F5764BDCA90341315AE27D9F928004D48AF6ECA7DC682A7B0B2E
0538733277280203201665ED577CA55FF83006F200DE2F257EF0EFB299C94F1A
053877C1FA2A4AB2991E660D28F2F39A650AADAC181520708D0CDF38F04DA4F2
0538830A13E31E1B3D0379273B305A2B214AC804022CC5B7BD5D15B32C6DEDFD
05388461F6C9EF72C4FA67F0C38900BBA9BF60798B5139B4A667FB5BE0FA757D
053885A2F3D46990E76573CFAAFCAE9A2DB99E398E89DD5F92FEAA6B23B5AA84
05388CF2726142F7FFA6ADBB6FD8EA6D3073206077D2AC21264CA105EA98F956
0538972346AF43B5CFDC6C23B70C8E8AB7F98A6CF8CBD3FD05C2FC4BCEB6B764
0538A05C0B2B6471C3AF83AAA444952F5813C305AD69BEF44E2C056824584D0C
0538A248D0D0C02649B1BC43BF866325C2317F340745B50381FB796B55DF6444
0538A3DA9A5CDA64952FFD2F476A378E172ADED97164CE35B4D7228B71EAC60F
0538A5EECA87BECF258E6E5D6D42CF8432D61AD49C92EF01E525FC0AA06050BC
0538B23C61189003D9CAE751C6468AB19865A59FE9EC8B0F83D6C072AB817869
0538B99AFA79CEFC7FA7207F16D33DBD5F087F16798456183C8CFC5ACBA229A8
0538BABF65225A8E61B6279FD7D39D8578B5BD03AF2092C146BB29FFC6F39751
0538BFFFA202121F0B7DBEA3B2D37AD4D17A7412D2B9B7C578145DE5614E9082
0538C6F68CEA2ED9BC55968414D652A62B1A90BBB565F4AAB316A9576471B1F3
0538C9439EC83C995754EDA3AEC094A8FA97C4DCA09810FC09EF2DC8B6D8D7A2
0538CDF702981536264E847FA6A1B73EA5E670EC0E28ECAAC1F0C0B35D0CC543
0538CE225C991C1763E8BCAC5AA83130371E3A73FD894CEEE23ADE7DA3ACF316
0538D33D50098893D3CC0359926AF829338FECB6AC92E970DA2D9623A4497B0E
0538D3C0BB742C53EEBCE61C88792A200500EDD450B6859F31CA9CCC96C597F6
0538D51227AD7224EA708CABFB86A419596372F4FB12E692FB102C4021DE2CDE
0538D54ED7F4EDE14F8D5E12EF367D87CD4CED7DE0FB94E005604E8101CEFD12
0538DABD8C4A0724F741C3843DDCE70A481B57817F105ED31190AAE44A2D11D1
0538DEA893FC7CA1532E244B8F80CAB619F021F8D252ED84191FF439150A6532
0538E8428D179FACE80C69A13E6F98CE428E300CE2A81D36551A44D174BFDE54
0538E97292BB4C092A39D83FBDCC0D4E2589B0363069608460184C15A2F4C7BF
0538F1195F5E36E12FBEFE02553F5C580AD07F88C60C3D60AF42962E260D3700
0539026CACC0F8123CE84D1782B67FCC9A44347EBE2E32EED3B2E0A8C9D0C433
05390652B0E6372B8E2E4D5F3A72F47BD0AC61AC23435A54F5290AD1795959EF
053907BF999D3DD4D286F041734003356D493069BBDBC32A1354C8A88487CFE5
05390FA742BD05EB792BA3985C8E3B05C18BC618E8AEA023CCCC17187A81E13E
053910969F2D168D945EF9C253097453A90B59C74631A977BC344D0269EAAD3D
0539144936A4F6A34E0A3D0E7BD697D8C7EFEAC81A47DB559CE7C695FF8B8520
05391DA9E9CD758127817F30F05524E4D9E1239A6FABFF73D112947116CEA400
05391F0C16780F005FF0FA3AD7208215DFDC411CABCDD42EDB56DF36E160ABB1
05394002F956A9AAA95CF815143C063270A86DFBC6E8F7B4BD62D4DEB65BAF99
053941099F5CBF389B4C270ED7E713F0A410195B6BF1FF77CD83AA266897504F
05394EAA3872E50DF789E5FD2633ABDD07FD454E789AAC14E423199043569AD8
053955808B80C2A0C45A0347B2E149B677CB73153C54A64DB6DB060F3B554ADF
0539567200C13BCE4EC4EFF6705BC2F4EE6EE3FE6ABF111B652B9655C03C805F
05395C4CDB8C31B054272AAA7D03B0311E9A2E56264ED6D484BAF2C6A0775595
0539671FCC01CB20B0FBA81A99DFC952C295CD8BE8A7E28FC57973476B8FD9CA
05397492B4BFE52B636B9454522E9816E9B3E280A55C89F5C70620FFDE88349A
053976179011C58078C53561DED405887F0A423D241CA622169C8F17B1C4DBC7
05397D22F7B04657276EC362F0DAD398CA4A8DEC1D6C9D1A4A20C73ADC3F4637
0539834712AD968CFD1B33C122A1B22C3894E507F2A560794EF4DC2E6D0C62DB
05398A79904862E9CA1E7B3C77B8A32DA1197B36AC066F50E34A3F3FC0F7166D
05398AC522DADA24B16D77C605B8097BD5EB7F3CEB0CA21C7C8DFFE59D24AC84
05398C9C932E284FCA79C4C8290F071102A60EEA8C691291DF8F86AAED6CECAA
05398DB45CFA234ACEE6036D53F2332E3EE9870094367E3D193DCBF6989DEA03
05398E61EC810265CF0E45E97908897E1E336EA034AF85FB14EEE5D9F9D5F821
053991AE3D2CD695290CF77A117E42AD8F5B31996F956623FFA3FC65BC658536
05399735591D0272C0DC6DABBAC20E247763FFDCF87A10C43189A413111FCCA9
05399DFFFDA9858B35C0EA1CC0C863D95D3914BDC1F9F5D5B726C1937915FF3D
0539ABD9CA44A0D0C95D4F1FBA3FE97AAF3BD4B2EA1C34E6FE1592100BD1E332
0539B0EDB7BC17359EAF5118CC6AB18B8F4A0A497E7CD8204014F455C6DC723B
0539B2983AEFC61DE39A103BB2D0DCB2BDAB8D3272052B9F533F3CC04C4CF607
0539B38366507F2B8551497F0D127F004567E1DF08D92E6D171122A8EA98D822
0539BA1965579E05812EFDBA91ACF48044A39019AAFFC6D043CE03B8D7304CC2
0539BF14E10CC3730EEC938C01F43338AD4F1A48794C88FCEA4E7F7368CE19C6
0539C02FA02CAF55EC73345A48512AC448532197A64DBBCA2DEED61DBF64FC8B
0539C4802C9F3FF8B4D2C65E1F5733B058FFBB11DE1B7734447F803BDC6D5C76
0539C71D453B358797A1178AD7425F4B72B983CA1CB065B8CE253BA5FD992F3F
0539CC5655535FC7C565F93D23014CE5E9126AE48A0B7769C5369B496425A006
0539D5DFB570082FC4F530D4ED61CAF49F14785A285BE9BF95BE5D1F88918723
0539D5E5E0C10EA34C283A0E77D91286E221BE2C8D032ADC5D77FACF63F66293
0539E73B8A8EF50464DDA3ADF538FD2DE87D66B0C2B33D56F13DA735B9703A58
0539E9C637EC00AABA8A6021CABF9129A6D0AFA8E11F5129293C0F87EC600590
0539EA45CCAE14AC37BC325355F20B2AAEBB9DF6BB5B6B6EAA34AF0476654FC5
0539F25BE2092C50BEBCB58D1539BC5BA37ABE2985BDD6D40216D7D9E3FA7298
0539F6C677ABC7684FF14B3EAAE2E06FD010E2FCF5FB47193EA93D43493BBECC
0539F9C31A97673F1371ECF874F25CE179357B1420569A0F3F64F66CD94BD22B
0539FAFA69FEF76A3D5B8C7875FEB21E0A414904F3B76FB895D3E463DF055BED
0539FB2D2D80A09BA4B93E5EFC0D2B2CFD8AF254385B8D3D5B1AED2F1AACBB66
053A081D8C89926E48E1777531DA8E28B80D6EDBC234B473E8D3D4735D9E1458
053A0F83AF15A5AFBAA9BE3AD746CCBCA060E6052C2865563F3E437798E782DA
053A227872284CF8D7D64CB582DCA76725A6A8FE92CF29B98A139CF43A3B204E
053A2286D8BCF592FF6FC51E90B5F0A52B20EF39586A143B5BCE5B2F7FA2CA32
053A2763A5F38D2F7DAAD2977125846230EED4433BB692D7340A96252BA630DB
053A27FE1AC7C7C3CFE31C86C3838FA94F687EB5A8385CD27A97BBB7276BA1CD
053A2A3178839045065E8ED0C04473A6CCC10E04C9DB52831D6C59834C7C7EF2
053A2AADF39DB449EB9736AFF300CD47AE9CD96E1559DD45A670D16CA417E97E
053A3418A7655A7436196A8CB5FF59C3A6B15225DF11AD3F4771FA26B3BCC04C
053A36139B846AFE1C3A09F07823D0F82D29C79C0AC9306BA7BBB0065AB0ECBF
053A3C7949F341C20C342C7F1F15EA1B45C2EF26CEC8BCD2DCBB7A7E75EDAF1B
053A3FEA0FBF797BC8D64138179E5DE3A44B8504181E0DD0C18BB337E6A23345
053A41A851C94E1D75900D3910CB34435CC5FE8DA9051693AB8B5D39463DF535
053A43C88BFEBF426FA0CB755C4924B51154ACA4DEE1402371E952FF6CB56C9A
053A4D758DE65882885FE6DF2BD07807BB6E7E500F69A1598E662317418E680D
053A52526A3609E9FF9E7CCC7A64F25603BDAC6F0C0DF20A772E0524B1D2DB04
053A53B71B6087E5483F8EF31FBF38269D4DD16AB006C72B916FDE0F60538476
053A55B068571819B3A4DA45EED84AFA7273294B4FFA1776043C268D69EB7034
053A5A68A6122FD9D162E39A9CFBE6540361CE166FF0FC30B4B2701236C8D3DC
053A5C02EEBA7D6CD063282E110A7C88A294095463A2D647B2E6DC1231D9BCCA
053A5F595D97D827622EDECDE6B17B3B86FC120185B708D35257704B93705635
053A5F7787134CEAA5C796B8D07F0601A9957CAB847431C8EBDFA2889BC45859
053A6533461CE06D20F76B3F58952C998FF8FA31F84A448EBB2CDDBF4CACF3AC
053A6CBE54407FA728D797BC860BB914342FE6FE560D130718153EAE4488711B
053A72E7E8F6330D9696D5EB893B1E669DED1DDC4ADEC04E40D58A7546F2D6C9
053A79656DCD5E385EEDCDCA2DF50AF8C807986A8A276E067F0508F789E8F6F2
053A7DC45323E6C83CBEB33A39C504AD9BCB45792F9E68EF1373646C5C192859
053A7E5CADFF95A6E186705D481CA61E4743B29479B128D802689503B787E458
053A88349E3FAD23056D3ABFCCE5242FA1C53DE35CCB78571D05A670B63B0885
053A90AB0F47D62B110E31FD43394653C830082A74AE30453131094B083D1AD1
053A9440F788170372C9A81F9F40BF6367FC23F5BD23656A08966858CE8A0315
053A9D0EE15F5D63D4701AC2F132D3313AA371E28AA455D763FB550B173FB198
[truncated: 6,530 more rows]
