# Supplementary material for: Data on Vulnerability Detection in Android
Source: Data Brief. 2018 Dec 15;22:1081–7. doi: 10.1016/j.dib.2018.12.038 (PMC6377051; doi:10.1016/j.dib.2018.12.038)
Supplement: Supplementary file 3 — Supplementary material. [file mmc3.zip › Apk CSV/80001to87k.csv]

05B2736261C7ECC1F674B6E40CB258085A310906BD03DBC5B9F276D4349AF46D
05B275CE3E6CBAED1DF7AF59458581DBB73F97A96D8E5E6A95876021F7A7AAF1
05B27804C565A107763B653CBA2DC7FCCF5D138BE5073051C02195B51751102A
05B27E3264159F9EEB91DB820B07424DEF5546815F275761DF727135A95A1DA4
05B27F98857F848035C556F6034DEC4B4B819EAF3C1B00BBAD75B45E87C3AA6E
05B280488156E6E3C021D2221A357641D2DA421FC1D84F9C35CA32ED33005F0B
05B28346E3C17B9DB4A01965DB74E3C156A85A5BBB63EE1E2CE789FBF94E1800
05B289B8478414A1F0977E142C0DAA6009DA369161A7F737964E180EE87E52AF
05B29400D1A35B9039DBFF8F158BA262C0D85439A63CAAFC715843B37B201BAC
05B29905EB9168E911D57E4417B168415D192AE46FF724514992D4A599A30C03
05B2A22173AB7A4E1087ED68581D456A60151715B0A18554BDF5BF0D0D716A52
05B2A27C5B62FF291867AFD742768E001FA383A4CCB790BD1496EE45A806D2F5
05B2A2892415650CA72F01D81948B47FBF1F9DCC189E8AF0655647BC34EA1E74
05B2A3538A0BCFD5B16F369944513607F4425492448279B65E88C90264E4F2E4
05B2A6824AB5352BAEED82D5343D8703580EAB351CBD9EC362B27D7CBFAD111F
05B2A6C400D2D40711BD0412DBA1904786522E54BBC2209ECBFD108DA646DD00
05B2A869F0872E11CCC0EC585C7004D573E5B88A6266DBB617C8791D74E562D5
05B2AD3C09BDBC2F626AA7847D30D7BB9DB2EA9EDB06C885354070E81AEE716A
05B2B0A89B52BB172B1ACBF7025073B95DADFB68F21551FD96B0E382353E8E95
05B2B31D39D7036FA56399EEECE06A9A9FB547955DA05C9047CBAD30FDFCA807
05B2B7D18B43C433476C291ABA6117A7D311C3C257B70CD31D1E3857F69264D4
05B2BE3F8BD3E98C525440656A079598337BEF0C915604D75290135AC650D904
05B2BE5E68550C69C4D8FF1220EB919A5B372EDD0F6C044BF88EB9E2917B823A
05B2BF4E2C3D8478F97A59D0836351523A0F3EA259B096AD6828DCC7CD3860B8
05B2C0415B35C0B69769A4B1FBEBDDC48458452DAD92325ABEBDA792B43FDB0C
05B2C71914BB85E457AF5E49424AB40DBF714734C8B5EDC7A2F3A34C29A27B6E
05B2CA092B67446CB5A738685D9A5636321579E17530F49F2DACFF404432FF3C
05B2CBD0A5CD3879EB9E0682D30A0311C3F8CA07309233DA7D2BA8B5B3114AB1
05B2D122C97090655494BCB81E40ABFE49D7B583EE50D82956CF5E72EF3299EF
05B2D13A68DD82A6C742EA7A5CDEF488FEA0CA4D8784215CC43C4E570187E804
05B2D43569925FC92ED476BFB4C29467544993097581047EE10B09F5CA9D9244
05B2DA094B1D8D18E735CA3F01BF87BC04C6FA99D0907F9F37F799BBC4777487
05B2DCD70847E277D4CFA8544F372962B5C30D9882D8C788C4D889164420E33A
05B2DE7D09816D49E0CB7745864B49AF7F07055300D2E6F0D90F042E9CF08A4D
05B2E10F723B907D95895C388542EA5653183CA8D08B9EA1397D0E6948383F24
05B2E1DE839C4C89CAB78AB2E7308D195B4A2F422DD1544F937E2F6FD7331AC2
05B2E4D0B3DFBF7A82C447AB83321C0F9DF2D217A5E9CE9769B1F271EEA21499
05B2E8D343DD5F02121086C209464186913500331093C7C0501EAE3656F5643F
05B2EE51414E5263BD29F615EDB09DBDD21019D720ECAD0ABA388DBDEB560047
05B2EE68BE4A1048C835A628F66E8ECC179DE541351A35413D07C4B312F000D3
05B2EF6AEF2A0D29D43C9560DC813BEBB25DF04651D569DB0E134A0D13D9EC55
05B2F0329751F59C71C8F628F26D2B2C87F2DF28C0BDA15832C0991C209FBFC6
05B2F3238067456CAEB5B236ABA4A98BDED984B61EC5F7EC16061C34BCA1B984
05B30A367F30D847EBF9EBD9269AA7081698A59C80BDED2172D37C7AD556D273
05B30AEE8AA9F6FBA76F39097FA92E632D81A1AE78D38017268B1D152CDB8D0D
05B3208941BC36D055B82DBCC18BC822D2A0F1EF3F0DD0D50E2D5B01E662B2A6
05B326B68221B8E09F5A0C7C5EFA767FDE770EEAF120DF5EBC8D3142337E6CA4
05B3278584B2C453E4EE5F297B8A0808D3C2A05DEFFB4864A6BA919C5D2D667C
05B327E3684FF16ECDCBD71380A68E0E361228C3E552D518A75E9BFB9E336BC6
05B32A56DCF4D1D13A587B94F8B746C08DF7E9A0B9BB98137E8CFEAF7B56EF5F
05B32FEC9E3C13E6C6CFE79FCE3C6397D5B98642852D6D13F88F6B232764A417
05B33105FF0029539FA630AC94B78480245B517F71AA29BEA9E66F956F3F477A
05B33476125C230ABCF74D21D4EB808F083E83D69199F76905F5B34FEEBE0DBA
05B343331025103165FE2E51E41931FCFD6C5763AF64AEBA298076DE0138D60A
05B34352E77DC39BB1A8B5B27055C30068F9A80ADCCA483507CD3BADA98AC545
05B3490BEEF79D727260AB61A4BFED9CDEADB6459555DCE0E69186A51DB1EE64
05B34AD156E4FDD9FA4D2D581DB93A567A63A415023B265B47A900B10091F60E
05B34CC47E9EB4D469AB5F2471A1418E5124F08BCBDDC4BE51F46EAFBDDA26B6
05B350881AD99CCF21585064EA1142F887A57E4BE0A21CC4C3FB984B92118C1D
05B353A87C8A2B658ABB70614FD1997EC4B42947AD4992DED109A6053C510B6F
05B35893EF58413A3C88FD00E6378F51AD7D5DABAA6362279A7539D32C107E62
05B364A3F178D6EC89FA3CAAAF6DE09A19D5698450740CF2FA9A13EBD12F0409
05B365F070D1C8257E1D085560F79DEC76411B8A7A0618DF2981AA29B702A188
05B3681E2448D9D7926C2F205071CD9CA1441C954B98D82DA017BAF320DC5FF1
05B375F037F7665F0032E24D331CD27DC41AF91847A5F75789414558FAE43862
05B37C68A9D9434FD15CD4FE242B08CDB9BD4A58B3BCAF36752875F0EEF99CF9
05B37DE091F08DC4C07B7B847FE8A86EE26F51A72E0A920ED50A55C14CA35A0E
05B3820290B7E48F7630106FACEAF0DB6A8F4CEE003CD61872496380AD0A90FA
05B38C1B51AFBF1BE92544931D11B7D5D9DB5EFCF53F76C648164813031CC4AD
05B3A62F2052983215B7245EF0E3354DDB47F7C60C9DBB2D7E0367371AA30A2D
05B3A9E0F85FA86AA1798E71AE7D5915A8A9275A4B2A7E7626A20A801DF4C95B
05B3AB587222D821E2A114FA498A2573BD736E4628A8234029FF8D3ADADF2F77
05B3C07B58ED5676F93FB7F22609FC152CF80D8DB994351C68852494E24B0D3A
05B3C5D80115D637F67D7B3672F2CCFAC34E254A986C0E3C295A5986F74A3E17
05B3CD89E365245BC22C7EEDD39DC4B089B4F889B555AB219429773CD47C2A87
05B3CED14BBD7AB826A000F7FDC0D6AE52CC57EBF76DBA85429269410FC0DB9B
05B3D5192FF7288B4B8B187972916228728388702A2F085C38DB23B5C76D9086
05B3D5A47863511AB97BCE72CCFD6DA64F17FFE2EEAEF32B444AE39A623082F8
05B3D86B3216728E3EB6F217991C4D12D7B19353E21C29DCCBB43D8C46BB6482
05B3D9F24B04BDADA00AB1E0CAE3D2CF2A19C995B4A0925C95BF6BF53B6064D2
05B3E3083C78A9CCCF65AFF30976809C21787B3A6101288EAF7E746B9841445D
05B3EC8164D2A5981E43B816D19B8BBE9F81B7DF509E7497C8EFA356E9FF6C8A
05B3EDE14A11EC7646B09388F4524E42780D9FFDC9783900AB9A08EAD026639F
05B3EF352DEB34A2F386A40FE6A22B1BB7E6B714F4B0A72681BAB22E74F2B5E5
05B3EFDD9E4E1E38988528A370CA7CB454F95707C91324CED83E76CB25558EAA
05B3F1468D57EE1E0DB5A20BBAD6BD554DEF0E353C7D473DF4F75EF6DAF657AC
05B3F38D9A5AF31148F2C9BF25E399FFFFC09B3B780B2C0EBD756DC17B677539
05B3F758AE6BACD8098F6604BBD47AD3DF75667FB6CB85E31B5485529EAE0C07
05B3F806C66E23F843E50056E9C81DCF2133A57704D0A132B6622EF3C19A20EC
05B3FAF460A34F8D6390420C6598AF7E79623B6A73FBC526B803EFF9A82228D1
05B400EFB0F331094D50326D919BC49DB2CAB6E08DA3B5BDAAA19B57FFAEE425
05B402A8DB17EBE954C3D7A3F5A634CEBE7BB557576B04E7103345389F5B4DEF
05B40734A09D4FC0F7F8B337DE2D409CF83C3ACAF71DB3F2AE582C60541A5AE9
05B40923FF1C6DCD62CE43C1087A016903ADA2F41A9E857C5A92D8593709510B
05B40A53362DF106EE128922C6ACB48EC45AB94E54D7C18B2730F4D9D14BA985
05B413F20C7882FCA6C071EDAFCAB0FB1B0B96BBF1547D29C9850880ED3EC7A7
05B41571145A2C9BEF89974C515008E1BDE66D8E37BB456F6D261B3A2E87B30C
05B415C8BBFD3C89309C3A453316279D713065747CD0E99BCF9E6108F20DD1CA
05B417B4F401CFFAA4000D4B912A974BBADC0A49D8C27A5F1A81FE221891C4AC
05B4188F22795653CD0C4FBFF673102E29935A5E660CFF5F830239D3C46095D2
05B41BEE0261F7478C2177C7C41BE5DB65F39A0383A8D646971FF088DEEC8A02
05B41C55BA93F3E2836F66B9146D9EE4E74A0823588D69689C28373EAD31CBDA
05B42153AF5DACB14BD7BA3484C6EB4CF3DDF9879166A2B5F629BA58D302D888
05B42B0010EC7C76A9200DDB846733A3D214ECEA6E5C0874368E0291008EC887
05B42FFE49A85F0E83B3051C0086428FC6C9A1D1A90CCEF7B876795EF0865303
05B432249C8F97CDE85DBD3274C7D47253B29170456D07037E030EE0017C4BCB
05B448D74AFF380D3776166D7924FD0EA8A3BAAEA85A47B972D688E046C52A12
05B44ADB241DF40AD1758376E1234169A81B8A6B57575143E896EEE1FB511D48
05B451B36FBC787DB274D0424F3F940255F9D2F84F74AA2B5393A9FACC5BEEE3
05B454BD22A0D28D66F054FADAE4E50DFCCD3E5B775558C19CECAD87D8871178
05B456D56B2E268C40B642FDD6A4FF87B08C657FA2D401D5E39D17D60EBC6094
05B45BC433CEC1AE6C8ADFA6F353F3B33F4B68A23BA2862BDBE19565F91DB22B
05B46005C3991FB4BD261D8579D9C31BB0FCD948200ECA46CBE56A3F877B14DA
05B464303F1E746E3A84BB65FDCFCE1BBADC280A4CFC25CDDD64FC331FA61B5F
05B468D5265D725557F0C3F6356CB72222EFD92C1B5A1F3D7787D852EEAAAA7B
05B46D3AEFED1B826D653F05459591E6E95052A32A205E365AD560BD8779EB93
05B47E30AE888144FD870639E15EC3DEEBCC3AA7FD3DBAFDF9D9B76986A361FB
05B481C19DDD6359F375E71D56C9138858762582FEF20E7499B27B837BD5E8BB
05B4836E2F5CF85123CFE8C968C0E096D7906BDC8B79F212A707AB286F5E8AA5
05B4842189842A0748F6397150F2C80FE4CC09D20F69BCD68B1CB1FD68B906ED
05B4842D402C2DDE7503F60EFD3672116E67B7535AFEB8A7D3C392896DF8B317
05B48D606240E041E41CA28DF803AFD9EED8320D4E697F25FBB78127955D3CBF
05B49207A9A6E2FC0B04F7B14F6EC1CEFEE5232ECBE2F60008E2F0A2E739F1BB
05B4922A69A606DCEBAC94D38F82F93B5EF3282754C1FC4E9F82910279C525E5
05B4A33047CF7F2C5CE7D193E79D793549DD9726C933EAE4AD26757B598371DA
05B4AB0C4F3CA34A3E7F02D5467CAD9ABBF1A9749EA24FAF00C0D655813029CE
05B4AF81D757C8AA7C0E20713C52A90C40D3D8BA5B317A1E2C043BA6879B3B20
05B4BA06363EB540DB5A643B816023F450B3E61C773A31012C4F62A6AD0C8978
05B4BAC6F9EC51C06B8D579B2D7E59DAE841E7E9EF1B202A9E5043D55795A36C
05B4BB2EF33702B1394F77C03ED126DCD9DBFA379B6FF039EFD16D03726EAC65
05B4BB62F7DDA13F96AB0A2FCC105AFFEB5975B7194BF57999E3002061CF72B5
05B4C74F7F59C341EDB7B8E9ED0F0F2C5594B8A2C904E0D66024A382CAA3CA61
05B4CD61DA64EF862FB0C3427819347BA98F00AF1B13B88EA70F98BAE30276C0
05B4CE3E494223FD35EA57C163565E9942E159E6B8A1C0657F44D28F3D739B72
05B4D042256CB721A4A18D1642B80DF384133562AC8D4D685578521EF2A8EB4B
05B4D084F294D88BC5DB867EB718CFDD04F480595041696731703C8F35F6D225
05B4D2A2BADF9EAE177205ECA1CC607BF1F255AE27C53177F11174D3F31EAD58
05B4D70BD245306995ED917962CCBB9FBF9BEEBBAB702398FEE0A32BEF8FD897
05B4D8E53E4D5B239C6CDFBD792E48AA4B99FD56A9AF98C15C5547CA8F5AA132
05B4DAAD4AD5B80754F7B0E75FCA1C7EB28002E80B1E8AC793C27F7D8C98432E
05B4DDA5C658E00077E6BD2406144F869FABD7F8783014802ED50AFB1D762EEF
05B4E043EB9AE238BCE4CF39AF0986E7E903F4881957B80F070AE10DC5E5990C
05B4E59775F635607FE6C778733043A46D9314778348C4937A1ABC42AD4221DF
05B4E63FF3835C67E54B1789C4FA0C5D612BB176B45D8EEBCDFFA6F18BB5A40B
05B4F04EF77A51B806E0076E455A47CEA982755E76C9397702BCD8F9DD869E24
05B4F3076A6E1D1B434F4CE758D2467BB6A3C0AF7AB12B6F1D574D076F07210D
05B4F6D465F3382579B0BEBB26B9EAD14830EDA161F0F7ECDD5EA2A78ACC543A
05B501C7D59CA10A8CE8201DC9270DB18A31CE2D4031FA2C40E5CCED25B03EA1
05B50391472E0618C5B6384F1A2918A2079E59B415C1D4F63DE81E42C395D26E
05B50445D63A205AFDB6775531ADD1644E280F198D9B827D0D242AB0EBFDD414
05B50663390769EE121098FB323510E29A046F44FC51839E7751194851AF4745
05B50A7F613A3CEE5F1D86A34AFABEF66E3112D7987383776BA5F63669FE8C95
05B50B944738C1D846E4C5C1DB64318307B84E0F77242B90856F6B9961FD87F1
05B50BF4B5DF98D2EDA010557698937417A0C9D80059706D8DED33AF836A3F02
05B50F017E7DC0C90D86488E1CBAF49DC7DB1E4D1FDE430DD4C10CFB3FAF3E63
05B50F481BAC611EE31E92F10445C601CADBC582D53E0D32C4A5AA371A0EE86B
05B51BC282AC43E6212160E17BA0363A602C380ACB4545F00F07C6FD4A65F67B
05B51F39FF49057021F73F3880D685F0674417CF10D0CE0A6A9F75A7AE21BB58
05B52003B17E0BD1C71C82F1DA533D41185A9EFB91FA3166984F9693E14980BA
05B526AF3D8C78B50BAE3A5D97543CCAFB043106A3BD3792D71DC796FBF0A824
05B527B2408A8C2BE9FF9936E4E6B737C3DBF8A6D16329ACDB90AEB8F9D0C45B
05B52EAFE5492A11F5585CC7104E1EA77809F0BE29E1A7CEA0CC8909FCC5C672
05B53FEA5D3A776E0CA603D483A4BC401B5E07F59AFFAA637D320A1A4398720F
05B540C39D3C82E2B9DE7436F8B02CA9415CF5E962C5C110E59F27293DE0EC98
05B541900C0A4F44B4490511B7F31238C2AF342E1ABEED5585F47F584168286A
05B542F3BC940EA61F4735D0C2771CC2F25DB335942348372F49F6C31DCDCB61
05B5483AC32BC2B66DB5AEBD53881FF47E72F20A71FFA11366F8D19167AFBF8C
05B548EE65A10035C88AAA6C5E569E6B0B7E7737E14DD6CD23FF80B368AF6958
05B549F6EE376A592227B344417B8CBBE48CBF98308E4BCDAC6968A6342FAA79
05B550A50612DA8D01F13D84E00E9A3143A6E76D8F9341DFF6DD77A0475BFA6F
05B550DDCECC19B49DEE31A8B1D979182A3159418A4174FB4BEDDC84A5B30553
05B55966C40FBB4C0D3D93519F13A5150C90098B21776F19838B81FB6944A02F
05B560CBD3951040BCBA09263873D0D9DFCEF729A943BB6706BB8A3736B091E6
05B568C733F707B4F271C44BCD16467F38AD2265B45A4C02077772A58879A72F
05B57228650804BDE44ECAD9367B491342C11D51044FA8CA66873FF101CEC2F8
05B57E9B560EF5BCB33756A5A3DF710A985A858264F5D32E21714AC21BF16917
05B587000C36B542CA17A4467E875EFE8150D43390CF6E8ACEEE111C398773EB
05B58E4637B165443FA61A180C12A2A721662B62E12E014B57647B5966F66943
05B58EA78BCEFCA0ABB746EC85D46B0282E153F8D220C137F55B0B90108F2E71
05B5956FD93BAF2CB5031093C695A259A6D9B6C373DB3CFE76699BAA7A6EAD8D
05B59CE465AC4859012A5F408FB9029CBB05A37BB22BBF6F7F5C5986889FEF4F
05B59D9BA88DE0EE96503F0F1FDCDBA294C446318B3F88BAA809A8963E76DA28
05B59ED5B8C73187A00B1596F46AA4F057818732392D6DFB3FD9B64FB47FB415
05B5A2B53510CBEA5DF93F9F1A151AE14F7618E2785BDFD2567E1CDA1EDAB297
05B5A46A724D2F70F0A62B557F773FEF04E643630C732374C60B5FC16D3AF56D
05B5A52AC70CBF8177F0E8E95E28F8943B96E08778464BF80290BA506FC5BE29
05B5AE2EC64D70C8B61459838D4B7B62ED31853B82E630291B881AFB660A59A1
05B5AF52CCA09A8036C18CBAF3F3B01647984C1B6DFA3C37E18CD4707F7A8D01
05B5B924A4ECA1A688EBABCE712416FC3F00E0E13B2616E4BF4244E104395394
05B5BC2E0C4FEF5A34986C5C39C1C371114A6A8F6F8F81658BDD266F33764F3A
05B5BD64DC4157AC7BB14437F75DE6E24FBC95F35878028F5664544EB854C110
05B5C6CF1F8722D7D483978A4AEDFD62A289B219980E0BE91B4431FDC7AFA491
05B5C74181AFDA05C2A5B2227D20D9EEA69E0BFBCB085AFE73345D3DAD38733F
05B5C9DCCEDBD29BAE95C1852C296C1CC5EA79BC9DBAFFFB85D3CE51AA006F32
05B5CD7DD207E1DD6B8C19105F5D7243D375E6A2333E46725627DFB533F5D623
05B5CF8389FBB1FDF469381773293D29D2AD1F374AB35D7E39AE03F7C92170D2
05B5D3583799407177029A4D900F7FC081043D74F7A7C7110ACD7177023E6F33
05B5D783424FA5C803DB318B510E778BEA875C6527EED805F37F8A9D3C1E04CF
05B5DD3178BB6FD12B0840E90C7BE4A86D67E8EB688654C1670C860C57EB1630
05B5DDA6083DC15BABFD3B7C9F07267754557D5EE82C6C08AAAD7328768683A6
05B5DF097D49825CA6CC66BA179D740D1AAFBC5C9B2D7E8879742A14E658FFC4
05B5E2E71CECAF858C829113CC086F30DD83A908104C362BE9E0DED8C8137BDE
05B5E7C510E6FA0C9DD638DC336DEB0A297691F775DE81573EA736837585A766
05B5F5FE579846612EB26CE9FD1183227B3CE11D486BED257866680926B96720
05B5FCE5EEA65677A402D2D680B6042F3CCA62B0F78494915A15D4F1AC947553
05B5FE604448A8685227281FB9245BE7AE422B7FC8AD9AA75840CA6169449710
05B6023ABF4151742402BF33F7399840E0C239D0365E6BC5C58EB77B1451B380
05B606CF85EFC290FD85E964CD5CAAA3BCAD204E2CC3271C72461559CEB48E00
05B61100F8B71CD50E4881C5B88815CC3D816FAFC27C7D6C7CDE338EAF6AFF65
05B6112031E6E1A0346E28B4EFF1B1E2613B415C51204645BCFEBD38F7D065AC
05B6182A3A80251127503D1C2908A62F8502D21AF7C6D86B4AD51728C6307B7C
05B619640DD65C3F5B26DDD8F3922F6BA6EA4A5AC671AEF0A3439A727DD22FE1
05B61EEA85614B50ED3AE5A51AC6DC6B4564724A86BEDF56AC815BBC1F96178E
05B61F1642EB29A1A083B6D9B171334BA53E92988E990B98048F9103A2919B0E
05B61F2FF732B3CB1701DB70A17D0985A7C91B9AE9BFFB785EBB4128B47CF9CA
05B61F405A1341D11A359F79A945E4BBE131D0096AA6632319B2992B330D7957
05B621071A3761B48378CFC732BA1D429D665798BA305EE6968D0FBEF75490B2
05B624B54D1906948D347A5367C85080FCE475505BAA5F061A753A3F9770987D
05B62554C4F7D9FFDAFDB5B17D3A250F95E2CCB0722C3C6B71B639D6D537AFC0
05B62A56986DFEFD8CE0E728D08A6624C5D0B06D54A743C63553CBA68B34B04C
05B62FD9D96BA66A5B2D72D6952227B9C7A521643435A2025345139187230A27
05B6316CEE8DD248074330FA0E31BCAF507F9C57664FE8D03FAC1443CEDFA1F9
05B6323CC058863BF637D304F28ED79554385166AA5808B919B70FFBBD1B077C
05B632F260A1F514B1ABE5B70A905134FB55FC041DECE5EC7954155BEF8FE85A
05B6452EA70780856FEBD238244D42E78C19D39EF1F48893FF8EFE0A5244713E
05B648DB2B58858F76376B3FDFFB277AD2B2A316F0C8D57BF41A51D3B074AC2B
05B64EE4C52B3B03DE9187499FEA205F8945B1918014AAA19069C3DEDC3275F6
05B650A037BE231FB0E26037A10DEBE1BA42CB2E7E9F1656039F7CA6C669EF42
05B650CD4AB92C6C92AA6D65DC2EDD9401ED867A89BBCA397988CEB262F116B8
05B65CA7148E541D4AAFB102547F77EEAA0937059F9533D07E38DA8DB868B012
05B65E97C648222204E29DD410710BE2CB60FAB49681E3477BEA551A7547DA16
05B66C2164A4CAF35ACF771E62AE40068C3EA997EA1B155C00D4689052B97E48
05B6714E05EE0E65E62F9F7FF974E05FB710E59BF6BBA63B35ABBB0C0F615CE6
05B671E06FA0EE80C3A4EA17034212F7BC0FD07D002035422C36FBEFB7484C7A
05B677A3EE67B18A03D07F77BA455C5CE90B119F3E5D352D5E0DE3F9E4012474
05B6803532B1244BA0F137DBF318A6C8F97C5D07D0B030BF404B0694342E38CA
05B689D0620922080B16D412569A61551E6A0D573E9E085CD5DE292F8ED1FE7C
05B689D429B0ADE963FE347FDCBFE51682811A55FEE03B17D1162979A20102BA
05B68CEB0A83C0E4BFB9A21ABA0DAA38903728AF16D09891FCED654BE6A4C268
05B69580E617F2C49895546554AC077D762AFDA52215577F5801555FBC0A0E54
05B698998C03019B36F73A126711D35B16DB1284788D0F42C4FB9DD4F7C40D9F
05B698FA64E08CC0AC7044AC7536F411685E9F4502ABA0C3D832A77A004AE981
05B69A31BFD9000645F5A91C8783BA990A979F6B9C4C7AB10CC7D2BD91A7DE81
05B69BD6CB93FF57F2E2DC8743AB28E8299BE5622D00F92D7B6770ECED9511D1
05B69FA5A92302D8147E9F4BAEBB5B3CE4CB40B6C4E0F9ACD3ABC8804DC01D14
05B6A2B00C828653D27FD4CB7345766EE143F54A9EBEE2E0AC1CC6E025E8791C
05B6A6565FA6F59D56196665E1BB005D11919E2B081ACB904EC5F6BEDBF29E72
05B6B513FD23B5CD1BAEAA48FEB74A64C9EB3BA1B088F9BF8DB143014C97E0DB
05B6BA1145E4FF20EFDB6866C276B62972A6CC8FDB72E32B8273E7949D2C878E
05B6BF554A97D69769D628E17B9BDB81BF644FB22DC7536BA39575B051CE1CBF
05B6BFC2EA3C10D89AAE6AEBD3DD7900D4055A0329E4C5F0871160BB788CEFE9
05B6C2DE6D2FC89F3819E0DA62E45A7631D752ABAB29496DFC9498A27FE53548
05B6C5C902D1C603A3DC59C00358A36E0F21BF3988F8A0F4037BBD67D81445E7
05B6C65D0C59B63BAEE10B336F7D35D8B823B5AA2E20DCBA1A5DCE0210433FB3
05B6CB5BA05F6A29534E64E5FA659F8E06E4BFF0A73812578EF11030AB51A7CD
05B6D885A735F16F31425DC86011B93D8D7E9CCE622F1540C05751580B063883
05B6E00B596824C84A6BE585BDF866C782FC4576BCCB1B69BC7338AD0CB18BE9
05B6E15C15D9FDFAC8E7E7F925C0D69FC73DF1E52F6BD4A9EA8CD75B5B4B2628
05B6E1995E55E30796C3E9CF871570EAB8315153C420A685D5EDF9C97253F0C7
05B6E511143D55BAB1345FA296141415E7B2EAE53A2D353550A4831FB1F57552
05B6E73C8AF9A61FAA38C870D090DD636DB14AE901DE3F90B1FD6B64D99C10F9
05B6EB6185523F898F29F79CEDF26A0D67C5A6914138663497655C6876649C17
05B6EE366DB27414B6A4D5FAB1B5C78FBE17E3D4A8D456435F19C0EEF021CB55
05B6EFB24D52D474177BD27B92F55EA569A2E15D46F0F4585745DDA2E125AD84
05B6F050FD302D6E4D166DC8EF1F627DA5AD799A47F6E856B11D39CC879073B1
05B70180B19225222A35858F34A1EA41CC6CA57C3D1FBB39F02EF2EB69CBC5A5
05B7022E0E33AF1201C66BD6006EC41C2CFCE64D8D4AF37FF2A9B62E2B5956BE
05B7025685997DE571205672A6F8A054CCD87C180028E8D941E1C5146D33CBA3
05B70EB3EA82172B09A802FBF8844957C127B1FC2D25E6CE75B9E374F55B4A1B
05B7181990A07C691E68C8F8A9F8E87750B36CD17A01DCD43D4CDF6C3141223E
05B71BD3EC9399E47C2C7BBA5F44E5AE47561D30A5B6A648094DFEDC29F8D201
05B722B64E4E5C1D5F11533FEC85B78D4C987044EA939A377241684B48169B2A
05B7261A7A16A3B19BF97413851BF6E3D86FB5C4EA683468CD17902AE6CC8116
05B726BD637A93A5351D887EE1D2FE679ABF7EB395468E4466EF0FCE6B5F2319
05B726DAD2790D67F3EEFDD6A5FCBA872C8BB5C47B4D7BEA962391B85A0039A6
05B72BC63F68437DED9622FF16A2459EB0F834822AAE4625C6A6FE189914466E
05B72EE58DD19E648F6F9DD83158FF9C180D474B182386A382131ED773EB8794
05B73C6AC1BEED5491EC57830E12B225FD6A3362061E1FB5DD809B3E65915DBE
05B73DB5ED1592B0A4F0613CD4034A97D8125AD7F419DB0A933ADF41290A2AF7
05B73EE0D12C279AA1F421F878FD77BE28787A4740C85CB9BD15B47683BB0D41
05B743941FA631BE3E85F304A48AD46AC71C6E776EE6FD4762CC725A06964D53
05B747FBD6F78E5A6E51A69976F258ECD7F3E29BCDC517297D9A5553504F3BD4
05B74826B60FA7B0C8FCE10825E6F13A9E8DEC4B959F3A2324948FF2A8503A36
05B748BDDDC2EA15473B19D7EC7E95DF6C74FF7FBC05437200DC73AE6081F049
05B74EEBA309B11B4F90C9AF3C313ACB63BB6346F54762EF525955946A180DC9
05B751E9E21D4D775F802BFB7E2ABD87E1FE035BD77AC531EECD0431BB221225
05B755121154DAF14D2CA061E6E12F1A5C01398403D4B9C34C29C437A2AE9D01
05B756E38115F8DCFA173B6BACB9C15DEFE8ACB0358428CC955822887B937E6A
05B75AAD39FA8CB64D48FBC8CCBF3B286E947092DE66A9A2464B115BA644DE77
05B75BB1FC11F2A7B7EE6D68B30145BC554567A98FA97247508AE8D6C27FE8CB
05B75E613BB8A52708714E954A733E6C4C659BDE1044EDBF72BEE4354792B9DD
05B761BC966744FFDE78E12B68D5035C3D8F55ED26203A84538540546673B265
05B76AAADB6F3F986CEE9865B18A34942BC5D95D28DAA697BCD286BBE871C30E
05B76DB3ACE776CCD6E964672433759094B273F1F77916A9D1B9D9741D858725
05B77001F6D3DC78FEF9BD09025D38E65C492C02D778488A297A0F25562874A6
05B779B417410059DA96A0238120AD83726A55177C9472F61AA03E1DFEB4FB76
05B77BF50ECA7C3F9290A44C51630F0A52DEC640E1C36E26141ED19DF1ADBBCA
05B7806DAE523EB88E66C48D76F35BC646514FA7D3E7496C35695FAD967CFE24
05B791545D8CD0AC4C16756F0AF141EF5F7C843D39C662DB2D187D2664F5D546
05B795FE90A44D25F3C8BE58EC4F107D147A4E6301A7FAE193E24FD2E2C85B9E
05B79A0FB53C3EB0F268605D992CB395A60CB830368DE5657A640B1907AD6B59
05B79B6D91FED5062DAAA866685738A0C40F9AFD0FCCDC0415F31A37AE744308
05B79C474E84263B9B0F6278BE2C38AC1393BD1D1683829B13A345B2417DB559
05B7A31E7B25B78D69337005B017A3C1E85283F2E18D9C44E1276A959616C07B
05B7A4F9A38CD6AEB5A994CED606A9F7C84CFC6D816F1E68DF2B3FE4BD5CF6B0
05B7A78D7023081DF0A35149FB3BCB9BF4536BE06E7068C75238FD3D429F6476
05B7AB92BECA2C389B25BFC39094874485ED4954A2BA0EC4DE6ED15DD0619334
05B7AC302ABB708CC19E0DAA300EF92DE79EAFBA52A377C1EA2DBAA1D3DFDC2E
05B7AE19249D9B5D3391FE515458AC8EFBDA82F3503D2CBE25E1B09BBFF90D35
05B7B8100FC320D77494019F980B727249F9F4754E2D81E05CC562886BDCC853
05B7C30D6AB7746E273C6C68468B0593AB98AB49B81AF07EDA76F4D14A71BDB0
05B7C60DBFCF3B3F380BF1B5BBE6530441A3EC42703156C57D520E9511C13D11
05B7D3B10CB49AF191F74D19F0017F49886DF7690D72315A2597210D83382697
05B7D4FC0E229EC3277D1EBD39C97B276172D45BB9246CF20A1D19B65EAB497A
05B7D597480C270DD5A3D61DA626C819AFC367A0F48711422C184B9A6BB17E1C
05B7DE4761884769484120663A05F5B3611AA4A9A874E7B63B1532E1A13B6A34
05B7DE9DDC354ED1BAABA64AFA2DA9D368E5D095FA0921B17AA79A7CAE6A0DA4
05B7E8FC2C43385271C03BB01F7F1D18570D286C56596BA229302E35862BCE76
05B7EAAEA5E216C03BD788DEDED22F634171D99D6629AFB7A70C0E24CF0C1B34
05B7EE12BB9715263319B6783069A93828F5EEBF7AB339D181D4E9888201AB69
05B7FD008EE55BF4F0A5EFC6E30EFD1E1B7CFA06827B9E9E89F78328AA917907
05B8095B0ED4FE83F9D5833CE5597AB164768BDA261DB82D1D7D1835E397E9EB
05B80A71C2260FB45679E467CE69C2294AA7B759BB13F607D6B32BE51C65A3CA
05B81137102E9DB3687320B463B697B8268CAF14D1054035D790B6DB970179BB
05B81240B2CCB783A976851B66137FC647935AC6BDB00465196DAD8CD71CCBBA
05B81FF94C9A16D78C0A92517771A99E36CB08F2C0F77DD3EA3053DF27344277
05B821229CD2D6E56C6C402098F501EF50D24C4C642806D676688995EC6FDCC8
05B826BB38F7394230A09D8CDA585BDCE2AC273B4B53CEAEAECD0CE51C95F736
05B829C730431071A34AECDC003A6E037B60253ADEA555CAE380ED525D9BFCEB
05B83CAFEA5B8569A1A91D71794B2253263C7E9DA1261EFB4BED8A8EB111FD25
05B83DEDDAC6CEE7ABF380CC0858AA65BDAFADB2E83C451B5D718CBDE3FB9980
05B8428B3B7C82AFCEFFB84DCFDC4B62248CCFDB4DC0D06F61E60F92A60BF873
05B846DF24C3F72C90C514372622168E0BB306870FD5792ACE62ABBB99C63E86
05B84D250191B5EC6BA67D0A768A2317B986AA51C2C8A027C21EF73D235E48BE
05B8533C1A46FF9FD5C57718BF0937043CE2C07F69B711712EC6B14BC310EA51
05B857A24902FCC9F29B1FCC3C331C9765E9F582F9E64679BE6F25502A98882D
05B85EBCE993A7B9403F59D7A38166975B4A31729EC4DDF2369F2D7593CB4339
05B861CD1B87BE306FCFFD9C1FD62A4E769B7E2C28A70BF18F3BB58A7A4160B5
05B862564D44EDDFF071BA3BBE20EF7B8D745BE94FF5CF708B798CDFF5B2040D
05B86DF09D87454EFF3DDD5FDAEE5DC12F67A82867DB4DC9DF636C4720DC0964
05B873A57BE45D58A4E5168857C3ECA06939BEE684A2D4886D1A84A0853C38A7
05B874039947C1A9E4FE6B97F78FA54F1727B4DB7D922F63DDA34FD9FEA1460E
05B87743EEBB627E80E8A44DE679F8169089CCBC8C4EC17BB41B6F368ABC6C49
05B87A6DAC56001D452BA0BCDABF58B732148B89AB69D525396ADCBE99810BFF
05B87C122A5BD3490083A0816BC9E8B5F2640697BF1A2FAF7F4EA976B9501F7E
05B87FB4E3BFF9AE467B20E34AF624AD05A3FDAEBC0C097D657418A7195A950F
05B8810EEF0434283CF60AE5DD8B34088A12B4701F25B764C0D1EF2AED62AD46
05B88BCCCCCFBF69DCCF6BDC60F10C9BAEAF7BC07EB86F56ED984453A9FFA2C0
05B8962CA160060C05C275C54E4A51ABF5F7F284E7528DDF283B3991C3EB1498
05B89AE3D56E461CEAA2F5E7A998142F268204B1145D573F943183A6B65B1C2B
05B8A60E091E6C37E691B1EBE01565F85263B2324772E18F8FB0F92A8D24F5D8
05B8A70233999B7B7A073487D5E78D84EB2677DF9CD148449DFAF83B220A57E4
05B8AC065741E7FD889CA81E8CCB30C21BC9C33091F46A9FAA83C4FB344B87E8
05B8AC5A4528F5A7F94ECAD908D0CFDB6EC6CE6B21AD88012E9D80CEA7EB2CC9
05B8B44D479F0B38C0D37F0C37AC75FB35DEE87014CA7A677431F319E8A61884
05B8C0FA38E8B467D0D2E33A98C08EDEFD47B73DF3F25CBF22B9A3112EE99372
05B8C1F6FD45E75F8DE89FF7913593904A669D8C715D5E5E42231FBAC3ED0BF2
05B8C99FCE04925D5E6E35FD76C18870E6229D2379EEB2ED7D6D45699DAA33A3
05B8D085C7F5245D082BF6FE120FC7CA1C4171D95493C24076D8A1C963B8E82C
05B8D436ECF3631BDEB6CB85E6983110CB407D97B9CF001F986E6B63EA0DFA4A
05B8D63653467AF8006AA032ACE3760671216D7C88455924E822F9E12AEFD290
05B8DCA5BE55DB8E0C314F52BA13487306FDDF3366EAED21123A17CF0FF47D69
05B8DCC4CF37237E6ECA0EC5D976769D3883B954E4D4FAA90166F50E5B420F5C
05B8DD6C0CDACCC76F0DD6E2E538CE1632983BFCAC88AAEDB93745EB7EA1443B
05B8DE2B61C9894CC92EF088088A9E04D6E38399E68D235570C5915DA00980AB
05B8E24CAFAD8A5849BFC0C5C0ECBB12C8F3F817455B0DB5F73ACB6F16AB8935
05B8E499EE386CF13596C69867A4469DDD3831A069F1F56D31DE76DA8D9B16A3
05B8EB18E2C081531EC7E5BFD88E9B8127F7643D648796B3B6ECF02E8182A56D
05B8EBF2A9538A3F09FA0EF7D25C22D5CD6928CBDEB202951BB9D29D730E0471
05B8EECF65DA61F91DFAE03A1A1EB3BC428B5D6EE59AEAE1378058647DB8F86A
05B8F26409011F035B04477FE5A0B193B6DD2A72E2A3C680455AB8C76F03F979
05B8F5C544F69138531D3B5F5F349F9F41B7665B0F32D62A6D441582C5E64F46
05B8F834C71D3BEE005DC110C322EBB81FCB9003559AA13B27FF5788EA3AB73F
05B8F9DB55E6FEE25883471C2E4FDAA02F6F8075D00C09882F597C2B1D879FB1
05B8FC09B684353653A99F57E474210E7059F25E5217F440273DA37492F3AABB
05B9044898916EF34596FB452E89D7E14A5F9B228361C1B62F039A414765F1DB
05B90C17627AB6D9006FD6E440DA6F97BE40E33898B43550D2D921BF56E205FC
05B92724F22D8717E9AD48E62D4C62384B49D9511FC3FF1AC73063466DCE7F43
05B9305256E1A9DB1E90B6036B4560D240E9C59E32DD32D1B51D82ECE19DDE73
05B935AFCE26ACB9D0B7D9A4AA18133A8EBE00F74AB954E50BD8221B345167CC
05B93C3AC1C99C4B46757F2C96B405D223706CE8080D2F0414EDA8A70337A320
05B9510E39CDDC0143610D70E6447EA168E14B39F4FAE9DBB11C08C448EB3590
05B958CD429CDEF854E0130D58F363E6D740DF03BEF2EB475DD33AB4D179A4ED
05B959CE7AFE02AC786660A6AB680DDE6967DF9C76501709ADF5E581EDC48B92
05B973C83D205ED3CB731DAF357F18BE8BABA15A9280A9ABC73BBD7CB2CD85AC
05B9745290DACE969E935FEC794BECE6CA5DCFCB5F2901221A270CCFEFA182F7
05B975E7223F866B90F4C4E7C80B728A7EC02D5C09077A166B4038990900E21A
05B985F928DE7DF426AF1CC737FEC73C0A866EA1F6CA18E0A7AB8574CCE177F2
05B987A186FFB048BAB9B83CF2FE5FCEB5BC9F5C9EB4FEE3E935BACF679541ED
05B98B3826C0832997188876ACAC5FE8ABA0A137B41D8B3C9D637BE8C02E6443
05B98D9A4D7213044E67CAC01AA7C27FF2B3678C93F2BA647E7DC48B4300E071
05B98F8DBCD0C5752824F675D8124E57C1D10E77F312CF9DDB0E7D16961C3392
05B99ECB081D31EFB3ECC704E68D5114B413EDF745CB9AFBAA3F35609DDD410C
05B9A808D06954E1FF31ED7AA8FF2E5FACCB81A8A8E7B6686465CEE6DC16E711
05B9ADD0E131D869D04288DA9683696ADF82921F3D917CA17E47F71162768E23
05B9B1724D5CC06B7A80C4D5B8D247984092EF25680CBCDB6A461B77453D3C8B
05B9B2C6996B408ECB7F30E1C56DE5ACB7174E2F5E93D643E68230FC32E0C86C
05B9B8D1E00952F4CBBE3F789EEEB64A3E4E3338461F5CE4783AF6374FC255C3
05B9C31194A39F4F84A53D402AE86C403E4F5A286068AE1221C6A1ACA5975A6B
05B9C57C950E718656CC292574AA0EF94D800219E5AE5080123C5A427AC5EF6F
05B9C8A3198FB54DF6793A34C3BEE82B9C4DB004B10EFF15AD2519E3626360E0
05B9C8BB24A2732E77ED5C1287D4F6DE4E6874567DDBFF63BF1462C1DF9BED66
05B9CC3667E511CB74D84B2A924958D60C474D9E39E3E905DEA259C1A755978F
05B9D01EDFF871A0B2EF82B547AD081E616B60A5A82899CF3692972F0BF4E313
05B9D48A72909BCC6D5F0BE9A2878B2C195551708EC7FAABEB455BF8B9F7729F
05B9E5509DA6C87B72E46A4E0F2D51FC2F6989D121C95A9F870B4C0B26A5A01D
05B9E9DA81E5657353759B797E36E365D7D6A0C2080D979F2F8F82D92A0DA89E
05B9ECD8370820D44D1B52F2217BF87E0CD59DF8A86269517ED152647199A9F9
05B9F41CA765F911A8B4FF31CD6217737FC1C6921DC2A661F9490881F1F97638
05B9F5CB15F4947FDE8EE7036D3B7A4AFB11B666A999C0E6D4D6D971B9C65B79
05B9F6A30DFFD49CE1D27746EC06DC6E9CC0394BDEEEFD3E7EAFEC9BB5E1535A
05B9FFDF067703ACA61F4D04E9EEFA4C0A2AEBBCC65983145FB94C0D80CD373D
05BA0022BD214A18A7644EA4267A41FC9AD978E0BB5C103E438E0C73F3A4855D
05BA08DCAE5FFC17C0413417D5E67FC0C9FEA7871E275BEEEDD058F4CE0ADBF8
05BA0ECA7DF975D0E4563A72A86002505E5616BCE5A339D03FB855E72BC820D9
05BA11F26AFBA3ECB002CA6078E0C6D4319ADFB7CDDBE5B28CA675370C9DF579
05BA16D39B5631D44A3EE671B31C9E070D9AC9242480D3E390A8F34900CE0F54
05BA220EE86509D98355F66B895BFD7B85D11400616037B6EF94B6181B2759B5
05BA2431413B0338A3DA7ED4C63FE1130AEDB2D4FE4864CF17F7CA11D7C2A4BF
05BA303CAEF953C2A15E6AE89E0EEA6C594FFF96F947D14A085C3A894B69B473
05BA3073924A542903466AAEE429B1AB0DC82976D1F7FDCD4D73A512F0D60FD9
05BA316011A76C3A2095EA964BC3F9ADB9C2A9CC2E5A347D2C27F6F6FC57721A
05BA38DD361C693001674DB7D35054B9024D45BD01AE91431197439081B61173
05BA3CC63E33B47EA54AB4A77FB6D61F99B28DBE558DBBFBB8BD267DD8025AE2
05BA497D1ECC68F5BAD9BC65CD72B0FC8FE93096BB0C24745B2C16FA41CB3734
05BA4ED9183DAFFEC0CEC3B6F52EDD85B9295F873A1F3B166D34E6359C7BA016
05BA5453A59D41B6195F2A215E6EB16EAEC7855F5ED3BBFAF0A4DC34AF455356
05BA55BB74FBE3D8B04C76BD033D118D154CC3329E64502A2594AB8ECFD3C2E6
05BA5AB97675736ED6EEDB2B79E1D4417B0AFA62EEC71218E975CD098CFF2DFF
05BA612730D623A11809EA3A4A8F76CAB394C1B517B9B9BD6770B89CF859B074
05BA6812B11E1072EAA3A52E21FFDED9B29DFBECB1D8FEB465ACD3AC7B102C87
05BA6DF5FAC3F020B522705E82C9A082943F7F58764ABFF64A2616581027591E
05BA6E0BF5AD0D87A3AE537AD4147E029426E252C5453C608FE525C997E0CEA4
05BA6EEFA8FF07000DEEB3F8829C5BBE76A3FA25035CD42D28DE4DB50C842053
05BA715DB5C03BAB7BA269A7664C488B15C395BDA22B26E355BC4B611A6B076C
05BA71B804816F8CC9BED487360BA8A9BB9809C6C214EDE4C680778BF1E4A9E8
05BA72A4FE0FC83A9F15968AA98B2122DE7D294CF1C35D072ACD66021A775894
05BA7778BAE51A06A18DEC5F6906AB5A0770A3FCCE85E02AB8B78FF117D6872A
05BA77B2E810702A3ED14FF84CBE0FCE3FAFEB0FF22C42AF4BD2C9D1AE37BEC5
05BA7C50F352AEE344EF9171B3BFA593C65BFB07E29C5D0A3CADBA2439A125B6
05BA7CC2CC9E2D46EF08628DD63808418ACD86D12B2C224EB7BFCD8DF888E034
05BA7FF4FBBFC19DAB088C38C24DD8181CB1E34ED7672D2A0471706D221F3328
05BA82122AD3521FB4FF7832825D20C72B882CD517A8BC12F5A820F18905C8D0
05BA850ED43E190F8976E0F2E89B3D844B50CEFCD77748D2F4A28ADB767C36DF
05BA9A27B4CA7A6B71A7B14CC3319E94D1FB66B83A7F434EA1F2F98C737BACB0
05BA9D57BB2CDF1DA8D567C156C29064643FDE3DC757E44F5975F08A7930BB2A
05BAA7DB3F9903A854E730127FEC58D075009C9C85B29F1E4EC9E28D72623D3F
05BAAEC1CC71F06E38A38FE8C65202F23BD5DDAEF0D9784A501C6917D9AAA1F1
05BAB3CFDFB6BA04053BD69B323367D0124D32E329E7354D0B9A0B1C4A21101A
05BABCC7645B3A433978871F2105C4326B029681C0124F7B9B0F8BDB00FC8380
05BAC38E4B32C9220EE74C5A774C8E1C17F126DCF27A706935A2989B0566C437
05BACFEE502DA44AEE581E0CE905E12CF8FD05A4B3F5343B34C8D272B71C02CD
05BAD5CF890DD9157873920B579F400D94745104976832D3A7BD087EEFA83F9F
05BAD71F048673BBA1BDE21F4F45A47E1A30F94EFE7899504705266932221451
05BAD99B9DDCC3D7F4F90C32B81ADE3B094E4598F10D6D7C05C031EDF83424D2
05BAE07DBC874EB90DDD23C08FA4476617BD3BBEBDDE3917F02923E1745FA8CE
05BAE43B4CE0C97AAEB017CE50097725D248E2C1AF17E6C73784712E627ED4EB
05BAE9D71F8782606F9106AA3B6F0484EF365264FBAF02497373BAC418D80FE0
05BAED89B20DA2DF7315FCC153508D45FD8BC8EE9ADD1EB33FD3E220E3AAC7FA
05BAF30EF43DEAA93DDE776126935230A7D7F6B3F23C3075EE49182149AC6AFC
05BAF43D2E9D88FB482B820C336CE1D2656223153D2497738715EC78E1B56196
05BAF5D2B47FCD5A93A94A0543183E7798751C76360352A9C9A33704E192EBFA
05BAF7E36247770C137B4FDC1BF643999373C6AEC2EE07D544499475D0356EC0
05BAFBE8B1F67F158CCC55FD9328BC6B3413A859DEC23B3147F28FB0C70868C2
05BB011E96CAF0934FB56AC7B4DE090987BBF883504ACE81611F7FAAF093FF82
05BB020D32C800D22E7310C570C8B12E95ECE3E81555EEA7A4DF3EC8AA5C46DA
05BB0BEE92D6B853B8EC39892D77AC156277619A85CA699026C555DDB3411475
05BB14DC353410AF4DBC91C1A58E7D9E735A8023FF784409782E1403CAAA0E48
05BB1D6B26D992D9DD2E6ABF633A7206C1518662352B80EF0622B03A11FD95C5
05BB247FFE98D0A211C684ADED37A6D4A95CD70531019D48009F4CDEC3B1CEF0
05BB2BA5123D26CA334C2DA0DC38AD0990BC49A773E9816848D5EC9E4653559A
05BB2F4F651AD2B9721D60321EB326D686DEF5BB0FE7F5E7704FDE8425DC68D4
05BB31B22E865EF096FB53AA967989E3EAD172DB4AE49F5E4A1F7AE521192B94
05BB3A6558F1F1B5753CAD74606B365BB04926C7363ACCF517F27EDF5E5C9343
05BB400D31EC1EF4BCAAC2C5C851EDA93A681BB60A7D70574A46BEFEED22F672
05BB407860E429F85A026E43BC5E53151284C8A67C0B8571397D4D4F07B4F688
05BB4BDEC37DFDF9D81FC9F2F20427F6BE3FF46A1ADA9F818B9FC0E174861E82
05BB502E93B362AE86265C8012068BE88B368DF9DA798D46DE8B41F15A5A716E
05BB59F0B8494CAC4BDFDAF3236E69554C8265C2141B7FB8714BF3A07E27CE8A
05BB5F5A0D1614D0E7B8539421243436F20937A7422383F30F9DBC54394E57A7
05BB5F92EA875BA347C75867E01D2A7953F5C60410257A8BECE935633572E823
05BB5FD3D4955738DE5ABF0153E80FC2C5401560920309917465AAB63D4C32C5
05BB615A792BF18EE9F23009613CE0D4FD11E4307D4B520D9C65AE56208E7FC2
05BB643B1DE89E682637889C54755292517B3AD7ACA9854CBD255CF4A904866E
05BB64E76D7B4BB74EDE029699EAB2BF62EFE3A0203D12BF4D0EBA096521EA60
05BB7755F73B9BA3E05F59A587731064289A19FB65AFF67A9988D9C48811A030
05BB7C6CCDBC8D4651177E167D9BE00A16DC1A211EDB9D89502E46C0BD4449E3
05BB7C8283A9A681F9C043BD2797FEB7BE789EA23797A6805AE395DA802B63EE
05BB7F9DB2B9EE663AE1D4730AD22E6AE3D101BCFFB69C2201C53DF2B98D07E8
05BB814727D0E857312395958C57FCFDCC2F0123462E105D04F6CA02703AEEB7
05BB8584A4CB9D9F9AEE7B6BE6480B8EED3B5D92D3DB37F464FA139601D9AFBC
05BB93CE5B48432FC9E3CE991B6731475954A75C430BE27782680C2C85BCCCB1
05BB95250CDE58918FAA00807C4C4CDFAB8FCC3C9F5681F5E5D619A4AF559B71
05BB9E2A8244449F8E42256939DBE3FC5CAE7F0EB677DDFE8668B083CC2531B1
05BBA0DFA8E27E0DBB5878E5C8895BAE1A0F48C61E4E7B2451A116E21E41B985
05BBA0FE4EC8AA71C3A22DC14A615DC10BA04547AC54BA87BD6EE9B707567C7F
05BBA468BE130A19394C9589443C6500D80158425C0E0DE2623F65CAB0FD30F8
05BBA4ACAAFCD7BBDB32AFC6317CA452A9A89E51197481072C7B9140B8D7E901
05BBA733945A59686B1FB0136C72D9BDB8819CA1E491D1D8FFA12D9F53B1510D
05BBA74CC196264B36BB0599F7DFDB3BB8569674F31AC4743E15B7585765E3AF
05BBACE3D37FFA0B3ECCB335039FE6A62EEB95CC5B5B3DAAE09B80048542D90E
05BBBA785370E8C176017CC5224A2B3EC4E1890D5AD78D13E18925E0D05D545D
05BBBD270A356AA393597455476111A6FD73AF4E53AA56291829B5C0FBE9C330
05BBC5A00F11CE6D9D1B28F738B70BB6BE8618B3D1CA8FAEFCB841ED7056F6AE
05BBC722C66A053E2CEA6A2C24AA103473F509F566779601069B1DA35968C03E
05BBD5C2F89E2EFE3C7C1BFF71F1EBCDD8D4B7CD5C8390AE33DAFE39FDE0A8AE
05BBE13499197E1D61D007D3861C75A0F85435223D4EB60B732951280D564FAA
05BBE3190D0ADA94337B8423B94C1F99E671AC1636F6B1A184F057650A874CC5
05BBE4610DB7947C1F2F6AF7BBCC7587DDCA0ACE2ED7A9A934EB54D089157837
05BBE66EF1AF76F8D4EF5A6B2138BC6BA0180D0E36F65DA054E8ECBB5664DD62
05BBEE192CA550A483AEDC052563ED7C7EF1699EB9EFBA5A6FA64B6EF55EDD80
05BBEE22CC9C2842E7E61262E9D40D2AE6984E3B8F8500D3C502DFBB47F752D7
05BBF3977B2064FCF157B71637D93F5316C034F3EA4AF982815C6CDC7FE95D72
05BBF8328CB79DB1F2BC25C566596ADB8360D617DB63A482578D6B7701539A5C
05BBF9FCBE5F700D9F87DD21646337970C6E570EE30D8833C99A96EB573FD3C0
05BBFD650E6F909981EA096AABBDA20B36C969EF3EC3091B0417BE5C5694A21C
05BBFFF9D491A012FC707502E491E531FD0EE0DF101DE22ED16929A93505F950
05BC06AF2FB8EDE978DD5272C504C60E8251EBF0D9C1F05A4A5400F48381988C
05BC06C813DF49AA52FBFFD657224EAD3A33581CF8BD7FF8D8F0A66DF2409D22
05BC073A42888FD3B7751BB8CB02F3B24338FA5801956215B74603F9E7A57BAA
05BC08E831314889232D9798637AC45D1EDD97FBF1DE4FA4F6CC54760DBAEF17
05BC08FDEFCD74ED6B3621EFF303D0760F3DBEFE6C017352CE571D0EFF42668B
05BC1C01E9B6611DCC89D02916D87DF83A005ACC18D50A8624C169BF021009CA
05BC1C8EED1A0839D3492EC8C3669273959E9BD30CF8745B75EEC025E0E9AB71
05BC1F8A6C529279E50372BEFBBFBD531DCBF51E0F0EBDEC6FF428E1116661B5
05BC260733B4934C369094524DD473875D50F9A8DE649FD3275FE8A20C54F575
05BC3095E5B8077F91C25274D697EBED897C4C3CD14052E9FE31A4AE6D1608C5
05BC34FD114399427A0F11499F92798E8A8342E564CC4DDCC05C7AC598784B6B
05BC3611165693D92D15DF6A027ABBC58559D06C0EB885100A5D8488980CD0E1
05BC3B378FC6C7A1FAB2C2041325CF913C216DC0DB01E52245C0D817F28B0CC5
05BC409E98A4296C639EA2C8620D8914C767372F59D07AA3C0CCE181715C27BA
05BC4729968A22B562D268C4F74049CC9B0CBC7CD2CBE49D1BE6EDFCAEBA2BF7
05BC54DE9A2B0B09AF2A93795D77933B6D93F4003A624B66BC589CD6F7705ABF
05BC568043F91460125FCAEB1D44F51EC14DF82453DF3F8ECBB15B55F1839B27
05BC58CF87CA162A0AAF82009D37E3FED0C8C53D652D0690242DB5919E5BCA2B
05BC59890C60E1299691FE654895B0D2F6593F76D9B87B04A318DFF1EF98AB81
05BC5C75CC66BA075D7E295462950E57EC0A0B8ED860655CA18CF969E30FE1A4
05BC5FDF2201C58960FC786BCF3AACC3CA0F6131952AF13802AB497C84A6BD00
05BC6A86D42534AA723B9A33B1A8DBC9AF0294306FE1A369F07CA6A1F327F37A
05BC6DBA5B895A18CBF716663DC6C67C78C80BF8E9CB2860D3F228C7EB03AD99
05BC6DE962995897953430BACEE7F3FAE10643528B76C3AA1B9E4BA3E7A8680C
05BC705B2A43A4DC94241A3D5B205BB80E8462D5FB8DF77707544BD95F0A8174
05BC71A48108B54A690A1BB3012F6D77A2B51D92ED944ECE7DA8C3CB53AA7B0E
05BC7293A13A1F41186E5E5625640DCE5025FFC6305A7DF10DDE8F0334EB7D65
05BC76913B4E6292C2BE47300B34A649E48879756113ACCF0EF44D88BF785434
05BC7767D0BD41D2FA3B86DE75E67F9C65CE7CAB5F504E3CCF6ABC7EAF46E173
05BC7A2F2E831BB688074F841F29848CB5E5321FF417E30CA805D368575AC233
05BC7D83B691D74FE93BCC37ACE9108B5345320D17AD0FAE88D545AD845BAB4B
05BC7EA21F228EB3E0921A9E84C7EE10555B7FE5FC241EB0ABB763B8540AD3F2
05BC84564201C03264BD3373DBCEEDD85204257C41A4CFD31B01E0CBB5ABCCFE
05BC8C2674D02E41717D14A607870F3616DB209F76323F309D157975D32280CA
05BC9FA1D33F9EEF871528E020433C7FC49DEC414D1A1A680A6B56055C121BA6
05BCA58ED50685A9714441D309CE2211E69C168B56658D9779EA7173093B7EEE
05BCAA7869F5EC7EF0BE4FE87D319448303D3E86A9BEFE916E62896EA36DA9C0
05BCAE1BE786A3398C17DD426494779D2EC0F4CC0BBC4815F883112032E34DF5
05BCB15C28D30C5661BCCFB86CA82733283ABD4B2CC90C3FCCB9FA99A4D817A2
05BCB35A33ABDB9D985C70710CC006A150944233C8A00D36F7C60B6AB4536FAA
05BCB7696B9A7BA035D5A83AD2842834B0C81FB4C98ADAAB53BCF09B5A692508
05BCB98C309A2708E2A643D422C18149CECF17F29258C906D9A4686A6660A5A2
05BCBCAA3098D15F14C3A09B1823F4A87D46E051B2028348B2E67590D4A5C852
05BCC204257CCBC037E7160167C706D7B10E4719D53974B4EAA4B69524EBD922
05BCC31F77E443C68502B7F93041C572203BEAE8BBD108B28C0A2FFA091A56BC
05BCC493DCF4FC3803491C54E4C4ADF5DE7F0FB471EB312DE7ED70D473C37297
05BCC7C37CE3A5B62B37E2E645A362F175FF44E6BFC94A7A7CD1DA7EB00F3FC9
05BCCD16A2913AF8000F2B5F73D8E1D458AE41F44AF0433920BA048FB9191817
05BCCFAAE02414864443F4997EF368D01A7709176760A81CF88705293AE36A34
05BCD6F1BDCD127A6BEFBA5BE51624B02666EEFE45D2D16B0D4ADBA9986882B4
05BCD8CECF9447EE4423EBED0B10D68C4A2E8B93E8DA800A69F6545DBBA6A06B
05BCDC1E1534EC42884502CA0CC6B438C7C67CF503D3EB144A400D0A8EDCA77F
05BCE2ED08128E65DEDB21998AE8EDFB850D9815A43DAE5D322E3813B1C7B558
05BCE5ED0962637530B5E823C99BF19DB52BC9CB6E68A7C5D192BDB9770591B5
05BCFA61044039EC9F8BD41346CE333CE89A767B0B3D59EB3326A9E1AEB0D227
05BCFFD79FB0CBB11383DE6E6EAB797509B64C47BB6BF7E1010D5A87D5E1ED00
05BD02A7236680305DB2DF9CD8A6AC222DACB5E627368B564DBB4E4E1E5FB345
05BD05E1300AFD19E366C5B9D3247E3DD6552DD81F5C47AA8BD6B974F00F1D3B
05BD082643B008DD5AFC4D2D8B82450A037C5BE12C1AF4C99B114933C1077526
05BD08530C4096A4662BE49BF6955935118443A8CDF94CB1EEC6294F46E6470E
05BD0F8F2A33787DFA9C2A11B06E2A4BF849671640D609C678CEE24468E2F2F3
05BD12C9D31A8FC6DF1D0BD0C34B56E5A9AFB7183682D0065FB3712A5317FDC0
05BD1937BDD9AD808DB99A05F9BE0115D197D8A5FA8AD5C0BB58146BC6E5AD33
05BD1991A168896B5FFB9BB5FEFD4ABC65B5207474382B801A1E42072259A27D
05BD1AE9E4C6906A1DE3AF0312F8D27C118583BA618DFE220D11480BC637D268
05BD2690B90044E37C3C0CCA0C8CCC4FCAEF0259200E3EEA94249A43156963DC
05BD2BA3BD4DCE5EB949EF10E8372904E7EA037B6AB7D92082D44F4B23692290
05BD3548FF8CADEFD901B8C39028C87338ED079767866BB69AAE0D97352B4E08
05BD3FBB82A4F57FC2EB235148E5E64109B02B48A4B119D18C9F428D30B779FA
05BD40CB532C4CCCFC3A47183CCEF5C2B0865E0777F8906E3A5A15D44151D5A9
05BD44091187E361B2DB18B3FBBA463585B6801F69968987BC627E0CA6DEC7AA
05BD50A19A4288277666609D802C3945285692D7C9B1840B2EAA810243BCE94C
05BD54D3460E30DCB7849160B64D64994DFF47E2C1DB77022BA93F9234134077
05BD551AECE243B0BC5B1DF00A4649BC1B8458B633282B2E7E49554C101E3E82
05BD5E772A4BDCE71554F1D74DA9C7E99C4FD01F012B7A0C151D32D495E73F2C
05BD61C426AE83F7B240522D11CD7E92D3F15217FC343A7B2BC57C6C4B11986D
05BD67DD4820D5AC2DFBC32D2AB4766BD4921A82834D377B68CC1B751633404E
05BD68EEA2D5C6D416DDE067876202B04D02E78F3BE230365D71B8F806162390
05BD698415F14599E2C05A63E206A96167DABF49E667958F3BB5183B8E7E270C
05BD6BEA13B841AB4DA6EC3FDAA5DC2AB6E0F01EE5EAC5519A6293D124C9D1AD
05BD76BC0184FFC36BD0B33C1E7C03FC69E39C599F4D29AADC76F8A89FA2275B
05BD7CD7692A1530EEE1A16A0E0CC5846FA88E3C78B62E8F8CD06BE8717AB54C
05BD7D387E44894433A8C62C5A1FF5E2C89A1925C6208F267F1B88A3BF4DF068
05BD7DF4CEC533EE5C46A1BDDA4A387FDF25130CEA5B5C2613DFFA957B572684
05BD7ED0B0BB55F009B1F96102188803A804FAD51411740065FAFE89AF992212
05BD8980D4D0B9FBF7F612D7F33D9BE0632D16B935F98FA85C7671254E6E2FCB
05BD926AC400C816B9F2F11037304CBE4942B5084D43125D07DAE7589B47D7F8
05BD99008937DDA98C2B0EDCDF41CAF9783F9DDAD669E8917FC2BEF7C5403BCF
05BD9C70332ED6B6CF5877EB656C37D9B2DA8D56261A09C27375AD17571DB52B
05BDA50EAF257BF0D825E3E92FB863572AABCABE48D125D3E62D731FAF475F3B
05BDADE231BB31617D76E8CC0746E8D887AF85ECB63996C20AAE58B0915062AC
05BDAE5A1DF9A0BDFBA89A2C328FFA31E9719A78D6D24F8E4BFC85C61ECFA609
05BDB796D20B1756562E90E221E49CF20AA73452A3CE5B5205F7CDE746A02CCA
05BDBBF57BF565A08ECB32609A7326B7AF7092D4D5E1AB53C8F518AF37DBD905
05BDBFCA84AB410A8B3B4C3BC2626985CCF845438843FAB1F7E1D8F9CD953AFB
05BDC10B2371DEBB5FF52A0FEBB938DB2F7D2D4D9BDDDC8B529FC2932D97339D
05BDC1EC51D53E24BB98D9ECADB6F9DB0E1AF18BB10424C38F8502BDFC8512A8
05BDC914F2E96F6C8659062F68DBD37707FA674D61910728EB94DB588E12AB64
05BDCAB41160FDA72891B92FF7F2624124909923DB045A93B51F6ED439424FD9
05BDCB3F944599163A8AB7716F295E0DD3B67D93FD7BBC9213673E6992BD0A71
05BDD1B80E72D2B7FBAF88A0E2D54DBE4061F801ADCCC93872208FD61230E87D
05BDD50ACF43F2D8D87F10ECC11E3EBA2DCDF2CE3BC0CE4CA5B4FCD4DAC0D273
05BDD6E86FA052211A5E1034439808B9FE240A134A0B0F36FE4691F4029217D0
05BDE0F750D922AA62A3F93921BF456D305965837ECFB84640FAD8A116BFE3D2
05BDE43CA9F8D444F66CCB33A7D159B476854E32646C809A59EC23B49FE43CA6
05BDE5D7101E44F77151CCB357354A2162675F974E69A8EF8076445DDA4E5954
05BDE83F4A62940D5F2B6097DF4826809CBBF37FF9E452DC4E6E397C70B8F869
05BDEAFFB7CB1DCAD182E113E04F60E126D9744CB21EAD092F7437B485164E47
05BDFB64CCDF4130605B44B85478A85ED933FA303F28251EF3C8FD08B99D80C0
05BDFDECFAE66454DC0E3148E6158F9412670FE7DBB22BE8066A41366AD50963
05BE07DEA2686B56933EF54E5DB82AB01BF93DC6E7D2CC4EF348117AFD83D286
05BE1B6F97A04310AEE19CE7791C3638A9455A8806E68B86F5967DB258B71CB7
05BE209450EB95224C54A343F0C8DF95C518F0942C2AC900CAF31A78DF7AA99E
05BE212739816E7931A80AEE174984724B735CEB0D8AC07337BFD8F4B2E08AAE
05BE276382B20B9ACC59706A5EE4705EF58DE2B65451D47A7E00D9E2B4FDDCF6
05BE2D821A227EC334C4DFDF7E08A26254C223E520981AA3EC7696B6CCA27431
05BE31438D8BD1D463CEAE459DE6165384FA880C0A9115E93ABDC887E4031779
05BE324373AE168E20ABDD0B270840CBB6A32492296EBDA6238B8A310A7D24A3
05BE3EC682A35309B11FA48D243F46B1EE7AA1CA5AC7DB4B298917C2573F2A6C
05BE45E7DCE832CC4A95098DACA2380A8568EC92669CCF46B5BB0D224532C138
05BE49213AE0523A6709DB23FAAF5A1F7DF4FEF0AA355AF8A032EE83483C3B9E
05BE4A17C6CD558B3659F48F285E0DD3C0EA66A7B0433B61DAF2ED69EB36D2E0
05BE4C01263E6F2F7A253E07BBB1CD2DF0BD649A47C4713366945CD4026F7B59
05BE4C39754314801CCE94E7AC8953D9889DBBD4AD61ABAD34CD584AEE41D5B9
05BE5406AF06D6C84A9B1B34741882DE25843A77B573E90429B81C8F892051AD
05BE55610699234EB4502513EFEAACE60B806AF990AA42517EF531FBA205B1BC
05BE58795BF514CF5EFB5A33A83353893B16EB36A88CC661D292D77820907E74
05BE63C18FF04158AEA2B7439DA309526E505E6D52CEA91826ECFE1E3DEB0F26
05BE67BD6478C6C145931C6B6AE14BB84CE0F9E37352100C40995CD98FC02313
05BE691E8A39CE36C5A5B21EC45998F481A755F807D24440BC94BA9BEFBA97E7
05BE6C3097DB3B8EA67222833C3087A4292170781B0E6A43C963E781AC27DC07
05BE7043BB4D23D2C4175E38337674352CB56FE348C93E1246DE63BB3E372724
05BE70D64BCA1DA8B04D1EB2D5E3AC574F8A17ABBC974E078F50F10EF122D402
05BE712E9894C7D621A4C0E112E7A324C52E543F40209FB6F1D7D44319777F96
05BE73A52E609EB5593533A63AF04253A58A1B97942E4839265560B80CBDB529
05BE75B55DD75F91928B407A208EFA96A618F9F0D4871CAEA532CEE54274503C
05BE76DE0373D45346B4FAC45C68558D7ACE07983D62C1E20638F8B07AC52BE6
05BE7D2E07485E952AE0E307E6339DDF683DB0147F88E6613468B937457F9A0E
05BE7DD2BBE00497B0DDBBF8F8B5770AD0BEAF265E189715FE4DA86FEDABC990
05BE8DCB7563529EB40A17F434684F93E60B812617F0CEC7BE7686AE974509DD
05BE8F87AB3145315CAFECFC59A2D07A5D6F9193EB9A1F27D36E0E81DE86D1CE
05BE9298E9983CD41301D42FFF3B0A81807758252C20F120E713906C99C07DEF
05BE9895C2E3B8666AB379FEB128BA9C4E21283FF448BCD42D6E89BD2B804154
05BE9B5570C8CAFD78CFE3766757F7AD7D9C6121C36E2478708892ADC36B5C58
05BE9F36DB858AF0A558D34AE7A30B9CAE24640DB55DEE8E8FF65479A770BF44
05BEA1CC9379CA19ADD331A048EAD3908CA6CDA3DE34AFEB4926848E940F9179
05BEA7F74037574DDB0CCD4D0B09D5F5EDF9D3002FBCA711B7B60C9CE93A1767
05BEADF7274BB722365943D5AD1DE6D28C582728D480B9B7E11F35924BFEC80F
05BEAEBD3C26D5B02912E5B6C997A9802B8FD164B2FCD82D6C1194A26D54C171
05BEB099EDAA6B24D7763AACB2F2D70E255121FD049BF8385159AAD920E03235
05BEB7F1A97E899A09BEEB1EFE39BB0F961793957E522AD218B2C98D242E6611
05BEBCA6C15CF0134DAAA625008FCDC7BEDADD9DC2180150523ED0533F852E34
05BEC62B5794995F55D09F6A2A538235B69559155557161F07A9D2181B3E57D6
05BECB43AE276ABAA8E78D1415B980F80915B38D3C5A0D930A19B33835D2FF4D
05BECC5A34CEDA405BB605E42E489325D63839737C2EDBB221239A9B4353063F
05BED3AED9C8053BF3557A96D24C10BAAED6088A6E5C7E337BED9B54FB064769
05BEDFB2E1CEAD101266B3485FFC8C9E0514544755935B19E557A6EB091D0B14
05BEE398183E6BF8351CC4EBEFA398CC48D52AB147C0C0665B7607A1820FAC64
05BEEB6F3669C68F84084673F83B90628E0AEEBE9CB7DB739D9FF855B6FEAFA2
05BEF1A614A298845CAFC71E427D991FE8A56171E037AF253C8DDDF59A0B3D19
05BEF5B8077A13584EF43EF899053647C1CF9709A4288A2D3A5CB72773A7F234
05BEF66B139C0FE6A45FE44C0D2DA167F33161347C666F08480E0A9490519DBB
05BEF8318299780C77F6CC94730900F65FB46FA45D6108ABCD88F2046725DDC8
05BF0409E5BCB07693354B462A203CB6421C2A58FDC3A6D5BD247C4601151DB7
05BF1DFBA89C16CC0E918A106A7F8D98A50529E3F0193C3709D84DC8EFFF7EF3
05BF27DD7DC99A8F3029D4249376088AD95E048EFB7AD32F745C486C1504A63C
05BF42EED099640A596D35A8A5A9AD40FF97824DC0957AF6B2B3E1C70727F06D
05BF486D5CCC14B3BFFDB23C596C80DB1FAB429887D0F7C522DBEDBE00378FE8
05BF4A97189D35D08903D9B36EE7E7624F70BB9392182C3A41F8C3116AA8D82D
05BF5F91E1EF96ECB2BEE7C63B6AA705F29E7FC8111FFE2EB387BAEC7AD3AD85
05BF63A4E01E440E5F650AC37EC93109BFD6AFD62CAC4069BAAB9FD3D587C021
05BF6602B738CBB765C2A7235EA0682DE6FE594BB1E9E35188CD97D1B8FC9738
05BF67F775B82C74C552FC4C9706EF7F319BDB47DBF043C2B141D558DE6EEA05
05BF69C24CC863C8FE8A1D4D83373CF56C1C8F65D70F5D90B8B4106BC99C63B5
05BF6A2A0173F2E7DE96218E1B05FF0F4E810A11695DD6E9BA8042F4EA98C63A
05BF6F0577FCD1A6D9BBD99B863BA46DD3DBE287723078562257007BC11B01BF
05BF733BE1D3A40D6B13B81A0DC77C55DF06CEA0509F48931360AE2723001FE0
05BF7B6BC0C6D0A5D168377183ED5A1814CB2343153C76EC3610E5250F2D7214
05BF820770F91FE614F7F582E00E85B469FF1127F4B5318B74446E975EDF4E4A
05BF9238C8BA2935EE66F46554EBEC5C33DDD0129BA0E13AA2E033B0375F00EB
05BF9771781A86EDE588688A753779FB081F253352192447FA6B8D71AB90B88D
05BF9A63F2198DF9CCDB8A045C6B9745588B6EC801823CB444E7152BB8591025
05BF9C5FFCF8471DC8D4D8DAACB917B6BB62E032993E096BD1D0B70B437C4BEC
05BF9CB3B2522773B1BA0E6E43743F846B9C5D7FE4A84A1C4D1968CB676BD398
05BF9F8E6EFDE9483CA9C2D7EE05FD9A1F3F5638352F2CDAA7C1968EB60495E5
05BF9FB0D9C4D4F9E6D7E5825AFE8CE635F7130E1BC94B614ABB7B4DD95C938B
05BFAB531F666449833BA44D07BD3B1B280C426FF0B4CB47BF9B8FA212E7043C
05BFAD717E6AD81C40D62A8C53458DDC19D212434CAED13660F3B75F8DFCCCA3
05BFB0D427D55FB2D90FED366E837A5AE9ADC80E6C81BA4419AB6159F9B43C0C
05BFB9F0857A468AC1CFC550FE4D42D51E014C33BB94DAE2B3B4ADF30C03EBB4
05BFBF146D1A5C2E9713C71F19181E14D236F4A37E3924A7A4B24F36B4914BE3
05BFC044466DB5CA22E1F1C4A138562F6010719A94DEE72C60C41F555A3CCB54
05BFC22C58FB2B49B7924D47C64879FA9A8BE2E20F35EC2F73185B4486F8CD3C
05BFC58A43B2C5E993F2E250D8D2DA8F50A84DD951E580DCA52C19E713B1E0E2
05BFC8F0D79BE5961B6D121DFE7AB38BBE6A45B1BE844AFD5A7491D11C675DF7
05BFCA3FA2CB69D19FFAB79F26F3ECCD5E51BB8DC19CD41CF6DA2C3338EC57A7
05BFD31145D13D1C9B54518A31856C221A241276AA0E12B9D4F64610E74531B3
05BFE04696D143FD99B29177EE563CA5CC78B8FC4D9D0A20A1B70D65F03D9106
05BFE04D7D999C1B086B79D2C79B99477D0183ADFF40FDE1C315C1C1C30F6BF0
05BFE50F5EB791E74BADF3462444CA3A4AF506978CD5AD5BF2D768678EB24574
05BFED0C51E5193D7CB79AA5A57BAFB8685F5E1EEA6D742CE156BA59E98607A8
05BFEFCDA315462CDFF9EB4C342157852096A430CB6E8F9A8AE1F46C3EC344FB
05BFF9694DF38E7EDDEA74BFCA6AB146DE53D5E559EFCED1CA74CC64C939F392
05C000B555C7CC86BD3294DF078A8D0F1F138FE8CE57E0EA1EEF87B3FF4723BC
05C0015A495E0E6E2A20223C251BC978BCBA97A99EF3E8733B2FC8244959339E
05C0059AB1582C6CB46B420D1E8F2D16FDB939CFCD713DCF6E5E611485508F96
05C00F7277FBBC64AA81142E0797482A41156CB86D8D7B66933433AC83E772A4
05C014816E271DF3A4D2313773382CF463F58FD43934DDB1A43CA9E2238B3D5D
05C0155F23AE15FF810CB239F8F65DDC25D2AEEBBEC94DA850A42049687342C6
05C0180BB8DCA122C0D910E1791DDF65B047EA147977B1D772C98DEEB3F42D3A
05C0233768204BB2407421FE972E0601BE69F1192CF386D9A97051C56610259F
05C02ABD49B0BCE7917735ACC795EF923D53A4A33EB31D2AF96C1413C2885EC5
05C02ED3B743C967D33A7F31B35457B274575C5341091E9E10769D56588DDAE5
05C0300F42F47A09BE7FC1605063F2C743F15AF28AF724EB41A3B7331EF28B26
05C033F81B1D6A80343CDE87E8E5F4BD3EA397C79EF469193F3CE1CB973135F8
05C03CED627CD370A38966A491A5659C75B0BAE0364AFDB4EA1E0F346BFF37BB
05C047BCA5EDEEA040D919A3DEE7524B86FFD5F829179E8820B604A298CF6969
05C04A299A92FB605AF9A69602B1DEEDAD2ADFA8C521C968288AF53663D8FC1F
05C04D4BBF3DAA9927A4D87EBDBD24AF0575E94F49C3610167B228C278F43BCD
05C055EBA060EF75298EE20E522E26D7B4AC5C1E7C8FEBE6E2C10495BFE5831D
05C05B018436B53076B584793D5ACD18A1089DCAD740F892811934D86363AC83
05C05BC4963E85F401C8316303347B45A1E8F7F5F4D40D5C15C10B21F5953B5A
05C05F7F489A5F0EDF8D6CBC8DE342DFE0CBCD4497291E4159169CC7B63169E0
05C060186AE283F2AE03B8E16E331A4E33DB6EC245635D63397A52948E470788
05C0637AAA200F8A9A372AFCBDE9A722674466DB44F166D02C8657C3DEDA295F
05C066CDD0FF4CE9ACE35A63F325898058452FD374EAEA0F8185D3E6884D6EA5
05C06B22DFFE98101B3FB071A1AB76AD98473FF89FDBA450737AE7BCE5B48554
05C06DCBD74FB1C6277C7268CCA333AC9B0B4551BF6B767B2A5117CE33EA6BD7
05C0743BC795F095195378EB4A7DA0F341354776BBB868133F85EB2D1548F88F
05C076DF4B092D9E5F9E69229F03D38D70DB41090D160617950EA853C70F3294
05C07779F90C885F04648ECE0CC1EAE5E2FD52CAC06B129C6EFBC44E3351F460
05C079681F17B6E615A4BA43E2736ECB4D828E1EAF962EB672A08A782FCE213F
05C07A715D9C200211E68BD5EED5C3ED4EABCB92D2ED2D67ED009BB51D4ECF3B
05C07D0D696EF7C104111363AF5A5D5A011406BD253AEA20041620C8B3F3CE7B
05C07E0576E19303FF93C2E07E6DF2747BC097FE09DA3039C835A973023364A2
05C0869E151A5544ADD0F9ABD2467E4F501FEEC2F01F655B29C4A0721F4AF781
05C0872982DA266792E2B56068CE7EAF3813A9EDA91C6139C383D92396D2EC20
05C08C1C337A849821DF2B287293F7F5FCA821730B3AAC0EBDE405988686A31E
05C091C5CFDAAF2625BB2EBAA6F2504D7824604D67888781593D42D404D5FDC7
05C0924D729AEC204F876CE12F8D164BF9C1ED8D8B8EB46AEAB7B6CCA67406E2
05C096A4748BCE0BFDBE10F9FC1FA52AD728A5896C111CB240A3B5D97146EDB5
05C0972751372542F4C8BCF46ABE29E34BA0F5202E2CE1AC953CB54F5BA3619D
05C099F6513674DA66856CF801FD2B30E0329074E8855B678FD10419837C5AC2
05C09AD073ED4791ED9A8D1F023F60F49C416C7842443C5BC17D4D51A91754E4
05C09E98C5C86B9E610C43E16EC4EB13628AE80F5E7E3D0C082F903A153E40BA
05C0A6B9CE2E0B6A518FCCC8E8EAF4C6E41944CD1D388140AAC4F4AE9775300C
05C0A93849ADF7330FA45EC3FE797040041FFA35104F1D0B8DE41048BE9BD446
05C0BB0719BE08C918C6E7EF5DE76D74BA5A0838EF8A4046FAA9936A5BEC153F
05C0C19EB80ED58E6293D7D65F1248013FF3A64D1EA4614A4B55DFFA150B2FE9
05C0D25C558319B9CECE36A73E1FFC20AA183092CB95148CBFCEC93DA575E155
05C0D55567D9A857DD2F3AA221F4675200D0156D2FD8C2345FF90FA8B786371C
05C0D6BA2BB499B76E40970DA16346590ADC7ED4E499E8479602094865642BA5
05C0D7A4CC1697E93CBF5CF6298431DD3B9ED86C3EF16AE7A388354BE4EEAC2B
05C0E106818C4B362CE5E654467C1864276AB8A3CD1FBB8FC3F891A28F1AEAE3
05C0E3AD73E05BDDC81E21392EA8EBB5BA1707DC039BF69FC4F6A4CF72E287FB
05C0E40751C61303980F193A1DC8870BDB8136CE5C5AE5BF0DB7C99D4A4A0325
05C0E5433939B20DC4B444FD9DF4086074640F3A5B9C3E49623BAE677C692334
05C0E5720E0973A529DFB0EF4D78A05AF18FDE9EAAA72B42CCD25A4173CD092B
05C0EC715F4326CC16C7AC85441EA264F7618C5335B3C0CB50276BBD2E8C3430
05C0EEAAC0E15259DA9672C7F435FFB450EFD5123C2B846FB677917113E65495
05C0EEBAA2543CF1FC8D3CEDBBF9A8D93E7676E06C78D721EBF01615D3BA2B54
05C0F5446781C81519980DFF42711BDD8838018954CCD79A68B7DAB5A8FFFA0B
05C0FA2C393B2688E29721AA990AC5D83FB1592F69F191FAC3D321F443EAEA73
05C0FC3A3880E3AA48F7F71CE253DED44F6AD9F1E96E2C903AD005D94530F239
05C0FD23BE5A09EB9FDF8E4976B53F4935591710DE5D3BC36290189A11A802CD
05C0FDBFA17CA1BFB84B083A043E6877F0E8E42DFE3F2ED1EDC06B482F4059B1
05C1033CC9DDDB2D120C4B756316C88A4747BA1CC27018B8685862B13A086534
05C10C39F2C5C7FDCD7EB47C71FCB52B5CF864CF489F761FBFFB8DE0E11F95B3
05C110B5721CD142EB34A307E4D32A347EF3008DAF6EEA1901596DC0390AAF96
05C115F19FA4BE2AB2B3E9CF1340858C7D53A8CA173B2B9D09C3B144C33FCDD2
05C11EF10E138B0247F544A1FAC888BBC16955A7A9AA0013220167B505BF50DC
05C126EF818290B1B69EFFE594F13DB47DF2D1C0001365BEAAAA18B6FBFA048F
05C12A784E12AD2AD40220707B720B51EEB284F28331C603D4F03EF6B4048B07
05C12F9CDB531455D1B7368A42A60496CD3CC648C99B8DF2CD99D0266BE6CF65
05C136C7F25DB6F7F4927A014164B9C4395CFFA38E78ACCBBC34856F282B4A07
05C137319FBC6D5BBCA39A85ABA6F2081FEB612755D6095FBB487199B975B461
05C139B20D20C0BB5B249F64BECB8BC540DB19A79CDF8DB3BCBA84D202C3BC66
05C13DE31B186E63E24CFB9B8F41A23A3AD0A188013E507B28D0BF6FE317C8A1
05C14483FCDD67EE5B9296D8E7269D35C610E14AF7BB05AD3799EB4DE3FDF72D
05C1485C934E613F8CFBB4BEBCB426371FACC9083597E2883A6689657162ECD0
05C14995D158AA14294FBE2D94E47F61D3C63F8AEAE073E84DAFEF1B864E1541
05C149C686445CF80D593098BBB6539000844B546074893971128A1076F51920
05C14B9A1E5FFC6B217D4FEE6FF73FF3EBD56EEB121E587888093D17B40604ED
05C1509CF9A61C3DC7E71AB0A73F5EE5AD3195D403B8F202EF28D713F5E48230
05C1544404323A57F4C966EDA7AA81540131F1E45276E7F1C4003BE6018F490A
05C16C15282D6C637A948E8142EF255EF081D282FC6662BAE6CB86FDBA2FA398
05C16EFB9739F0C5E6A79036106C609F01FE03B0087A6C6454259310C85DF65A
05C175CACC5243EAE32194C8A2E16B42A4424AC1ECA13F4423ECD8B466497384
05C179DA9DF77F04135D0C6ED9B116EE4F75046D3AFB7F7121A1941F584EA190
05C188048DF7819CF98B63B7F7319AF3A0C23C799495F9C059C7DE976076D8AF
05C189BCE3C543BC1348C334C0FB5984F9855F1EFEB883601D6157758D67E7C8
05C192B61AEFEE1384988F432F9025C3B6DBF4B8627F7065DFEC8996A2BAF851
05C195452CD1F7631CD0B529E272726AC47C058B415BC2CF055231577B33E193
05C1969D1A687734EB53783B1398DDE19C45113450C77B6738E7F993E019A93F
05C1AF21A137D8C9CAE0960E6F339E7CD940F6B1D661E052551244DA5F12A91B
05C1BA42A074DB621D08BBCF6CC04965040F48BC93510CB7F61F4C50F98B3180
05C1BE402883A0ABBA0BFA6D5CF498EA21ED3BD1BC8DE406C18E2DAF6FB389BE
05C1C1BD3B930968DB259F2582C8834E674E8DBCB4B902BC1FC71B99A8578AD8
05C1C811B1F1D9C0D5451E20A9900B33987A4C4FF29EF31620E563368D8A9AEC
05C1DA531303ABD2953080616840D50CF5E03EBAD51EFAB189588026D7D876D0
05C1EB093F68681D00804736DCFAFFD8F7A60C3ACA3E37FF9E4F3ADB41868845
05C1ECCF72DB419ABDE7BF3698DD02739EC0788AF99ADCC6471D836988AEFB90
05C1F5444A358278D7B71D52C8E9F4F3D7989A322B89D28E1CCC807F4B444C75
05C1F5BE00C3210BCF5352FF13BA38629FDA8F2546D20F019B18F7C8CA3E4534
05C20395EA8010657365EDC5834D5564E337EF3A626505AAC32FD240CBEA2BE0
05C2069F276906DBCF5467A4AF8C850B2153E1CD1E8068EF16D61A2FD8C7253F
05C208A887B8FAC4FCADB28B5F21A8B4251E720B15A4A4DB2C8DFFE2E56829B9
05C20E37E7F3F4BA76123D5F1D44D78FE530BFB1BFBC0D9ED8F848AFD992828A
05C21621086A78AF2B08C91C78B7919B149BD7D34208F49BE6644491AAA4F927
05C221186433725654272D088901274D16F973F18BEA8F6141A920E4081B13B6
05C2298197380A25915432CAEA9272DBADA24D9C2FA4359CDA4BCF0C3F575CCC
05C22EFCEF466A542CB5CADE7D6A2E3385EAF6D5F09D0C4783E5B34340277CBA
05C22F62559EDB4414F48DC570A76328B4F3AE71CF5B0F6BA4A1135B4C24335C
05C231AF87F53DB49EB9D6FC32ABC44C1315A8C05B01A7C1B14E0AF2E93EF337
05C234F7174E46E17B1849D2858756E72739260556A60E73E51E186E755E2573
05C23509596329BB847956AB59AA9B563C340DB2A0535907D4BBE2AD83B85062
05C23601155F0DDFB042FA75A19844EBE6B6099C11A0B2D37435ADA8B4D35F5B
05C23D93B188EC803674A3D29609E7310D472BEF958318036CA96C1008C2D5B8
05C2409E4A2C77362216481E4111565A994867019768D09E24F306CB88EB6BFC
05C24E38AEB844C9CA4279C7E3019C0D8D0C77F9738E51986550C31AA9605319
05C24F5116EF84F01BC162863964E1788B87638E81D5B7E6B06C9441AC1C0768
05C26199A4955FAC9FD16B0BB0D28E06EB3D7BD9D6AED9BFD7A06825ADD106AB
05C261D75F6862874D7A3F385ACD7978D6F78B71668F1F850C320A7B5EBF6272
05C261EF7D39A97C74F813642790AFD3F775811F9E7AD8AF61D94CB48C59D178
05C2681E861D7A12270CDEEB897E138025F0EBC4AA26E14947B5BCA2E2BCF17C
05C26E930A43BD9AB51A408B13CD019A795CD3ECDD31B29B24A69C8B5835B1BA
05C26EAC94A257D25DCFB795C5B49AB60BF5B5781DA4CBA4E0AFC78DBDBE99EC
05C2730D3E231524416D2EFF3C00714DF1FEB0ACCEF68BD243AEF328CE3705CF
05C27363857B7DC14217A700602C691A430A7B232989BE6E71BE5E81EDBB568E
05C274CB8A9D69AFF67D14107414C560E7835924F48F001DA73477CBCB05A759
05C27634A97062A1771CD0ABD621FEB267274BFEA58A2BC3B05CD23FE131F0F0
05C278D9D91DC9CC7A300B614A8050F4EA287C6E34C417A56AFF40D5BC6F900F
05C27C0EAB41BA7E66A09C480CFBC42A7696C65592923203CBFC97172FF62B15
05C287929E27E2856EA7E2D7108545E6D74FF9EAF25566C974F501F334A75434
05C289C9F7FB6B20D20DFA977BB12F6B839A7DF67F70067B17B7936576282444
05C28A97936704FCEF0EA990A8E1C3FBE1EBEC3EDA99520C2E1CD35B340BEFA6
05C29979349BF912BA3A16B726BD99A67B5D7A32E1E5DDE07B83DFCAB01E8F1E
05C29C21754681A850E71B97C0F8276448860BECF332CBDE24008BA2734A3E16
05C29CD5C88F864F339D3001CB13456543B6375AAA5DA8A5EF1C2220B981A750
05C2A204D1ACFF5F3294693EA0F1077451C294C7EE32F3B5BCA7B4B8518BC83E
05C2A464A4AAEEEA119812FB8ACB9CEB1AD6AAF788E26E5A7F3AA15C8316F745
05C2AD866749CD3E6DC293496A970B649618F1C1F454D25FB89F3EF2A08F2B62
05C2B06CB24228EFFAC628327203E8A55E6EF01E89C9D14C3F05A20E3F83AAE7
05C2B2104640576DFA9D54E3481AB8B2393AE2B61AF3BC068D1C192EF43040B2
05C2B9AD8F3E55A96FCDB0AA326D299D3B5BC66127C04EC5B245DC048611856E
05C2D648D6CDB4A8677ECFE47349C7C86C749352A2EF7AD3AEE0FE0668255A9A
05C2DEA403A44FFB554910564C640468B4D09D55D4F79C9F59F7CCFA8F5E3147
05C2E33A011ECAB2CFECCC43588B7A6D8164F76457F9FA718088B9EC65F4A7CA
05C2E5648A19A27E51850AE37EAEA8557BC82C5078EBC04B6989D26CC08D88C2
05C2ED1AC3F3D89E65ACAA1FB8064B649168CAC87A7F2D92AA95A72BFEAF2C9C
05C2F0126BFFF879AF8AE576F7CBA94E5B2AF4F9D953A62BD2BACA0DCF00A61C
05C2F11F11607027CA92396C0FBDD0532EC12DBD793834D71F761CF33B7173D7
05C2F32A7C47A914E250A77179F9A225BA95F6F370DEB8AB89929868DC0F00E3
05C2F83FAAA2C71A63E3C8A6E3BF29CD672782081FFB2BCF8051EA1CB6EEAD7A
05C2F914BE8743640FA27C431F665DEBAF28B514E708FA700F4F6C3EEDC56F0D
05C2FA383B0B023ED1338C3CB9635E9A183EBE6322155FF591AC47488EAA4BC5
05C2FFDD055CE54FFCA6CF4E3957447048EED4E3450B67470D08164AB8085FB2
05C3043AA28F4DA5A3DBF7DD3231AAA0B2C63E9D0B06D5E5FA1A0EE634E11803
05C30544E631FA9FED9DCC1E36F37C6AF26C151E3953EF2AB39A97B6C8D86857
05C305891ED46834E5CAB62E952F92F0C71AE083871BED02E3F76EDB83EC243F
05C30CF9E3CC5E574465F9CEBDEB66F9077950DDE45BB6B7506A71EE93465673
05C31479D2359582272824C63B2A21FE1544D01B5A2D13AA3215A97C442E8961
05C315E79D6EC799EA11C6A3361D3509B8A28F015F36A794DC67D96E1AD0682F
05C3170D568E084E7122BDE1ED3199CDFE00262E7927015F13A66D6EF42F941A
05C31ED1DE905C58EEBD3A8D9905BBCF4AF1271EE068875737489DA07943FB28
05C3217EC8DF24A588DF0082B86C148A26CAAA193700294C20B566E38C49DC9C
05C322A049D00E6E1814D58E3687EFEFDB6C29B47C30D5C3B7C7B2C3C9B7ED95
05C3257C6FF124E2E92EE9F9B213E2C406DC846681EABDA733BDCF1609658D49
05C325B4CBEDAAA7E1266212A315C312EDB9DECBEFCC29F58753C44A419738B8
05C3282CE355D5021CAF0BD66DF0862EE5ED35F395877B6445112FC484A170E4
05C3291A71698CD7E9913DDDEDBBBAFDABA05B0E9B61C6541784B2116B0C8958
05C32DCCFFCB8A52CECA1651D15AAAB9CB1C3DA550006097C57259C9ACDC11DA
05C32F207FFAD9A25C5B6C99897124E77F69A5A88DDDB5D051735C20891A794D
05C331076B3E24052E732B5ACE44AB5AD86477C05EECDBC2AD26123010A7A60B
05C3341A583F8CFE0A5E8461E9B6315E6DAE51196EC8AC50F866DA85CD03BED5
05C334C69C77E95EF7308E35778220DF53EFEB171DAB2AFBF05254BAE6D70CD9
05C3367773CEAE1AB52CCF8936CDA9CEF9CC141C6972A4AADA2D692EE6AA04F3
05C337A83F3A1A274DD78D412866F8F4025255F79E1B9C205BCA6BC6799798D4
05C338584C1F26F2E5B0D8BCF3C29772F770D8734AB72B14CB526A1237F8F7A5
05C338A1D5DFEAA8EAF5228D6321A4F796ED9FE798C813602C12231D1BB9B70F
05C3398F550CE22B57322D57991336C8501B9904D21FDB40918B8803D20C1EE4
05C33A66C9A4CC04CB79B1F926E7EE6669A9C1F6A7E72E122A9648CA78F6CAC9
05C349FCD5C02F292CEEEEC9558B20895A923BB8ACD53EE797A2C997E11B0246
05C3536A889903704272E5F6D640776FE5014B18D087449BB159EEA487AB73A6
05C354F50B61B93851F40B62F20D9E964E0734664D0C094FAEEF75D4B8891CF1
05C35E0FC824594195D70BCC0709C8B71B631B109891D653788260E3E355772B
05C35F21E7BBBDB14FEA7008DF876ADF96B45244C33F0C50F471AA6ACAA8D80A
05C360F60153FB7013E0251FEA5A535540441798DFB3173CCE9FBF405BFE10B9
05C369F63F1DB45ADA995D2B2ADA04A0A9C86D02BF19E583B210FC1F85FD0F6A
05C36BC242DCFC74893CCE2459DF8692882B4C40F30D3141D74487B7D7DAB02E
05C3726C7ABB3092065981CD4F34640E411D2A2D994E1E1B6095E87322ACAAFF
05C378963303CB11370F1A194F8D3362DB6BDDAD0D1ADDBBF23A19A3853CE367
05C38063EC978B88424C2D50422B9A37466CD216C0BD0582F18164B0503A5CF7
05C38A49BEBF443C6DA8DFB7AB483FD45AE2B46F836110857FFDBC3848EDC8B4
05C38F85EE3BB4F82F8F8ED77C218C2712D903EA416BE988D442FE67EA94948B
05C3964BC05B2A2EE9B011E3E8471F372B7A457992030BD316FDBCF3B1AB913C
05C396D189F51E569632DE45B3713D02867329357E4416BE69F82BD7911E5E0D
05C39905D19DFF1E09D0FAE58680775AAC46D0A1C63F2664D05105D1DF0987F4
05C3A50BF3E189404209A376019FA7BD92AABBD9CC8455CCF81B152A3EE26F31
05C3A8157F633D4EA341A71803CA0A279774234223609AE467A617F380ED1B76
05C3A879840C4EF5B18EA9A2A00E23E2ADE3A8C1FAF4575C6C8C53A9E576E875
05C3AFE4DDAAF7C7B752FD6C0EC9FDB791809FB7034CF4D97AC880276F1D16A1
05C3B4B508683ECA3968AB776BD31FD9C6026E492E5A05D29B3F355529012911
05C3BEBAD0BD9D0BB12C55E20A67FF682BE5BD2DB245E1DC75C3CCDB46A30E03
05C3CF30C7EBCF67F905A6E96940D0600EAC1859E70C730FDD86134A44B32D4F
05C3D6F824966249451E07530653AF0716A0D2EE8365A52C7B81A0739EFA79FA
05C3D89D35958DAC5E924A71CF1FFD5DEC5A0AC3AF5266BB7E05CD4804ECACB5
05C3D9C3ED70398214FFA5C3EDC3F21C47DA5CDEACD699148B1F13A22B5B7C75
05C3DAC8C237CF6B1B04C2F38AA76EE4406A509199EEEC4FACA14D7742D83CBE
05C3DD700AB420F0D1E9DAFD4E73CC339F9740494566A516AD46F248EC941B4D
05C3E04E41E51EB38C6AA7D7618AFD36E94A201572F8EC51C4C71E6020379C02
05C3E15326AA8E048081E827BE967CDC4A645EF74ECF65438B302B198E103A75
05C3EA769357A4765B71322DDFA9A85A981AD96D3291CA1FC14ED02BF4EA3739
05C3F5AC09FD054BE085A63FFE6844ADDC2FD10290CB874E7CE4A500AA03A006
05C3F6E3B6154DB18C6DE2C2C9E5F6A52723516F06F8D4D96263C42532E284DF
05C3F6F3BD59D9AAEBF84FDDC1525AACA5343F9B0A7A89C63CF650B5250E72F2
05C3F943888AC62946BE4FB409909EECA63D39CF65471E1AD17E2D0C5E43F12D
05C3FE1B637A638E224646F95D4B979620CB34A5A49C4CD26D4C8DA00867FA5E
05C4022B8A35F1D17E2059D3A39067B4EC3453820229D705D56F6E1518906000
05C4030282F36E3AA5D159582CC075F18C09202ED5AC2CCD7306FCDB21F0B16A
05C40DF956C1053822736BAF4BFCCB86BA12CA83BD3BA9216E5A59B52513F702
05C4141BEC52261F24A4D1A0C5F84AA957CAE0AE1CE9957D5A54BC1641240BD8
05C41A3BD91FCC43A8E9D2AFA5136E9B8D74D6DCFD5FCB2FD95431EEB228CEE1
05C420AA6CE13FD7B97AB32A43EB52A26E760030CF8F89F64159B86F7127087E
05C42370A99B1CE46D96ABFD5DFBE3352EEE829BEA4C7A1A188C0607D4F4E5F7
05C426D7F1B6E9372587D49FEB066242ACBFCE12632BC4ADC8AD4A69AF82F67C
05C42C1626F2A48C0E162CECE64EABF32157F79F70EB18DE113B1CA429F0FBB5
05C42DE6F95A9AA64DF304BA3256763A58DF8BA01EA91EEEB9F84189D4ECE690
05C430F5AFB2092EEDFE8AEFEB24A4756CC670B78669E2411A6218400B646534
05C43584C70521F3713B8184F02A3FE284B0940B0B428B4A8112E252AE2EA9FD
05C448DC26F9A2C9F61E4C124F251C8AE75C9D7AD7763BC04BB2095410803B0D
05C449D8BB7886FB348630C2EAC9C25433402ECB63B90682AFECB12BAE32BCFE
05C457490FF4B737736DFB41F61B54B1D28135459309C32FFE469F442FF17F7B
05C45A63F3D92A7DA62CA65BF2CA61A2B4AAF37B8E9B8B4DE39BABB196A63DB2
05C46670C31682E82D6EEF3D9B961311DB5CA3AC14C8869C80D29D46E738CB91
05C46DFEBE81F87CDBD022F12EB8050A8269AB2C92633CD433B2784DB989DFE6
05C46FBC5EF73DD9A82A56956C78A98067F8D42055A0A2B77D1799A4F79D6225
05C47195920C01C9CC452D3AD3B8323EC42A24CFF828C48A170DF0170133849D
05C472CA27F13FEBB6B2C52F92C5604870B18F0C12C706DA6F585FA2C840B81C
05C480D8211089A3661D6B3F4AEDDC5136C2F362C9B156B28252C89C477FFA21
05C4834DEFF948CDBBA65313C416B82F3656A38EC53ADB6FD7F9F5FA307A85C1
05C4859940755ED0EBAC415802BC0C3BE3618768EBCD0FD7F799CEFF91B06CFB
05C4873BF245EB42C06AC9158229D1F0FD3E7BB92792EDAB868D33D0F4EFB1B7
05C491D19A4169493611D2C68F08F1400B0964D5143E2CA5FEB618BFAA7C91E7
05C493F0EAE4B56EB4F8157BD2A152BC10E74605133C5B1B1438F5AFEE2469D8
05C49AED1B442DE98981EDEBD4712EBE00992627986867F14517CA6B5F358FFD
05C49B55BA75AE99C5516FC6FB6CB776FECD185310442C68673E4F4F5913C9EE
05C4B17837C6EF2B5B243EC2EA1E54620635A7C27D0549DA4CE738B409CA93FC
05C4BA6EAFAB824D0B6A8806DD97037C9596A0D90138C33888E9A40A8FB0027A
05C4BD3E4FFCA15B0E94D5840E85D6A7EF103C14E5E10BE5BE1EFBD97D6A2B9B
05C4D217D3F25B7FE5E0432318B2FA5EB7D4606E39A7AF6ABB6AF5E55A4B8237
05C4D529311D1E8D20C6443A5DF5C424A50DF4E313043AFF68722F2F5A9ED7BC
05C4D8FE81BC709BE61F0CBFEAF7948DFF233AC79DC063AF60B0AA0C391D1718
05C4DC45207FBF5AB64CD1FA4707692CF187F367FE9AC719F4F9ED585A9ED5BA
05C4DDC31682CB0E9FE887E691D1C87C8EAD109E101402290F0E9421FAA462B5
05C4DE1BFBB0DCF626B09373A114ABE4A84E9F6DBFF494E7919E31256EFB6EFA
05C4DE8B32013A25A7170113633A6BC850C7713C7C44EDD07B402ED80C9E153C
05C4DF2061324503BC045C0955689829C3E991E78EC898F57EAF2AB70EC3CEB3
05C4E363B548938448182ADA28930B387DCD62E84CDB443156E292491F6DC3D0
05C4E69E29CB714688A3B3E110CDB52C5221CC0BF93BCD684DB70400A49DD580
05C4E6E0D4A6BA732C32F59A3AD5C08551451CFA40174E3D4B4399D330038BD7
05C4E747E66EAC81E814E80ECB850C41C917AB23C4AC44623BAF8961DFC6E5A9
05C4E99DC6281064C8DFB89982F06CEA393B4963F0DD14ED74B9CD11EF97E82E
05C4EAA936224E0170DE478171FFAA132B302B7367A0188D4B8195C7C5229D03
05C4EEABE490B0FE5F4085B401CF7C5295C41C69A3B19988D64A04EC5E24EC5B
05C4F1A16C345F666E67C6DC0D8834B7E412F8FB4C25C7BCC3EF03BB19A1440B
05C4F6975A556479552FC7497CA75EF5EC9875E7D0A9EF253CBD695150422091
05C4FA17A05EA9FCF4378C3BE80E99919DB8AFC7D15975B42C134627C1058588
05C50A9D5E9F23C6AC8C8EF9AA6D31A37DDABF1ED38B0321153663FF2F03D685
05C50B974E898F18F4282DA6CBEE289D8302058A3DBDF16BDC556E804CBEB42A
05C50E6A210CF13BBA8F039889501731BBABA58086467A9DA8C21A57F805A3B4
05C5139FDDF7B61EF838EFBA6E69DDA80E78EDCAC5781BB4F33D33C6FBEB0A5A
05C5149AF3448C9398C0E9A723401566D33B0DF5ADF2B332E8233D25D465A5E8
05C51C1F2D31760AF5BE90C635587FC32041C5067765711B971AC5078EE7EC9B
05C51FC3F3CA14A3E3F0BE89310F5DC5CF12086EF739F41D4CCC02FF01C45BE9
05C5357EA6B5C5B89C5F771C5FE90FB1BD278D92059F6065187A1ED3C611F6DA
05C53AF589FE4119A2DE32D094B1A673A7C2DD4487330AAA673F87149A03D2B8
05C53DCE0C3CA18D3B3B01D349267C18C9A07B8A326B26F8BD0BC3AAD2462170
05C53E75942375DA0F113D24003DAEC0FFFCB4B4C477A7337839E3E9D7902BC3
05C5404C4A2ECF52874904B36AEED6267E5FE55BD948B63333B1D319779B9533
05C544655BD9E1C7A82A75AE2F8391FE640F439EA9B4B6B0EAB148F6568DFA77
05C54583FD917E1455582013DE8544B5E117ADF7286E35F9E000F4E5BB976CF5
05C54B186F2051EB769634D5CFEF571F28CE9720A8B9073D0C1A409A6839BB3C
05C54C59FE63FA42168B8FBDE2DE45173261B28A7430147FCA885811F8E972B0
05C551BFC949975DD76A9456A38FBBB5D63B55402E1C1A95E3FAD0A3193E52AE
05C5570F7E8BA6C1B08DA8C9CCAA67DBD87975ECCBE8DF9E6F011E317B667297
05C5575DA13A05F0814D4C84AE47A0EEEC50F963BE31679B3D9944119C6E6FCC
05C55B1647CC47C8AEC94EADFE7E8A242F45EE5AF9EF8B2066DE2D51F3BF08F4
05C55B4BB853D968AB5CE26872CD58BAC1553F84E06774BB129AFFE7ED898A35
05C55BA8A392BFDB40B5F1AB215C41F6CCC57206561DC4E6589F2C4AE0767EC8
05C55C78AB76B0116600C1A14B85D0E7F6F3BE4F33D40017C3390D486959FFDC
05C5609367717EB49C75B08C1B80805F8CFA879BEDFBBD1608BA48C8DF7D5232
05C561A94180071504D64446EDBCF55B3658BB785AE5770F61EF422BCE329E29
05C564CD22C2090C7F450DE103FDF88DCECF65A6C3CC5A97E399745923F3EA6F
05C565AD0089D6735B39F55F7FAF77FB8B82BAE9A9F9A22FEEC72F12FB225D41
05C566AB6C144CC40AA888B753B71E018427BC2C068822CC340C15175E5BE8EC
05C56FE2B1C6A5BF96974C2996986EEDB46B41F6706B35257BF1DFE39D4DF9BC
05C57475F809A90BCFB5EAB216255F2334B1702B41026D3D8C6875A3496D218D
05C574A5732F38D5828C5549874E97E87B3C322D1EEE86EFC7AB9524F6F1541D
05C57D29B28B2EB5D06E0ED419AFAB4336BDAE25C989B90542B1AB9F9B4E7DC4
05C586A709199E73EEEFEBD542A133A87C3DBC73E00ED4AE45C0B156D170B489
05C587A6E64E33D06D452C28B2048868622D3FC971FDB6E76862DE666122D82A
05C587CF2F7384AD6D2179121D555FBED216B9C29B8A8FF39E0268B9FF759323
05C5880BFBB7384208B87CA91660ED498404E6EA9637D0E6A11F82F15F4977A4
05C58C16967B0F302AE587A01A6477ED789FA053CEBDF8F6CAE3023A926E2A89
05C58F98EF35BDE6562627CAE35B19802AAE59337D4F5FB44CCB9D3485FBD31B
05C590DE5C147391C29AF6A164FDDEB9FA771DD3F99E0C68041800D809F1A739
05C590F257455D36DD7EAD6EF345063F1C1676A8ABD21802F0272F8FF3341B01
05C5928DF2630C8ADD7127C855C5A545CC39D5B098AA8676E4390243C13B0BF3
05C599E09F4CC1F12C6B5A75326BE17ADFB969F280A764FCD4D159D406CB41F0
05C59AB9F89160E3D3AE309C04DDDBAE68019851DD51A00E4D3C76ED28C6751D
05C59B1B15295CC7445F5DE0CFBC19A5B73ADFA9D91544516C2565C03AE1C41F
05C59C6A80CA2A8A6DAB66F9A6CEC4C9019CDFA961EE14D7706EF7EC18676A0A
05C5A18F7679C8712F770F6DF23B8E593B5A164786E60515CAF0621266B02C72
05C5A46CE34E5F1CCA7DAB4519AA1049DEB7F44727B0A91247049BEFC442A334
05C5B19B6C2B3190DAAADCA2C4E09A2933A1D091A7B6164A98820F33A17D5CB3
05C5B3B1EC8C0C4D2E47C859290A3E4CC52A8E355B1FEDC691FF9276C7ACB3F5
05C5B5DCB3AD9171B62D2838E096453BFCC14958B9E767AE6E6F56562AFF0D33
05C5C2EDC2936E38E101A043B9C5205F42F119A9853D1B5C372730388C95A4D9
05C5C6A295AA5D6934EC33A7CEE74610F233EA5FCDEECA29841A8CC8E770C03A
05C5C78FB48E8A6C539307A1F9B7B7B1A160A7CA12E7940C22408B1F744B17FA
05C5CA12FDEBB3F95FD5CFDF05C0A9BFA3D941CC640D32BE81C9567EC7F73202
05C5CF2EE56654B4F3FFF54389F51771174AFF153599867905C25DE3C5293BFB
05C5CFD5468B0C35305E249D22B01A30179ECC866621377BDE4F8039398AD3A2
05C5D24E861AF3D46F36301E11642A1E0BE6221F2FCE66E46F3C36C1C4165F9F
05C5D25C329B082508F41A765AC5B5A8614FC0D864DA22BF4CE701736B87E098
05C5D32B071184C0FE8051E800E192735F56009F3183840FD53D180396F01276
05C5D87FA9206725E59D980A7DB210D0E45E581FB63F05D47ACA95AE800A8AEB
05C5DC7EDB2C6D258156E1295452F3A5B2992E31E6DC7ACC0C3B794E30821794
05C5E213F3F40399894526DDD220ACBE83C07CBB576E4A854B7CFFE5952B1DA0
05C5E34125A3603F8F91825511660F4F2FC7FA80ECFB94D1AFA607B94C897F8F
05C5E73293C4CFA6842BBFA5DBD96A31A208355D7899BCB49E6B5FCDADD3D268
05C5E982A6146346F34C139439F6DACD8038BE2E29414A8C25C6C3DCBA764055
05C5EC893456A38FC8E4BAF532032B0E4899C6ABAE6C0D3F4E7C3D015F59E26E
05C5F1333D664DE8EB3B424CE3593BE029726BAE95DB5F811E6EAF20027633B1
05C5F295BD056475BBEC2702651A891D72D0343FE8C7376F09C1614F2E8C2A4E
05C5F6BDA3A601F0DCC2FAD882C39E367BD0EFFE049AC4FB476B436E66F00017
05C5FA0ACEB6CE02F9AD9CC521F52A4F67DC2BA3F859998589E1408CF6F24333
05C5FB40F2122371D9EE4AF99517A46789CF4078B94C841762EF3FD1C7B4D1EA
05C5FF116095577C1872965DD9490DA0ADF33B62C194E9A7ACB2AE60A565481A
05C610514047ADA432FEC4CD40BCE71491B177B6C4BA6F5DB4FEA00A398400EF
05C6140ACBD6E70684A1FB51143D13680C4B0F4762F397ECE9E6A432CE5E18C3
05C618E5DA9526B63E98C5DEBBBB7C5A778FE5F2E7B13E5C35F66E7F10F1874D
05C61C066522B5BFA093E2B0298C79BFAC1C055653418B35F164B35C69710DED
05C61E488A17C8C839EF71653CE81E5C2D2CB126D9454878B64D290F1B169AB1
05C6365EB513E3B6036551FE891D5F12FBD990853F999F476AC7CC5EE40119A7
05C639FCFA92C52D0C2DC2FFC80C62EB46C1B1479D3D32E368D4116AF1DE37C7
05C63C957E9BBC430C466AB39BCBF968A78AB93FE780A55980CECCB8327A798D
05C6421946464267205971914C86A3BBAEB6E280E0E213D7373B068E0B0FC683
05C645E5BD2F0414F246C5420DE547FE6D0A924280643EAB043CE8112EB4D829
05C65AF012B380D3CF0132C359DBDB47820E0A962430BCCA49EE396450F8208C
05C65CECEC4895D7E284C246AEC4EE135335047ADA805C218D12F8D217CFDF52
05C666C6EA86BA32848D64F9254695E707FF0F49F9BF275A706E3E5797FA90B2
05C675855F7AF228CDC87FF45880846CAF8C734D7DB1B435D42BE8E5E49EE82A
05C6781BB550F6CDA9B62B5E901BE40435150EB50BD1615F28222A2BEFDF79F4
05C6796983510C1372609F8D43290142359104C37E865C4CCA80CD4D6EC35663
05C682B64F08CF85625DFBBE178CF94932ADCF2192ED20462F3BEEBB7CE35C1D
05C68830A7D276025A1AAB210670C267BB8C87EE6C38A2D2604C7C714701CFED
05C68D9DDFF4F5423268B64C821F5F6176AC4C331BEB9FE441F9605AD958BF93
05C697892FBE17058CE463FE8521A96F3F47699B20F63E9FEE9E38BEC9562EAF
05C6999C68F2B115B64CBAD8B2F5B1ABBDC92C0D5DD2CAC67DBFCAD209DADB1A
05C6A9C4C68938E0286829FFE9045C1292546E7F9A14D17E10F7876A782E835D
05C6AC4B9E855F6B6924373D2D7C585A9AFED3099AD89CDAB85E0747763EFA6D
05C6B81B5F3FA881224C23F17039B84B8A26B6ABD82D99B8A9D1C6C025FE4091
05C6BA58C82D91B6D89CAC3453920E0C71BEC61AFE85F83A85F21C7A7F24B64D
05C6BA7226DD0CD426880C29E0B9D0035B7BA81EA2ED06CF44F5F01881435629
05C6BF0EB958399E869F7F35FFF0D4DA037859D6470FF3D0FA2CD79FE9DC157B
05C6BFB51AAFB054CCB8E84C815CE53A11017F3E034EBBFE37C2995ED46CC803
05C6C09A771FBEF19FACDDBEF96EB0C51D6E2A6A1FD6C5527C69673FE1215C4A
05C6CB40F1A57EEA093AE571DDBCC64956786FD2202CAB9FC13CAE9D7CB88753
05C6D10E35F4199A94F2AC2AD62807694F0B073C2A33C24F4DF8EA503D6510B8
05C6D1254C4A29348E881B4386CF7DEC53C2E2D8E6F4372A0C2A6D9F4C92C328
05C6DC8E1B0DC700E337B6FE2B5977B0D88C65E5D53B659ED1C721F526FC8186
05C6E063F20B4A89E62BB5DBDFE693E3080B22E3350A024915FA6A44620E9B42
05C6E2979AB100372EF200AD63270627426B3C4EEBAC35B4C043D1ECFAC9C472
05C6E95F7A9F114AA2AD5E772A35F06AF47C42E51053324E6F9FC950C3718D2E
05C6EBB344BBB8C31137B387F0FE5F993DB21F2110D727F22E8B667BCEFED445
05C6EE9571B445AD44B154DA50F13C9CA8A9EDFCA4F4C5AD0E8CAD069F9915EC
05C6F26F3FB728BCC822D5271008CB9FE1404519814DE93B02C7167A0DD5715B
05C6FC799694F24C644C9B35EF5F1AF7EB39EB561FF817ED62B1615D29020AFA
05C6FE8E6DAE4DB158724B276D563099DA3484DDBF9BA31A755E89A4B012D249
05C6FF28AABD53C2952FBDA4132D4F80BAD6294961A55713783FE0C5AB13FCED
05C70239B6472DBA58695635CB16C69FF13E807B215DF69179E76FD911ABAE43
05C70506F0BC7D0F9C5FA3336D7677FCC7172863E86E0C06AAA0B07DD024044A
05C716253BA23148BE340F157F36E07FB726044465D7DFB54E5A3DAC2C3B610B
05C716926122DE5E68398AE89F021953126CEEAE5E22D59E32DBCFD2F5CD862B
05C716F70DA7869E19B165BBAF4BCDDBCE6D0248CAF703F088EC9509A0DD0A0F
05C728F54FF0A2395CD300D43CC0413E8280E4D0A3B2DDFEEA9114F2AB619561
05C72DAFD145532035957DCA5DFF74156D361EBBBF90A61FC64D0B5DD961DC8A
05C73F696D69784C8DF81E12819E899C5460FB8AD086B49EE2C5C46BC226A418
05C74C73008D0DA31C70022DC66C4E004DF0B4D76DCA911A0183392FB4B8C8A4
05C74E6AC463F7FFCD1324C66E13B35E546784AE55564E16777A82AD3F813EEA
05C7541DC47BA260B4EB394E4B721E777299856208B06F57016E95E37ADA574C
05C7635816A62D4944D5FDD67653F1F5F6F980CE7FB40C89282481DE844955ED
05C76BAD1275F5E4170ECA8993A930B881DB9432F09B1656935FBC2050978507
05C7768D00C2F900F8447CD333D347D78D39605FE8C2E58607D1DCE5A195A3B0
05C77818E5D09CF0D6EB797B9119D1D12E612F0DC2DEEE93445B956FC826EF61
05C77C47FA290ED204F5BE89D9D2225C02C645418DC1AA407B45DD50FD081CAE
05C77DE710E8E760ED4AB61E998B52C3A71A9B86362C6A2A3373858A49A14CB1
05C780473814FA890BB9C3873805F033CAF75E4702B2EE885021E47E5F2C7420
05C78149894A28CFEAA720E238D6DAB2434BA14E778018EF711631477572919F
05C785AF812CE58E94ED15DF7D2C266F2907FD615C0ACF04D6B187A72FDBCF97
05C7882731BC0BE9797CD08EAD77F68E0C7210EAFFD68F33D2DC7CC4781DD64C
05C788E7B187AC5F084AE79685F4896BD3F29C66A65138249C13748A0A5939EC
05C7964E65342EF359D367530DD66ADCB18DB0432EA197E7FEA8A0190381CCB9
05C79FA26166CCB106DB7D0426C8197165CCFE2E9CC1244B056798C1015CCFE4
05C7A3D5B52B7EEF79432D1611702246405788B01EB11B4FEAF319F67068E907
05C7A85E93C24163162C27407DCEDDEA82EF4DC778F46DD2E35BBB2D710B1A3B
05C7AA1B0BF7519B8BBCCD9E7E16C3543F31DCD36EE1CD822E2B3A3329478EA4
05C7AEECA11EB6216B0454BB6C63476346A4D8ECED5AE048C7010808754AEA71
05C7AFA9B30F448A5B38AC685FF3152A35757ED13B23A7A46BBA261ED9A19500
05C7AFB5964384E88C351F6FDD87534FD80498F88DDA1AE39FB728B9066557BB
05C7B71BEE204B71F2420236AC082744648DBFEDA859B464763829E39557CD5A
05C7C27241E6E162A0ABE872232F71AB475FF80B2FCBC6B3CA17498863D0B3B0
05C7C2C5339B028F2A46B51425ADFA3818DE109D7E7A4365B15CE1DD27FF8732
05C7C76862B33F97244A924A9EF1B25EAA00B665EC2F5AD5B5E2D5E685E46399
05C7CAD1CD5F790DECE18B566AC71F84BF71CCAA940A9035A84476B6CF1B1986
05C7CE64E48230856AA90E547520037C3600ED46574F12EA429603D360AE7C0C
05C7D2A4846CA481853F27C39E8B1E7D167CD01094CA25D2ABB363AA41F23762
05C7D4E3EDAEE3A841C6A42F6CB2A9E8823FEF7FBFA9ECBB06BF4AA01A8CACD0
05C7D8A9F991968E819A644EA6DDE35016632040555EC7D42FFC3337C051E3E0
05C7E37550EA3422EF85E5D32BEB3C22E6AD4FA979E2B45277FFFC3AF5D52754
05C7E4AAF561282517209748B91E147F2171FE5DA24A38C6BA85DF786348A664
05C7F475655ECF99423E6A26CC603C8672F6B96D0341FA4CCF3C5D5E6EED857C
05C7FA5891E3AD0E8AC8D49AD5B7BE71FBDD707A47FF2863A1BA9E5755B940F3
05C80320EAF0DAF2AE6FFDB54B91258E848452D7E78B6227A979DF81ACEBD7FF
05C80D0655D05C23ABFFC6C955F626839D74B7B6CA5AC22CC42DA7F4C2D680D0
05C817015914008C813D8E269242DF9FE974579C1E08851C22FEF0AD20FDD34F
05C8173F05F7FE4FCB189AAB153B616C04207D56ED10D77D3C24E37A5E830436
05C8183492F7E5E93F7A6F21D1EC7265CF7DA98D75906226F41207DD255AE241
05C81972438CBE3549DB456F14BD170337D5B975D268CB11382F777A47C08C7E
05C81C1EEB7DB132FF066A35BDCC58612D97CCF0CDCB1F497EB3E031A3861B63
05C82A384507C44E871CA859DEEB28D0615BA2E0A055CF1AB410DF7E3E1765AB
05C83A11036F27740FDFBAA000247F0758A51B5B1B02E5748424F4977B986581
05C83F5AAC25FA87C0863943A4FE69089837DAF5E7AB3FABBC52D5BF70511B0C
05C840F7C4AE291A10EC033570FC3294E209528C4773DC4EBF67A98220FE008E
05C84A5C1933E0C86AE39D1DFD159DD2596E5ED5470F373FC9D8C2F5FB11DEEE
05C85105EF526A699FABFBEF0FE0F2B2F895E60D502932E7AE5EDDBDD8ABD06A
05C85524EC7617F4181D0ADB19FC83B93772C62BC2CED8E20287C2E71A9C956A
05C85854EB9589594DA4FC31A231CBEB36BDF94DFC6EB342547F23F3491F6E46
05C8595C7B03517761EB4AFC3D2271685EF4506676E90A246DA94DAA9642A86D
05C85A9FA00DC3EA8B79ED023817A1143178E657B828397EEBEC2F48EF010F33
05C85B424204830B50DC986AC9E508A385A342BDD636ACB05F62F0ECEEDA1E82
05C867265DCA15F86F21ABF257CAA11D18595596FF5710672B4D51DA9AE54BDD
05C86A24B74F9F509F1D172D53C76A3A210FB3D9DE24E1666AD4F91FEC260244
05C86A79CE2F6413706EEADD0A336DB6204A0317FAE97BA9A35BDA54120C7FBD
05C86B9E7AF7F47C1F387303FE58FDDB72BD5487893A3A8F366A166AF425FD74
05C87252499C8F4EEFC87E37E2BAC41554FDE5441B32707C7E76885156A9295E
05C8798F6FE0DB41613D403537EBB6FD95F8493AF0F79EA42E9CB3828249CE93
05C87F6A3C5CEB6F00761107D46873DDC160DF175C3CC909E6E3BE401CA91D02
05C8802E3623CEFF589CB206B7D0AA06F8B571A8CEAA5FAC9D393A4C7833DE0A
05C88DE19EEE741D1153D3B37609017BD6899CC31273AFD86554CE6E6714FEB5
05C8948B598FA7A926C5137B66B6615C2F67F15D2974662AF43AFEF25593879A
05C895A5C2E593994E55A05803DE90D8D071F1263C18E356B79849FB8A355C29
05C89848E1F15772BDD8CAC9034B01915AA7E08DCC3AF2A1D124AEC878496A91
05C89F9E3DF5449CFE6B736E14692D5365FC7D5329432F08D67D991560A2859F
05C8A6543E4DB81D9D9AD5EC6177F260ACD4817FFFBFD55B9B82664A7A0E3800
05C8A99FDD7D13FCB4CCCA784F9FD3B037927388B4A2EADA0FA80E69B98D1478
05C8AC87B25FDD5112E274FBB3D6055A15673C78EF228830D55AC81C95D1E4B2
05C8B3E771699E6F661D79638CD29E0DDA2E9E687C962AFCB8DFDBE0E3326F9D
05C8B4FC9CA5F335429661CB17B2277ECCE06DDD747E6D0E575D114AB7AC4EBE
05C8B98FA742484B457C7824965918F33959B8A0249ED559A6DFDAED7C12FA1F
05C8C118CCE7473D2FE231D2791A332837446DDE97FAA8DBB7981592861E6E9E
05C8C7AC2196A9142A035D9FAFA03456D890B8E213A66BAD97BA1ADEAB642A89
05C8D14B93448E5F3C0E1C6CF83DB9CEE52805CE6A597A1D73F63B2FF54463DE
05C8D2037F87A037C54A609FEB2800651AAE943D3C14320D395F5BF267B9C27F
05C8D25EB7FD07CEE0B1FD5F1D14E2982A1D08A7A145D3C2188552C40CD1B8EC
05C8D9CE37738E369AEDC29D209B4AD1523B90B3C2097C6162F9FE376BF42D92
05C8DD70E5182D6D0EA92FBBEDF56372C7EE2EEA668C803B8418ADE6FBDB302C
05C8DE863F29278B36A72FC9A891206E0F79F1CD80EB95D0B6C6DD8BFABEE093
05C8E1F7C3C8A8D207CE33BB368D482BF39CC01450F8B281D834D3FEE4FF14F4
05C8E3EDF721093748D508CDFA5F4D6E81DB7A6B954FE830F7E301DAD876FCBB
05C8E493B6F91F57E05F0ECB3236222B6D6C0997075B3BA7313A66C0B352A208
05C8E53B9C024BA3B04DF6CA4B278AF7EACD86B7969A002B6BE90E531FB91D57
05C8EE6DC7F213097A00B594C07F894C4EC2194808A861C8C942E3E20779CF88
05C8F4B3188A08169B14878C2BD473D39734F0EE9CD0B75B587E2C97F72329D5
05C8FCD22C9E68EBA5AF9A072F491416B2D9DB0153BB6EC0051F1D9626571108
05C8FFB448D7F4338CF39BE81C0F543A0805103AE46C8A36210097D3ED7D9873
05C90CB9814143C1667CFEAB02D4EAF143CFC512393F11BE294EA5FB577BE610
05C915D76FAF1BC76A73DEC9B88B82C086FA191F224C1483BAC1CE08533AC4EB
05C91615F0BECC4D6BF91130A0E9DC0D95A763F823F50CF292D7F341F979CCEA
05C919FEE014C5F0401074B297A6479B7BB23EEF2FAA4AA4B37F8496A7B10969
05C925221C7EEDA67BA5B3A20EE7E7EACA84E9E756DE29EF900DBF5C0CD8D029
05C928D71016395D65BB2A6EF7DFBBDA3743745B9BDEA240672D8FB6E87D2F94
05C92AA279ADB06EFA3D03A2B765A7A85CECCFA213A51E40C5B860E6D76F13A1
05C935DDD008E51054F3FAE644B4A2880FB7CBCAFE419B2DC68EBEED6F033184
05C93DAAC2623CC724F0DB6DFF91149F0A9DC12AE30BDEF64B1F16165D5DE4B6
05C940DFF13768FEF66A271A3B465586FAAAF81093BC3A970C7DAFE81CE11136
05C94366ACF7DB590B9629E4CFA7824954B433A951A9F72DDA4B1E6A7F465E87
05C9459226926AC550AAC1818FD89C185038EFB8BCE581F3224716B931E8ABF7
05C9477BAC468A4603986B343D42115B1B93A5B113B7B6B9AD41B50139FA7C57
05C953A585B6CB4B241E1363FBB005D1814223095DB7D79039E6E3E4CB15D9DA
05C953D63B420172BED49BA77C1ECF5B231927E777C8CAAD4BBDA60DAC741C42
05C955217C2CB3CE795BFEB5120DDF3A6339E8B7FC60E8638C752B56AFC7FB01
05C958581164649439005F5B263436DFD844FD18B81D20C0DF8D948D4F0DCF01
05C95867CCA0F4161532EAD2897A7E7DCB7D5F1B16BED0E9AE5A50D83FDC8D42
05C95E8EB46B8A2EF5FBD33AD7C1A1435DD3B79214DD4DFCB6E54A9E7CE94950
05C964519ED5D06B96A12931FA7477D3F4546C7AA3CF199927BA31217BD2744C
05C966FCF984CD76422261EE4B75A9EF17301A79B7EA537D2187753CD4ABBF79
05C96D434C2B787CD8FCC0CCF9B0C1DBFBF1B6508C65314CA0F61013E2617FED
05C97C857E38DB9D880D4707E8ED51961BB20424E14D043957B6587732379CF0
05C98314F48281D843C20E7EFC25C5A817CD7602D28AB74E513442388BFB3E84
05C989B0B7F77B037962C67544534868DE1A606C61023DC779245B5ED68DBA28
05C991C29410805B93630E140A23282B1ADC859E76D20ACD9797CC1FE2DDB2F7
05C9938E8185C7A71DD3CF7827D885DB3058C402CD0A1569F0F2D6CD2E87D3BC
05C99692DE419BBF4C584558690AA2E8A75CBC096B5BF9F2E2F169D5297A3613
05C99F3F8246CCFE8421AE3E4A385F7853C54CB226884661069E8F4793EA988E
05C99F80828AA6B2D205B44C9E00E55BFD1D7221EB55914D49B41C2E7FD86710
05C9A38FF5F787BD1FA6C8262346A456DAFFECB5BD45EB86C3EAB632E41AC163
05C9A420AD97BCE6B19AF9B5176F46B63291128CDA13CA0AAA1560677F899457
05C9AB4AA3CD9AB162A38855DEDB7991FFCBEF6167A70A3D3A6DAED7A54D7059
05C9AB9940504F0499106DFE9799A3130704D0E86C27DCAC7B99BE9CB09879D8
05C9B1B7DF6DC832DB8FB8524C31BC281D4EF45A996C99F497C94CE53A03E212
05C9B72EB4EB2944DAC948763E1951BB3C5507BB2FB78139FB53AF9CA7C1AB72
05C9B8541594638C9F7596FD2B284C14DC3667C8EAA13B33B55FB5550D9BBF52
05C9BF1E71A0DC153A4660B9D48FDB6C9CD1483119E2ABEE7BD9B8DFA5E5E48E
05C9C35EBDB723EA18DCC72E94EFFD384981CE411756702F4CA72F2F5716CC79
05C9C69AE99ABE32AA9199D27F7C3EDC537C6E82E8C439A3E49962A1F671BA5F
05C9C7E640A60F7758855FFC2933ADDCA96364E0AC9F5948EAA4352C86CA9AD5
05C9CBBE4D351803244531DB2C6996DA171A63E0707A0E75DC62D3E90CC636A5
05C9CE79AA36814B6B8405EED6E5E526C52977C420D56F6A85F3EDAD0AEB9D9E
05C9CEB0D5923EB96829965B044D376DCA1E0ADB643EF2C99A524297B560C8EF
05C9CEE1C65A1B08571185C4B5F9FA4CD2977D1FA9AB8B5E35237A0DB8EE016C
05C9D65AC66B57FE88C5BF4E2ED745C03E7DFD6C738A9BC2853612FEC6EE0682
05C9D6E8D4701DE99FEE6FE6E9FA152F2E1A3B57B1508C0B6C2B059D21529A18
05C9D9D0FA9C2055758B9AA28B1A82506740C918BAC64DC489C9CC96C6B0A30E
05C9DBBD52A8C8796AE92A510831FEA53574BDD416670943588E8A0491364DEA
05C9DC30488690CDBCAA54FB1D7F1414055F03C6455F1FE1DBBF2A205DE1F00F
05C9F4158603B9379A1FB5807F69FB40D9A3A2C994138E763244A0206E63EBF5
05CA043976EF679477307AAA3C0A3C393E044C23458061BA6096DEF81C50C369
05CA0520B6A925E37EDD55A74CB6BC69E69EABE34BCFAC866BD2AC2ECC26639E
05CA062D1DB108E138948F84FC9BE33553827EBB20D188EF7955940DFB1F8496
05CA16990500D67636899653BA57A1514E23C35FADD3670A85AA6C5411F55851
05CA1E82812485B5450988B96ABA87001D7017CC14FE14BBD99C04AA7A61585D
05CA200969D568DE2955BB07D024D2C4C1C183C2C49A70E2D9324FB059BCF09F
05CA28F2B44C3149D3EBD0EEB678BFD027232B7F4983C577B6165C68CBA8A1D4
05CA2A0438035A735EF600A439EB0B2B6B7D0F5CEBA42F87ADB7B285C61E1C90
05CA2A845BDC5C928590280263E6C703F679E7BC90C68A5332A2D9FBBA2DB2C8
05CA2AF39A1DE8CB7B7B16244A0AA50020A5EA9C512DC9BBBC90752984F0B0BA
05CA3265C50BA140F6CE34922E07D51ED8C61E2517E0FC16A889E3DD11DADCF6
05CA3C68A4C0986C8ECED0E6E54F9C0C1B33BEA7A89CFA1A040AEE45A926BB43
05CA3FD458138EB79EE91A4679FB4897AF1CF835E3CC760399C167BCAB50AABC
05CA43C9475FA69F3F388B81F2EA60D15C616D33F5EA850E10C0AFA606382C5C
05CA4485C50272D54C11B1B1A0998E21A0A548E8FF17FB542EDBD5E94A6D3B18
05CA462D2A7C1C8E9BAD9F1E33DB56891BB3192B257C7C8690681B9099BC0BA0
05CA4E3A5750E78BE3CF29404C564489FB1A4753FB57E77740E799A13BBD3DF0
05CA58466732F2EA845CD0D553F3129E31C50C6B2CF299E630EB2536A672DDD4
05CA6620E19D252632D9771C5D4F51B6E3A5B31A5F12F8A220EE80369789B3F3
05CA689DCD8039F7E47D33D48E98E40FAE22E5BAE4C9941E18D5343F336643A1
05CA69EEBB1E267B7654C5D823260E6736666F51FCF1D62C9AF17FEF9B5EC284
05CA6C32B64773F4BA0C897DDDBD42EF77A5AECBF36A08998EB10E729BBA0841
05CA71F66B0399CCDBAAA6A85AB3CB9EEE6BDCF91BD8EB363C7A498E1FFA3B79
05CA775D058BBC5F08FF861CF99D2E58104FD6ADE2DC0E525C091C763857EA62
05CA7843A3230C9D0083927688620DF490C97A576EE07530ECF7E56F03553FBA
05CA79D6DFD6BBF77F726946C55C0EB341B76FD80CAF60B10ED77E8350C2CE40
05CA7CB2CCE3202702C913EE2E61F9BFA1F64C75CB3424515C03ECCF67CC2FCB
05CA7EF2E012B3E8AB50691A5BC325696CBADB015347CD38F4D98800CE5E6BC3
05CA87BC0987995355F087637E104A67C16A78B8DEDD0825AB708B7304AA3CDE
05CA8BAA89621CFBC9FFF4DC3A57F62F2A03F357AE3A3B7AB52EB1DF0F4E76BA
05CA92899D47F484BAD1946DD71D8654986CABD64513F284E1B8F05C4974D67A
05CA9356753FF5E698937C39F0AC95662C8F38D87170D5B54E6DDECE7CA3143B
05CA95090E02F1D4B6C36CDCF03491D22317806BC7DD00284D914D5F5E2CBA05
05CA994D619F075BEAF479245D3FE9D326B872C9FA0C0524985BE6D68A2B612F
05CA9E44A0271D431C71CD5A6D11B65EA5188CAAA733ABD929BCA3FD4127966E
05CAA1112FFD417FF593A01C2B8981802720479CCC2CBFAAB0DDE043A47A5E98
05CAA410976A8967316BDABA7EE72AF7D044F9D3D4BA122778D5C06D45684A96
05CAAF98088211E6FB7B7C88A5B60A0572C04EC4AABE5AD0F152C0E662F70E18
05CAB2B46931A4A59E728ACDDD13B475DB076037B877548C49A96FE825A2A3CD
05CAB3C5E1A8CAB402E8F00DD08823BED55E253665CDFE221CCDCC95B4D67E25
05CABD9A8628748B96328429EB12DB66542FF1B5C92266FDE47AC245A63A75FF
05CABFB00A1A4B15E370BBA8E5890370809705CBA70BC01ABC3169DADD101567
05CAC27A3E6474FE5B45AC69A1B04AAB7225B518742B5E67705985DAFC7EE2CA
05CAC82CAE0FD35A551B322944CD3F0DD475EC9D9F9930BD14EA03D4FE45C260
05CAC906F4DFE9424FF5A5ADAE9978E5153121167430C81BB483640BF4270FD8
05CACE185295A872EB71C90CA26397BFB742696821A0A0106A540C22825100FC
05CACE98FEA11959A33235779227BF95BC10CE4685B67D90C623C87D6F05083E
05CACED74CB9DC2466AD938ADA739357C8BBBD05E81A8623D24E501B393ABD5F
05CAD63C89B2B587C2F8C936D76EBA1AEA49E7DD0B7EA87BE99EDB99852547C5
05CAE3659BAF4ACB3CD31168B9FBEFA723CAB97183630466F5000AB84E9A45FD
05CAE6AADA5FB75E30FB3CC704375F79669FC1B858CD79657EF5D030688335FD
05CAFF540329D8A74E1D748786416857D4ACD699225A7994865A14D21243B3F5
05CB0025B2D8A884C597F48DE75D9FF4CEF408D35CED50A3F11F69F892FA1463
05CB005DFAB4B6F2DCBD5D164A2DC391F9C039CA1562CB0C87F2C3D23ECE4F67
05CB073E6648D7F735306D4DFC32C5A44D75E3818ED9F39E7D1C7B4AFFD1A955
05CB0FA9F311580706B27EF73303E54B4130E8ABE3D4A574D223CB4FF40358F7
05CB132D632E36D2C118B220267D8C2CABD6DF162D4800C4D36CCE3CB7EFCBE3
05CB19F935C1CCF0F57B5F227C3225B58D35AA09CC76CCEA10A3700666684554
05CB1DBD9500B5AF27C1BABECD5844A68FCC83CF566D09CC4F9FCCE58D673696
05CB2C5D76E95A406C3371D948D494F68C2CA3DFFE98FDEFA6A53EAFF163BC94
05CB2D8FD2874A916B16C31DB333C82F257BABB23F837A613B2B72B140754433
05CB2FF73774F2D4EDE1B0EADC00695960ED943067BCA9F4D6478C3AD8E66B0A
05CB33D473F1C560132FB12E75ECD80299FA8DFB332A82C2F6BE084D74C352A0
05CB35342EAEFD92551022612475772F90C1A29EC2A12E6E50E4B51516FF462F
05CB4311EFB96F304F2A29EE66026004EE8804F937EB107242E4459DD8B9C92B
05CB4845857513B7333B4A765450D52D415B0AAA9B4C5C72C80CB2407F3FB277
05CB4AB7E70C4301B324335EAC8FBC61A5123B23CE9F6B054F45B97F557143BC
05CB50057BA2DBBD2F8B0215A189BAFDA6755A2E7825428D2D26CFA60AB9ED99
05CB52DCF3B7438D6D363BB36D288DFD7DB866020D86EFF38354399691698616
05CB579F3B320B9FF01459D929E3BDBDAFB5921313C1A9098FCED9FFCE69A47D
05CB58F2AD4210938F8EF51CA83AE2495DC9B1899D32C5A444BDA45B07CFEAE5
05CB5D677C269388C4432CD5949527A0860A2EB93868058C9F968B3DE13FEF6B
05CB5E537EA37893CF513F45D5BE0D30BE9ECC56745A95B68DF91A01AA3A8FCD
05CB5F4707A0340D32D0AE4EB8088CBD4A19F8848589339E5E71D75A75F305C1
05CB5F4C7BDE07C4960CE57CA1897BDBE3E89F01EC0E3D962470F97B9F2F7A68
05CB5FF1B0962CC9CF07BCD52E0A035A1C3080A88F4FE2122E3A5E050641C226
05CB640463956A8DE829062F01B4BDE5E938AF6ADAA0078E820B6CEBAB8139C9
05CB676003184174E0A3A0D5992CB854AB4B2D329E0EFFC08FC9ADFB5F06CD61
05CB6ADF5BCD021C3C5CDBD7F1607DBDF05D566A5C32CD4D5AA1BCC03CFB4747
05CB6CBA63D512735F26087298ED980FDB26E0FABE7C90A038FC00B85A0AAF4C
05CB6DEF2075D6C9C0194EDEA61C0F1532FFFE321B22974D4C86C11FC7FB541F
05CB76F72AA5D1D7E8B2CD8D3726E079C5EE7F72998752E285229AB616BEB94E
05CB8110332AE0D06D97E041C309A42C1C0E5EDF985EB31701346F84FED660C1
05CB8195C20DA8B0B85FA4B1B942140B4259C1E65E838C0A7DD220254C920C1A
05CB85A84AE6F9D3EE133809F5B5709231CBC3675E36C04A2D19AC881ADD536F
05CB86EFFFAC0D9066AA2756157BCB13FDD113F7E7A145AEDB8139ED48D665BD
05CB8894DF17C07787EA032066D91011AD98C1B8FF3A6574259EEF94B9B945A9
05CB90D51B76B0258026A8BB3DBBAE9E590142C315603778EB595AD51ED491BA
05CB940065AF909D05B7A35BEB787BFB1871DA79BB739110131BC748A2CAACDA
05CB99F6907DABBE699717D729FE46322E5EC5B8544FF4F09C125438E02CD906
05CBAD23CD8AA9AEAFF3C17D1FC6D14931EE0A87259CAFD9FCBCF3B1C2154FF7
05CBAE73825F1319119655A7127C08172E70B6B18CDA65121D00FA5E78B5FE6F
05CBB42CCA18BCEFFDFF14CAA58380654746D59F6A0082FEE7A08EDB8E2B41B4
05CBB58E6E1234C63BF7ABB1F5DB3B45F76BCD2D530B76FF0B1A9CDF1C6A0D37
05CBB91D9502F1CF483FD3CFA02CE23AD59B96C09AC3941CF21E13B78269A5E3
05CBBE2350195EE0869147FB1E44AEC4F26C54971F15401DCB0199D51AD01574
05CBC1E784EC0D5B9972A98D9C661AF7704C0BD874BEDC167FA4F5B699C48B10
05CBC20D44C285C150ACC35422455244EB133769FE855ADADCB456ED6EC62309
05CBC6BC41FE17ECF004F0161F634694E513C8726C5A8201374B6ED547125B06
05CBCF2C0B010A664F61A61AF57D7D587959AE562A76DEF2828182DD8803DFEF
05CBD1728F51905A480E279CB2A746C7443EB6C996990C21AC43AF7D23B7AEDA
05CBD36155B7CFF9FEA4086742A40E3D1CD7E297893F2BF9EE2C7AA6D3E33D88
05CBDB005F6BD8B11E1C612FAFDEBC6C2743014C4136F81177A0430328336153
05CBDC1F5EC368B745669ECF8F275566EA0820090AB3BBF36D326FBE01D3BE7F
05CBE8B991EB3AD8EB484DD797A5AEADF5300161039D60D82321211D86DB017F
05CBEC534DCDDE4EFF06380A88A140C693C5903344FBCACE329C56ED86E018E7
05CBEE85B92B466C145B4AE5F1D52C539A01C82BABB43EA414735B0A4F72F074
05CBEEA0ED4D9203BA0840A0CA6351B36FB6766758E1D7C6470FF1068F429BA1
05CBF10F6B480D912FE5141CBF2CE09072D66B85B5CAE5C4F0EB8EFA4657A479
05CBF9CDF7C6F56D8FBB0373BC95712089A6272CED4C1D11540AC0F02BBE7C97
05CC034F8BDC22331B0DE78FB87DBF7964DE53B83827BFFF938DA08B6A325EFF
05CC0FD9CAD4830F63039C66B69CCBC5878A0438128EF5DCA5A24E514C12B466
05CC14E01AEA87E18868B0802993EC791309721051D13A4B4B65A145C4CBD100
05CC157BE4FE08FA8D1FC9134FFA83FE236298DC9E50C7234EC10B560E8C5FC5
05CC168DC8E2EEC4256E55CFE9BF054B90CD3CEE5C26DA53BC977B41162E8ECA
05CC17E1EA8A7D908AE3A08795911261E2BEA966048250C36D1A87286D0C5D27
05CC1DE1DA6B098857DB6C78790C2B122E24ADB0839CB395A28CC7E550C870D7
05CC326C94340C655A647CE181DD8595E6D18C5866DD2EA5A4BECF02ACFBF4C6
05CC35D5306A8922473A605B107DC8AFF42A5F8603C29B590AF989D17B0129CB
05CC3AE06A97F2A5EDBE403A3F7E1C4D58A2F90961061F64925DA70FFE7B5C38
05CC3D613DCAE81D110A923529BD0B3C5424BEE883D62FBB8AB245F1DC4F345A
05CC3FA982AB61531E3B6F994761999F8844D0B2509AB6D5D3173EEC7808E3D4
05CC4703AEEE654C11E985A9951B9778385A82FD36BCEDF5D71E82075B4139B3
05CC4CCFAE96B43513D0A413331259B9746E86FADC0B3460A86F3B3B2894335F
05CC5515A9A07C125F11AA33494B139DACE3083191881B33183DFFAA3B1EE204
05CC59D1318785864A88494FE578F2F5CC603797F09B92B5CD82D7A2E45F3C62
05CC5D7C6A49BF41D59ACECDDAD3BF994196FC2C163D1609DF00D5BA9385E22C
05CC5FF086B8871C1F60096AEF6B515C769E55EBB87BECD09719D335A970194D
05CC664ECB54290092CF552A23A01914A7E03C4EEED625FD1AD27E90879BD06A
05CC6C64A0788563EE8957D686D23432F31DC8A6A9D50B10933AFCE5E8DCBF10
05CC7EBF9D961632934A4BB9B8C20B139CEA5839159443F9EDCB263A2069AE67
05CC813FB89244681136ADED43D47DA86A4908B45CBEB2BB4676C1524F069489
05CC8B8FFF82C6E82E7727CB7C649CFE2BA36928E91A37DBD3727A6F73075A92
05CC94079D64FC38175D74E03E58294FB38F2E7BC8BDE63365BD456065CF782C
05CC99447AF2B3969208F255A9ED906CE5172464D3EA92626AC43418A2B205A0
05CCA0EDF08E8E38D36DBB3CF8691268220D5EDDC7E4C78E24F7D48E05595E62
05CCA6DF0DB1EC2BEFD5E59BC4EE9BA9582D6E34A305A8052D00ACF2EF5F011E
05CCAE9C943367BD6EA17A180063EE4407A4DBD7D723F5330D26AC5C620C659D
05CCB72A6EA95459163E5D2463F0B12C1FAC4CEED4AEC4C88F26C4032600D7D0
05CCB92FE60EF90BC6230AB9F39E2B434B74EE8C1693A669646EF0799595A425
05CCCD3D83EC2346693C362126F05973D17F9B81A3CEAED42F4BF59D15DF758F
05CCD22DDE3ABCE86318F08C5DF8E21E7B9257F129B91C310752ABAE01A50BC0
05CCD232C5D0F761BD846092F662DD67755FCE32457859641FE69E2227913D50
05CCD43FECFB5E8AB325D4BFC2E85516421A20C3C8C9A8CC78F086209C09567B
05CCD5547C94A9CE0FC4CF6885E2218C1A62B86A430509F0586386E4614EF568
05CCD985C7A92B5709C3EEE574286A400ADC3087F53BE9784C340A718C6ECCFA
05CCDD670F7E3CC0E694E509B11128F3FE86CA9B35D17AB7F599ACACE10E1CA1
05CCE0FBE4357FC032F606782285710A376887532863B284996E44140BF85D83
05CCE57CF4A091FA22DCB17494AF1FA1990029E60AE24E1EF1F0D9062746BA59
05CCEEEFF3D44E2E72C9A44AF1B0F6DD14C6E7A51050BFA3FDB6CDB2474D4D76
05CCF55401EFA5EE1085CB9AAE0FF9A8A4F7BC84030C33E681D6821EBAB73F64
05CCF7C1D1E9E07AB7E51073DA33F40BBD4186B5AB9B18F64AEEC3505071FA18
05CCF988C02FA8051FE2EBB1B4AF1C13F75459AB20C5E122E25AEAA282F44CFB
05CCFC4AF3885920032586FEF75A0456BDDBBFF2E1C9743C9348DC52782B72A2
05CD028A3771C21C8AB6C1C1A463F129D16943671E0D7B972ACD617F3BF22D49
05CD07AB00359EE785D45D8E8F300A5A00252AEFD43396FDD04EA42EEB13A711
05CD11BE03F8AD27605922B5AC5DD43E157A721C3BAF001907358B02238DB0ED
05CD2135BF3AC159E3D6D8489F41C3E074F991718918335E817552D32CBDB18B
05CD246E78F5CB0A5AE6B0D2A04FA11F9D0452159D4491FF08318BE6AC261168
05CD288054026642FBBCC9EA660900380754928AB4F792051450BF59C1A6C9F9
05CD2DF590A3A421FE847C72705EEA9F21D833F64B0E53BF05FC1ECCC1EC22A1
05CD2EA3736FE4DD3C1FF38B44CF75244C2B7428EE4D3704F6F5502442A24B29
05CD31FEDAA7294097ACD52675EE6E050C798CA61287458C9F1B0AD104323A10
05CD32E82F7A3A8CABE33AE15D7FC2530B2F5817DB6730DFEEB348860B8B9BC7
05CD3C36F5F8C3C12A3217EEBB116CC67B524DAD590AA2535018A52D0CA32238
05CD438E622B0271930350C7923897F59BC6416CBECB384C130341381FA1A2A8
05CD43C49E425008AF95185A4F31A508425923BC5205D2703C8C0B401909D8FB
05CD44C3B9B03EFA169BB863E9E2E7FA7F379343303F093DB0345D801AB506EE
05CD44DFC1BBACFD9944872A13C2942521513FD1DE813E5596BC352E1FF14F92
05CD478792C8F8CF0B96BDB392B5EDF8B466E324C3DC1034C2E45263C3079C13
05CD49048870EADB61B009487776A2D000755ECEB98498390ACF947E4E360267
05CD509B98961D5CC46B290F95CCA55A9F9100A4AB33C7922873C30442DF2666
05CD52A707620BD6BAC4AC6EE6C55A5B18E0111D6B0BD6AD019D5FFCCBD3588D
05CD5DA8BD47A6E23991506542D6CE76D25CD3935C3523D9DCEE7BC2A2774BDB
05CD5F0F3CA8F1B0698633FF271D9B1B2374BCBA2FF75DFC68D6F26F847196DC
05CD5FCF9FA6B60C00818C50DAF51EF77A7314AE4AEA75133B594C2D8E8EC760
05CD6944BE8D7EFF5551733CB211BCDF8D3B56B7DA9E74EC9A121E66341A9F1E
05CD694A248045586ECEDC45EBAF20A04C7D4F08D0F26F39C4C6CE2E681BAEE9
05CD6A7792A48DD61B773D93F56DB9E1D1B393769D251BBFAAC24D4A7E24A272
05CD6FD2567C491072B89D62B2BF183DADD63E5159A552D73F4F260ABEC81BD4
05CD79AC180D840FF43469328ED7ACB4938D919DCB647340466EDF4550807EFF
05CD815A29583030D0321C858E65C240FB7D1A702A72B3A87B4556D599A30399
05CD87E85A072463A589C004CA8CCB2F5E2B8DDC9EDA0CED264138F8C51CA491
05CD8A8CCCED525443D5F1C019FE684A2EE41CEA479B30C102FD658257CD50E5
05CD931373961EF31EEF3F1F87557F19C1367841AA66E50E7067886B0436BE67
05CD975D53F0B7C338EBF361075B7B57153B9A86B4418FCBE0A8E7B037D9FE1B
05CD98DBE0597D9F7F012B7A9C326430EFA37CA4F46DA5FA25899CF4F80AF223
05CD99E9A7BBB707376F9250AB58112077C1E63F8267C3579CDCA09210AD36B3
05CDAB3E33FA23F8799C3DA1C3AD703A13B65343CE8C143B79E8B2CB372D3860
05CDAD3AA6938ADD05425AE65D7DEECA8BA2F481FFAFB5E48E8181F023EC9B1A
05CDADFFC70129DDAE280C3EDD708188EBC80285FBDF1FD5E44CC3A4347A1542
05CDB772A99C2B1739137BFEA0E0866A5C2D869D4DDCE6132C3524A5E8DCE711
05CDB8816974803746F96D9E3A65C55B36EDF1E8A52B92D743F81A46C7113B35
05CDC32FCC2D05245C28F6CDD9755C184FA1B642AEC40638D03FEE0C0F1BF6DF
05CDCE25D25C679B624C62ADC6593366B4E2F582990C8E9A54364114E37DCBDF
05CDD7F589A5C7E8BBB2ADE43E2D7F57E45FF773E7762E486B3E2961DA577097
05CDDA238C20BC51185B2F2C36944FD458C9A6D6F253A14A064B531106B1CBDC
05CDDDFB98E2F7D0149132314554939C9A1641C28FBAAE59CC08CBCBAAAEEFC5
05CDE3C1D048891CFE6325BCB528376567F2B0911C1AB9BE957ECA9D63834777
05CDEDC8DF54D449390464EBE7418435FB9C1AB939A57BF920ACDC375E34F021
05CDFDA7BAB4D51FA79C33D6F55AFFAD28AF0C6D2B512C0A0B9BE527B526312A
05CDFE6AA5E98524014BC25CBB8E282FC89D14233F60BFD77BB0695727111191
05CE01AE003A45A344B08381EB57C1101D7325562155E3379C330F7E44B393B4
05CE01BFF6E076EFE9B8E020254A32C2F17E29A9B25D571CE1A43E1D072BDA42
05CE03DA619973BAA68B2319D84B55CDD3F2D71EDF692A0F32673B218F44C8B5
05CE0507492CDA5868949153D88709B8226880C66B8F248B1AC72F3180AA4633
05CE06EFA641C6CE15CA2012BF0B491CB1FB25753B2C08ACDAF57D73ADE5B9FE
05CE0904675340CE9FD46925734DAB1C500A8D95E65AF10DCD12228E7125B99E
05CE10AA95398A518B5398D797BD9C5E2BDD1D33365A39569568608C125F7C1F
05CE110034FC6F64C60C77F52BF034FAAE2EBCE648685DF1A14229B6E8BF8002
05CE18482A09BE3A7CA432087F5D88534314165C89B497006CD93E76BB74F23F
05CE1B3E9C41F9F73EC0594CD2F0A55A90D94FCD0CC8C79E50578663520910B2
05CE1F971717FB0231AB8A9191B803714BAC40D53EF5A6B0E44B6F286A764F33
05CE1FC2C0FB2BCB92E74AB89570733165416CDF0E6349CAB1A16961BE12FD8C
05CE24125704EBA8A360F34CF9B300E65B7BB39E3CC8912EBAEA3E4628358B92
05CE285C543B21AEED1AFD7C93B5254EE289079C0B94C55EBAAE7DE546E45E35
05CE2FCABB23917AF4689EF92E774C82D620FFACAFAB9CC24EBBBF8F68BB61FE
05CE31292A31E3D2606418762476826EF199D746461B7A63596E9661A72AE08C
05CE48D3FE3E799A4391A415D7A13DAE467637837FCBC2D3AF8161579CBDA848
05CE4A8539BD093AD1E59B34FD57BBF6C0ACCE3A10A16BBC352DFD63A32F7ECA
05CE4B639BEB21BA1462A7F18E8FC6739DB404D3E3FA23991B2B7A31108B4E36
05CE50A6B5507CEF1C635F9787BF9FBC12AC11D5B23CFD27D00AFEE49BA1B228
05CE59E7D89CF646C1DB0ED119AC6F374B86F2C28D48AF2C38843B367A3F96DB
05CE5ACD88344437CEEC0AF71E306709DA60D0D28A8F1784FB55FC7BCC3D1C2A
05CE603A8E94842936CC82D5CD6EE21B02E035005036CE09089555978638A8AA
05CE69D472D6956713D89CE04CEEDAD57BC047438090A58390C9B87B6F3B3848
05CE70537BB8C5F95B8AA127829213D0604168C0A88548267024C8E8C3581E2C
05CE73F7B47E3113C2D256DC082CFE26C6BEBD29F613BF3E685283B3C1B2CAEB
05CE75E7874579FC91F50EC4A107D2BBAD7E205F62C5D55BC5E51910371017F4
05CE76F5FC85425E3BE4871A84560B6AA8FC4F465668FCF71C8773AF87C44FAB
05CE7A59548469A9B34B9CE9FBCE5C6B2238FED053F1C77368F2CE931DE12497
05CE7C67A966F0D4949A39B107EDE1319EC9E905E1C714AAA134A04550DE4FFE
05CE8C426EA47A47E1BC76C3845F2747B5EB68F1592EFC16F6579C74042CF70A
05CE916E5ECF054EDB8C8649EFDE87FAA21C2816FF071E731DF449C3C94D708D
05CE924D6F2B01220DA0EAB8F6322683EE9F6473312A4F1AD199B69827CEE324
05CE9316913654ADF1D728534B9D1EA88E724729EEB6A16ED8E0A465F790AD6A
05CE9B4A124EB08AC84E464E2F1345C3F2FE3A9D628748B8B02F830542D71C67
05CE9BA48E6424883D5555AD57583284DF17926EE6BC7581BADF9F0358C16AC8
05CEA31C907DD289C525A3132A99540F01DF787D16E578446B495F01FD5B0FBD
05CEA7DA1AB75A5CD9D882336B68C1A93926CECA965D7931E1DAFA524EF96E0D
05CEAD65B32396AE177C501A95B0EE936B5ABC6F82561B0F0E10A143454BB49C
05CEAE1C8A8B7F7B6B2256C6DB73BC7EE5315CED315B829360EF6E2054F7B953
05CEB1D5BB5EA9770B32256CBE38D17C7A2BA3268FD9777907FA6D677BBBA316
05CEB3BED01C979D5966B093BDCB00E1BB8B7F3C42592E8384A1863D8932EEC4
05CEB6ACD5FD4839ABBAD8E66C551C61D853AB284DCA35E06F2EB879A01D8696
05CEB9927F691F79B0CF819C9C4012D421F4079BBD7ADDC88E0731934C6D0314
05CEBE1BAA97E94D72CE0A5490CEA1EECD5DE424E41E049F08E9C7203DA26D7B
05CEC75171A58635FAE45FD6495D9E8629AF4CD38C43B7B3C928DA2BB08D5137
05CEC8C3FB798F8B2F536BFD1BFE53BED8AC3D2DDABFBF2ADD056F55ECE1EBBA
05CEC9F6DE31B5D9E77A49FC69239F87D7F38CAC2CB06D808D87DA1C245FF0EF
05CECD13D4AA2EEC3A2A1E718CC5DB6DED89728BE3F57A2FD9FB374ACA8B67D7
05CED17D2E0291C2DB6CC3F0CC3EA58BBB3663F49917019845D23B412E53799B
05CED4E52D98D65995114D92A5F5DB9CCE69FFF8EA13B867940934DBE2E091B3
05CED71C022E3B8DA4E2B930FF05E769390320C2A543B7EB71EAD97E8614354D
05CEDBEBA17A25E27753802CF018F0F7F2D428B41C29BDBE42A7C3C1E9BC89B1
05CEE060C45618B95225F5358485BD42E49CA0AD993216B99502D503FAE338BC
05CEEAB5802CABCF6CEB84A5274ED295A20896E426AAFAE52A003BCE30D28A7E
05CEEC00BE5300EBA3AED4D597EA9D4CD0886EC8D682E5BE262099352E6E9069
05CEEEE3BAE668FFA2CFBC07479AF470EAD39A121A009B30EDE6012020B72293
05CEF13599A53B21A3698C560697CBA3BA6A3D7B03312494F3AA05DE48436588
05CEF88F5665A5418906B1014CED8799C9B1BE5394B62DE9FCB10634BB1E2921
05CF000B5A8510DFB9B99B076A003F4EEC40BB0E57437703DBE3F3E7D21561B6
05CF0130DB251116A6C628516073CF330AA08E5378B0EE981014AC83BD36F91B
05CF03C2A35AA912A97F8E8DF8C1B08E3C0339B6C55538F200B288541C23C428
05CF06DC7B89287F2849D54932B8F15E35AF26345138735D71EF234B39ED7F41
05CF09A31008769013D5F59EBB4047AD41E7DA12C64FC2223DC77D0D72E3395C
05CF325B407C6EC564A28D3A05EB548C81264E317C3F23EA230BF660FCD7E990
05CF350257310154D789D4A5E81BB80453BB1139CC401B2FA4EA3943DBD6CF24
05CF353619C5EA186710305AF22B5E187465E08A1D56A1A65D54B5B6FFFD5498
05CF41E0D02A7353CFBA92B1C68B09F19AAE3A6BBCA5AFAAAE3695365C479973
05CF4474A6A50E68692DB3381B5B065D5CB49F1DD0E5BFF80AA11B3BE9665673
05CF450CEEADD22EA5FABD8CF4192A6940B2B9CE3A5AE5A48C475436C927F0CE
05CF4FBFEECDC723AFB42A58638A178D3744401654ECDC8C78DFFE81F3CDDE77
05CF50745DB3AC55574228E3F2ADE6133A3BECD7F8A593708B02E3E671B86149
05CF513DC982CAD221FFB1C2DBADC00C48A26D80F1E2DC63D3D1AA781980A141
05CF5A7E0EB1E8C2CDC12B84C58D99002CB2105D5CC2AE58B039D0836BD29172
05CF6272EA208FCFAD0D957E83D5C30E318409877B99A4CA788A45E79955DC89
05CF66F9C3B198A518556E22E1D2F8DDCC2C0D698BEADB82A8F72AE7116F450A
05CF69905F7BD4103444D23E10A48AC0EAE86CC3A456E045357997AC42245438
05CF7B4B7954CB4BF73FFBE8522C7C3DF79CD89EE0F2A67BF37B7AEA74140A4D
05CF841DCC33403D51F7BFCF30A79DE8743A55E649EEA157811E37D67AF33475
05CF8707528325349DC043DB4CCD4652495DDB875CD04F4C5A69FE4D3AAAF1F5
05CF8E4F4A8337643B4863DAD29D3B203B48EF34D01678C2B9C9D505320D2325
05CF8F87D71325C39AEE617E9FADCF41933D279CE0747245D91E48EF38586FAD
05CF9243D174D1535A19DA719B43B7CC96A1642A0DD2255F84A8E23F2B72D846
05CF9E6891BB8037202D87DF6378E15BC971BA5DB1B4054C68E4F867E68DD11B
05CFA837409FC75E95900CF0ECD7394F5F92A50E0C3C4642AE7216331418EE0B
05CFB19EBC203A1DA160D5E9A5AB915EC577DDB415AEF0E1D320C19C2945EBC9
05CFB6D10734E4F4C608645908B8065D04785956C43465B19EFF775DDB07CF59
05CFBC79C09CDAE851E26A760A9E4BBB3EF7175E5AC642164718322207C78D66
05CFD697D490A42EABC01037E7791CA3C80AA887C15983AC5B8330D16272F6E2
05CFD868CCAD4771AB393F5B3099882251B0A87C4AB6EA6A01F0012426ED20B5
05CFE1D489B80111CED99719298A57626775A338E4896D92D993710618C757CD
05CFE3520C38F770CBE12D1A2825014B1AD0A8E3E2DB4B9F42FCEBC24975B8F1
05CFE7200D8ED352BA0847ADC4F23F5DA4181B371331A8967D4C4A9BFC5F7032
05CFEA507730785C034CCC83A154A0D6348EFE0DEDEB475E286F588463743EBF
05CFEBFD86EEF33C750531E59042041577540DE233FF54C6784739E9F6014FCB
05CFED31802664F144209CAA648875A50AD0C34251A03DE3EDD41F5C85DA44C0
05CFFA1A7A7B6674020368FFEA721F22AAB3307FD40EF340D4A3B0C901CC6D92
05D00337C0AC405AC6B2119AF316DD9FE77A0F50B7F1C7F70E49B97297AAC87E
05D00A87030C4EB99C1506FAD6AE8C16024885D21C0A7F4BF2ECFEB2E09009E1
05D00C01A74F21093B81A160C881FBD26CDBDDD6C0B5F5D0B4DA51C9E72B07DE
05D013C4A195672B440CB166385CDA545180BD0136248EC95876C1D3B24C0A81
05D017BE164DAFB5DC7CBC1EB50D1D7302378A6F5ACDD47B406224E7CE6E5DF5
05D017E268F8D00B6CF2BCEF40C4C89C9661206167055DCCA3B0FAE3133D1A9A
05D01D2F3CE34874ED75C1BDB2FD1659921D055B4C2F650B884545B2B7522389
05D01F8919A6B1365E9BFAE83EF5A2210CF5C8E0BED31D29B11207DB1413273D
05D0283D71EE9837EE677A0475AC848FC78E4605F4F98E5B3DF421A1F64AB5B2
05D03267C612E2644E0947E0339DCEE3636038A566535C1201DDAD70FE5071CE
05D034E7077F35F2CA009C5677736D96E742C4B6B94E5FF105CFA0C93B348631
05D03F46C4A8C26E6BD7D0BDB164C7A4F17A2202D332AA6EBDC73A1C95754B62
05D03FDAC4EDCBDDADCA81D8983EE5EB2B1A15C8C1862253815DADDB9280A3CB
05D04C28A0498DCC6AC62F7CB4D6845768C05832B16B2BCD300347EA16BDD570
05D04F0BF83FFE7C2F4C23BFB2D854F58BFDAAEC9E507589B81CFFC104F120DB
05D05CBE8251968BAA26E92135D4D544E1D0625F5440BAED9A87CABAD20A7EF6
05D064CD6381D53CE2E3E212F81861C029A62729BDEAFD84213D538AD8E63172
05D0658FE4BFA738535AC4DCD5EBCEE7CAFC0FC7D029F6F1AA0B115A43AE0974
05D06908712D3034F6D04C70A5C99D8B3CDF0166AE8E8D2100648D1F74FD319D
05D06A3CB581B0BF8966AEEED2950775E60D93C02B08D3B412F35027518A0729
05D06A997090FB8A2572A9A31615666E13078A827D4FB50900C4022138216D30
05D06BCD9A2CE15C75277077BD153354D6D7D51C4F8D3D510087A92FD45C0199
05D06DCCAA1A64B28182DEAEDD918E03667B1393939E5571148F5A0519C3E3CD
05D077C19BE5B89037A591F856EF6C712907E2AF98969F45D945FFA4F234795F
05D07820A85267F4E2035C69833C511A9BB5AE45EF5B6FE239D9E1B82D58B18F
05D07D6DF2AD8BF8DAF18DBB39A51232F1C6B265EDDB254960D2CE0439C1AEFC
05D0878F6D5FB45A554A6910AF52ADC145EF768DA72369350F1CBD5E63E434AC
05D08DDEA2AB6CED90E5E766025405C281335296C32DCE7F942D10AE5603C6BC
05D08E4452589F3A6F8CF776DB9978C37CE78870D3530F8E048BDE597BEF1D8E
05D09183CC90ED805D1443BA93507F6370F173B2B50EB099E5E92A49326D64A4
05D093CBACDB87168D840543A31F657F137A25EE30BA94124960A8722BBA088B
05D09DDA38795D0C8E275B3033C36065BC4BB5CB6B6BDB4F45CA70F5EE2C0079
05D0A1E7F23C734C2BA543400DD68500B8F7151DDC8FC2E184548700E1CF3985
05D0A866B0D174EBA713F96C09BB045ABBBEE18C359AA5BB14D375FC00E357CB
05D0A9544093CA6EA58200C9A7B105E5A1BD45E9909A4A2D4BCD369A727E9681
05D0AC0EAB56B0E3D68B2905033217AD67B9C92777C57A99FC4EADF05CF7745A
05D0B7568B4E39BC5646793109BEA4F4BA730976BFF0F211CE6121BDA186EFA2
05D0BC62F848DE7963D4EAAA78E016CEDAB8C859EC3D33107CDF9C5E95731453
05D0C3600C6614A0A769DE0D88FDA3BB315354C34F4396BDDC6774849C7F7022
05D0C8B299452D01D1A4FEC46D50A9F41509CDDA4F8B64B0996A432EAA14FDC7
05D0D817F9A009D04C29FDD6C57F85C748E70F152DF577A129F8E2D8A3C3F9F1
05D0DBE2496447CE20CC0F21D03C28D38B5CB1FC4DF47CD67130266FBD92A617
05D0DF0084C08C8F55629A350FE3A132AEF1E5F5BD5474862857D319C6B1E806
05D0EA32CAD17119372236EC9E64021614DEE417CC3FA571D2AF4272A9513CD3
05D0F18499DDF642B08C13364E73F1E2C89F57C94BC1AE152642F12A592D0AA3
05D0F66B8F8F843B3437AA60234B93C03F8919E2311EAA3189F902A070DED726
05D0F6A7710CD7D1B468B5A4F9E826D63E0D5EA34306729050F2F848656EDE83
05D0FD2B634182DB9A1A921425D28B8459DA512EEA74C753BE9051F42F6C8F57
05D1044D0E4C8BBC880A3120C75103C8DD03D465D14154CA621C785366FB4A52
05D110872887BC2B6C082CE99E232578667364B1BFBB0EC8F1DFE2BE7B6F73DF
05D11F8F766923780BB7F768F9AB53F4B14434AD29DAFD6FAE686440940DAFBC
05D12B2B2D7B3D3B444BB37A9AC0CC50F5B5615906EF8B0B9167C7EBB03F00F2
05D12EF43254E613CD12E584C69967EC29CEC541D1C8AFDD791669B515347548
05D136EFCC8E235795A5B70F98BB551D449B4ED5D4139A4179D6297ED9710EC5
05D137831682DF38F88E72C64AFAB18038BED86615E4FE8E0D9B901A20407B96
05D13830D7E9A4C8FB2D458F76137B7F9986508EC4BFDD1A94E6C3038E22422A
05D13AEE71A950BAECF8A233DBF6EE418A6BF7F8D72A8886F2256FD7921E776B
05D13AFBB68C8C4A2E4C884FC78B80CB051B4844BE991E8AE838B93F37B1C0B7
05D14B66EB0C84DF83CF9CEA04A361EE7FF4187187FA895C156CC979A1B26368
05D157EF8294D51FCE156C2C1878B7E254E8C23F0C66EE53743ED740A30FAF33
05D15C8B75BE0B71CB8C1C2B3A636985BA083DE9B9B60D12885BFB3846EE8B3F
05D15DC98B4EEE1F15DA6816976019B2C91758175860FF1A59CA8223C2D7FA73
05D15DDF6A208C6C78A9057FC443FF05728EA92BAA202DA5143371F0CB7C2C0D
05D15FFE90AAA6899BE24BDBB8B77F5B2AF4243232082B335FF6AF7E40B163E1
05D160007D44C0D456D303B4A381405CA10F04570A5BE4B05CCF88BF01CBA9C4
05D166D5EDA039EEED980E63EBA4BB5E7546240BDA83C86B4C868F8578C33AF3
05D16D4E3CFD3CC483D41B473F9D413183F5891E244EB455D1D7DB68AB1E8E46
05D16E89524D3F3599AC9DB6C6F32FCDD3044327D9152F4C0C35ED75410B1D45
05D173E7590278237C8AFFB7E72F4B1182A70AA168F8FF26F41D1AE7F46CD8AE
05D1745F817BF0FF1D57F294EFC9315C684CB46E122526343ABABDA3BF00A25F
05D175B6BD47888E28C3B530F40153ADAAFBE9A889023C986A1460438ADED111
05D17E9EE812EFA41193B983A5BDB613D9FEF8EABF584104E349AF54CABCFF0A
05D1819EEF6406ACD4FA361C9E066E81BFA585D24EFB33351EB42A2B32E55F28
05D1822C40435DB7E4AD41C6CE68D0646868BE6C832A5523282C46EB942C82E4
05D190D3C5B3EDBF3FBD19D0D5DD5C2B97AA0D569EA21F7D897E821E384E5E78
05D19AE8C341BD50C95F003D0317B83C77EA093D846A99A7E5CF368752484945
05D1A140658C8E1BD824E8AFDEEA6A412F3C2935670ACFE803951F6085E57B53
05D1A82B43C9D1D5895E8C49BEC8B3055B907D3DEC8922E4061DD373207AF351
05D1ACCFFEA08E51889CDB65A47DC2322772A16F151E3DF87CCABE2123A02537
05D1B829599FFD207BEE3242F2BAC9910FE54CEB1376219C414FB5D24219D94E
05D1BA0382931C9E989E550110E39EE82E98751D94F2AB95F9F02D4A2691DEE7
05D1BCE13342A34330C3C1D3FE6EC0B330434636E575E46696A94F79CC78AB29
05D1BE2F626ACEA906B55DD1A91A51FDAF34404DCBA584F4629A9E3E508FE490
05D1BF1E8BBE1AF2C36BA5C1064BE97F831AC9F1DA7AA5D3A07FBE7856DBE539
05D1C771DD10814CEC163AE65F7B68742C524DA2A3A01439C7A6F0509862441A
05D1D18D8DE4A3B186510617F838A6CE87C80F0C4604CCE86A2766F9AB90BE2C
05D1DAA602DF026B5D887AAC3AD29365A94C6A913DCD8F4D4CD501741F2443A9
05D1DC4EC83703E21FB64746869FB2E95452005539572CB5923AF0543C44D6E4
05D1DEA709A62B5AC93F555B4514FEB82C8BC814D71A5B1F858D52A44CB18667
05D1E3964F9DDBB355CFE0C9CB1083C0F7874FB288D532DB40805CA070AE380A
05D1E453E8E55548CF86CBD8B265A5CDBF387B573D5F1B4B4B0AAA580272F006
05D1E5212F1B5A564789727C67B611673CDFA1D23FC0A9CE1859E5ECB99414D2
05D1E7B24578CE74FCD5BBE74AB3C730A05FD86452F4FBD26DA6664224817539
05D1EADD2124DAE9BDE16C81ADBA36D3BE317265727C832D90C9962E1ED0DEEC
05D1FBF9D0C241D41B2E24C70E1ECBB3485A86A3F2492E7944094F67AF7E38F2
05D2000B9A902DFAB6AC7103993A9C253CD3D0B4A067E78DB39BA47B71F7CB9A
05D201D2BEF460D15A3F92EE773C5700487B434B7D354BFDF44688DC7BF98DFE
05D202CF8BB3F6EFEF162E6A8BD5F66C33F1D84C98D54584108D78641B018953
05D203991E1CA592FAF724EBA7A0BF2DBD3852E522ADE6A797542CC97DBA2A91
05D207086B3E9621884E6658EE30B449B56468E54437CA0792C694D4A72B1284
05D209662260E3CE85D1117F79731F25E092CDD015774F2F71EC60ECA7248575
05D20BA2015F11E691C62D31DBC6098546B6E87F8E5790500E68A4617374C196
05D20C5455379EC9C42573B20AC36EB5D7586D1504F5D8ADE1A4D59A6E0EEB58
05D21234214080403CF8B65BA639E891E1193073720EC1220E85AC4F7E189EF9
05D212CC9C521E980E9D9EA334C79E238E6B6A1AFC232D72F5326C98CE141304
05D22D1A8631A8B3043068154DDA2C7203B467CA1E13C41E39DDB0BC50506A2F
05D23470C446006F9AAFE77BFCEBC18059CF0F9EE4AC43A8A88770C80B9B8A8D
05D23599A38775C01101FECE6452814ACA280B46129F7EFD5BBF91433C1437FD
05D236D8DFC23B6295FDDACB47FEB6D8C253EC4AFAD1A75442A668384F3C3742
05D23745845D449D3B31614501C9E559AC93898D904CA1C19A22CCB1C27E7B57
05D238B8E0CD13A37FA5C8613A32B113353361468F2E5F684971299C3DA9BA49
05D239EE5C5ED6CC70467CC751026646E9D6EE4CA94FD73665CA1BF466A586E9
05D242C747E06A19C69B55822CDFAB01DD3A8C6E8DD67592574433EE6A591D0E
05D24A5E2BA616C350711F3F7E5AAA45F58DA307C2229F9E2F03F4020E41812F
05D24B7FF4845E8163602AD31836B8C179804A1A3ED86223C45833A2946D6BAA
05D24C1B029B1F847AA8BCA0220FCC1E7B7C9185728C16397C9E76BC9CB67F5E
05D252F4E8FB4FCFA94B01A0045696E7667B8B1C9D7AB145AD67EC1658813430
05D254D650DA7FD79025263F9ACEB05E03571BB8A338416091FECEB929A30A77
05D25A810AFB303E82CAFF305ABA35079EF5138B36B4C81039866DD4B422CD7B
05D25D1B7057648B47579D6021884326C9F0D960AD6D19B39D72671E16EF31C8
05D262375BCCCA26902B8AC09F88C546F567BBD59D950463A7BDA93C3A015315
05D263CAD0ED7E1ED59159EA6502BE0EC2ED9824C013AD5F66ACE5977CE9E6B8
05D269A2DC3A7D4A55E80594DAB2954D3F4F9A2C3D53D27114A791C1CA910D73
05D26B94905854EE9010FDE44D975F48FDDDAC41A48679F3DF726DCA801E8781
05D26DEAF6C5A40DDA23DF7BAE83B7EB1780E74D97181A7267FD2E13C9BA7CE2
05D283466B840F49FE4B481E78DB5E1110DBF92EC79E3DB4956251192DE979BB
05D28F16D2E6CC58BA4565C4C8A8F04BF694CFC3CFCDA8ACD4AB03C0EED07D02
05D29201561030452C22930D783160A234C007FAA2270AF9F4AE7F23BD980A56
05D295A344EB01B563629114AC7241368D86E4AD161AF9CDE2DA24F3C676D5C2
05D2972DD961A3B230571DFC238242C8A89EB30D151614213BCFBC8266E33D56
05D298099A2641DE8DC97FD96E5321A7DEC88056C81874511AEC0CB8E7DBFC7F
05D2998675A5122E0FBBBF717E52C068D0A6EDDE85E3D47F048A849F4051199F
05D29C9093E7361E7E6BB53D8448D90F00E56FF1D0D5C16DE9B2168372656F96
05D29E4DDBC3F73A9E47C4EAB464A1001C1C1ABDFAAE5CAE954F50E9B9FE4344
05D2A1B706703C34F9602D55F027CEE5B8DA7B8C4B855D86842EE41F4251EB49
05D2A77C0BAB06EF4577DAB9AA4C45F6BE813C2111AAB17A025BB583FC823D0B
05D2A9DF9C9F8A08803056335D57A7BB2CD641490B4D223195B1EAFE730312AA
05D2AF2A6D8EF2E95F3A3602CE36F0F55866339B8D3D7F90EDF3A87DD7BF22A2
05D2B02FD1866CA83A7BD11D1B27F15226020B042367A9264493253B54D9CACD
05D2B3D99A99A9F569B1813FE29AF3F85370948BB2EFF88E099C3A776761B6CF
05D2BB699F419737B59B314F7EA4D0298291299E2975F03888DEF7615DC146F6
05D2BBC5BA89A181BDFEE5C2839B678C5DB69E27BA739B0148277744FBF55E19
05D2C727CF79CD1F5BE7AB24DA76D3B6653C5332383804580CD9889A80A0DCF1
05D2C8244E963E549B3FD8D07BC77EA217384603B36BB4A5E7402D092F4DF2E6
05D2D6B03781FADFBDE86F9097D29467761B750AF11C6AE6E5C02039D686DA43
05D2DC226A170BCCE1FDC5B2DD5122315FA49B2BC5435C3DB37295AB7DFDE019
05D2DD43088D7D466E9ECA6E80EE83BD52AC070DDEA0E97D99F577837607D4F5
05D2DE1A44AA16387974CDCA1C2451C69F3E4F6D735BF2A12A2349078704F90B
05D2E2B601103B33E6F9D0C07E5445907A64ECBEC6F6877C73EDF167A8D8178D
05D2E35FFDCA0320C34A5E34E711183A3979236CB003DB3AFC2C73ED87FC1A7C
05D2E457EB2366947247214EC9A0F24C71C9D8F7E4A788745F19D6F71CE1A776
05D2F689F243CBA45E56AEA6D2D4F2C5623D802BC98D94CA99B46CF3B41043C3
05D2F7610E0B9F93ACBDE56D119EE9ED4A6FB1DD81BFEBABF02354BB7505F7C7
05D2FE8773666DC64E7D8C288C6CD104B080569C4C0130F32FCFDCEDE21A5F86
05D30C328938469F1B0F2783DD8A83B8ECAFADC8B61F19D29C6C4C7368BE7B24
05D3110C432E74D7CA401CADBA165BE99924EACE1C92FD5099461D868F63AC31
05D31185625AAC91C1492CF25A0B0F56AC892EE61ED76000CE38043D9B910467
05D313ACE1B8FD6262CF4FBC4156CDA75D5B271A313EFAB44D7A2C69B9C77A13
05D317B45F755409D3A4B9CFB60CFC44BF134E39597A018D677BDF7108EECA38
05D3233D49070CD3A1374EF78713386B1F98B7A5E57D33BD6C45C7F0042B5E54
05D323C5050B6F27287754B7DFDE1EA558B6D388C3419F13020257CEC9E65847
05D325584917C9AEB490D1816473B24EAB89994E7ECA24D80560D219FB081705
05D339D8CAD3BE8C5578465CD4CAAD1C85E65E1AF1822729EBEAF687F94E528C
05D33B9815197B435B3B9FE7CEFD9429ED20776B434E5D7E75897F3C275621C0
05D33DD6500AF11B706D8B0C6A4B28747FBCF2EBBD69BFAB5ADDDA7881D7CEE7
05D34122CBF22537B2A10A8FD6D644AA5AE5555E5242C5E9F8854A93D40D9725
05D34138C888FCABA5DEE813E5B9C360D180D574D1A84BB1CD418F071385B0EA
05D349D531728B9275ED11F760E2CCAA2F0795F3A55366EC42FF3D134E0789D8
05D3523CAA65B0E5EA9BBD96A51EF83D7C4F4E518E386CC94456C145F00DA11C
05D358F6BEAAE2D43D2F16E447A804769F8555F586F1A2B823AE827859260AD4
05D359B9E03B227651E4BA7CE91266A32345D6C96EDBFE4E2F9F696477EAC36F
05D35D332F288E936E6A54C1D7AB21699E4D15B81B7F333EC3D1F99F11B43063
05D3637D1CF9FA85EB5E7C6582D24191A1A3211EE137F8CC67DF6EF2BCFCB2B6
05D36C5FA8B9BC2604FC858E7C41BF0436610184DCE3C2072D76CF9EF96BA841
05D37BCCEA21474336D3C2869234C31E69AA7A02AF9EDCF45803F652FA247F1A
05D37EDCA87C5B46021CB8B701F8C03578CDA2EA54C3B9EAF6FEA9850B57BD94
05D381456EBC5BB765EF3DFFD108D02C4E0825A673FB40D50EDFF429239735AC
05D38F2C6DD895143C2162ABABD752681CE8AD9A04084629564ACE2BF28BB4AA
05D398D9505AD7C79ABB1F2FD3B4D3883C80ABF4699795C182840DB2840EC379
05D39C8A7F737E0EEF3BFC9CFDB49B753424DAC9B6AC6483636BFD812BAB598F
05D3A28FB723B392E1C7639EA910883A250ABC8AE59C7B30C42528208EC40D06
05D3A4ED824795801136FD4DCF81607F6A07EB6EF623F1E76E033FC33EE8EFB3
05D3B04F6B8B330DAE35263748CFA92D5C4D01D7F91523C4C6C78EF4F7F3FDDC
05D3B44AB5E267DEC0EF773FA4C116D0C7EAF69D6854B44F47DF0F26605767D7
05D3BAB4B0A9F00040DF162E0DF2244EA2AEBF8659CAC6F0964545980351F9CC
05D3BB15FE7588B16BA598513A933D6F6B5A0E4A6B0AC4C6E67873AA307813D5
05D3C266F45AE899349092851C9A493AE9A24927DF1939E39BDD233F6F4F9C89
05D3C5BBBEEF48F9B88DC8BC73BDE23179B3A3694D057D040F92EF00D213B7B2
05D3CA2F9B40E68689C1D4A24BF75736C7BEF10E2FD874BE4BA6FD121D53D5D2
05D3CC1910E5839DF6AB02DB8896D1A7C5F774854580742CF8D6559291A45A34
05D3CEE2E7582D1D70C9F476AFE787C6C9D6AFFF840DFC80B56E0B9AF5C5B42C
05D3CFAE59C43F7A72EAEC958078A5A26DC8CBD74B8BC0244542140E96213876
05D3D2251A52B53130BB9429ABD76FCB6D74C0158E43E416CA7FF7ADB4879E00
05D3DD1BF2E1C8957F7C61D712AE9F041271E8A9E5AB6B2B6FCB0697A50E580D
05D3E3D06EB0EA2597161AB740120DBA3B694AD31AB6C05790FC1C5EE628A30A
05D3ED60C2D1442DAD9DEDFF915A9F1A036E0B65E791FD3DC725475E7DBBD1A8
05D3EE6F82C578949FC85BA1FE8C1A46B483A5165E1A4D44A2D0D1A68475D930
05D3EF45F628C643CA7326E867E054226197872101B07D5820B38AEDC9627216
05D3F6B1DBBDBA98015E89992B731C9BC1211E795B988D470C58E51BD8F1A7CA
05D3F923C2EA510B4EFB5572C9B569D29D86A7267B7B64B4256B3FB111C08908
05D3FB57DF59214128DC2BBE5828673DA3D875151D408C8E2509B8BE18195E78
05D40101200480F9D539F2099CD840656AE799EA6BF78AF66906BB46905DECAD
05D402B36DB7DAAFE9C756DC9B424CA57D21CE9C234B168529A485C0AC4F913F
05D403DDAA2B892FF88A095F3001AE4ABA7B454761EF61A1A8223C650FF47193
05D406563E5409A70BAEF17B4D600B208E7A111AF23F24EAC16A8F026A06D9AB
05D4161783BBE40902782B2FEB3F2B3C92D844643310727BD7EC4BDEB965EBE9
05D41C538DBEC386361C39EA508F69D9DD7A139467A757774237933F5D47694A
05D41D3E318FA5191BB478B5BE954F87F4583B3E492816F5E17E4E2B49206C29
05D41E5078CD406A449B845ABE16C4DED41B58478F6D98E08C70E0CC675F8C12
05D4238CA94DEC8449FEA948C71BE15372EDEF131A040885B1EB056277313D51
05D42A128C7D5F4F579E5AC343218BCD97433FE90F7F28B9F9FD2EE4D17EE446
05D42C3F9E1A707E12996D06B14170B784E91A01BD51E2963FF35149C7E2EF05
05D4322410B09F6A27BA594A4A312E109C938F7985E3FB278F03C9BF256582E5
05D4333C57E082B98AB60164E7982E6E4B57777640F3FB614D1690F692C1EE76
05D43657523F0A4AE9DD6784DE5F9EC4BA54057EDF3F8D64FB065E11F74F5AFA
05D43A32992C575359B91EA4C93176869EEEDCBEC01495A07E4FE3CD236D4BD3
05D43B40F45A9E6F04C1F5C32D2EEAC656E706D5D169B743BCC8E12E2FB7DFBA
05D43E95690C59E54904E7AB5F728BED040151064411209A5529A7224D36BE3E
05D43F87C42AAD6E744E78DA729DD2C36565AB80A0FD399A740E73B28A4A535E
05D443EE492C448044A3397CA963AF354CA63F361629E8AD2FF551ADC8F88931
05D44C9F3995F1DC20897D19F93C853AB5B0200A14BB737C068A40FF638DF01B
05D44CA2AEB97A06A68BEC3E009282F55739F184B80F7172384FC0B067AE1DBD
05D4528B29E7A9BD1A881E062FB087CBEC7773B2B5CBEE4BC0E1E5E93A6A0D7F
05D45478CE4F3BCEC67B60E88EA95CBD65A856E2FD552DE47F862736223841D8
05D459C0786520B0719C7A1004CA7636E26896D2784AAB9C78CC2BA5AA711B67
05D45EA1CA4AC2102D8276F3108F4A8DF345F6722F3341BD2053D05FC27E6904
05D46077B1C0712B7AE08A3E3A3A889227E2F6FC11837178281EDF9D2027DF3B
05D46476417B40DF6906DFA47DBD2FBEBED6B0FE419EF6D41F3439C4119D6288
05D4649A5C9FEF7A5ABCA1B4EE4794CCC2D5BD0CBFF84B52A3F46AD62335B953
05D4652E68E7C13465DDC4D8B06A5C066EC86DE86FAC90538652643BF5794E82
05D470628A35FD21CCF217D0CC602FEEF2D392AFC334150CC9702C065E5503A1
05D47987891DCD8F9A96365D7361D21511609891C5B3D8F966BCF6136EAB4517
05D4828559B5E841C9F4F0D7F9FA1A0A5D91AA62137B515D538411B81AFC373D
05D4843F509B1612BE68C5B24D3F43C132C95A294AC12A5F1F14E566BEB286C0
05D494EEFBAAFD23B347BB1C4D9EE998A2838C82B58B8480DF4A4AE35BAFCBB9
05D4964D1BD0547A70DAF1B4ED0A1CC9B976AF2AFAD8D4F2C09EAAB0B248261A
05D49D11BD5D5AD8DC2312F616AAFD779ABBF073A41F28DD88BE20CB29D399AE
05D4A9D1916787657550D5CCAFD13232751FDD6C3B9B376CF0BFE9F34E60DD84
05D4B0BF62A82F4D2C3D96EEBF188233F83F8BCD61BA4C63896FD450CBABFAB7
05D4B175CB76509F8F586B1BA6C5107678FCBA36D5630E488FD9D07F656C8354
05D4CB4F3B47E00FB5CABA1CB34501E5A2D68B4CD500EAFCED7E3F48504351CE
05D4CE7800856CEBEAF29593BE17AA2D95F3994FC8B783DD6EC7761C334DB711
05D4D422DE8684F7170CE87B1FB547F600DF85E5EDEBBD9EEBBA273819CF6DA9
05D4DE21CD84737586E886B8A94AF40D8009CA4DC89A3594665D6B7D4CB3137A
05D4E16E30A6AAD9553D162537E4A09914D8932CD8A7BABC739E8106CE5ED6E7
05D4EF1D76EF725B0E698ED102D307F507085F00BCD3B14F73C6C7978F9466DE
05D4F084B5D2C09201D5228BEA6633DD853DD79690736FA91839E090BADF3E7E
05D4F198CC8FB0385157A295418422A16E2133995E57B44F1250FF3DBE8BB282
05D4F3903608075424024BDCF19976491617B7AF7E3E66C04419A2BFAB535B0D
05D4F3ADDD3BF90FE17560673EB81B19D13E9C6D7D2D792989177271A240161E
05D4F6F8726452F536B25373046DC3B38999CF5F88544990944C8B4544E0FB93
05D4F90843AD16240477106A10E61F58CAA87B94C104543D1CFDD28C8813CCDA
05D4FD90ED1815E608E66D1A164C72439D5B4B41F2CFE52A7EB24A43B1E139E3
05D50378ABE5D24AE7C509921F07EA83E399F4C073FE06B68689CE2AB75E1CB9
05D504AEA3ED4EA35BB0C8A3B7F5E3ABB607F55A3CDF3EEF865D1E45E94B3CEC
05D505EE6250FECCC9AD45145E12FE5AE2643CB041F176158A870056733392C0
05D509ED4777B297C43F39E893D8BAECE0DB256D2D8776D117222448A80327C2
05D50B7DEDAA41BA405D6B31461AC4607961673483BE11053D884A2F728CBE0D
05D51586E9E27876271A41109D900D90D72A3C974BEFDB9445D2D4BA07ED9413
05D51B9C597A0CF664366665248C06215AA89C15BC6F6FC575B4986C1BA17F50
05D51C350337A64B75ABCA77FD03789F36F9850FE7A432C26904458E8A4C9CF0
05D5270C62A83B6849C75ACE17EFF6A4215230F3E83845BED546E64E924AD121
05D52C1B685D75F5ADA81D1944B73B584E96EC1F9968D3CB8FA28CA494271C3E
05D5303BC613F9FC2C66B9AC54CC76773C5053D257327798B5CFA92107E91677
05D53408342FF89D19F9D56F6F6462E44114B458F6468A32C0E35B77D9F85D65
05D540AD44470D7AF93A023A303A437F93AFC976935ED21AE31022D3D31744E4
05D544A76C319B1A425186AAEF84CC770C12189DD38AD93E39D31A2CC813BFA1
05D54569CDBFD920A1EC31DD5AF7E521DD008E313DD260F66537C6DD31B3B64E
05D546DA45D66E598EF753BD5D02E1A7CD365E1751F933A316FA2B13C0F76D1D
05D5483F4C6FA9961AE23D07E379136563EEEA4DACDE394259690F467F9885B7
05D54BD3A32CBC34350D5F0AF66E489CA9220755EE496D2040DE5ECBB31A99C4
05D5505B468A7AA7715C38B502483CC4F2798736BA67ADD8A485E03B0A10CFA2
05D5542A93DCB557207DCADA3837257A11585BB6F7A8742E3FB7C0A723D090F7
05D55BF75F01D38006574E57F57F315E41A105D394ADE3F5C19E4B877FED7CA1
05D55D2F8974AD49B634D13189B153603861CEE19C4F2D8A82E326B47206EF4F
05D55E577FBF89070C6894298608344A0D06933C517917DD413BED883FCA185C
05D568BCEAB33B8D4FFEB1A68A5FA0F4DC95EB970F906AB906805A29E9B6AC56
05D56C590A135255406267C9E633A576D9A6735ECD4A7B1687ED8A9E8D1F4F23
05D56E650AD3EE022924D1A1FF8FE2067A9CF0CF4515537A7E075795DF8706E4
05D572642BA74799E2AB944CBD5D23FA0E2433C786DBF5B0922EC4D775176EBC
05D57482909A052DCE2D3E70539FE85AC7580F4972084A267926B645E4A58375
05D578C3AFA3A25CF2608B1FEDC1E5DD25F9DCC8C7DBA34631147D160BCB5674
05D58280D94D773280A1ABA1E106CD44B4DA77B2CDF2F1FA5860D4F4FF644E02
05D5873566767A1006DADEB6C3C2B74126A237BEAE9734F24044554BF78F8FFC
05D58B49EB021DE46D79D11D0E1D724EF0C273833AA497B58D5631BB2AC1BB7A
05D59145EA7D0C7F94E4614468BBFE71A71C9B913EB47614BE5F525F0AB1FBE9
05D592BBE7EAB0860F6027F0331AEC2F9EBA13982F6609A9ED2ACEE797A8A8D1
05D59711A89E6B51F6BEE05EB5F8F0EB00C7C30EC37BBC80BE1420778010B598
05D59AAD4CE01EDC56A5A1FC6E313B1DB84693153366001E27030B282E898A8B
05D59C3E0A22C2B23AE69FC88C6F78F082C06ED55055EE34F48BBFB83A3B31A7
05D5A10BA6F43F94357EF1F38B44EDA5589E51AB4F244190CC55A6E7B1EDF98A
05D5A774E0C9EEAC565345D1C546CFBDA57F5A6AB0DE9D7D41377AD8D9E048D0
05D5B027714B958C80A46134159BB274A9CBF9E7F910302AD7A45F4E38CC682B
05D5B3C02D92D2AC76C421804E91CB5BCDC2555B6E1F406095582EFB8156CB1B
05D5B60A29FC3E00589E332DE796222B1E912477DA53BF6D9A3F6ED6E3232694
05D5B7D771CFD7B2EB7BCF9FC86F653DEE1B9645B575F430C285323F368D1F17
05D5CA72EF244961E8123EBCF12B69E1F460C7C10C68CF44E1C2BF514046F9F0
05D5CB011D78B65877A985DA42D1D995B7CB028F5668196ED5EF5B4BD008CF85
05D5CDD17BD4901105F0B74ABC9B0D78A67452D2832B298B0118C546577D3187
05D5D26E347DD5CD9C53E8C7E900F2C0E9038AD9BF8BDDB0243F5B518C33A23F
05D5D3F755AC2E9FBA0151BE5C6CED62B2B8D4C35C88A28C85228513D118163A
05D5D93371E40CAD848341191CB0AE70B73E809E5DE9E1C882AF7FBBE5DD0C90
05D5DB8ADD3A992EAA2D51A34F2A7D58721AF63B01A37B93892B5FF2B0A9F0E4
05D5E0B16D5BF7261333E479726CFFD8B5D18C017BEC0EBD419090E23A28AE5D
05D5E0D60618B7709FDD40B4140CEFC76AC1CCB550411F3ADE1D0E11AEBAF035
05D5E36144599B024908A3319ACE381A7E2E7080B54832A43193245FB6382888
05D5E549A01132396502045729F50F5CD0289AA21411C23E42E68635872AF2BA
05D5EBDFF89FFAD1FF847D4E6FAF1E35C15D2AFD538726CA0F324CFE4D113AC1
05D5F62756989BDD8A1BAAC8680441F118528CF17E753B4234C25605254FB396
05D5F6A2AC8194202175B03DE9530C0F4F41E4FB43E732A255E33ECF7F9E9906
05D5F909A640755C5B38DBC52B033C987F1C004BBA49D170F388778E132DDA23
05D607274C036AC7318929FA3750E8CFE678087D44BFDEE47A8BCCC347A35251
05D6076693C4E6B0B627A7FBA0A90808C60B1042516C81191ED2F3E02D6F7A4E
05D61FAB9FFEB556E00A6F5FF666FB42E36EB367CA8A73AB4EF74BEEFAC0BD66
05D62826A619C73AC6AAF54DEC2D166F25BD536D2022186B011934C2D4AE0380
05D629CC913003A1CE50FCE6BE6E85327516B5AB6DE564CF20D88FD79BCFA532
05D632202201F8AE2594F56AB512996447BAFC26407049D3D42E0C9FA1783C93
05D63233333C91045600130D2F77DF4B71FE8FD1C955C028261E230051A06C2A
05D63987A7BE5AE46539B85A1B83BA64B7B52D5393F8966C1909A1DDAD3525F7
05D63D80B22A21F9431E4F8C60F2E9AABAC77FD832C8F9BA24B01CCD70EAB2C3
05D64751F8D01F58A6BAD18CCFA76F3DCF7358775B92874E52B9BC41FB3D3B5C
05D6527FDA67018FDC9E6F1D0BAEF81E992C29972AC3B62F9F2146240AE5B414
05D65281CE81B99A9F54B20B3E4C4CF8A7B25BF924446DFE449FB3364F60787D
05D6541457E8E436AE6FDEE1D2A0D1265CAD57E551747B00BE08ADD37DFDA443
05D658952A70DA8AC222D57D78149E769D8534DFE0933341AE60C77FB04AFA41
05D65DCD684B5F2908CAEB77EDDDA0F2E2FEB92A1F33AD6AC358A3345ABA2A9F
05D65F5E4FA35467D50CA6B500DB88D6F13E094F581117974ED85E3B7C26A5AE
05D66369FBFF291C6B1A951931CB49B028B13F977C4955792BC3FDC2F83DDB4F
05D666524D80DCAAB8F4030C353FD07846738E023A23217649EAEF5DC921546D
05D667868A0C77732DAC81AE9A8F04B1A0D2165A099A6605A34E8911719D1123
05D66B42B4F599236E50D9F9C6F5CD8AF84F3217714B09ACCDE48751AFD4869C
05D66D87ABFCE7E887BE60A354C31DBCBF50BAEA9090E98FA1DDABE979E349AF
05D67045FCAFA5A5C4F67AF27391D03713DFF9509C8F4B9B7FA2A3AA62D91B53
05D672842C9DD0669780421F8E40A88661AFFE8D0E40B78D3AA55FD1A610C429
05D67434CB9D729FD27582473AEF10A77BD914EE278B4A1C42BACC02A0B26483
05D67517EBD1391498FAB68D715F716F6EA636C30FFB22497CE70191C69A8A9C
05D6768A3148E603B192CF0A9D41D5D54C3566BF9F4C45243BE72F0B96937FF1
05D680AB7EF0F3FD389092B525E3AB14E417934A57F49FE00DF6C549A7877FA9
05D6811E8FCA406141E1241915AE0DA2DD0CF5809B17C0A7812CE7356422A1BA
05D68EB760E0F203BA05FE96FF6DC0FC03239FD719D17AB5842AD8553CE7A851
05D691626B8193843C9B4606ED37D755288ADC5293B3192DAEE78589FCC47F7D
05D691AF1171A9696A50641D3A308081204BA3655A016127248D33DE23481B2E
05D69896AB3397A29C6D0248DEE9984E57E135CCF98F398E546771CB939E9838
05D69E776C00041E588BC404F9500CD5D7A00C687FA40EBF88C44E142CF1F876
05D6A626D5DB8BA14BCAA3FF97C3AF8FD94A55DF6330D7B77D7179F845D15478
05D6A982F5ABA8827F742EEDBB964C12B7F3C0AE933F59BD37FBE160DEA5E7ED
05D6AC34ADBB60F009008D4ED64DD25883785A3975280AAC576A060A078696B9
05D6BD1D29326DB5F005487EAD6DDFC37D345CD8A4E3199235F749C78211D41A
05D6C276306477430C4D31538BE344900A33080BF1BF2B742F2CE4EBAF3101E9
05D6C3E4E02103F2E1897265E193123F43B011A798B68A4133FB7322556AF1E7
05D6CABCFC6F204476E58EB7D6663F310A6AA3D9C44CB62AFED36A0CB31074E9
05D6CD4407168C6184D2C1379FF8E99751F947199EA0B7C18AC5309F43EE5827
05D6D348383B7D37929E9C19E1752EC2AA3FC5A1649657E9864AFF3F07D1C100
05D6D3AFCAD473113BF67E608DD0A473D3A643AC58268D55ED97286C2A130E41
05D6DBB8517B4A56CB8FA35C96AC951825F703FAACE711EE3830EF68B346A79B
05D6DE18C3985B9F2E65E7FAAC3467C40F56FB3F64441D14E1652873416593CF
05D6DEFE300360CCB4CC96A64855102587D4ADD0D5DFE9A6EC5AD347DC667E58
05D6E0BF54E2C60EBE507F6BFB366D5FAAAA950B2836634A3D4700C9992B2D2F
05D6E5A50216D1541E8509502EA3E5EE50E41E56716713662223937B58CC36C4
05D6E65477F56283E312DE5D4F36D62D8E3E3710A8C98DAF1D404894A6267671
05D6E7D04C80A2B9DEEFCEDB589C463E161F7E9CCEA3DD165F23C1318AD3B662
05D6EAC55BE4AB7C242FBE79951BB3636E35D989A532524F652F7ABDA8FC7FB6
05D6EEC92D13784B8C997D40181483D88753C87821A7FA5B9B8DF3624687F932
05D6FFA28F81B6119E368EFCCCC0EAA2A83BA8DA1A2AEC90B684DBF7077BD444
05D701F4E5DFBA053F75FF03BE42E4EF369F64F35626A0E81EFD2E8AE48C24DE
05D70447C968DF762D8348AA59671F9BEB76D885ACE89B24C2B34A63215B1A1C
05D70AACBC218B004F4B1347CCAD72708CA0AA372FA073F7EF9217F0D0CB9A12
05D70ED17E2C0859556674920C2D6BD88CE1D14B1D3A1E6A974EB0C9051AA374
05D70F62F4CC83E4AF82077EC1FBFAB60052AFA605508C5B16AABA0D8DEEE7DE
05D71297D44E4FA2CDE773290015904C7FA3B88C03BA0333ABE148EFF5ED8F10
05D718D1BB797D0101F965D0CD77B86067E142FFF89012E2077FAC0F0673670F
05D7193BC7037DAA9A639FCD0B595D1E3585D2EFC6D85A01B6A0AFC025620A6D
05D7211637F78D0DCE603D0C6EA23DA4A3E8D36A1C2B93F9682629A5A0441A3C
05D7232AADE5CC4F17A802218F1D5537E8CE86FB33DA5BE7A0A0328BDF417DE5
05D729289E7A3880F008E839CA17ECCC4F47E9BD1FBD3E4757481AEC82A78DAA
05D72F5AD62D5AA87B0151EABB354E6DE65A81018CFD9C9E233DD3C685D4ED4F
05D73121FC23FBDA1734886CC2EFE5266716AD6F713AC0C6B94487536DF50F8C
05D731D8BE7A0AA83756FA0D9260B926797E6BEA61C0C827E9702259F5ACC97C
05D73B6855BC536A2183120F4C6CA039FE2F8ED72991F2B8DC421BD556023526
05D742901BA2C52DDA14A056E05AB11558066C9D83093404035FEE774DC596B8
05D743738648CB0FEC0DD21B1F9A5C3CB84B92B7ABF142428D49F790E6140D53
05D7439E6C690923AEDB172DFBDC9466AF788818485B0CC68E888FC73B23BBDA
05D744C039D7696865E166D6F38BFF5C26DE3DFCE0F57CB503E98058C7A2AEB0
05D7480075B98CDD552B00191EADE6F30E9BE0AD3D06E871647D9146CE1EB2ED
05D748699A55A92FF6F9A81BD434EC53B5317825CA27151561226A28D7CDBE11
05D7488C90F57561B386E92C879B24B111207DF58253E1D24F5BAC9AC8B3817B
05D74DA19939446453C7916BB7EB35DFFA1837D5880A6858D53F6C693D4C9766
05D757653F896C2362C36E59BBC53E5A6BC3325108958C60697DC91CA01AF5AF
05D75855511892D2186AA581F5FF9208BA03F46A072183BF47DC72BEFB513147
05D758917D706F92E585D09C1397C8EE6E1AAEF8871798CDF67B8E92BBE7B858
05D75A4339C804F17D209D5A3857A0C0907CF87E3703EB84F2177F4FB24F6017
05D75C4AE372DC5A7647B5755855055B46241975064D9A0E5BCCA041BDF6655D
05D75E99FB29E38C8714A11411657CB28E4FC2B5EB8188B5F35AA6EF1A236F97
05D760E1F9A582F0992BCFBB32CB6A0A1F6A8499DD6528375448D91220EEEDBC
05D7668C9599A801BC343B39EA1AB10454A66A8F41FE6291FD40A60F35FB9104
05D76D3BF2025DA45E1636C0F4B1767F60DAE9035A44498F664B32E3CD13D60C
05D76EB16DF89D744E9925612F3770AD2BDF49FA5B81F44711F90F9E80C0C23D
05D77038D15F67ED52A365479D23327E89C296B6E98D9A8620A9C73FFA8D3591
05D7755B958C8F5310227855CB94D906A1CF460DAEA2D6E2A597E2C65B91DC30
05D77D0D76BB30316C99AC2D0FD498750AB4E097747ACC1F8ED98914C0341A05
05D77DA4AF2A6C2C6238C2473BBC16FDA2EB7FBD3F72588F33BD809DA8EE098E
05D77F0C9FA0C6098EBC573777DFD5B586DF2C0191F15D5534B84BEC7E36CDF1
05D77F8672DDFF1401E0A3A3F7D8523E4FA61E63275B14044823C4AD83A1C9C8
05D781770462D1926DF25932E2553D5A18D0C5F36BFC23F9795025C90B6CEE7E
05D790B7CA426272332710BD4E1F6B14FDEAC183E2A898A7FB1FE684DC19800E
05D790D5CEB7763B17A96E24C138DBEF7256A19641C21E6022983DEADEB08FEC
05D79325D4EBF4D52EC57B3D9498B5308090B173428DDDB7CD0B5811CDF65979
05D7A6C98C6622CECCB92E92E9C6ECA55C501E3AE949875AC2E728405ACC9AFB
05D7A7815C079F6A102CB6278C6E0BC178725BF59948757DAAA8C9B57DE6F05E
05D7ABDDC4B1ED4EAD969D8FF003DC4672547A022312D064CAC65A026EA281B0
05D7B2F98B39ED54E3A9EB590C7869738E5739692DCBC4CCAD902769A169FECE
05D7B8D4D1EFD9E8DA78E3F070545685032F3ADA012F36E39D26DF28A7D3441B
05D7BC6AAD4DE4D28BE67D99C80634C4F7C0D9CD6C4DDB3F0CB67CF10C3D2FDB
05D7C98959F74C91ED6344E2D75E218A2C59212D84B2AFAB836F3086B9BD82BD
05D7CCD69581F69202D9D08CDA632A50FC7637943F4CEF807D6CEFF73EFEFF3F
05D7CE3D1E12DB3EFD85D8F67145A816614E7604C0437E9072F4488B795DDF0E
05D7D17C4766FF307276F2FF6615020C49894B4E73860CEA1586AC2930F30A1B
05D7D1E52027BC404A9F158B7CC0F1EB7D100A76831FB5C9EA3AC9A01EC21F9B
05D7D60482A3A60B15EA799306DE2D761BADBA96D91580D54788CAE858778CD7
05D7E31951F3120BFC203C0DEFB2EC856D7B66415EED60A4B43A437B723CBBFF
05D7E82F660C786A74F6786E8B9D9114EB93386EB840755E1CBDF84DDEDEA337
05D7E950BB73D46D3256B25C57DACFD07CD8C8D527EFC501719DF1254207B527
05D7EB70B1B3B699D68C260BE0D4F0D4F629C598823C1E608CC428DBA4E37FB6
05D7F3FFD8438B67551FAB9EFBC5F413E4A4B865ED3B9862B478517B558D1D2B
05D7F664694AE2D62172FDE7B5B9044523754091458245701C102D4A4908D17C
05D7F81673170F36F71C68AC6DB1968FAB36C6C54F6C4EF7691D996BF8A3D869
05D7FC6BA26F3B30ABE9299830C7D589B8283A99D7CA15A1581334CFC72482C8
05D80152427A0E5753305BEB0ECB73B95EC7EA14EF792CC59A62D3BCFAA3A91B
05D8041CF831C4E4EE0582523AF4D466CF197C0D2FFB745FC32EDF73D232070E
05D805BB5984E63013E5BAB165E4AE48714187A1B3CE298D2A52E86E6B1D89DC
05D811303B8EF9038124BE86585BACF8426F1FFE866F36693EA9D8E854EEF462
05D814A8ABED8A4F52F5F2847FF0D7F4A22E4796910684809C80E0E63209C62E
05D8174DBFB27446C3820F295F45BE2F039349975EDEA88F359E93FCF32EDF67
05D81A0618AFE21ED73D62B2CB1684A98F936BD02E9913326C70AE7A93E81965
05D81A363608E2E2844CE8DB6878001B62065856AECB0881223558A790408A57
05D81B19EE095811680ED6D46A43FB0FF3C4241C62157D0ABB7E0437A32308CE
05D81F8265E6DD19032095C39651E1D28C029ED8A3E826C506E02CD0A032DCBE
05D823EE071A1AD822CD576604E163C30689565A88C2FA59A10772E332D36AA6
05D8259D36D9FA9CAF4206E3E5E11EAE48D9F92452EC87D238C656DBD2DB3E20
05D8269B85D64BCC45041462DD0C393544BE466006C05F434A19BB0CE69DD782
05D82854165AA97B15092758109107DFBAE4AF740584CA8C3D50786504043C3F
05D83B51BE72101F1125D073924FE2BFF18F0FBFED056100C5F20DDAAB6D37FF
05D8409B4F477BCE7B276285DC6A40FC82085B849C1DC212FBE3B8B274031345
05D841FC30F6514946B8234F034C1C47A2230749C79EBF6E4B1132EB6C3EEBA9
05D846973EBB70CF37C6C0DE97220B52E2886691CF86EE4BB8182AB133CA26FE
05D8488DA7252C32A32C339921D03C492B08ED5E52321BD23C6B5C7A58FA9BD9
05D84A7E871DC465C717AF54A13CB067ABE376EA75BAFFC04D2841F44640274E
05D84AA998D5942CD6CB583611817D02A0E7DAFD733AD55313A44E8329940D32
05D84E16E0FC90EAE9A2070FD7D862F6ED6CB655A43973FDD68C780FA4B2D685
05D85790EDCEFB7A39CBB9245B78CCE5ADDD3D4913A3E9C9FA8CA4DB2AFFEA9C
05D858D79D9D5E9B7D4A0E1E10BB0B315A36D19F44BD96AA5BF49FFA7F45D09B
05D85C746921C8144105ED5027D9457845707D4A0398FF617563D5CF867F7EFB
05D85D2CF23F59BBCB484883D47496DCA36A2C9FD6118542A730B4E5FBD00675
05D86554849FD1486FA54A804989234B799D10B203B5A62AE1A98155F1BF35D1
05D8673739BA13BDBD00F5C03C0AFFA90D54D1AE6B6FD3E050A07A9564B6761E
[truncated: 5,000 more rows]
