# Supplementary material for: Data on Vulnerability Detection in Android
Source: Data Brief. 2018 Dec 15;22:1081–7. doi: 10.1016/j.dib.2018.12.038 (PMC6377051; doi:10.1016/j.dib.2018.12.038)
Supplement: Supplementary file 3 — Supplementary material. [file mmc3.zip › Apk CSV/api.csv]

00FDAB0A960C4836780F3239F7940CC6416BC28A111F25DEEFC55BE58AAA6C79
00FDABD9B3E4B5BECB6E28A4166AD723AFC8F874B31F386F6A97B4F6836F1FD9
00FDAF26EBF5151F5B05E3F6CD7C0485148799AA63146FFD27915E47AE497CC4
00FDB1936C66CD927DB273594D653C205DE34E6EAB2761BD3856633FE89209FD
00FDC1BAE370135130D992594F11ACA5C5266137349B2E8653BCC803EAEBFB5B
00FDC6638210AC25C1DC0C904E524998082445351EB62464C171ECA964DBA6BB
00FDC9F421A7EA078B419990AC26C2D2EC0C75E31DF788153901E9CF121ECAE2
00FDDC08F885B813F7C2C91358572252ED4C02F7C856CFD99257307CE7AC1E95
00FDDDDD0E57ED8A896A55504513A71FA9DB139CCDC0A60D719817C3A0CBF1E6
00FDE37E2E67ADD3E2CFB9660251232DF6DFC41B9FF3532A3D66CE99A889A08C
00FDE978EC56A3D3E1A76CE45DE704ECDE479BD715F1C415B9AC42E20501FC8D
00FDEA2169B1736C74C792C02C36E1528C732F55AE37A70891C70BD7A634D818
00FDF57B5996CEE3C0075B6BF3072C92909D34C3F88C0BCD55C0AA1090C26C60
00FDFED880178447B5B6605D1EB9EF50FA7BBB4A67A50F9CE3412730748D0029
00FE0E07E79EED2AAADBE5208DA081B43BD8023E30B49E570FAB9C10B6896546
00FE1121B3674FBEA09A7611E39D74E46D104287416EAC6B1FDFABC840B4C996
00FE1162356FEDF5E132C32FE238A0AF3284AEF95482F0A661B777AA421326E5
00FE13054F69E907A44E5EEBA7508B8FA6CC611C317B138B6831934A8270C462
00FE1740D24AB4366F93EEF846BAAE8C1FD89782AFEA1BB21F64AD5159DABD23
00FE176B463C87BB1CC90DA2B752DD962202DFC01BDC52612AE73A2FBB0AB799
00FE18CC9BF48F23401BA83F9C05C6CBDBD5A3F30DCB4C5E84D4F1DF8D57F2D1
00FE1A53BA07EBD51FE8C425A518286303B2605CF64D4891A0B57273A327DDF2
00FE1ADC01DD14C70E6A4ABADCC3B97CBF508544F7BBA210D2C1B5DECD2E2F98
00FE1B898DD49A6726DB3CAED69E123C51BD8D55351FB39720971BF8A8D1016C
00FE1C46733E2A7BA52930A52ACEFBE8B304379072E334262B4A4D0E3D20E177
00FE213922898E955AC2A112E21136BDD2F12306C4325277B4E577AEF22B3D5C
00FE27D9F7BD581AABDB923746D359AD5A9BA9D87F8F2CC537079C849276F3CD
00FE2810D048FA8A488B5F2D6969770048A50D8203320BD203E2D2F485174AD1
00FE2DCD648757B3DC41527391429C965833499492C95446942BB1332E2ACBFC
00FE320C3B4967D9C9F886833AA8192FB0C918A6B05CA5FF71D9D185C5A7958D
00FE33023DF3310209ECF013A4A918601CD896E8C604139B87741C821484FEF5
00FE338E800EF0CBB3A11788CC6E37FE360D5D27B0827A3CB74785A96DD7E4F7
00FE35915446675009FFEDE3CBB312412B4A1059D37F1C6A69FEF2FEEAA63FD5
00FE37FCA08B57989C96CB4F4F08408BBF11F5C6A99FCC802F271445673F01A4
00FE420BF7A8ABDD9A56B58F52A4B2E44C95ABFA759030F34ECDE07878150E5F
00FE47C9269F449D4D09ECC9BDAB6D451A0A1DA652CA432F34EF9D123A6D67C4
00FE48BE15A3A7F0C3730554FFEF73C229481693FD5B321DA4BDF27155A581A2
00FE4CF695685160FDB17FBC705300FA989623C2E45D6E208B2086282C6DE745
00FE52BA46A1ED73F6A0B40F208BE5361C9FFC628CBF26D9BBD7B840BDF51F7C
00FE5982BBCE58DE02BB740118DCF391ECBB49CC79A61312D45E32D39067E194
00FE5B946A5230023DD270F1BD9001C928C97E2368998E482E8E28415951A284
00FE5E7E90E31CB98487E7D2002C977C090A30E848228518651CFD13F3CE1535
00FE6DC2139636550C4355F5D17E9DC673AB2AD433DE80F6C532EAA0E654CB6D
00FE6ECABAA91FA84A2CF07827D79F7C0E9BE704B12D7DE12250E43065EB017E
00FE708DB8552E30F5FE4DAFD93ACA5354A6821AFB1A9BB7FFB742EEE0DAEC94
00FE73846A79E6AB5117C8329F96BD028FBD3F8D8929460CB42331D59A25A48B
00FE7AF731B8A895E9D3861D31AB7477A7F0320DBA1A4AE90FDB578D5084AA35
00FE7D531C539019184666CDC83780C6D33008448FF35FB77768BDCFC26264A2
00FE7F88EC7C2CDA47EED05C6145DDC6281F838F6769B03182402AAD0E50FA60
00FE83FB2DC384DFE27661E0DE7C657B26BDC2A164ABEF65E6091CA83748036F
00FE8C8CD2A0B2FC2E2D574E07BF0E285F7249F2F33968FB3F39E260567E9761
00FE8D310F80E7AB27E3ABFC2E03EB4B02C851F153AFF7BC0BA499894BBFD45A
00FE9395B0E3EDE027CD1261A6357AE2EE7E9483152CC4A0A12905896EE5B8AA
00FE95620BD01A0D10572B5E8350FA63FCF4C5A24863E4345C816FD07B2438BF
00FE9922061C817FB430804C012D7E900105604FF85364B170D15FB31B163D18
00FE9E22BA3C256C6DD319B14A7BEF0AE4C8DD3B26825007ACC137EB9C89ADBC
00FEB09308A9852E69717CCEF59270D08A047A93D437A09CEBB32A2765D389E5
00FEB889B35773CDFCEE46230B68EB7FB8786C4CA3F2310746AFBEBE791BA1AD
00FEB9F7144B3133A865D4017263A7E7FCD3417CC70617A45E2838C1E706CC3F
00FEBEC643BF2508C80E87F407AA1B03374D7EC1DBE50C814E68096DB29576D1
00FEC262C2BBA4BE3AF713B55DB01B0424E865853440B760C1DB719017815E38
00FEC4ECFF73C1FCD186A869FEE002EB6A2A97A0026C992D7A1F5C8F04E15386
00FECAEB5B1B0D8CA80A7F68236A587250FC0AD77DAC822FECD37A41676DC36C
00FED3D538CAFA27A4FC396F75D5AFAD1BC6F48C1F517FD4DBDF96EA6B2DEE4D
00FED9186B4550B42936FD5977E1366F675D2E70963066DC03D8C6401D0FE867
00FEDF443EBDE3853CC917AB6EDDA56EBDF634473A58B1BC39B48E0D5753722D
00FEE0F67A5370A54CC019A13B73DE92AA7B9C0ECD1E2899FB78C0E83F0E3105
00FEECD68302B8F9ACEBCA61BE5225D13AABC82479B08989EE71E9FA9566DAE5
00FEEE3F9DD986CBB13E187D06ABA3CE55564AC1726A922F365EA61E5B600307
00FEEE7DF840D7DBDFE146876371C7714FEEFB0B1593D2F57F5AA54803980BC0
00FEF23B67182FFA05A870A5A3805DB1C761C6FBFBA46310EE299E7B45DEC226
00FEFBEBA6E429508D8274093D63110E5FF4709AD71C50654CDD2AF7C9B8C1C7
00FEFFC394F51F7814C77EFC11BCC039558CEEBFCB70618B9566B838A8D9DBAA
00FF00A35A0B69C91234AAE83A22541709F1E345BF583ACD7C9B682B45BEF61B
00FF047F519275A24F04BB046A69C5E6B7C73103A307934DBBF5934597CEE99F
00FF07BA8324FACE03A885F06494D5C052C2239D25794FDB159697882910C5FA
00FF0C759F2CB42618D3113E515C1702EBA392A5835770E022DDBC5F2D0B5B88
00FF0E638C39E25451FD8308A9F8855B759C7D76886A5498FC86D5C1C13E29FF
00FF14AFDD597590C4CED6147AFA96D3C8AF3337BC4A5A21582DB2A59ADDD70A
00FF16EB57E4153CB2562861A140B6F46EAED60B604E357B7BA639D359B30749
00FF1C2C134CBB9743F40BFDEA949B7496FDD344566D708AB0C3EC72276F9190
00FF2164C183DDDA85EAE44B285BFC93BFC9E993724BE78292549F20E8F5D41C
00FF320F0B3E1D1455209ACE86AEC758D2C1F052A1B34C166FC6A4E891E7A777
00FF3EB119E3D121722419280481A2A036C308DB2FC177331D1DA9A73BE6DF32
00FF433C65242950605C27419E4EF82EB154E4C8F88B54BF848B01E07D3C25E7
00FF47733525EF73A76B9136E3F0B8D85352BC616C0D5F353AEF8A69803EC2E5
00FF4A53D07A08223FA879A129FBCE7467D5B65E2341F6BC6077E45BC8BEE9EB
00FF503A73363F368A0362472A2FD2A96C129892CBBBE941F632CF215305846A
00FF513D604499E05F4BB8D9DCF6F5F850C35A82327FBB9D5127D602975B1F71
00FF54519E22FC79E006D5D7A371781DD533050D79CD676A1BAC3BCAABBE72A5
00FF60A507091AC31140D30305E4FB1DB8E466CB3B27D04BF39FEFB05176D2EE
00FF64FB8A3490B860B24C43E3269E4E8DB7CC0638AA12F0D2F7117E1B3EB399
00FF69A1BE7B30928FB4485F22DC02FCF6B84B9DD55F9EA30F8C8ACEDF1C8BE6
00FF6B201F905B2A822243F665F3664C9B35988A29F076562C33A7D70C08D4D4
00FF6BC46F0A8F5B31C0648A4D6C3CC39D08C0CD1E2889EAA5D3E4CB70A73E78
00FF6EF20B000DCC7B5B8BFAE1F0B4652C1F234D9AB1EE4FC6CD3AA032E976BD
00FF72D02BF36F1C0995456D726A855CE71BC2725142CC975DFE4C0E26C76C33
00FF7401FC50AF481CF5C0B6661B0578650A2D60EFBC2B2D2C63CFB6483C22B0
00FF7A9673E76814A02660C37BA0AEDDA0F55A89AA37F24D7E15281FB26317F5
00FF7D6D2FBF33DA3BA06288F1D10C2F521C5B894662623F477B3EA3F5D3BE2E
00FF8144B5D240997C3EFC971895272CF8948D658E9BF1F30FDCBDBC4E735B7F
00FF81C400BF7A81279C8E9B77B922F404EDF89DBD29AD1CC2C0CED75F907888
00FF821591DA918C64174424F3FF1DF8E403474BD4C54FC6542747ECBE1BBAAD
00FF89FF7938AA9DC68E7E389C755284E938AFACE0CAFAD57E3B2CB7FD402552
00FF8A99EE8C565C62B56AC88CBC73144D23EB6148D41154980A2EC71E4A045E
00FF8C099001F9CD4DB8EA62C4C662D42F293FD59B2B609A74FD54D96CE4B866
00FF934AD217057CD8E45CEF3E1351DC4EA82D9973565CD3DF651D36F2CDB920
00FF969638768F3438FDAE5EE308561D4E919B227C00C31CE062E6C1CAB4C4C0
00FF9D64219B7BFA196E61C6FA684471C61A33FE9E1545495390DEEA350DFDE9
00FF9E0F262764BBD6EF5FA6292EB7FDB7F00E70632332F09226F495EA7AAB17
00FF9ED0D068F702B3DF482AFEA04B40E6BCB4070D6E1750FBAC6B87C31A42C5
00FFA092870CDC375496609F2C445D43188C851A9342568352D7E91EAD3C1F65
00FFB1D709B0728A9C7F820C63F43D754EF1CADCDDE783C88BC365CB29C7F162
00FFB615FE50B0A54055BACBAD004C086F08FEDFC25BFD106DE9413A68324ED5
00FFC281A466D9820E8638AF1678D984C62257143711CEAE3FDC674DFDF8CA1B
00FFC4AAB540FFEE30C6D858FF01E9894F2D94177EBEA089195997004717E4FD
00FFC6226C5DB5613D8BAD43BD4A89208511CF63FF22D665631D2A6A7F1820CB
00FFCB576C7F8E12CC3E1888629DE0CAB418F91B123DBD763F3ABC0A899350B5
00FFD1CC3A141042E5E6F357F4EDC7B64D198FCF280831EACFBD3770BDFE053A
00FFD91791A55DCF5F6310AA68D226F2D04905A6634ABC8302F593A649AD229E
00FFDA99DEC2D4CA84B150D129238165458FE0FCFE1D32D70501C6BD0675A46B
00FFDC2AE2A4D229B3AA1841D538802A398AFE02965FAF8FEC6075C8258ABEF0
00FFE0F47DAF3358C509896F7D6D83BAD21459CFFAA5D5FE3A5BAC87CAEDAF37
00FFE12A8ECF360C4FDE1410A846A43518056CCBDE33F27B3E5B0068EDF8B9B3
00FFED9EA93E9CB33AEF4297217C905EC262236E15DEF75ECDC471CCB82CA62A
00FFF835414041AF5CBB30E99B97930EDFDA3988AEE1ED7075AD8F79F9D705EA
00FFF93AC8C6783E7036A9B655ACB65004C59CCBE32C15794FDBE500688217A2
00FFFD58218FDC7967A4A84DCEECC02F0052BD54B66EA5C6D3F43B673AD03AFA
010001432CFDCDFF90D0A61DDB0A2054B6CE32392ACD58C83D29FC16DB8EE346
0100026BB42C9E19DF8E81E7D8C295D366F4D196546984A11DEF3ECE28853C47
0100072CF440A842E2FD85C95351C898A93550930E4ACFAD6AD41D2F4BEF4154
0100077E19898961DDED646DD32D3A03E594BAA496A28F6F016E58E6C85E7D50
01000B6AFD0DEB6654F5216A2C0504AFF428520503670AD90E8F8831FF517CE2
01000C808776A6DF03A5F4ACB43927D95AB368D3AB6C7CE2A5B8FE6204D33966
01000E8F290C2D1804B354000891CE34C2062D6BD9672C6BE7D07A4C511D7750
01000FE4A7E6CB7D030465044A1C0FE144C8F2B74FA31F45E62E1FE72CD9BD8E
01001212A48D492F78C0B363D3D886457620C0ACFF850D9E3C05E669FBDDAD09
0100150CD76CC7B5A9C95A48A27733FBD569199AB550A2E0FB446ED5B9FCE20E
01002C802044A4E460ABC765B0CCB22BC9046037E6E9AC2B6E1DB0CB5FD731B0
01002EEE4F4A934D57F838F04FF203F5C678C99AC7538D7E95D66A851D31E46C
010030F737B04A6F720B9CA86BA9E6001A8DB370E5F8A4D4C63F488E91693872
01003611C2BF151D23C2CBFF2C4DD48462AB5B6CF916368CE085370D7330EDAC
010036334F51B5AE46F0AFDC6C9AA801069EF9C499DFFC2D6289330C5B67F8C9
010038F245F80E945F79B77BA107AB06597F85E5481407AE564745B527B31607
01003E638E6DFE1CB772FCC12352606AD12C008EFD32120523491A6B10A22DB6
010040CADD21A8CDD22D5331BF28B7A70E2BB53ED3EFE4E9D04A6E433B5D2E94
0100479A2B5C572CE22B7180250F5E8B79DD4663F820078CED4C7CF3B65DB5A7
010052CA591DDCDFB944D9E95FDB812BA53C3963FC8A2122D0AF9B4DD61834C5
010053B42368AB999C4FA1507A4E28D3543394C4BA7AE7E781CCCA55256A6ED3
01005A54973C8244F61475941D4A0BB59A357D702C7498FE594008355EA1C2E7
01005CF5403C3E8125E94311334F5B83778DDC6331A5149BFFEDBF9F51DD6730
01005D9A381453602A3BE8DC1B6A132D6FEBA822E974F9F5A68C580DDD1735C4
01006D3B3B62C49DC9EEC17E238DE665BFAF860F98E9E1D0909745643AC672F1
010072CB80A433F54C6BA6C6C3C3AA89353298655D3D66F1E8D868ED23317B93
0100761959D4DDC3BCFCB9CED57CCEEBB5C4405F06677987A567BF7B6B320107
010078EA411DA45DAC324C812DB8654E675C86D75BF22D832F1D3C4182FFA0BF
01008E730B148EB7C6BC8EA27A9C7947A6B9689C4A39F9892E7E010FC6660694
01008F4DAE84FF3DB10820962B21ACEBD13F7AE42875CC00996CB073C939647D
010092211C2710D0E168110CFD9D09673206F402C4D911E079B0CA7DAD1B14EE
01009273E5888BFA278EF7414B4BAC849FE309A7971BCD01189202ED6FFB0D7E
0100932625E23EC98CF2021A0F12A27B430B7814C0634574F7DFDBD59676582C
010097D1C14CAE6E8449F968421B8ED758E240535CA246EFF75F832BBF391FA7
01009A4D8E97F7E8F52265931E471257B2339EB84AA4783544FAD48019B72D57
01009C30D73E0A4AEF0107E98852DDA5086910835E42562E6A249943A2A97ECE
0100A6712350C44AD580E0D4A0D8E54986F7147D1629C3AF8691570C86194CEA
0100B9D3CD8200CED701E06DF6CF40EAD365409DE0A7CD7B0AC50A6F2D87BF4B
0100D03D6C60FA939699806D80BD66B57C5845AD80B88D50EA31B7D3D72C2ED6
0100D307D351851C69812D1531A3DF0244013FA2CE1F197CE375FCE5F463B678
0100D55D5742C2E23BDC4BAD92373DC8F256284F3F82764DC688A804EE3C6FE0
0100DC2A8572121AA2B00307931A34C89CF0A19DBA407EC45F3EBB6CB54ED602
0100DDDAA9477BFECF504C5E953E92D7D0FFF4DDCF0F3EFB3EB4FB747B3B4FF2
0100DE572DAB8F73E555B06F4295E25C895E43ABE2E3235608315B707380ED50
0100E742006344327BFCB6E02FC2AA9BEFEAA4390C90B49429F2DC714826F2B9
0100ECE7DBC56FB86AD1CD85F93814DF454792EAC30D4B5939ED5C760CD1DE4A
0100EE1FE84FCBD34BAEDCF88538C63994D52DFE05F49F0701C7AAAC851CE63E
0100F147CE5B1C59C0A19CDBA924C22864771DCD92E3970FC9CFB770C033C5FB
0100F3A5A94380CFACD4EA09E24A299A225C84B16A7ABC449D6669598DF713D3
0100F535E47DB6C188B11836B81E821BF3F55871FB7B495A16BF6469D864B628
0100F55B52BFD3EA860CC0389812845A7D5BC617BAC684BE6273A07915D038F4
01010091D1E02522C1852286CBD9D6C2E3D49ED4D5088BE719536AD8CEFF9D2F
010103A8D09BD00C72DB531E692040AFD8AC5C688C79CC1482525C9512CE4924
010107DC67D53EBB11B30A2589BD17F645D9A87DA1E3DC1DAAFEDA7220B6A90C
01010F1668E071189973FEC6CD09F93E6DF1E28383ED27D6B94429AB186C52EE
010116996E2E6AE295A384594913654EA3FC4510C142419624E87CC3B8B2ED4C
01011838F37121736866CC1E3377523B3A0953DF13F0028D4661B9A07B7AF45D
01011E1120B79D2858E1D0EC423F81255A7282275A2198A4097DEEB544F6F738
01011FF84C7B72C4CCA338097C09E7F593BD8564C1C0B184C041EF354C8A84D8
010124F9C4A8F00C8FEF4454E46930CB40FA0E47D8A3A61A7B076253D53953C2
01012CC5C15727A8B052130D7DC22AE3CFEC033D6CCD7A9C13345A482D165399
01013683E5DB1691EA53BAF403917875948A3339C91BB28B81003A6D1DCFB421
010137D589720A1D5FEAE70943F9339A305416E8B28F8C26F1390AFB85844A68
010138808F5D8091AC9519FF1F332D4EB0777579668FDFA7D0C7FF2AA8BE75B7
01013DF661DDA69FF837EB6F063DD37BE05DA509F87E1F20D5CABA68A2700F7D
0101435809FA6EE8DC2E34B2095DE72474A4E26EED93F22F6FB28D705CBAB92E
0101439E7F78F553C580E7B2CBD9788B5514FFD4AD5DCDBC76779F29765DEA3A
01014B62B7D2A2F1F0EDC2AE6E7D9B1A57E2A0F850DD0F0AA883CD81D7BAE165
01014BFE65C98AB4643407235970EF9975936A31CA30ED995546D026F936A5F1
010152BC57FBBAE811E179C842399425695FF0987E8DE32BA2827F5B84F2DB77
010164CB80FEC25C140D4724BC4295460491AF728DA89EA44CC4F232A3AE4D05
010165073B3BAFA7BB9D244E089E03DF4FB10E54CE5D4A9C952BE8B01F8DE935
0101671464375830B61576802C9444AEE525E1CCFA2B5D3F85BB730BE216B6B4
01016AE5F3CB2BB4C2EA9D62A3E8C2699CB38DD26ECCC1CAEDD10061FCC6A739
01016CB3F2A1742A0223B0BC06AE964E5EA2BE0CC45385E0977414ADA79F6C57
01016DCE72EABDF224E461E0DA6E5566C4FA902323C45468434EE8329287AB01
01016E73D9062CE17EB0B1EF0F174D11D5E52171BB3136665D6124350862610D
0101707F69B4E97F744E358ADAA22CCAE44F3B679D41D3C35A0D384BBBB4ED79
010172828BDB8B90817FD64CB6480AC5228716851CC8EF7053D078A4F9FCD2E9
01017299B6EEA9F0B29EBD56301A5E83B46C71FCA14E906677E13E969B116FAB
010177F9990CA9D858456114F9B63E2B7272AD6FF59033E165C3440673FAC128
01017ADEE8C3D05D79798323576E836CF63F3D376C37C199F8706FA35EB1CD62
01017FAB69D491822A064F1053AA9AAC4F1A69339F5948F95C70304A6D525E7C
01017FBE417E064179BDE44A54AFB469E0C1F7C6533A2CE02416FA4AEEF79F4F
010184B0009DDE730D4792D3F6562CA3B6BA581D75AF684836DB93D816F076C8
010185A07C95A6658D1B561DD9A26F0E943EC200EA765FCC0600301F67E29A82
01018617205F9F50F284A2E10C30F97FF958396E7BCAABD445063AB17E3C93D2
010188429BF65E20B07A7F133E516755840A7DF910BFAEF722B3D41E8DFC857D
01018F676FE9343E1A0C07CD068F2A68AB96AB7BFD6B39BEF2F027418A017083
010190366EFA7F8ABF98F600BCFFCC2CFA8419512F61959244B78C63C5D19C7C
0101908A2AEF2429346481928D96005615F7044B19E1BC18F12D08E02E04FAAE
0101940CE95419B94DE773EDE13245C99A1C4B5834A81AADC9CD55B920728B34
01019DDD6A42EB7C8F74904AFEE154C7CA9F98CA62789E0B3083DAD5896D5E3E
0101A69E4A37BAC6E8F784656A31AE7F9CBA37D6501C8D180795EB33DCCC1432
0101A852AB849B21BB22BC781F7102FFC8C47B08376F007D964B08967EED9E84
0101AB0930D6A918DBFCD15FD652DAC19D8A46D6C2F8E43685A31A55661DF6E1
0101B44835F5630AE1FF2C9E764CF41A3861DD05DB3DC435686B7CBA6F2CFD4D
0101BA177FFF4ABA131569371449524042F752551D6795D8649CB5BCADF2E42B
0101C2EA98DD659645B06FEDFB61DDB8EF10E9F2F3EA30980EB43FCAD0367B00
0101C433881A2A7C7582EE5F3E7D737CA33D08B2A8A7BED9E8629D548AD701F8
0101CB1D8C438B332CBBF2CAC1F6714E7E9FE26875F3509EE10ECFF385B9BE1C
0101CD77D6971D84C6B401ABDFC4A12A64DB5F76C526B28A0DD8EF23962083BC
0101D9F4B8580EC0A961D72228E6F862683CA201B089AD9E7D45FE15580EDF4D
0101DBFFAC37C181A54161140CAD3AF3CD69F1B968412BA875D5CDED89FB5876
0101DD3A14B1298030070CC9FF515C6BDA8F632D26FE9E3F89197D461DB50293
0101E8A994B707D8422CEA7A3C643617B033940D42D1D2511F3931D76760882C
0101E98E5C6A10B71F389E29E82BEEC657FB5967B856851591A823937B17C4B0
0101F0FCEBD29EFBF6137D782FB03AC20B430F0332E3A5184F2A50F4F29F7926
0101F61FF1535FB77B391B03B223CE616259C1673E565ECCDBE43AEDD328DD85
0101FE98A7E867898B652C456427F973CFB1014460F512167CEF2959F8CFEADA
01020069C6779092D04695844F84953880279ADCE68639ECF4015C862FBF5975
01020A6F8670C3F3DF7058996918E8514783FBA6E867523151D32F83BB7618FC
010210DEAD0C9DB1ECDE8C9A010F16AC9DF4357B6AB6634A3CC8F2EF8645A096
01021289379E5DD6675FF56BB9064DFE814E78BA7ADDDE7793EC8FC08A36106D
0102172C5A95C00BD9B4363FDE2FCE84ADE97EC32B3A04FE5EAA509A76C8DA6E
01021AF6D5D20312FAEEDD493A642BBA7835AF4113E858D8559E47FBE1B6182B
01021E533FDBE28CEBFBF930138513CCC0D4A682D72DB124950D11566B7A119F
0102274A2B521E759C5C3730F0C148509F348FF688CE2F77C18F0DDAE0AD2427
0102277C7F2495DED2A0D76D0768D3A60A8B01ADC9E9D399770E86E2C0307691
01022C0B7F8FD1C9694A705A31DD5FF52DB1891CBDBC7866B95F06F46DCA3B5D
01022C377B09C3163EB06D522F93B236E387F0E5DA87041D77F8DBFFAE2D54C3
010232036E7A70414504A22EAC6DE0B1EDE45311C8EDF7206B9AA0F5DD117A46
010232428987D45271981A3A7ABEBC731A95E299CF4815EA64B777AB1349330A
010232510AFD3C4D89C6A6FC209763245AA50EC040508763F98A8B7A02E0A269
010236BEA0850872CBC64FC10094DB309CA5E6573EA7B7C245B09329A9249895
01024853F21CB0310BDD8C302055786493BB71C943CC9A5106DF77BCB72240E5
0102497D6F05F76D39631E731430B64EB93FFE22155A15D019F3BFDD560A4113
01024FC1ECB034D58CE99D993C283845E1DDC0861F814CB09CEE8D0F5400A80B
0102506D5D2DC2BE61AC98C69156920F12F88E34FBD6B6AC448B00B492DE8E83
01025475C7609150AD2822C797167DBA3CCEA99170205390A1E6D2B6B72E567B
0102590A6759A136D648CB6F5A923FE1CC95AAE679C0E39412B9A3C7CA28FCCB
01025B6AE2F6F5B809C1BE66943259F3A9D76D5CB2CD5076FB30F2F0C9B30D23
0102694E549A426B8A067520CD530459A6CFD283550E231B9317E598A79728DC
01026AC9EE193D1888EE7CA3F0F4466E5F968597C0F39E0951E7C836D6C654AB
01026BE66C427FC2D3769CD02F9F305CAD3CAE16985165ADE773A651EBFCD0AE
01026CA578EE62F5DB5FDF38B67CB88A66D08D4F7ED74A1540A4A50CB74E78E9
01027C6D68EA2D2B3F5DD134E109F783AB934EA37C1FDABBB3C353E202C3FE4D
01028449E7142B14D27C0C578C42F5E5E0455AB43E768EE09047D59C067891ED
010295FFF9658FBC256B845A2CB464BB7186F6F7D09C9D009EDC76C0814EBA36
0102A65DE0E319B454596B4E3B44CB084A7138588EEF378B9CCFA2A24FC28B25
0102AE62F3D3FDCFD4F0E160CE380E10FEE8C97D698102231218274760ED370D
0102B5B3EF37845C0369127F5FABDF062A673FE39E47A33D057723C6C797060D
0102C90EB328BCDD9DB731940D1C98565BA71288BE728AFC1DD8FD3B46DBB080
0102C996D6ECAD271175D7A308CA4B1DB7C91D0C2D7F2ECA86C0E36F7FAC8179
0102CA7D546569472A6FFBD1F90544A15B8345A20BD7F8D9B57CDDBCFA124169
0102CAC2CA0907D7DE669B647BA2DE79656F306B176FCEAFA39359C934C1D31D
0102CE14798A3B3A85E3EB057ED19AFC8F2EC730230AF3BAA21FD7331F7EE38C
0102D4C5B606BC772EC18D896EE29928E838DB2D906E9E81E11E4005818D6091
0102D6835AB2D73FE963C9B37EF45A913D1DDDF0FDD1E6212C0B4C8425527C1E
0102DD71EB1DC610F164E6C8128563C8FA0C3967745B75065A4FC9E8A895EFD3
0102DF2B7CA6ACC02A9C890CC75B665C6F16AD31EA9150C7280B0A18E3B97BD9
0102DFFBD8E3259A52F67272223AEBB5A6EB2B598B023EECEE72DE1901E0AD1F
0102E5D2DA376B6145754396C5BDB51FAA4B0F62A4D29D86E8E040192DEB69F2
0102E99F86E1195CC82AE5656E24DE70E09EDB95ACB0535744E6D918AC9AD946
0102EDF851C94992B8312877ACFD9EB7F5906F6DE3ED0C118230BF13BC4116D0
0102F3B7D7485C1D0CC7377255A4C9F9259F9C21708CF78A489CA9F19A5F5285
0102F3D3E0BE55C808668103EA9CC287A88FA98A6729B58586B0B8C883A7D9AE
0102F427237ACA0A93EF0514611553BCA511B71AC8CC2888018676540DD98ADD
0102F5A2F8F35D90C510806E61D2587546C71834550E961DF899A678915BAD45
010302B42FDA1A7405FB7447CB8BE22F5F635F679B66DB4A0C9B8FED15D38412
010306D13353FB760825C350F4807FAF3ADB0A4C697E6CE2142C80945F91FC80
0103141AD369EA6A283AC0D4F81D4D5EC463B36F2C484C706B161516E50EA6F0
01031850275C74A827DA0C56F5622735396849E03C107FF422F3267289BF9C60
01032000A3D9D7CEB78FF9A641CBC4770B24BF6262F8754E5876482873500893
01032A6773BEED833581074F66DB21D7BBC3EADD792BDED558EB87F306807462
01032E40B38F8BECBCF6D635EB0BFBCDA62D8BBB7F9AD88030959D1C4378358D
01033AB0C18EA10961B6D8A8F999A16B562403F54E8B5F491B3A7541A90446DD
010345BFD7B701054368D3F5FB9A544F03204B13B925D03FF0967C08ECD84F81
010345F4961DF8C18119590D5ABDF1D0B779CA67942903F5808D97D1B06D74DC
010355E9007309AEFC8A153D6D57E1744661C821F2545672641FCC9771AAE18D
01035CE7E079B8C506BC79D023CD42BABEA0C670463C4C7E4A6294726B5CC9F9
01035F06C8CC7B612AA4312C6FAF41B7979B37EFEE06D1F6CE1BB6E1B5F9BF7C
010363B357D10549414750084016B731E08BA112E56BF39F25E4F37315B79F85
010366DA44169E22A8F159ABEB55E750988253AEF4B736B4729EAA0E5BFB7AC4
010368533D3D4ED12F2AC3750B92D7B23E9F08C59F8585BF987DC50A34586292
01036B91837B022F335EA38619A02E86E6C6EB3A7159B7B54A10E82AA05881BF
01036BD29DEE4650276453010F1152FB2132424260DDEB3B259745854C4290F9
01037014CC6585EC331EE556D1305D96F25A25316B2CA41C53BFFBDF3DF46213
01037653A7AAE26F110515D1AD04383E04CEFA3AA263BB4E8EF88EA74A8E4397
01037728AEB42864EDDCEE4F5F976ADEC0BBB145A36C8E9DF301E326DFAFC4C7
0103846FD9874D564C10C95706865090A22568EBEFC62DD51D4A427138B36A75
010387E4C7FFDD5E6B88C8DA0358D8C2E866365F18FF35D25F85D438881941BB
01038BE502403CAEA433DE605BE701D16F1CC6849D03D6D2F1DE9FEE565370FD
0103919E0A88D801AB1B122218C978E1291C426F0DFDB7D9984F216B343EB977
010399D099BA22C4E1641DB0D1400E73798A25939222FF4DA82F43B1A9336F53
01039DEB050092F31D9F5CFA6FD0304827DE67CDBEE8851EF590749FEFF3BCE0
0103A3F099B71C538CE53DF583D20D5182243791AC67D0C74CD9D4A59ED936CE
0103A602D4A5F48D2690869480AAAC29F43FD27BD0903B1524C4A998A5D7B0E5
0103A76FED293128E354B3A2CEC631A2960A9A7BE45511233D8DCE44C2E32CCD
0103B9C783AABCB6C9D6DDFB21D866FADB26E807A2DD4EEE1BA4ED048935C385
0103C44A8D9137AEEF3AD83F29B201D97CF0F92B6D022FA01DD52EBD73760403
0103C56D0C29123DC22F4B36D7FF43C811818D001803EB5766E3C3924035AEC6
0103C84EDAAD59878E9DF5D7AE22F0C1D0AD3445B637502D5A4737699199724C
0103D3B428BB22A1BD864DA568E10740D2D038984A1C9C743786B0BB6272B054
0103D94EB254F86326671EB24F657F49923F6268FB143629A367EF3358BEE666
0103E010BA3D5273ECD9FC9EB32692D97013FF4A5CA1E41B54FD356B7559D0AA
0103E0F5A66ED33691BBB2A66DDBCF78024DE62E0CE62F062261DEFCC86FB235
0103E9BC76B7C1AC6BC7915E250783A8DB5A69721841C1163282545F8275B14B
0103F0734260DDC257AD6AE6B34C974EF2D42AEFE846F1C2DF6F560CF1B9975D
0103F16BEE46F02F32C7121BD41FAE9D4A2402C764F16E1AA7CC77967ADDE2DA
0103F404919860E3394CBD8DAD4C5D59C3A38EB043E270FDC369FC053EA03D6A
0103FB9FE2DA1581370C159BAE0370408020791316FAB4AF716A6B820BB2BE88
010402D6722ED38A055A2704CACE9160794B1414FBD09D6B73E195B8C9033F4C
0104061A83D9E689D3B5E11B46F57637FAF500F08066F4FDB013AA6C93E4D59C
01042135B0FE5F81DB60EE147BCE43F91A5E2554AA09998B9DDFBD7A9C627B0A
01042496574FDC06FE28BBEADA25633D208ECB2E9B033387344526304177EA56
0104298F13986ABBF1D9DDF410D2A8C9736A2805D95D7AE618A4A6D43B7C9B17
01042B5B02F706D7ED61541AE0A3550F243268EE565E6AA58050046889BAED6C
0104356CAE94A45937AC6F41C2181BE01A1D430D30B6114FF70BFF36FEB96123
0104358AC7ACE27F7F49D6835A7323715B8F55F09756675214AE211448AF9AA5
01043675C37D2B8DA9F776704AAF504DEF278CEE40791BFB441D067BD8AD2085
010437FC85CA3963B0CE4707AC8611BE7CA267A03FE2CD0923F05E885DB70C20
010443ED3C82FC0DC38C4048781F1DFB8EF14AE245D52B0524690E023BBD7F81
010447681B6CC3A056A4AB0251F117A81E2BDC200D6A3C94204A7BDE3381E3B3
010449CBBCA8C5BBFDEFCD546D7C173EE391D53F163A96CC876B9B9E16E09357
01044A85016E89F9B14A9FC13FB9A61782284DB5A25E78403CB050AF7BEBD299
0104630B72621C6D38E9D38CCE46D347894CF433F505CCC69DA5A34E892E4B9A
0104664CA965D4EEB5E24A8CECABC39080CDC1DA961FCD9F6C0E75AF28782D6D
010467B912E129514A41E5DC3C19BB493682218A40F5FC5E2AD35EA610DCAEDA
01046827416ACE4A93692277DB6B2ED8627F719E3972799F61C9508E1A68A367
01046B35A4D08EDA98841CE02BAD247E63CBDCE19190372A5C3E14D88BCF6E77
01046FBC8F7D15D0827FA1B60809F57AC78F15FF62706F1FDC7EDF9AAB7BB04B
01046FC857AEBBE72D54DF45C4E3E248F52DEF1378BD75795044FB9438FFA080
01047274E736F430C3EC6689063A7D0007C77F448D1D841F30AE4EB642FA2DA6
01047742C1A8E3327BC1BBCDADF386139689ACF3B578CD33D68D331FF4A6055E
01047A52AD3010848C4AFB5D6DB511112EDAD51E368EF0ACC2EAE54CF4F6DB88
01047CA8786AE0C2BAFE319F4CBC9B591374B9E6E65017A1EF866F9707EFB0D0
01047E41A8D04E2576DC5679DAD991F5501102AC1BB5837F3FFFF70C3D0D4FF5
010481C64F13DD5F59D5BD920C0F37BA6E844C5208B7964B075B4FADFBA66A52
010481F33EB1491322E35A66A472AF4403816EDA4E3DE81795804E9F98831093
0104835F61E398CBC5FA88C6BD52E6941F816E6F63FD65F25D645168D686ABE9
010483E1588F387CDB4DD502C2C348B1D6845D0970BFEF31019B21E05C425522
0104841A6152D0817FC32441927EC20AADFD5DACD7B22723E5EDD48163104F97
01048D382C914099ED660408500B845F69F1AFE2145790E603B93FE88BACD644
010495631ABD6794A13D424D0FD780133B609393C480BAA93165838D846A3F0D
01049F3A7ADDE88F552FB4F8499292C48ADD5FE1D07363B6580563416B010C8C
0104A4168A2FC1C92A8DEE082D44195FF23D09C70F56A8E7819188048C49C837
0104A585E923EFF592D074E1F4AA19B0885BA452655E350AAFA49761BA7FE4DA
0104A9CD91C8CA399B1728AF04C3D9A5F543017028CE12B2C935AF89BDA8BEDB
0104ABBB7DC68163901F76761FF70DEB8A16CB9EBD815E0D75D8549F493DBF78
0104B5295BBA7E2BAF903F729A5FEB37F87E56083B157D945E334EED3B05A818
0104B9060338457102CC473CD3BE72A21BFE7E9B9B3301863623173BC61F1D80
0104B988379F2E85555EDCF00FCAC139F96E191D0D25D9AC45DB9FE2AF6A4061
0104C14B501F78C4DE2B1E5F9CE7776212695B884DB9732461A6C81489841BD0
0104C43A597AC321B1E5050AEF4ABC2C429D2FC8BFC0923B4B338C069D46F884
0104C60DB0D362579C48094C056DFB97D929D65F564C98EFDED044009EF97290
0104CCE1BE44704E6B6A1716582FA097CED0BFE5F7F467103DF6692B75F5E600
0104CD069BC0114385020D82E45A428AA0760BE167462B545CE95B4FAD26C2E0
0104D1CCED1C276EB6126D196110AC9BCDA6D11DF3A03E090ED3E02A65286D7C
0104D2D4F4829CFFCF0A9793BD46FD3F40DA4224C5F5D91F799D415BC480E884
0104E01E2D3C2A40E797819099B73B4A8B6D329D9F53818C71157072C70E39B3
0104E13BB814578A14975870FCBB4B7411EB1369D1AE800E54B4FA54F17BF39C
0104E24AAAD81912D39BD62EE2347C9A39B0B0F0F039D91D8A5FDF7D7B905DDD
0104E2623E71BA0BEC9D34D024E3187856D21F74D5F29E6A3E3CE1523727F2A6
0104E53D169FD872A96D41123D5514855565124B8885CCCFC65E86531EE3D4F7
0104E701902E49F5DEE1539DAE676F98C1621510F4524D73D19B1ECF700ECF49
0104E954C897BA8705573B8F1692F998BB56BA9DB261D5C908636D17C5F3A306
0104EE4C654DCE3216CD3BCBF82F1FDB299FB656E1267E1C907284DAFB964A49
0104F30A63CE4DA12D3284FB1B647CAA507A20C37FF1E61F833F21E36BE05770
0104F46FA27DAA860BBDBA88348049DB5E9C83B6FB7528D937BB5B520510985D
0104F77309DAD5167E03FAF56BCD22067A9895C90802490319EA4DA3DC8E8671
0104F79A5BD607929371801C02B774204D93E25F2E4D1B6FD756DBEEA8FF80C8
010500F37DB32F5733C8B9174F2100ABA98B4F0CA6B3FB14815A2AA4327741AB
0105050A147EC57B83470D620DAA242C9ED8123A5999E0DDE39F8FAF2A237FC3
01050532C174952755C95C367B15C2CFDE7281921CB608D2B21A2C7A03004AB5
01050FE5A04E49552E24E10F68FC701BC867C017C464C6483ABF16D358E3F4CF
010511F474B644E40E93F0282BC1943C4C4A737562EC7ED8A03E75AB2C1263B6
010515658FDA63FE68FCD5B3529FD36007FB938338AAB50039EC7E508A578184
010519BC11694C57BFADDD0B7C30CBCE94BF72E512FD2644812F95DCF63E2CFC
01051EF54836CB63CF46AAB7753390E692572B5F89D7EA7E424B3650DE0D2C53
010520DD13A8AA4245C7D5043555133BA05E32F32F56199A40EDCC9E0F572A58
01052388AC54FE7A3D68FCF2D48BE71C057367BFC3C2AAD2178518A85B3C63F4
01052BDE786F789612251E63087B099C9B1D7123C6FCBA3EA891F8ACEF9CA16B
01052D824E609808070CCCB3952070F273C17491EC3439A5D3D8FECA18D1047B
01052FA70B1D6D3AEB06670295EBD081DE60DB6B8013FF7F71A63BF59FAE08E3
01052FD38A20605CB3CD02706C05C4AF7590870C06E057955BC1EAE0938569D5
01053193B2B79566F2C3FADB09FC80D58B65239B5013DCCB208B5AA12B3F0B9E
010531A42CD5315D70DA6A521D02F117456BA66B4B446213B5415B6859FC70FC
0105357E443F8250981CC73BADD1F1B7B0634DE1F188F23309B0A34818682E3F
01053AEC8CF2F00BF5BC3F0EB753814DFD9DE841BF86E0C0F125120DFB2E8F9E
0105428461B57B01594AA4F0294C1B0305A10D52036895BABDDDFF3FDDD16893
010544FC68353166AB3832AFAE5FE493B35805637A8BEFB6052CB0A2825D62BE
010545EBD0A8E0EAD4C7A8A62108B5E9D5BC2193D70BE77438B0A4D3ED5A0DDE
010547AA9CD8001D34845A18824F3883E573884DA0309F81208AF19D63BEB6DB
0105497955B91C1F35B7558D2BF36BC71F90747D54EF392FF55A3D36427F5800
01055424BE35EEF17F99D44BCBE0F609BDAEA0F75B630DE16743F54DE5892B01
010556D327377F8E45CE4FC3B9AA4BDA5DB1DA6823A0B55572409B5D7F1BB7D1
0105578D54138AD043AA7DB1B63EE356F6EED806AEF5F26DC9EEC6371E7B473D
01055B64D0F33AA8A649DD758A75BAC286DFD9393541E0324A3FB9429FB0A163
01055D844F3FFC0BC459BAD356D8597646AC79430C4A60C117E7ED20D8C54A85
01055E631F0E38A882410F85A43C9EBF3BB2689F38E1E0BC177F959D8EA3BCD1
01056149A8F5463AEA664E0860845E5C33015DFF917A9D569049E4B8AF2B2180
01056D751966413FBA792F14FD93E44D3124E24F3A386608563CDB9E6CA404A9
010577D25B6243BD8890B259F3A693B5809839709A428AD0C497F72F22C4AE22
0105817CCEE3DF618ED42482F51B19B960E87E286F9EB09729B21A9D6F8D4E94
01058249F6689CA2C0EBB4B22B7576F252AABA5BD12790483819E68F3CE0795A
010585420E5E4940145D613B5F7E3029271EE7B50DCFF743E19C694CAD42C165
010589FFA653B5956C7BF0E552601A672AE0D1AF1FD2E84F4D38CBF88EE3EE8D
01058E0D7F1FA6668B72A7C1D979117DDCB1D8CF41D684D2C50D70026062075F
01058E4C2E35802225350964B2372B954102674BCA24C7E4090CB85F360308E4
010592D12AFB8EC5BE38CF8D145AB4CD80F6C407DDF8C00CD8B55B792F9CA054
01059B0CFDCB9B517013E8D7163418ABCA144137030928523356D67B27C02C31
01059F414FA53711E2B3D252F72E87E91949AB9FD66E75C4A6371ABB8DC4BA12
0105A2E1CB58EDF1051140990DFE93E577C60F9B6A5A2A939BC04F82022FD69A
0105AB0DB2662BB18F704C5BF8D3FB511D275CD86D7D690C5D2439A138192CC7
0105B7F42DB7887DC2B4E4BAD464074854A8513335BAB59601BB8B5DA8456661
0105B928A31D60E92EB851439D5D799518015D76645B1957AA693D3C1654C892
0105BC66F0DB875D693A8D0E34D3221939D0DEA86FF65D3B5E30FADFE0559635
0105C5C4D12643114449F8B7E2162D622602DBEC8F56DB0FD71E7695000080F8
0105C6916D30B6B4EB21AE27E7DFCD25884D33B8077BDF4E7EA04735BC0097F2
0105CDD9E0C0B719566C980827FB53708B7DDC65295F974ACCE708B1330D0432
0105D1C2031F65991115E6E04F2F5285AB6F89411AE40CD6B938BD397F5ACC0E
0105D7B2CF9389801DBC74AFE0D4B4F502F2A11A2002DFBB9A2F6A5EF73D9D9F
0105E1F5DC5E8629DA02FEDBB198562FFD93B9FB352F51B5110FC77EC2777000
0105E411D7E2C9035B8C649B4BCBC9CA6C98F56D1B4D46C5856E2E6A7DC6BF77
0105E4A3D48152D319F80BDBD8F434E5D2680082120285B258A5D86AC7F2A48C
0105F5A55D2E22A27129635E3522B3D48E65B70BB3C523A26F73AB3A4ECAAF10
0105F6A2413A138EB6D08CFBD4E83EB9EE90701F9833D1A3FADF12A774F7565D
01060142E87F5D345AA54D38ABDD7C4D29475688B7F1BF730638BF0F89D7FD20
0106065302FAA0A5D59C01A93E258D81B0BC3CED120B6C40330EF0DAB29B3474
01060EDD1FA22B77D370CCF7152BBFC4418F19FA32B2F18E9062D8E23401B39A
0106129329C166F8E141E21B10E423F135BA4EAC03B680EA6A459B0D9797CA0E
01061430661EDE1208D3B305FEED4B4381DF53238AC264A43749A6D6F5F66F00
01061F858162C10C46A6463625D3703093068FFECACC74EBBD029C6C9D2D2F6C
010620CF84BF31582798DE6322CDDF065C94B636B58C03B528BE1BD95508AAB5
01062646538D0E7F60FBB1C5267A69538B18A0C54DE8F385090B9DFDA55E2079
01062970C755FCA7AD8426016EA20BC3E11EB5F5554CD8866C868EE2E02AF454
01063FC9F1D032BFA21859A122AF482F19718E50C5D4A72B3719C0E87AA13F07
0106486CC72BF5B07D1286C08B152021DBE5AF902D9A658AA6E75A2E176DBA89
010650287C9440B027D7E4171F403F3555931E27D507B5C4E319AA27D1FB9B85
01065B517BE95C771D58C3FD07319987CDAE24B5015E9A5185DEC65BFB1A6863
0106662715EF6E7582D4B2AFCF2060DBA21078C86353A92BB9EEC449DBD2B828
01066850A32E423714C0A26A731E928E19B287F1111F4DA04A3CF81286566728
01066DD757586105604462B25EB62C211073D7615809C0BB44D88896603832F8
01067497845DCA3C59B56A57C52B33D4CBB3EF672148729C48DD6593C62FBCC2
01067769E4DD9FD3800EDD22550701E7C2C26EB8F7E29A889273B247E9136340
010680DD9196296A57ED17EB81E31FCF82722AB6DD44594607F3D607A09B1147
01068A08C974154EE067E8989955760938A6D3F2FD282DEC0AB72CFC789B0416
01069277DAB92F90866FCE597594CF941D6756ABF6A19341ABC19797A83F5C8F
01069CD68E7148525C8BF2A80A310ED722B4C58A7D05069D428E71DB3E44FDC5
01069F3AF5FFCFA4AEEB65204C5AB0EAE2B90697DBF9E40C1D0FB87F6BC024E5
01069FD8687A9C4F6720FA62165E838D0A66927EC889925AB9E2186DBBF8BAAC
0106A12528A82FE08A3EE5C3B735D545E4A431989A12890B632DA579A245070B
0106ABBC6D1072C37A19B0CCD6C60F66ADC75E1EDF46921F4FF94DCC22DE2DE1
0106B2BAF099F4BC67E0F9E712D1E257FB457F9B020FD56F16BE7102A07A3395
0106B8F24C41E24D617DCEB917E8A93B89DE66037AD3483DF142290B4293BE7E
0106B9377266F36444D9DB07686C55F42E4044F6B61486C48E66CB6C5A625976
0106BE3F88C4104DF25936A420B6B3BFD3E668B2749D92A285ADE35312F5201E
0106CB8ADDF5ADDA74555FF99217FBF456EF95BC7625C165C4D96026FF2FAE05
0106D2F251D96AC3934F92A714FD300999895A2187F669F6E1EF8ED8DADA7A61
0106E24279C5676F7637B91543F42CB59C7E268E4716703CE3F9892AC81E0A45
0106E4839FC0BBE72422F426040153211E882E6740BACA306ED4D96856F183CF
0106E4C047CC11F7F6614C4599EEF0B84D436A7261BB041EDE4C3419DF427859
0106E87431C0C1048EDC3501AF2E8CF35A00ED3BB644448DE81812AE34D3A5B6
0106E89E18C24B921539CE66428BAD2E9138A0E18D7444C4A869E8353D37DD06
0106E96A6967699029D747D560F0A0277AAEF6C53B7776473A2D70DB422A5751
0106EA9D60B990895CF701889F2D6F5541D921C2661969838101CE3E700B0D61
0106ECC0BEBC2157A173100A30D64E562B70771AFD55130222E504590DFB6449
0106F381FF7AED5F6710F655799019A2E6F9980DBF67929C9A00F586BF69236E
0106FA1EDC6750A1F6460C6DA2D540D910FC1C611416B6A4E87134AFA73DE398
0106FA254D04FD945FE08B6EF0A54FF4EB84B21157C13E837E826332D21336F6
0106FC8A2918E4BBB0F460B10B41C994F6CE9BBF8AC710B526E719A44520A30A
010703498C19347E4A6DE0F2A62B125114980CB92131DEBD77F539BC8279069E
010703515E4D7305BEDC0A12ABD908E1EB668A9021651352AF6EFBB0E9BCF3EA
010707DCBAFE54ADB2DA43A1FDBF7FED9A8552204B8D21E8981A1F283F4B70F3
0107084B087CB6D1388739C8722D2ED7492F4D5607DE16B90EE5939D8992AAF5
01070E4DC40A560202579972E77B48AA7B1868728967941B5D2AA2D3F00C0E2B
01070F5F69E8B880DEB706B05EEA25EC043C33B45AA0D2743770F9B0163318A3
010710789A373852D9018E4FA60F3D972416163A4B81D8DE4394C2FB8F99DDA1
010712018AB2878D81BF61E67463AF4A67C06731685715E8653ED97B45A15ECE
010715AEE6DE576853F60305D7B54B1CAAB42AF052944ED9B0751FF062C3EB92
010722990B9D9CAED0860AEDB1AA0B861EC963E7D8C4C7DFD3B46260F5F94B5A
010722E6B413BCA7CD783DDD94D5CD8EB0747D2719C8E4649B7B9C27B6B226BF
010727EB3D992B013E15A7544CCD98027EF093A004ADD24C11BFEDE670F42F3F
010728909BC6D71F0CDACD795E441DEDD62B968F0419FD7EB77F3AAFCEE006A5
0107291EDD4993B73783683931A1DF175D0FF240D18FD39F4ED560AAAE522200
01072A2E11491C731F07CB8F11979E722E90EA97EF1F76CC6AF1AC27367A7097
01073A4A83BC5C312DFE6ACF0CA65CC6759C497CA5B6A1F41CAFCDEA8AB99782
01073C4949BA48BAA936C7ABECACB59C5F9C395F4BC490B2F21A2BE5C0A12DAF
010744C89579696EABB3F6812BD287645022DA77D8695413D52C3ED1B63FF1D0
01074ACA4C1DBD20FC77F80DF4D3DCE37857E929EFCCB2FE104AD0DE7715D8CB
01074B937B4E1C2B6A2CAD7F0FB8A2C15F27201E2A895DC44DC1FF6CAF25B10C
01074BD988051B2B60592F1FD7AACE29CCD0F0310018982E956881AEF3513F0F
01075A9BF896B27DC9AF5DCF7544B7A8CC06C59CF96C1796850F25D16187FBD1
01075BA77012D0EFCF62E89753D22B27A1A31B6B9E284F03C720F2D5255060CF
01075E4951D350C22D89129758794F22AA6AD1DE653858459517893D8B17D3D5
01075F1E5C56C91E7532FDEFD3DD27EEA2DF76DF9069A218E77F41AD4041375F
0107634B1215E0EC3DB5BA1D006BB6EC95BE229C690D1D54C664DA7425106C99
01076A17ACCAAF15936448F63476A5305108F06FB4DBDC5F97FCE01D648249B0
010771D94B92200B41DFDDA0061DC91572CB63A2E92CE92FE7C40E81F42363EE
010775210A5105D18DB7D193E362009AE85DBC2012EDC6FB1FB1772A83502E53
010784F6297DA703D0309C52040F38567D01E9686EEE47B9D52EB93FD274DDB4
010788A566779AE58D00574EDF46B7EFFA8125BED3E756D49D58EF9137014384
010789355A39B7B903DB2326EAE608EE44424F80865AC73B98598CC3CF570791
01078C789B6E53C2117F539CAB23219DC98AC6C656AE2A5351D08724860CB8C2
01078FF6D78B8E958481D8EAD588B9FEF121A2299B9143D782CD6FDD73BE01A9
01079158F6B0D3211C27FF63EDC81E53D9DE3CF6FCCA7C6E1C3A708291DEBD51
0107950469291EA9B7FADF295497A76AD7F7C13B550F345B494A97BB92DC455A
0107A55B532DD3BF3F48095E7D630779696103604B022C4B92B5DC7B96194E1C
0107A60D2ABDD3B4C823628EEEF088D124D525F52C468F15B59DFF1347956F53
0107A9B5FCB49C6E097968DE65AE40F7F093E9DAA83A6880B876E50CAD571D7F
0107AA565EAEF205F84DE0DD451794D9A31536F5FB72BC700C445F49D2194F75
0107AB6F2B5A822628A7B2FA5838C10CCEFFA0FD229B1D49B40539826F4F024E
0107B496F4FA004D9135AB814D3436ADDFC9168312911298CCAD3E52F05E3EE0
0107B60DD3980505BCC7A393E6CFD9AB6FB654807655106322CB29104CCE4261
0107BA85EB79300FEE25635BE343398CA6F955B0F168872E43844A4BD7F25F8B
0107C5B2BEA4838CBD2DC73542861051388534BB36D923164314790C2C7852EA
0107D605EBA6FBED10B2928D79E2BD0FEA3DB6B29474A1B28F48D0D0516AA606
0107D9B1A76371374FC6CD37E64370C41AA3120652742936E6DC0F6CD6B60C23
0107DE409A6F66334B0E0AE726CD76CABFA9B603341A1BCC8E54A9B6AC863F36
0107E0369055C895A0EDB7449B21E5B0B00F3E054DA30AF25002865CD6B476CE
0107E6018EF500F6AC4A034C8D32650BFA47DDD1B31683D767E4D2AD3BA1853C
0107F23A3D41D2043C6264780A9767DE5CE67EC526E361887AFFBFDB00CA364B
0107F34148C3EAD5CEEF3E9CC5EA6A3CD7176273D1388EB4370EA3764C595751
0107FE915502E33B72587ABF4754158ACDC9EACC60A35AACCD15C0D187482AD6
0107FF03E5C18ED5C4BB03776766F8B2794AA544B18C0208F835D64A97F2CB55
0108010CEDE417EBBAB956954A5227DFB60ED89DFF7908EFFFCCB9C5A47B9549
01080706E83472A858A457D311E89100D4CFBF928C2EB2E927CF374FA980A9A3
010807AEB707D7A64A7198B527F082D48CC37E3A0560EF4AABBAB278502A359F
01080FEF4E5244C5C6FF0E70E1192C2DC0925BF6B6A7FA44FE6E5B569F61C42F
0108145CE1BEB72598CE5C49A0D20106077A67D0ACF95F29C833D05016B7A582
0108207034841D2C48A1D5813DA3ED997430F51DBF56612AD05B9B8D7521F332
01082AFAC7F65BEC9B184E4798F9276534769B4F22242C55BC386EF44E82B97C
010835C244AA59954151136EDF501F1BF2C28FC80F43A37689401359C25E1A1D
01083AA2BB3331DF8B961584BFE278F978727A2CE04827C55B80604289812D5D
0108451C0FD1347D12A7A1C4CB0D6410243573E5E2CFD1C8AE798F77ED4BE99D
01084938C0EDA827AA4AB4E0FC71AD789CDA6A6A68A9DB79BEAE5668CD457FB5
01084A31B0E87828F2FFA5DD57BCB2C8ACD28BEA8E0DA8FEF95110210913EDD4
01084A456BC07AD64DAAE9C47ED64F1990F7048A9464FB1846B5884CA713E05E
01084E2C0027411CA1A460F5A28659BFBB95CE84BB9D1740C868C453079082D4
0108567C8570398DC142CEEA068B326F4E5A96796964844E84711EEFA4CA53DE
01085932AE002ED22CFCB76B9930AA70E6346B66074C4F76F7592E0E28D8D59C
010861C1E21C8AB1BAB902AF35EDA96C6D19A6398EB89F0AD3A91995F04624C5
010862D090F4B1140368BBF8F9E9E4A8D83856D822536DC4A1ED8D8F18E7FF6E
0108638F31DB4E870904E39219FE0A448A3317C7369DE6127924B9983347DAB0
0108650BCD4728502839A2040DEF96B76E3DD2D6DFF692119CDB2B589DD3F481
010865EF443132DCFB93FC2516EA74F5343C859C132500AE6299BB63E5193097
010868FD238031807069E5FC5FEF30CD858E31C4A44A42E53C0F7C9BB2F1FE9B
01086923E8D30428C5E60EABCB07BD9E1AD1356FA2C4C8E67FCCF5EA89F787AD
01086F6958A80A6742243F90322727E5E80131CFB97A37CADAE7B93A19189D06
0108873E669BE6A8A2A208DA9AEDB6BC854AF3DA02D6D13FD874897DA42FD825
0108879DB37E9939ABD3AD411F1A91D9DFCB39EE3EE44D513FF702FC8317866B
010887B4A7889E5A02932AC05E3EBCA6D9179135787F76F8A127DC458B046BF4
01088803D0AB048F9A5CBE50C76F507C49C006D716BC58B46FD265889E4EC3C0
01088A9F5DAFA05D43E50F9E5CA6C591997A243B44EF734878D6DE4FAC1228BF
01088E88E2B51817C682432A2F2DE17FE4A42D04E545E56CD26B9EB6FFFA7B8B
01088F614AE546CF8D84054BA2E7D94426760890F2DB41CD32BCC624A66A866D
0108916A7AE4BF57298530F6C17127EC83C862682EC3C1B12F443D7B2F9747B1
01089334F32B9F24925F65D5CEF4155574D14386C41A346521075F2C87146211
01089E20F57AC4F4F3DF04D815A68A9B5A889C55099F87F9E724271C47A3E491
01089F95E83CABF322E483A3A331FD35C1F47139CF25299EE63FB4BF0CAF2B22
0108A4C8C989344B30FA61D9FC7B4614D9303083631CCCE9817C2BD539FA5590
0108AD96B60A3F6D9DE83CB37DBD866ED7427029AAF56C35AAE77F3C259EAD3F
0108B53701303C1753B0AA0B4271D566944152677C1D7919AE9F17F56CA2840F
0108C89C10127652A9B8AA6F8BD0350C7EAD08FDB1CF6032EF54985F451C21AB
0108CB32D443CB7A57222F241E03195136DA4E3225FC8C7BAA0BCFC265583670
0108D187050AF422DDC81514B48E1038BD5A17BAE2C5A2253584958C52BCBDA2
0108D7556ADE3DC9F49113648CEC8FC1DB16992CD795CEF5153E9853EB278DAD
0108DBB2BB40B5D812BCA28D6EC413D16934EE7210D68522B0609A68F4A4A7F2
0108DDF3DE9202900AF8BEFA5BEDCD2A1727E02DEF13C2C729180FA391B05EDE
0108E1BC6898C174AB7332F3075E3BC8B9D0CE0E64B736DE819580E7F059C52C
0108E8126F8EC6A868A239FBCD04F4D082046C7A8DE9A22FE8342879ADCD41E7
0108EA482500D6DDE099C9C3DA75A9E9812C20B81506D26DEBF43E3D572CF704
0108EE11DDD3551D486418FC108D8AB82C00E893C470DB5AE9DE6AFA2697A81E
0108EED25045692F900C62078930EF14C52E29C16D0FD89D768B2421E639D0D7
0108F07EAD65509EEF4A3AB0E7FC355C0430CBBEDA96C63DA9621A5357963B99
0108F4D5DABD3CB296A9696AE1D7B92D0019D3AFBC3733AB0A61EF9F5A586E1B
0109048F60128FE71C5553E6C0F693B668CE35A528E34D6724CC62AA88018E9E
010905A9045B96F175243C75F78F35F0229C70A92DC2554B22B5AA5171432E87
01090664208B74AB5321D8026436C56ADE0BBC04FE762EA6F0E5FBC01C0993FA
01090C848A80F38BDC4F206D2FE28906E44FF19387BB6BA003111942C7DA1687
0109140C195612B906610702E0E6AA9B0AC76E7271FCEC15F3462B63825890F9
0109176B082AA55FD735730EF5BEA54292238BC6CF389B572B3475A5F141BABB
01091F2A3DC1A963BDC16986B70E741360E0D0DDE7FE5A3B577F94A3246866F3
01091F906C8EF90FF44D31B0F769E95B4C866D964BE7D5E3B367F0B647873136
0109210DDB16A239BB72A5BACBFCA9812319F3F146F08202EB5E4F5CC49C99E5
010922418D7C94ABEE4D32C671C581CC2613824F366380993BC3BADF05EE4045
01092524273C6D27DCA2EA58253DA94057B36F5E298E47C7BBEB06FC9EECFC75
0109257A2E514892153CE3CED2F3211C44521CAE8715B41FA2055155EC2A4A04
01092C4F08F176ACD27D215FEBD2B520AA15DF1726E4F8EB5AF23D96AB28374C
010932DF499CA4878A4811B1D27CA47479805FB9826DD9C7DE742E031133961C
01093D7B4492E59756563D464F3AF36641864A76B397203FBDED021C8763F963
010941BEF59E485DF27FFD004134FE5C04A6DF3DD5DA74174F94B2C23175C998
010949DEB66F87B02347C525F9FB58A88D5496153CBBE46383DA2C6476790CBE
01094C24A6E6402A6FE23B7CE74A64645667B2AF8A46F18D734F19D490266733
010959F4D65370DE44E3AD12A5A41812AFCE6ACEFB60F87711F37AE5B8B063BE
010960F6B3A7FAE0A9DB23913F5D7F98E3EFC3C45F00D6E6F0F93D4C68A69846
010966CA480B5ABF6628358E7796A4C4F8FAC1A398F6A087EAEE1C1348BACE91
01096DE83C2C4BA4E6942203C1B8526930218FD2A8ACD399A0F8783D9F0120E7
01096ED726B7532271C09787C6EF3CBCE3F8B844A0D02EA9B83B8EDD528C962D
0109700895E5E877EA82B4F5CE1250565E2623DDF103DD83CDBB784AFA09BB54
0109743ACEF3C2488C124356AEDC4F78E96AECD3F4075E2BF02D3EE6ECB07F4F
010974B61848E9D3AF7C31390371DB7CD7566A882DE16F16B50736910F003F09
0109761BB43CA67DAB3072F64FBCFB4BDAF9CF2C4E0E333E7706AD1CA303004C
01097F3461A84B1DF11AC75C30427CBBDC4269B4BB82315F08787B8335D6E1FE
0109836A413FC95FA1CB8F9C0C47FE18AC642E4819603FE49E923F865C77592A
0109941558808978A5249567D027A94184C6156B23D5F573BD7C80D85F5AB2CB
0109955C97BF7F8D67286A5B118C7811221493151DF68CDDD974E551E0D06874
010995CCEAF665FE8D1D88640385131751CB9C8A0BB9E98A3BBD7E745ABEE762
010996A53E93272AA6D509CE58069CB66C4D9774758239BC7D9B2D3ED1106814
0109984679CC4F87DD145D4B7FD07679E476048F8066077E1CE213B859F252DC
01099A61905E5D674EB6066159F677D998C7171AF2AA8ABF309019E44C867738
0109A33C108C8C8EAF72F6A77C8B6B583831F0B259C87C072AEE83EA659EAC72
0109A662086AC755F648EFCC762858CBC3DD991F55DA899C66071A0C5FA9C6B2
0109ABBFD46E011F5766570D5C35FDD9DD3629FF431494C71D5673BC99F028E8
0109ADCF62F67BBD459A63424CA3C15EDB39AED201B87F164C5A5DC20D0A2655
0109AE4C687E6C1B5FA474E7B4091B78E333C213802673E609FD1FA455ECC9A3
0109B3DB5F69F5BE55367CB86212101440BC20E9136D1E60CEEEF6AB1F12E49E
0109B435C9196BD0EBCD18C55332FFC05A4B38ED6ADB9514B13BEC544174E1A0
0109B6F7BF6E8AEE385C53446911277D08FEAA1194D0E0F753EDC51611A6F947
0109BBEBCA1713C291BAB42BA1C37A48A93DF86C3DF7B16E395F4148AFAA1DD2
0109BFFEFD3680491FECBC851A87873439C8972A2B3BFC00CB48B85F7D71EC66
0109C47E5E8D72956E6C840F45AC3C27CC13C8530A490ECE2163EB2237B0652A
0109C7ECE00AB67B37DCC0A18B47F663F02F137AB711805DCAF7BAD5D9F4C673
0109C9EEB430DCEAA57C646104AD03F32E00D29A9E356A0CBF30C1987184C523
0109CB6C35D67D2DB78506460F8B5BC6FF6C83B83401A476AB2DCA1DA4F2C0FA
0109CF54A5053D6854C04893CFB9947EE11C4815D5BFF1B2ADF6D6D7F2E57736
0109D0E1E7969325FF13583E3AFF3B494DE1E7087102F29CD331128E6906F3CA
0109D1DBDAA9A46A16C9E2DFD55E066EC62AEF3070E91E33EDCD584A17CA153B
0109D80E987C002FD8D61689D56C31CD4FE94B773775CB5218C2B1AC2E9DC69B
0109DC18336DD7DFF6020DA6A67A6234A0F5DCEEEEDA00C76DC6F88426196DDF
0109E5FC7FAED4F764EB566EC710813D73F447A7833737116204094C733A9AF4
0109E6AD4DCAADE6ED1911AFFD70B17CF18A9859DD3B1E5FACBF6833FD7D72E1
0109F7E593F17559FC69B79D6541712EDB00125CB152E1A42391F80C08655395
0109FA3F0A5E45B2663640C68909AD01E781574F9E778563110A080414D28B11
010A0252C5AEB52F457BD17D99B15C9CD69D65AAA58477C971D8058C257F8805
010A0EBB931F4BB436AA2761EC60D1CDA39996CE4CFDE327318D6381A8501E48
010A12E53339EDEE0011ED9F3C3F33E249E3EDD7D344235BC166C11431A1AD4F
010A133A6DF17CEDF0221CB7012F6BDEE3B271009705CE96A4DCD66A11475F8B
010A147087E3FA22E04F227C441967A0E7F572F0A3FE1051DF0A22AB83A7CF86
010A17C056CBC1BE5C4241CD6263DFB336F89DE21C8E321C31487C817AE0349B
010A1E15C781E795CE9C25F15DAAC2E53CD388FA77B068DEF89E526E85388B5D
010A21CDCE5CB2087ED4652ABBE3D67953646FD165F21701EA225BFFB86364AA
010A23F09AD86EC57D0ADB29501D30BBDA30E0DB3C701943AEBD3C0451AEE82F
010A26789C05344F411279BD864511F7F9319822D2BFE3C4BEB82D9D502745DB
010A270751C9815226CC7CFD48818B6FD84B38C43D66553A6C8D6C25BC259167
010A2C6485C57FB9DDB7D3826C15AE0DEC18F8864FE755838FF7A08DEC650189
010A2CC94F4912A3D250B4158BC0903EE60EB918716A93B5384A7E706964114C
010A2DDEAD36B7F340A398E4A6A13B764F3371BE59847E44D775BBDEEF302B52
010A338863D7738B92EE137F6D118CF8441A84524F0EA04FB5BEBB7F5521E8DF
010A35F7CC92940994BF48898551C5BB66F7777714D074D17319BD15759533A5
010A3D1F77DEAB611FF3F85E25D04BBECF4197BCEC9756AC8A7AEEF4F98429F3
010A3E7CBEB767B53BFAD8801E989390785669F5A49F1BAF0402E210E83C539B
010A3FCD7DAE267254AA0CD5FFD3D86B04D8F50ADBBF9D39605A9835001757AD
010A450E92E14552F5DEBFEC94D0DD988A707AC4440FF3FABD519DC37C3AA4EE
010A4FD68D5DAE692E92580DAA70E18A9283CA41AE082B15883D498CFE6981C4
010A501DF1CE4A7A58BE86E365318B23D91CF0DC4DE98BEE2A37B02953786EA7
010A52F026A844DC2BCA4B58197A58EBF40A320F1ADF1184F00AC65599C39664
010A594E1E6350025B2500B60C45B5788F101238F666BDE0F3E2CC3E6EADC08B
010A59F0CD3E8711ABAF6811FEB91478CF06709DF2BE05CD5C6B320B73D4AA26
010A62D94D5ECD4AA0E16CB790CA681D788C9218864C41BFA2A6D56917322470
010A6573407F663811A06DC7831893AA33AAF4F166140C33E412E52809763D1D
010A65A76B335607F38318E456F5321AFC416622F01567DAB32C95B55D196B38
010A67CAEE1021ACA38E9DB32265069E20592264131D58068FAADFB849638146
010A71E0736718F1F8959F7915B170252A9213167D9049F7FBE3D3C95D198183
010A71EE37D2E02232DB7835D9963C02BFABCF8FBED657502B87A0416EBCE73A
010A7B4166DAB0FC78DBFC3342148961B724812DC97214AC6D29246EF69D292F
010A7F5DA881E5044A55FE5FF252A4F4A371C20F2D19CFAF48B6491E93CE6E16
010A800CC53AF824CC6D78E82469184C84042D03A43693DEF6503C5002D1488B
010A952DCA141C3D34FF17BC66611747C55BF1CF006CCAC6E29466C104AE89F3
010AA526A2EE51EEA7284FD96EE103BDD3D976F72819B598FBC930910A670CFA
010AADE120353B973C4CC059D34D00904C0F06521DCD69E87A1002790D13E1D1
010AAEF63E96D858C8084B26DB97320A2C50381FF2AA6D730F26DC366EE2BDF8
010AB37C27745792677FA59F7580885AB947DF7A416DD03019107D690A9410D4
010AB6597B31EDF25DCCD943DD4C9E15B33C762B9CE4203738A1DD7BEEAF236C
010ABF6D8776ADAD9C349A37E316CFAA78EE86EA48BE0416AE79B8A7CEF65698
010ACB402961A8527D19D0231816A792DF6224CCAEC7ADC1D70D2C17624EF7C0
010AD20D0212E6FFA6D85C5570D025C6820D2227524F6DC7493D17D6899C2796
010AD4A976D0FB811028AE6B3AF645A62586E47D5FF5C81A9AF355121FBD2FDA
010AD73A72DB47EBA6D2281FF0E0B88C85CF057E02F4CB8B1FFF620D80DFFD18
010AD94634607533FC3B1BE425E0DE5EDAC1D817D82CA307DAB928DF67D871B4
010ADA70943A590085B7918ECAEF28D4BE8A87833EA46589AAB1751A8FBACDAD
010ADF40600BBDE4BED0A916F5FE879463174D4F540EE813C24DFBF7C15FBD33
010AE4AF3B94E1DF42F3E4DE1A5A5B563AD87C36FFCA934BF079E72156E65C3E
010AE53176A1CADDA83F6D712809EC8D4076EF0509C2CC4132F93C5C40923DD6
010AE5A306FA2A13FE7EFF10E154EA77C642BF39820D985C57B6C234CEA03D57
010AE62CB5B08EA6F2B2735A0A9C18940A3DAA94EF5FDB1D9C90940284CC28B8
010AED736816E17AB428A7F2445EADAA8CF2F726FCE27045FF96D4DEAAD094F3
010AF2FAFDEF8663328515989EEF5DD9886FAF1CFDD598FC1D3816DBDDC2A3E0
010AF4B3AFBBEF9261A225964A5CD597553DF0C28500E9CD9359925DE6CD4807
010AF5306BE52A0B16F65B6E24C1D3BC7BDA8A83E8E335E5A918792FEDF28017
010AFAB52416D8E1C8D250644A1B1FC56A337A24D5D0435111DBA965E680B95D
010AFAFE3EFE41852602D766981DB3DBCFA9BEE74EDF219D361CEDA9A4F05624
010AFB736F6730D2DC0A0C9D8F40B30DA398FEF4DF5CBE8CF6EB7FCF7948EA13
010AFBB50BC0BB7588F06C70C7E9EC66AB883873C295E9FA2972893E3991C132
010B0A23101FCFD69E7A3D6CA3F06B201C471274B72751EB4ADB31D80BD44C18
010B0BF4196B8230961227803CB5FDFFAB12741921C027C2DF6D1C5C06940681
010B0F3E9F06F3588F059D95500F705C5970E74F1AFE8341A635B10EDAA227AA
010B1082997DEB2EDC99DE4EB15B818D6B78523D8F5E411A41B0E30D0B87CC14
010B1580AFBCCD8CA903263F284741D8661606648E345110F072E5C82FF21470
010B1877395F321D5B04B135D85DEF5A3C5EAE31765C179FB9580C8BAF3A8BCE
010B1C4894534CD871A27102D0587B29D6C82E61B94E6418D11A796308BE8DFB
010B1C7E0D71E309A729C844085D5861353A4BEF5164BA13159F5CCAF93EBE05
010B1D035FC3BE1D6CA16E4E1F993371D082DCFA102009FDE1B03DBA8675D9A0
010B1E760EB4D610812CDF177497F90B1845FC9673A54C98F6A332DA6031199D
010B2324C874B326D28D776C8700629F953E9C5E65DCAEA113189B6AB86B657F
010B23868AE031BFFD212FA14C0751B88021FFB54EE0419AB5ABC7F2EF066AFA
010B246BFD0B798372BD3EEADBFC07B4A0A1151310A0B577662C0FBBDA2133A9
010B255C7A5BCF0FE71A4CF4684CE6D48C690A833976E12D555B659F9A597B6C
010B260EA4603FBE885E2D9685E10698E6C7A3095D2019E7D04F7A597EF9A620
010B2D22D12089AED7D5E98FDD345869E00921836F263FA1ECB2DAD0594B20F7
010B2D4AB5D36F69FACC08AB6C282B0A63B6936B6C02466DC85341B41A8FBA79
010B2FDFDB149B07F9DB7466EA23D9EA5C4FAC06FCCB5A6AA9E8C29C2309B728
010B303279A262EFCA0127F3D1EA6BC02A5725A0C589147359EDE407F1E3FF79
010B30E4B08793D459390B7A5AA0B6A45A9C3551E2C7E043F93911D9E7480DD0
010B396CEDD5E2BEEF2EA38427496BE8F7A97C23DEB04BE0A5F0F3877A2D9F14
010B410E42C2EE6AD62DB90893C85DBB3D0D186E12600CB755061A0E45EA939B
010B410EB061FDA4D8F8C9BEAA941B9FE539EFF319E664A442248350752D1866
010B45569642321DA3CB89BADDC9B97EA7F776B15B41BB77183D7278F67C52F1
010B4680DDE718C7CC8A40C0D9628AFFC4A57CB2ACA6EDD7931318DAE794571F
010B48B79A303F69CAAACCDEA2675DA6EB80972700E87C8D57E54D0862B143F3
010B49480838A926B2FF0F53CC7F375057C14B0B763677678C61271172C79CE7
010B4C6362CFA0CDD4275A651867160F828844C74C8D7909FC6BD13104503093
010B4FBDEDBE201791E6498D1207615AAFF33066938705E3A0A19906F49BAAD7
010B56594DB9EAB361271B3D34C49BB699ED146B8D2C963F27643AC5590D9A32
010B57EC44E53FFCDF0AC9427341FD2B0187E235663F3886405EB8DF98F092DB
010B59F29CC593C214FFBA9897C34D36476D5D90DE362590BB1502D481FEE5B3
010B61F95ED309987088A89998D696E11E4A0C61BAE74828BD4E4FA51A24F45D
010B6328EAE0F2B40401DEB213CFBF5A3776849E34B4C771B1456DFA09971091
010B67C3C73361151BE883FE716527C0025FE9259791C4358C7A3BE113F2949F
010B6A5AD917EDA285C71ACCF329F972789A49D40EBA0847100ED78FFCFF6C8A
010B6C412DAA7B9C4A25C74C3C0E51E19C030BBA2E5A9A6DF5887820972C9B3B
010B6C8C038720212318CC535BA8BD8C2E38FDC01970EEBE0E19E63ED1760864
010B702694AD8ADD564C82CA96206594DA95F0E382B123BE6F6FA0D1E1094B1C
010B75A2CEF8312BCF3C2DABB22127034FDEBB1FAAC4E8A18DE501C224D834C7
010B7636D8DE5091D33A2A95C258C53D2BF5D8F666D2A4E1413FBAAACD7359DC
010B7BDDCFE035D7AB6D966C1E49CBC818D7C60E058B8EB64A2D21CBE6950A59
010B7DCA887B77159EDE72FC5760378646E08B2B3DA9C3774CE4D401055EA792
010B807FF7A2DBC594AFF0D28E6FBD4038099FC14F93BA8F4AAD51475D17255D
010B82B0EA986EB43626FD4EED91EA9AAD11D275524E75073668E08591FDBDB6
010B83469D5EAF98C9B38F2318BA6C601E5AD172A507A24364D03000368DACD4
010B8E34396DE5603163AFF6EAD8E6BABA8D3769C6E1A38ADC72891E4873F522
010B92CEC1BA8C9053A194635ECED883131C365B9343F2C67602C80CBD68D625
010B95512309DE333DD7959A5F90E3FC647331529FD3951A7E57C61135195D72
010B9BACA490BD6E11782E8D013DDFE9D03F1BF79DA4C215C16975E549814B49
010B9BFE26B21B03C481CD89B963FC754A0F2E53B91BA34A5176A1BD1E091630
010BA185487475B82D10BEB4791127487E946903DE4600C67664C8A49406C925
010BA67AC923E04CDDE17385FDB24763A1D1492215B35F17D7EC2BB497E954CF
010BACFF6DBE5AE484603D327BEEBF64812933C58C0EBFC35012EBA8591C645D
010BAE42FE6F3F301AF1E997F61FA72362BA9C27533E0B5A3BA8F5C16CFCF5EA
010BB6782945C10D053B3AF403ED272E03FDF416637505BD8B9C98F90CF78FBC
010BB864F553C1149042D6636E1504F67564610B53C70CED50039199CA8E0D54
010BBBB7B41123C44F7127EE1C1990F19A33F18591D9FEEAE178DAD17D808FE7
010BC3317C1F235E360AEDF9A0C50D36FAE3A5EC5EDAC43A6C6579A838E142F0
010BCC16C4C38B91556C39318E35ACDA1BE7A8766E90291BC185CB159E8CAEB8
010BCEAE1EEA6F3636D330C9E1D09C34BA20B24FEBBA6798068AAEBD570364A2
010BD734D02763D16D4BBE6D8347E8EB717275BE1286EC0C4D5B6BB76A450648
010BD7C2FB4AF7A8B286455DA06B4BA4BAE61A7ACAD4DD877ED27F3DEC16E411
010BE6D23771F91AE94B54912067FF43B0533477A84549794B4AF458389AB0EA
010BEB1199FD2D1D60A3DA2DE893D4F7FD89B5CEEAB899016CCAC1B84C25CBAC
010BEFDDEB6233625CDC7A7EE24B4F4080B97E48043FDD850ED1FE83BE0CF971
010BF27935A978045D061268C585293446458C7B5F53C743D23B59B8F389E73D
010BF63146A13F46DBAE4D6BCBDA02B2D28448F31DC00FF59E4B1E2257B7E4EB
010BFE63BDFDB1D32B6E81B0B18683FBD1AAF88451B253800DAC238E27620F72
010BFE759C51C760669DF63954856A26AC910E5D315E94491A863CBCA8374077
010C00A43A5C289345FFDB77CCBEEE09ACCC4A2D50081E86946DF1A735BBB97C
010C01D8C5AC3D23E2D6562CFA66813570CB0A50CEF02AF7EE9C69A67C21DCA1
010C078BB3DA3932806E8A004666C2AC05B5FE682F20B7B8EDFCF63E051058EE
010C0D0505ED3C2D5F9D741889F2C45DEB9A5ECB9529D03CE40610F852751A29
010C1388717212AE59029A295DD0DF1D9A78729AFF221C88DB50AFCFCA28C328
010C15CBF2406D57643F82327A8F9D1953CD2B69429796DA06C2F2282FD0543E
010C1848F63E6EBB20655C2DDD1344E558DD4DBBB60E3F270002C78C03854F3A
010C1BE0440091649AB1FDFB55A87D0602BC5E09A158DD9DF00732D583C52949
010C1E8645CBAA7FE3787263E56F98CF37FD725E1585631AD0B85A06A1D1F26A
010C250AB5BDD6FC457710B9E413EFE595DA2D820E7B3D45FA24D481B4BF375C
010C2583FD131458CBF3F3B10D031FB69CC5A80B1F0A2CF3A55326D5D08096D5
010C293075405D66C86E1BA05E4746D4F80DC4E92C7F6280E32B5DDBE5A5861D
010C2988A0D75E2A7CDC0BA4AC74BF50BE1089D55182A110A863884B53444DDA
010C2E1FA69F80A6F55C879C6A52A3102104F59FB01AD80C5198425F2F72D2C8
010C2F0B90AD3E6F91B812F18EF31CB0DAB24673CF518248DF6D05A28B1FF127
010C30A0421DF74FC8C61482975546EC50D9E1C6267EAFBD628284F02B8199D6
010C368603364B419CC0FF29C753968DC3B17F425C2DCD6193313783225E9D16
010C3B5CC92F53F87CA1F1341542DB15D6306E696C7C9ED178C0F9103195CCAF
010C49839E45A52DA84D58B861A3D9E8FC1C1CD527E45900B219A0B4086E2AEF
010C4E2F691B9E996558087D1B8A48025EF261582A9AC700FFA4D2F35E9FE14F
010C4FA3D3FFB74CDF904756ECF3AC1F4C279C89F1464324E6C3232431C04F39
010C637689FEFCBAE794FE9B432CC01643EDF6F8D8B88691DFA5F5D3FA0EC5BB
010C685B1E243B0E23DF2511409C17C797682E73BBD4C0870F52B05C56220661
010C71F1F1EC5F0F574F267E05B29363DD457CCE0F34663138C31751682DD0D2
010C75A011E541A16D0E3ED65BD7053FB0DB41F1833145B2B55A8C7F730262A4
010C7873BACF0D9F68D1C6B4325FCF6B4827283982B7011B1244259FFEB2613C
010C7A11F2292F860198119BD4071EF25C277730559082DAD640A19B834D5271
010C7AD39D8B006017441A0F67CC215476FEE4D2A9EB68899526FE90BE3F670C
010C83ADA8018CDD5231889231B57D1BD81293F7FA436A687A1F460D0D0F448F
010C8AA272B613C8BD0370EE58B1134EB51CAD9ABECE1B1E42DF2F61BE0F54E2
010C95B6B0E772FB599C1AC9104B15B1FD651264EE66D71C65F60A8D65C3358F
010C9DD30AC03473D906A3C89B00DF77A2893F8320F1B9195FCCE5E0D8D71D85
010CA7D484DF4062E1F40992FD674F6EAF98ADC4330CF5DAC20B2339FF2B3BDE
010CAABC7739DF276B6A5ADD101946D30BF8305189282B6D9528DCCA818EC7EF
010CC5CCEC7CAEC3AFA1DA3EBF16C5D6F5AA9004D4863718B8F005A6BF72C222
010CCF114FA69D12F45A64DB7010AB839390CA796715FFFCBACA7FE99FC5C40B
010CD6F35005D022707F8CA12C4ABF6F221EAC4CF6F3D488EBB7F12AACA0CC0D
010CDE74DC9D7D6BD4F542F84C7A6960076D1EA988F66F864E10B3B11F922E7A
010CE2C19B19CC932CB349AD7BC0468ADEC2FCB8603A4BDE1AF1AEF782378624
010CEBE2D41C0BE856DEEE227E6718806437B6F4311A724F26763FC4F1999BD5
010CED034A96D18BE3C6B188C9DED880CF88A09C3CB974641525C2D0439C8B18
010CEF10F781CB2EC8AAE03D5CD0D6572910730C2052F5B1CDC067E487C19418
010CF42C6677BEA763AC98F22666097A888433C73F96CC6EB893872A74AB7B1B
010CF87CBF4D29EDA63567B8F3DBC66216768C24399967AA76FD1397F57AC559
010CFD1AF9B255E74BC64ADA6EC3DF60A1F5B61F2977C141F59855FF27214FA4
010CFE78CA60DBF6DC489B4970A555CFFA311EFC85A7E6D10ADF9C8B6B7FAA70
010D05493B0BD860DDEDA67FF62B73632DA8ABAA5480347166F35376BA529552
010D054CA66EC2B700191612F16B03E99B9C557B8AB28284CC7D7AACC27CAF98
010D0B003A4EF09FC95E65872D789CF6487D806FF3A9B3A51BA012F44C403CE7
010D0C99F0C041B19D87234EE43DA729652E34267290F01988F0AEA343D9F425
010D0DEB0D4BFD21A81B7D0FF5607B4F71F0C4F7306F25AC0E6FAED9041B9CB4
010D15870691FC296EF61BDE57ACC1F01943DE9EFD3F9B9B42D1AD4CF492ACC3
010D1677475A9F8490E7FE48B5C707242B537131967DE8EF463C1DF560E1A041
010D1798222BBB319901343245978BC746AF9B3E9405248A115B6BB19D6EE9C0
010D204816C127CD932F2DB5352BB410996E095A620094F94437B5AB08359DBB
010D22FA9875824DFCF5051651304B400C00404DDDE4B8B297D4CC6C4F3108E8
010D257DA4BF49DBF287F58F0A49F70A3C7ED6DE78F36E8A8C38BE9EC4FFA73D
010D27B5EC51B6875C33F91DF578A69F3A46ADB215CF1983333E14E06962A68C
010D31380CEC822616893A3A7506AFC8B1E06056F214F33751BFE7E7AF26B9E9
010D3DE7DFB427D2876C67DB485087638EAD85F31ED9C956C71EF8FD7D2C4991
010D4560C2DB5B5D66243CC57AF1625CAA1A5025C8BD62CB27C27B5D2F4394B7
010D4614B9EA00ABFD8741424C7F5052990D036964DD23C80BB344F6E09D4CE0
010D463411B09A4386A72E03B305010816293740A28E19E694222F66B5282F9D
010D49B87AD9651DF969206ADC712795C281C50552FBAA4E15DA6F6B40C83D4B
010D4E9472A40AE9CEC5B4FD79CC135BC1709FA64BA9633BD7DE673C700BF2B4
010D504FDA0288FC1889D0D209BB28F7DA2A31033EEB7E5E3E6A3D4D3AFC28A3
010D54B96B63449B6DC14AC8CB1CFC51E6A5BCC7C2D1FBCDF1A4C219EAF51F39
010D5BBA16032AF8A871D14AEC94A4FC0AEF79F5DB02296E1F5AD360CF73738B
010D601531B613B57EB990556B5216613262590EB1A203EDFEC741F4418D1666
010D62183BEF674CE8E53C40B9566543ABF4F9646560C384D678386056181043
010D626552FFC277D42FA7FEF15293592C4DE7E5458F41207184054162912025
010D65E6D851AFE7818D640FC9E41433720FBD8D8EDCB3EE55172DA02D8720DD
010D6738522CCAD2F795567FA579EAB8AEC6CCE3CB9DFB32B152B9B0948E2C76
010D69E8AB2E9A797BAF8B64A80A6E9FCFD20C5A1D1DB04C7A83B99D2D0F246A
010D6B54CAE569F2DAB24C535C52C30AFA28E8C1E2F6392B0FA432D1758CF528
010D6D136B9B5F9667007E883B56161A422FDE40710E4FB5E32D2A7ECBBF3808
010D6D646103D4D18C626D99594931F27924F32A85189906F6BFD907F5F18EEF
010D6E763A411273CBA6AFD4E59D44DB38BE25C9A4C08CB97D64BFB6E93C755B
010D7262F38D95582D4DDD14A970839937B1B9AC3652C31FB4236E968624978F
010D7C5AA7C9D9F4B3AA0857B7F787ED4185017E746410E258DB2BC774199D03
010D80901D835DC9EF6DDC942373DB2701D8E4C005881C75236FA199F0986D6E
010D81251D2DF32E2E95BFAB0C9EF5198E68BDF507F8A7DFF01B188C86A59CCA
010D830C4A0D8D42FD1286634AB78D91FEB4785927D3128A7029F21767A0652C
010D88F17E5F456B8C7457939E36E26A428750692A21CFE9D421EAFDE51AA274
010D8C2C87AE0D9C3A426C05C12FF90FDEFADF6B3060C0880BEBE645D73CB7FD
010D90EE4CFE85ADBF97493B535495544665F43D634537E68CE86EDB98C574B5
010D93365441E8A362B53C5E9430691A51BA58258F9E44AAD7849D19C9591768
010D96CEE17A89BFAF324CFBA3484AE14F84169CDB10E5270E9A7156EE70F1E0
010DA7133755325D3FD8DD9F1940ECB331B3240F151BC1BAB3740262C896B622
010DAECF8A41B3E6B554AC60D31D04E617721A6EB96B796F49015332A18DC25A
010DB367AD9899196D22E24B458EFE4FD4BAE0004D53799DA8FAF6EF1C2C8993
010DB44AB9D8049166BA2701FF876ACDF2A71C566DADF8000CB2AFFD3143ACAC
010DB4B1104773E89B50CA6158E3DACED12F777FE6E92E42E55AB0238108CDBC
010DB79EB245E404AD60604E6873F721AB75C2894CE5E9CE3944EDA5BDFA969D
010DB7A04EC6D9BF7C8D54A7CBBD1E3753400BBF0D72B8479F7D02FB5AFB2A12
010DB81E302D3F92ADA4509AAF735DDBFEC8A7C4CF4568AD65917A6047F478C5
010DB8AD13CF08D3A0EC3CD71BA35480EAC4573A715AC495C63BCED8C2CEA258
010DBD8D4C8192E3F3544B996EF3A37F9D6459502619926C09140A973D5866BE
010DC213141DEE8B92784DB5BD8E1956B2A19F9458306734E0175543AD59DB1F
010DC966C0E4E9B1EFD0A97E35FFE3E67A131B9D173390ACFEA778554BC2FA98
010DD307308423B6BFF2914536F2F14066F1A41AFDEE24CB6A419A4843C259C2
010DD4CE6DB9F84FA5BD878D6689C1109F729A6CE35E2CE393C0A8DC9AEC8CFA
010DD754D21C285DAB637D53219263A474B19C4999902AA0E89633F7385C43BF
010DD7BC6BB8A1DA53635C8C8208E4C9824902E7E2014D86494C8AEABF25E576
010DE0838AD877A22399EC1952A79017E7FA62A946EAEF1D138124003EEB5195
010DE226736A360F62089A0C5E1701DF3C01113858736A6CD0398383EA86EF1A
010DE545A3BDF4D64095D68DBA5E9F757959BCC28EF15E65625754695A9D4E14
010DE8DD82A12F5836CC4FBA9D9A985A71E34378E2AB5C1F93BAE28CDCDBD43E
010DECF34C49A5850E520EFEA60FE1A10CB8CBE0D227F516360CE0FF807B3FE2
010DED8D6B1B226E02A12C9A107361885CCD629ACB240FFDF50531B4F490F124
010DEE56767D2DA3CA67FC115848F84D1A23AA787F0143C10A3845A00E04F668
010DEE7493250FB4A2BED0C41ADD7C625F9DDD9A39A19EF3123A175DDC8D8AF4
010DF0BFC0488CC6135BD6A602517E8D25C28C3C3E2C94D74B95F2FD974F6851
010DF0E6C3CEDF63033C10920C0D9D65817FD365C2F059E3E7C300ECADDECEE4
010DFF5CD5EC4C6CB8D06CE38CEB13698DF67F83CCDA18711EF7A462CE6BFD40
010E031E7690D200A8AFEEB5917DE57DEB524A7F4D590C40D150267F4C386781
010E08B937B7FEA157635AE844B6B01EFB58CE83193921D1A03102C712226406
010E10D99568852850E8014787E2C282E5F52357182A4DA38F34E74743409426
010E153B0EDCBA7D3A82E9EF8C5BF6D4A81E4A6B31AFC87A14A67C418EFCFF8F
010E174601C000BEC7F5453D10D3EC72F3B34D5E29D138E3A30AFFB9E08774A4
010E18AEBF8C2E61F874F987FA1B16FF87ABE34E62AD0375B5F346F46C2EE7B9
010E1AA29CEDB539B593C8DCC853E010991E8521ECD9323743ED36198321B49A
010E260EA9EB893266C981E81E270E57B73F34D2BD40AE1CD3824B6C3DC35DC1
010E2B4594A2AB59214363F00E9EBE5CCBAEAECE63CA410191E526B6288489D8
010E32CDF001C545FE6D88E1D9A4D8130F92957AD914FE86FDFC591E6C535976
010E3993C4AE5603B64778EC1F708E6C7EF3963D1B0E4B9ECACB2E081204DB9E
010E3E0357762BE93FBE82377176F13E76B3BF0F5558617A593AA84179D325B7
010E4783E905560F64628C8372DF3292E7AC04E7F6DDE4A048A0C98322735A5E
010E4887DBE2484099C793E0D3183961059AC1DBDEFB18B553D4663DAFECFFA4
010E4D1FA1A945BC9224E59A7A2A292FAF244B4E9427C12F789B628E349C0E0F
010E4D7BD735467FB5755BEBCA35326810A17A584EC698773A13B165E71AE017
010E4EEF7246072390FCA0A9868522583D94BCCE0DA8C48062B77752BA6693AE
010E553BE8F2A241C1A5863A7D02787534886BC7FE17427462C6758A6F7A8F3C
010E58F34FE8F785D9C44827727CFF0EF2572DB48B820EA27DAD437CA2B42A7C
010E59149F14F490FEE0D4A7362EB9D769EA36C6A09B140A578A70309202A6C3
010E592C2AFFC5536F448EFA9D4666987E970C487E20EAB1C3550DA2BEA14724
010E5A710D14017F0E73537271CB31C8AD06D98BE38E4A2E4831CC5F8339A514
010E5BC06E42327FEF3067F9E67B9D4952055BDC77057E94CE63DC3A23B8B5E4
010E5C0402736C6AE74BCDB20AFAF8F30FFE4FB836C468B9E0065590AD0E9B74
010E5D49D1EA4343A2A157B11696C74A204DB3B11E55A2472AE6D4A87E80B080
010E5FA82AFE020A539442F2542671D3C104627ED091248A7D70D8D4C3A58525
010E62A8A7C8DDBECA92E32005FF797D225BF184C2554F48D6A23ACEA958CAF2
010E6380DCD15D1473DB70313983647408038426B5FFF18268FBD0DCFFB8DD15
010E6B9F44F07177F42281A700460C4C20D428F431EEF3980B78202B88C50F03
010E6C86E24390E98AEB54AC28CED3883CBD33DC873151B655EFF64FD9B15E1A
010E6FF631E94AAB8C1B169702B780C9A5C3CF3A11673CC522479E88D6CB65B0
010E73BB1A3AC7E5E0742D86E9B86E4F9AC1F241EA1E9FC35B3E627FF44DC478
010E7C0EBC970A6722F66F3F8DC28A5E84282D07AFE2AFD5FEC1FAD6236D40FF
010E8091E931FDF18E6129B63CE600B3DF7BD9030814D21004D2DAC4C6F21622
010E87384B9B60D999013444B146581D316AD8A7AFF7BEDC5DD3EA78BCCC4927
010E8C25D6C356FCA18FBE8E048FB6C028B5F86650B9C8268DF2DB88A21007BA
010E992C98BB7BDE2889881A44A7A8393A8BCEC0BA86AF8B97664421E00437F0
010EA377079C8F2BBCCD283DFC355C0886D4ADDCF062DD66D297851E6E6DC14B
010EB04568C1AF0326A9CFC7A65382F83FF1AF932618848258795E74196481D5
010EB485C7CA4D298B8CB693BFC78E6127C7F87813D725218BA09A7311AAF0CA
010EB765364E305A34524036FDD35B603C8D5FF7CFD6DCD50280E336A11D8E1B
010EBCC6820C9D6411C45A358D7AF0AE88784AC1D181C5AE426E00858A874FB6
010EBF413E6C667429B6216116AA15E7C15284160151CB6C05A2AEBF44E471F4
010EC16E1F094C4C7C4A6DAB72DDE60502FDF39586DE5B7C29D91BA94094B2CD
010EC4E4FC36D1376E42C1DFB69552E4C50FC7AF56FBAC364A5DB7D3EE6FA51A
010EC5D6A5BEF174DA6CA3D5EBC32E9D4831A585B434C64035A86B55D98D810C
010ECB6406C7A16238C57F29A352B906F069C007A4607F38D9844A426F6506EB
010EDBFBCDEAA8BC1C1F725088815B180C1E0D347A29E984A292CAB82D4820A4
010EDD1AC10020982357BDA35E3BFF9893B0138D29B0BC5D5BCD2CA9E3B63416
010EDF260895CED238042D2E4A2C2875D80439965A3081918269894B72D8A53A
010EE04C41FBF1B582C186A4C8218E365981B8EE766C527DDF8345F60CEA80B4
010EEA331310A54A583BE4A9BDEBB9D7825F43A0F0B1A9B9ED1A95EDFC3F24CA
010EEB0DA1C69D5626BAA804CA18EA8625C986EBD5BDE94CD00D9D415BA58941
010EEC19E52053D3DFA11954BA082584E1DAA7FD69FACD238B0C286CB6B5DF3C
010EF321A9DD29241EDBA1B827568ECCFCDACC512352B8112C231C4CFE0346D8
010EF53E81E5A8158FB35CB571335D8F08D818CF0BF7805FEBC61C508CED2585
010EFAEF8EC5D4F45D46D6EEA4BB6F15583B7A60522D68DB82150A23D1B4C644
010EFFD3D0ABE41C4248BA8BCCAD2C703DEBF580EFB767B6C691057DA76055F6
010F03BED441A3334F02305E11D51ECC12FF1AFED39DDD6F6FD48A022D811975
010F03F1DF5646AAD1D51BF5CD94A1D374D4FC551D60BD307529C4E00C09D6CA
010F0A71E1E32329D012153F7715299966D87ECC6154054292BCE5F71D2EBBD4
010F15E26C373CDC4444E767E0E8E97EBAC9129050932A45FFAC4FECF47A86F2
010F19E4AA89E85EFCA2A85A187F49FC42DA86D7FE41E494E83809F2E573F438
010F1C1DB184293C626B817515DC212E66D64217CC68B4ABB687DA8F1A2E2206
010F24B7112E14108FA3E17A31239BA24D94D024B3D768F58EF8464674D3CEE2
010F2C31D8C3C177512E0019F124C9DCA66E625BA8CDC67FD34F892B4155DBC2
010F2C6E506C2146920077556D4A5EAED9BB7576414BC9D0CF6EAA3E212F77CC
010F360CF5D885784004692CE464F5A988D70ACAB4B49901C69591AED752ACDA
010F3E1BF93DBE1AA6CB1C251F2FC08BE297800151F4F8AFBA877D572AE2457E
010F47FEFB518CE8EF63949C063497E8C042217B1E5898251D77F24E8B5D12F6
010F52E206069D776EC3D5C2F5E72FFFF7A81FE99704A55E623019736FD18D46
010F584F54A3B1D4D5A67E02AA671162E07BDCEBE680BA597599F44E9908EA9D
010F5B08F3B6B28E10327F23C3C96DCF96D62151014A9DA2F2BB938325DE2456
010F5E82F5CEA95A9913A23AB29B293BAB1DCFBB807A6F695E3CE81EFE68FD50
010F5FACA2F07F762DCA2EB4ED9DAD19AFF00E0A8826E23DE5E9080D15A8DBA1
010F7224D02B20A3EDE8BEE33BFE18B1885FB30292BE66F7E4C9965AEC7A4871
010F75D6E8D9C1284771895852C002647C16C225416EBA2218661CB71E0ED21F
010F89FED11DFA457CB05B804221B776F019141EB775A62D1A4B2CAD70AB6C09
010F8F4A8417739E9817959E3CDE49E310126755D65DC47E6E77142715050D97
010F9151CAD85E4367AD34B33E2BCBEC72F1E2054EACDF089E9F53ACA61BC5D9
010F9C2EE0EE24D53130DDE5F5D57D621750CDA2B09EA0BE3BCF226408277CE2
010FA356CF8F56D06A52B902147D3728208596FB7CB584E14E780736011FCAEE
010FA740A3E81AA47A77C2FD4CC0F69F71F45A2FBADD1F8E0500F6B50159707A
010FAE37624CA21E0B24A3B530DB8C2872FFAF030404370BC9D554AA7D2AC686
010FB3CE373504F8D8CE30AEC0E0F08DF6DB5C9F9361B553A1555469869BDB01
010FB5865CB3E08C0BBFA05C8C3FC388107D31738A75F01FAE3A279198255DF4
010FB7C5273599A673CDF2E458A716F01207B3F9F665F2C81FC53C82E8E642AA
010FC520525551477702A3ACE5B599B04F8EBCD9EC36C7266D3BEFD8E89B5242
010FC6BC9CBBB17C10CEB00075AA22B4B0A4A72CE00953AEE503ABDA541BC9E2
010FCA96991961F206A29E94A634899A3DD9C0FB05A5DD22F4E67A6665B096A2
010FD0C85134373CCEC9D85715ED6A3EE963178B7BE8869BEF1C83693D4DF7E1
010FD5DC305CF3152C12C567873762DC2EBE4B3539AB1FABB1F94F9DB1AA27E6
010FD6E2A096A6FC6650387A225AB1CAE737DB8B68DAA1A3CCD35A4E8E1DC2E1
010FD841E25EAF0FB6B93FD1BC314A521B0D3B2B6206A58B33A0FC6A3010A6E2
010FD9BDB6F5227E61763C4C450C5F09A0877A3AB84230E71F6F8263D10B8384
010FDB6895030D51C1B68C233A28C93D7563EEEC4CA7B00A7CF55DA57674F8E0
010FDBB3A867D8C8FA83F092C0BF7C9D0BF61A513B6BD2761BE500B9F191AC6A
010FDE9EBA036F40947CCC55CD0B143FE48FA6963B3BDB9496A9AEFF466388DE
010FE03CF0C54A764694B321ED34E25349444877E2E163658340AFF6A37C3AFF
010FE344A198440718ADB61057C346B5F9C2E1931EEA9E9253950F288AA007BC
010FEA4299ECE6E6B3A0C5878F0C277FFF4CDFABC960A54A8A58CA91A7E3742E
010FEA4A104162BA5F5C4007467AEB2C256A791A0324052494A0679687BE99C0
010FEBD0606445F5EF191F7E9BF4D0D1238B16890A0FAE9FCA02BDF59EAE25FD
010FF2B858125248C2F1765D7B3A29E65D6473857BDB7A6B30A554052AB7B17F
010FF2DD1E2B0831C1962FED9C446D01E22236FAC0298E528EE46C3A098A2866
010FF2EDCF19FD671A818085E04FC15E323BC89DA88F43585E178B37A2D170F5
010FF8AFC060D84095E5BADDA05587C9C65E8BFCD5AB2A7F8B5EDC891387E0AC
010FFE9D1093524D95F9547F9BA299200ED4D8B7081E68F2B4A479E3BCE39E68
011005931EB31472E992C736880FA1BA4537DFCEFF992CD8322DF16F5A394225
01100606228062CD5BD4D89358CEC0C2EE416C461A2C56BFC0FC97889C0A7CDA
011021454AC84763277442243BFA181A967B52404861E47A81DB68AE57B148E6
011028CE16AE25499E27A85B297F48EA8165DF9A273575BD9EE3CBA6BB4C7EF3
01102BD0E5198417ED108015D3C80DE76403E0CEDD23911FC9D3F7D265EB593C
01102FE41A10C5325C12CB9A54E786122401E306C05FCD0FA6C74BEEEEE6D1AB
0110316BDBF6D10100BF97E65FA5EFC9F5CC1ABC4E5CBB9947F5A28316C0F6D3
0110323211EE16758DD2345C56D77631A023FB23209FB514FC21BAA510854C4D
011035EB5AD4AF775343709FF99D55CEB43DA502DA546D4ED0DDA5D958B0591F
01103670C6D721C946DEA296E1424DF5597D5DD854309610068847A16C4DE248
01103A12810E4BAB1ECC139C2C5906CA9D303D09156B149C99DAD851C276CCDB
011045349CA770E59FE333A09B8F0514E40FE8471D5EE378B1B04B848372E862
01105505D371635139E811559713F4594E4977BC98CBCC25F227F1F6032BADBF
01105B5E61071163A1B9C462C15FC03B3D36F32ACDA71C72538BD3713BE3A66C
01105D31CAA276748C740AEC141604A5F6EC39A8B4FBA224477205150122D5EF
0110668A0BED564591B88B9B2E02EC445F9F5A20D47C686BDDBC74C25C9E35E8
01106C56BDCA0D8A4EDC2E290F236AB8333B1E9E480AF7F7A07E1D91D9D9DDBC
01106FC97DE6CC8F449074362C4E41CF78A5BCAFC8D05C2B6050DA8AF449246C
0110759E63F79E15D57F0EFCD0E6F3CEDB305F3FB424E80F38F8508DBFDADF3D
01107B94E7A3953F7671144795591531630C6841F674362362264E50544BD7DD
01107C00B6F1D559DFDC53F90B4D4CFDF1D7179C04B570AE13F38530DDA76F8C
0110813FBA8C6B7C35EF170D4F48FB975100ABBF519EDEFA384A5528559D594C
0110855B4BFFB1177ECFA47328196CAB08FB86B0CE96BDF4E565F6C2BA14A783
0110868E60CB3FBC57D972DC0F117BF55E47D8B9C3CB7D56E17F3AE35ADE36FF
01108EACDC9DBE0ADCCF4C7CFF6B5AC4F1395B4EEF043E6C4A75EEEBB62FD6DD
01108F680F7F40789C47457C2D72F3AC021D4B8E527B0B3EDC9E5ACE625393F9
01108F9474D0E32D5F600CBCA2FF082B8A5DC1BB1689791C59FB65EF61D844DB
0110971B2AB66D0384B8418AAA339D87A79745D883E49873802229883706A153
01109C950F58FDA46705013E7275127F4E08E5C38104BC43AF60D4F64D2E2ACB
01109E439FDB961D09A6C643738A3FE5248A793F6C112B3A307667F15C89A72A
0110A0A68930E8ED8EDF63258114E577785E8AD5971520CC3F9F6D43832A7738
0110A22F366F87AC5748F7F009E6A4923246376E6E71F8BF54E38C8FB9CEFFE8
0110A3F954FF1C464CB5CEABFF269CCBA0D594EC159050163D408F8A26D14F27
0110AAA07D2543873F35B8B93DA001CF8552E01ED5EE2642C059372610002FF0
0110AB372374273F49E18702E32871E45391B33C869C4566A33F5A37DF73BDED
0110ACD0089DA09AF5A98A7CEEB01E84DC0215CF160C7D1E73C70E9BFC9D120E
0110AEF869D69591EEE673EC30FFBC14239BE3596C9370290B15D95D52B88533
0110C0BE4B47C6CDD61643C3DBD7AD858693D35F85320F8FB6DCA9CA746025D7
0110C482FA5EC5C24B76547BD33F6A9CFEEA852450D01B23A735456AC8959CEA
0110C76C83A1586DADD23C712567EF9BF0CF9A619EA692C26DE15B8DFF5A23D0
0110C81B676D59A33611CC7A97A985F5338AD865C4094991CBD09EA7E13A918F
0110CDEB215683E3A86B0F798F89484044A299A014226FADA3D1B8F47C0782F4
0110DB004F8FBD1B8CA0B71E61ADDE66DAD62BE0BB1EAC68E23C05FFDCB311AF
0110DBB50C5A06A4A49371C0FDA233A16CAA3B0FE07BD03EE782BA4CF5602E08
0110DE33E7D62E350CCC2C0602E362B38DA877F125226B6ECB11BF050D4071D7
0110E276509D8678741F29D1D5F4CDFFFF87B96C4CD01B2F52A0980576C6B170
0110EA17714B898FC866BD8808C2776313100E5CBFD35C924699DA742B723D0C
0110EBA5D07C4DFAE79C28E0B11DA135CBF9EEE5A02933A7A75690F08C4DD414
011103B08CBBFF413E8DB83BE8AC7C839830A6400721B6CCC919F2FE774FF558
0111067A2C7DDA22C02DE4C9C896D5BA0FDFC32CE740D19223FE36EAFA42A529
0111073E24EC5F075AAD01723AD77D816B9394ABF8447AE0D5F80C392BA36D71
011108BA4C40A9A3952EF31FB87458D38432A71F9BE302BAB3361C67D4DA5E8C
011108D478B57BFEB77CFC8B9431CCE2DB2906BD133E635F757B7673B8E3E3AB
01110975669C2DD910D352363E7901D09998F4C16B1867CC0636461D3DD23831
01110A33390099FD0B6E5E32124839F4B97BE15CF18C9F2985A9A5BFDCD7CFC2
01110C3DC4F6EB149516E5A76747FF55270714B4F3AA42E5770CB4FB4AE22358
011121146C927993BA2B6F85A6E505E57DCAFC795E08FB0CEEF3BF473D15F1E6
0111254AFE8A1059DD366EEC095479693EF14F1B6790585CAE5C7059788938A5
0111265A08540E3B014E99079E33E53A512E28911D962A0D733CCB7B6B35D4E6
01112979ADE35C3FFA2B54A2D2AD2C352E9FF2CEA5C8EAD485D0D3EE6045BD19
011138725FF47A9AF50EDC8F8029C7CC8F210BF0DC1BC1FA537F33C1546D1022
0111429E5C6667388A112D66082008752E6591820C64A2D6AA1D92EB45DFA3C7
011142F06315D7289F88F7FF87319F5818AFE389B3024DBA3D777870D4214630
011143477111A8AD82A026659AD7B652880887A97553482A3FFA4D4A8CD2C7CB
01114788B009EB0CD98708CD1ACB14EF1F5B67692312FCB8A42421FB205FACBA
01115077DF32899FB434A9A8FB043C9743BF6C408D44B4E580E8385E5F9C039F
0111577615A3E563023FB5DE76582644E87F6F2BCC3624C6C1BEEA8C2C0B79A2
01115BB5D043B775B1A9B90E4001035B6612C1030002C160219654738634A4B9
01115DFF3EA04D64362880E5E003255462755F55840D1F7A02305992206AE44E
011163B4D7971D972A0D79394702599301A7183B4DCE51F5E9301BD98FE7D2A1
011164EF35DBC2DD4FF13B54DEC536FD0D502D0533A2CAF81B860AB184C0D128
011172003E90B7C3214A9CDF21103C9A31A12219DDA65B72286C9009D6E2D847
01117342D1715A03CA4CDA8399E05B55AD434B5C8C42D1FF108458F0414B0309
0111759BDF584A6E1B76A40E78CFB300349366ED0A6BECF5E86537C889B08115
01117AB906B3CC1EFC5F985B3EEA74BA222F5952421595A202977D6866BBF459
01117B818064393AD0F134CC1ABBF8954B35685869EDF23A9197DA7E2DF2A03F
01117CCFC174EE110914F977400CD2888C250A496B67077F7E8C23FF3F327414
0111832979C692C1C0A737B6AF01A457282F730228801FFCE89A464FE9ABD9C6
0111876A6C6FB3B671308EC54819EF515D226AA340FC1A4F942A34153693D25B
0111891C1AF2816EBE8BE585E7A4C51E3A587AB8B30090D6C20AE93DC7C931D2
01118CEBC07183147D3973A431ABEBE053A80035D8685DAB514B9F1B5A4C78D4
0111960C0835F2DC782223CEB0283A8F060552169DAF2F37208A1AAFE006AAFE
01119A0BC77E9BBD5F470D04B18D40F641120C4C6B12ACF9084233B792C6D160
01119AF2FE11930A64E7A1745DF4583FFB6D2E88FAF5AEB3FB3BC8A0A26876B4
0111A3D99EE56ACA40C564797BBD81F0DE43ECA95038B0E34CB065C6D27E6570
0111A4EB7912D865374718DAE2734BCE8E4E4C1717245ED08E1304509BCD4F49
0111A6B54EEC8456554582F1EE05EB0A2BF17BD2B12C70F03BCF7D38ABE2CB97
0111A8A79542B1C6042DEFF738A5AC0837C8D7C203ABCAEEA1714B17E6A9A67E
0111AEB1320C9F4EBAA197F58709D418B223C3CA853862FED3D241AF33A759D5
0111AF28DD9F41A7ABA2F13101E8D6049A31127B1A4AA51B9F51F63300D2A343
0111B2A2348ABE636645503C45FC25C82068423A8909FCBE1C1A55BEFB37E633
0111B2EF6BEFF011306955E77C431F82DB3AF5C68D2D2712A9197DAA9B59FC29
0111B9AD1D54AE406E7504C2FDC3DC6377F173FCBF9AD7B0EFD785D4D5717885
0111BD9E96A7CCE9E74594B6B8E2DE61B567CC81C1B94928482D38B09DE61F35
0111BEEAA0138C4A6CB93183EF0ACE8C497DB383A4CDAF8A6B67F144BB99FBBC
0111BF3A56B0A6BEA3F39956F8F5D877EEF33785CA7615F338F7C69793DDD60D
0111C37896933D2828738DF8ADEE915D428D7956ADAC087FA58CF9D53882C4A7
0111C390ECA2A6CACFBB8934FA2A6076B21A6D51A4C988AE1BEF9BE66563908F
0111CEF5943CF1F11DE92226C28147941BE696EDE8DACDC4EAAD6CC3C81B7C9C
0111D6E23D27C819BB9CCFBD8BB4137FA525A02F2FE4D0D64C3CFB2AE26EA69C
0111D906F68F1D55BCEBE121CF557B52184A828056F45A542028DAD82B77812A
0111DBA954DA73E7CA43AB7692FE5F8BD86F93A2FB8AA69D419DCDE74D902B2B
0111E1FDCCFD73F551053289FE8D16C6D79A1DAE8EE61D3DA167FBD40D0844F4
0111E3084A07C7DF988ED6B7CA3B2DB995641794C2F72606901031E9D80DDD0E
0111E918458206885C67364AA37F9C25912537C35D1DFDC1AA6E4CF5F219A6F9
0111F14DC71F4E826CCCA3C8F94E5EA8E2C063036EE526DC9F7A53E24956D97B
0111FC001C72D06C9E7776F6B8091C67C944CEEE9049DE7BD3D4C76970666563
0111FC2CC2ED1749D9E8950FC0C0E011881C748135BD6135AF3FFC04CDDB53C4
0111FC321E54B065872EF66C176C39342ECD516E7EC01A22CF226DB0A2417DC2
0111FCD6A4894ED90D5DD8CFCC8BEC140CA9CBA5D9806EB5FF9771C3A9852034
01120109293E63AD7F610D8FC7C4CD91433592224BAB11F935FB792B82126630
011203438FCE90CF8D92DC6DA9D6A572F9F4B480F16D525589B8AD499FF7293B
011204FBF664BF361AE98FCB768F6440180AA8A953344D4F3BB0D1DF065621A5
0112067F059269F7F4F28B1E3947DF376CEBA4577C0E67E43103939340E60258
01120750FE3968DDB558BD7E303B07EEBCB6FDF171D5B273AE0C599A9BD1F37B
011210AFE039CC06BEFEC6708FD33790D9DFC54F89F2679E67B2C5C6BB6784B6
011212D08C4DBCCD492FC08ECE7E51909E10AC7D0F309A933068919B53E66792
01122098C9E2507EE24FC48657A025E72CC8A73D47A0C3BF080B3893CF04CE2B
01122921D7E52598E833021560C3F4AF623B20BF995554B84F6B02F27B38F3AE
01122BA4882DA964D825D839D385A75D78E73C429C4B6281A61CA5EA1C621E05
01122BDC2A0F89F5D985F39714C6D12188F60B6DFB9E3B82BE0FFB960DBB2748
01122D58019DB36D63264D981A31EC83C39DA10C6C10CF6FD747F098179C74C3
0112302804A2D24EF1A451951B17C6753CCFFA40E0CC1E673A92DCA08F46D522
011239806EFB670B6DEC6C4D4A31283487537326E5FE27AA3C15128457D7E469
01123BEB2D6E6CEAA9261501671B72769C671466ACC227D7FB304EA8C2C1F038
01123CC28FFD6F2AE3BA28E36C81595F8912DAD4073ECCBEB4488C5291BFC97B
01124056CCEFE8AC0751DE50AD1D7B96306047A9D69D016CBAF32D2E483064B0
011243245501748F9A3EC027AF6C77AA6B8D1B74B0134171783CFB55DBA44030
011244E48BCF0456FA8902D956020C361CD0357C22CA777C0864AE5CA0436ABF
0112492C87B3CDC9C6C79B35304643EE503D4E69A0AF81DA8F98DBF64E97407A
01124B4E74B47CAD2E76393E6F06D3E4419F13AD35B964DCF17E1FBDE9A9A8ED
01124E4165315C73B95D1F3AA471DFB44AB48FCAD36ED29A599B92B959F10CD1
0112552C9B5F8AF954BE0A9482AC80FEB1594124540F265BAD54E3C1B0CE2357
011261087297D19908CB00A0DF10FDF178C8BBFFA89F81B273B3EEA148732E07
011269443E5AF30EB56930694BC346536CDC93112399DA0622AFEC229AFD82D9
011269F7D1B41F485B81D1ED4871A40482916DC11BF564C445F41853216F8540
01126E1C71410F8944686118BE3D52B687B4EDAA2923B12477333B1834270217
0112736609DAD237222C559633EB88B197E3CFCEA437A668209714C7047151CC
01127725786E22238A59195EFD0951A61B13C246DEB3D458444366575AED7EEB
01127A9F8141278F9629EB7C376554DA24D734542FF4F791DEC8B919195C5B3D
01127B2C62454993B2A1D55F3F9829167C8314372D2799F4D7B4E0AA237AB24A
01127CAA38FDBB0F44EFFC16EEFC2B422D4197E3279F48FED5754B73ABBE57FE
0112815FA18496F3899D51CE7943B5E9780C1A76E3010C5E5F5FEBAAF1BD900F
01128286AC564D8BC7E7D355D10F0FB841A010F1AF1D56F8F1D770BF36961D5D
01128B0C15E09162333310F160686BB567BF429ACEA78E19B2DD5335E8ECA8D8
01128BDF63276DCF4988298E88835470AC48C679C2F7BB27C09EF8D9D7B12B69
01128C50220F5BE2FBDED17FC3B8175548B2070A6D9173654AEB4409CC0A25B4
01128C62295F4FE3BBD9D1A85328E9A956397CEAD760118D99A2FCCB80610F7E
01128D932297E77E88B175E0D269AD6EDEC715DC4AC20FD14F1D5950EE8BEB44
01129282D63526FD1319B546DC4A5E3933DA32F252189A7EC32401FF01BBCCB6
0112966DFF12719E1D992FA28D52979730E5BD15882DC77B29C3742678CBDC02
01129AD33DC4C676E1EA9FDD794F055794DFD698848D592561A61A6E83DAE9A2
01129EA80E7D67DC1E0BB4E6A852CC83A60FAAB33BB36A68E0F6E7CDF5DE9DC0
0112A08A2BEE0577DCD7A0F068D983AE0220422311FACF607458075D924AC55B
0112A1B84EF626F302D9704885FD325152DD2A80E9B7F5162DFC90C5BECD9D87
0112A52F23818617B3A29AAFB79F50CDC394E5A00A330F85DB61A977CB813385
0112B4DC8E747407F3B806EE5A50CB59DF7AD5298BAB6440918B5182C208FA94
0112B5257F5DA55861F93AA4E965F0FC88359AD57EC9911472918CD13AC46F94
0112B8B2AA062B773A6651B74AA55C60C04D6AD3A220F4DF6E5C3D0B5D342287
0112BC4246592D7AE586A66EFD9B0B542534D46C5B06963C3E9CC3E3C1B04763
0112BF065D6D8CF36E0E475786DB93B8875475381E0326AC13225CE6FE3CCA2D
0112BFEEAD09211AA3A9136B2BC4596831660818D7469AB1582CF262663BE449
0112C1346AB2B83487A5DB4520688F164FD454767F33CA618193DF05A28B1566
0112C137FCFD661BE21B91E1E79DA7979A252372365926D56B718A20E91D6A83
0112C245DBDD7AB2E609639422C414498B364A6F67FDFE0EE502B548696C9692
0112C760C67FF36A7C7E2FCC7002545BE71CDF11D96CF137A5D5DCE7AFB94A17
0112CB54692154EA354F481E89623700273DBB5459F5430EEE186CBB90E5E83E
0112CBAF1FA846EC9204B4CED845223B423C69344D0529E09E98491A377E2482
0112D38C63A8F1DE031FA51E4DCFAA9E47D16BD589B4CB911BC1D5D99DF11B32
0112D5296BF4E24564536166AEA5AE1F37C17FA1D1EA48F23C19918213FC8B81
0112D67FDFDCA2DC3CB8C3BD0D192E0773D7F4FDA9DB597C21E2DC2A34C35FBF
0112D9A31BDB979C8227A3BBDC20234BCB48093D94C2EF0C9C64FE145058516A
0112DA7AB225496597B0AEBCA6EA7D4A21218545D13206E9B4406BD9C76C53E1
0112DAB4ADE5E0472882B2B6058E257A0C52B313665A7D815BAA177F7E8ADE44
0112E247B0517589D64839D573D1ED77CD70F860BF4A0B230A141B630D2A4F75
0112E4443997E2A209C1BABE075693A1B1E4AAED816B3CB1FC55D5B336AC000A
0112EBCB055BCF1D022492B743B54D9525D9C6CDE620A3AFCDF547FBA196B091
0112F08564D3419570258A64E7566A958339FB9E49BD78CD2E1300F68DA72E8D
0112F6EE4E820362AA7ED88D2965933C0884DD5177CAF33D79C16735EDC1DCA7
0112FB9C56ACCA5C17E5E29C2A2223240D45E257CC7F8B0FCCC7ED23E83E4AB8
01130927D46E3EDE5683C045F52351C73C1534BD92ED3BD7C83C574FD4D4B94D
01131C5332B93331544057F99205DB550E4E22589A6A4BD7DF436D5B00625417
01131CFF18DBC0AD3011DB751F1829ACBBEDF1C51B549A0E81C12C234924C7EF
0113229A9A93C1CE7677BE910E468BE7306DDC442977E4066291246CE9A4E6DA
0113279466F9F82B1F5A3A38971BCEFF30FA97C41593FB8BE1763367099C7BC9
011327B54E2D85C0B44ABAA3D43E9A8A40523A5DFD60390E85B219F136AD912A
01132E4FE168B522B06D4B43422B2A17EB2351504B82C0AE1013F1A0E39BAE52
011335BED4EB24A51DA5E4520A97145346980560B9D474D99C9FC083997B4BAA
01133A6D1103E8C71EE9B33F1581B2C6E74415B6D79E74B6C10FEBF9877E5975
01133FA755260B51F55F17D9FF79B4B6F115B1CA6900E5A2DDEF271EC94BEBC6
0113453EBC8F6F833821C914C2F3D35CAD17A34401135D6F314369DED92D39F6
01134667330B169CFFC50BB6016A57726AE85BD034A922DACE410FC0477971E8
01134F943D5DB542687DABF331DA334475B6E57CC0C30C05A095655A654C457B
011359632A45EC6700A11661077AE0866677425F8AA8E95D80216A037CD5EBF4
01135C1EA0BB77CC82DAF77F60965CD12E824DE9A8787CA440D1F957213FEBDC
01135DEF72E25C41DB6427076FFF7042E95FC905E0653FC80957DF74BC7C3497
01135F5C11F6008E98E41E51B29784A6255FCBD3B0BB1B19E20E73008AAABBFD
011363E5B8C2BF2530FCC3E1A508ABCCF71D63D307F1B07CC0CDC681E65D39BD
01136ACE8506A0C79C3CBF16C5C995209354F44DCC8BA5759983A0020265ECB2
01137461392EAD178162C49941BAF251D3373294B023DBD6D7508BA357AAA686
01138AB1564BFA9F10372453FEDFA2CA42AB870506FCA5EC200AF639E5A81B5A
0113A234A639068B333D693244BB7DA47BE49B388FFA968CB6D6883A62AB1D0C
0113B2741AA4CAD6A3E76DA60B94933DFDC4FF84272CCC3BC3F1BD43015828AC
0113B3B06091F46483C71483AB8E3C6BD17971A643FBD23B59F07DC0EF950BD9
0113B4F111ACF98EDCB598B2CC5203F62DE3985F7473AD57EC01BBC738417D61
0113B70B90EB70DBA4FD9012F923C0B8F7586BD78DA1FA4D19ABBDE331DA0B79
0113BDEE5939B9E2E0CAEB46252D70A6710EEB861896C774F16948DFD4BA9338
0113C014D1E74EFB2CB39A27BB2D2342F481A74943BBC776C635932F78749667
0113C01E2FEF5B7038104FDBE7F9C409606E17A5F3C05F7823C9B1CAF33D9AA4
0113C27AC22C6E02FEA7F1BBE111E57FA24890AB57D75436176AF9A50B0F1BDF
0113C7C1491D11589240E44A80095D5DE504EA6B00B0A9D1AAD14F5EB1074993
0113D0450072C07D610906F79103873488BC386BA397D6D6D0E173D41CAC9A81
0113DE584D4398AB873D9FB844EC3FA765AE717C3E8B576DC41F694779268894
0113E6BBB44EF76A9C7F9A1E21860FCEF4C57E911FE7F574B9752206AF31C1E0
0113E6BC39A7AAEE1E025094ED87BA76F3CBA4240962D1D25FFE546A24C53F92
0113F4FBEE2152DFA0C61F07AB27D9A932C08FA29651F55C4438FA6372185B32
0113FE4E11792E34FBCFB3572ADE32CF6C35FBAEA7FD4600957A60E070E4E29B
011403DAEFFCA4EEFDEB77732A75286B18D9C20E6CE58E4BE3AECDEF74367DFC
01140B4D76731E5D40B6BE222CB36CADFC5D7761FDBF491908EDC79B5D3369F2
01140F9A1C7772DED88D3A5E23D50CD79842686C09E9EFC44C28EA305A67BD16
011413E4A692398275FE63596E33D11CE773332D6EB0F957198141E75D1C65A4
011414EEED2FC547E93CE8C51B1E39D195F3670C83C384860256020921AE6DCE
0114166AE69A7151F9237FD07E052BA7F154C300E336A7E62642B69E1B3A7F3D
01141811321FA057C2FDDDC043495E709742F8197D7A3508FE06C251E68611F0
0114202ADE75E7A5C5914FF28DEAE264260B30C49B2A7420A645E8E885CE11E7
0114211F30679C438033BE908D33EB07D50C008E8047F931E83ABE7C94A253DE
011425852299EDA2E1BA02DF5658B956F25C44A384238CCAB7CA2EA5591681BA
01142EEF8CFB159647481F14751D1774B6ED40A125A4C3035EB79D9A49B328FB
0114319B4831252C6AD6A6B88410253F9888B0C639308208F487D42749FEB908
011433B7B7BEDA7FF7FC0BE6FF2B81423268D841761462FCE67208CA7F539553
011438053E0957F9B0E2005B9B26C8F7C0B34DE7EC0136E23FF4F4B699AD67BE
01143BC0217B073E1E04AFD48839A614DA93747E796E1DB087657AB0EE262E8B
01144101F535C33AA52DF27F0C74FFEF3F40E719439211D3555975ABE8052D51
01144279BE34CCC8DFCF00EA348FED782F2BF3318F1266ED9B3EF83D193D45C5
011442B705141777419B59D83D26923E65A1304A1ED5C8FCE9AE060AA45AAA93
011447BE030A50FFC0003F3E5286EF1D224F283BD3E8A008A7AD659B0EEE5BC9
01144BF584F27E76630212B4250BC78F709ADF9EC0F71538BFFB91AEEAB57969
011452F8BCC0765EB4EBA6786AFA0166C7523F6D90F5BCFD8E6C140BEA44E991
0114567F7138E4D8DD722FD64652EF524CA66125EEEDAC5CCF4AC419D07D181F
011459020D082AC256401025C5867F26C73B4BABC5D10E70A7E7BFB68C8C0D76
011459B38B9E9E2704665FE2544183DE4C72AB80F8BAFFBEE0CD5FFC5D6CE2DA
01145A04CD12E100B5D6BCF72717E7654EE7B224FCD5BB1F35F27462BE7FF04A
01145E3E02315DD46C582EB2C39D356BE7D675A0C6682B8270F8BF039CB4E07E
0114687255381B339342D38CDA4002E57685D851714964523CC24D46B94E279F
01146C6A6E6CF67FEBBF66CD75DE8D5BB12A61BF132C87702E0E40EAC5B69E83
01147275552D0498B42FFE6C9D3E1387A26F239F8B4A7F5CF3391AA8D6CF3ADC
0114775BF2D6EAFC10AFCE093E2F72BC2AAD8CB296C5ED94BA300CEFAAB258BA
011477802E875B7F722A340353926EC174C2B698D4AEE95F491FC59E0E7AB468
01148268D13C44616D78A51DC2BB6C079B99A249A81FD89ED2461A0149302907
01148C6E6F36EB52B1DF074FBEB61B0011514D17E6161F749976B1DE2C3B5599
01148EC3D34C7F36910E70D0FD1F5589AF47922FE8BE2598E16E04B033B159AD
011496102F8E7B4D32CC8A7D92EBCD1167032F8353DC16E449EE304797D7C23E
01149B0B24DCD9449D787CF4B1E8A1F6880BC5939DDB97F58BA28A950826B90F
0114A00CF64419B6B7742C3DF49FF61D1D0A40716B3F807DDFC9E829044D2929
0114A0CEBD67166C3DB856820A7927C281B87C5342626BBE1F26351E848058BD
0114A4390E0FE4D45A972C26FB5119FA16F2B05C1614110B83948BD8E947D560
0114A65226B8BA8B344A8076B5784C248F068679AE6E9D0BE2B35EB32084FA9B
0114A8E53D522DE0243307D7E3912D7CCDAF010D0578B11A7CCCAFDFB7A611B3
0114ACEE7073CD884940FEB533EC51A9820A7A104362AE6D7763A91501502AEC
0114AD0C301B6169FFA8004474A652E02614BB0664AC90AB09B5766DE838C1B9
0114B68D08362210247F21C73D8AB4083AB822518B0A923ABF2D1948B4FA9DE6
0114B6ADB90D56736FC6BE943F3E5861B546737796D7E27285ECC60EEA96F0B1
0114B940161C40E6FAE9E7B51251225AEBE73A6B80E7E4F1DF1DECAC6C60337D
0114BEADE79ACBA0D7FDA426B95E7103DB576EF2727896A464BC7B1C9CC0C8C8
0114C8D410E5319E33C7DB02D2A0006F854DBE4AAE65F59EA3A5A159BD5FC7A4
0114C9D603CDC8851A2ECF89EA6D186E1854BB01BD1C4CCB60C845CE1AE8A95D
0114D2BC41A1196C0FBB824B2071CD849E448C8C8E20028B7FD0F35CBF52BBA1
0114D4C56ECDE44A0010BE06158DCECB86A3C7183F265D92C225B197CD31FDE4
0114DE38123924845535493C7282C00F95A4BF5AB8964CD4DBD32E37F9F8D618
0114DEC8B28F70B33551648FDFEE40BFB4DC53EEEBF2281398DCEE13A95EDA44
0114DFDA1A41C30355FAB0C27AF0A7E2A7DA03029071FD7FBC328AE8C9C4768F
0114E3E03CD5F2780883CC2E236AA9EC93BE2A8E36D4B6B298B98B0BA9D78DED
0114E4E87198606633340618E8C65F8A051C903BB29313F2CD39D80CDCF12BE3
0114F0B0FC9F92A2D57954A192F61860F9075A8E169AB4EA5EA539D8CF2D730D
0114F330E287A983860895D1C925F0C638193ECC4B5AF7B889EA47968B1859AF
0114F841A309CC766E595B536871EA2A678C034EAF4E9986E9CA972AC3BC74DC
0114FAEA95DE2F101FADAED02F9C75313233DBF66B79BA19F1F2C6EE44BFDA07
0114FB005A9ED3A480ADBD0902A89D27561533D1D24FB23615F50FB2B8E8D9AA
0114FDFFBA90228CCAD97C36BB5C3520455F85C65F94B20B7502D340C21C3653
0115014176F65253F27230431403C17B42B0097888310097ABFEF593785F2C52
01150C2B4B4046CEBC17DF7ECA2069F8C3148FC3E73E8E3880C42916F8886AE5
011512A977D8E4CED303D1BEFBE8BAED585A9CF0B6FB2E1F6A6A06C995D97E1E
011515FCE64792ECA39527089C032178BA7938BA1949E9D01AEBAEA1F24A780E
01151BCE0C7314E50EB527251EE0C446F0A24C075A0C9006CFB70998B4A69968
0115273228CA8CF39CAACA2693198C3B3DFD0E1FF03CC0A9C8E9113BB554B2E4
011527E67F89E8AFBCC35C7E7030FC2FB6E26EEF760053562FD2524E1640F011
011529C9B80CF671F4F0CD6DAE108867A43C03F22E0E6D1F46CDB6B76BA27904
01152A0B0BD17AED0F55E4D29025815D477E69488DF54C1B25EF03A73593A757
01152ADF85537DC49791ADA7392FA0188F4246FE9CB363CAE3BFD2844216B43F
01152E288099F3C871D50654F285D40E32F80F2CBF741DA6BD1E5A83AFF4D28F
011532F911EBE3215DF7DAFF2FA95B68C97AF26CC10385E6D7BD7CBD8445C014
01153845C69FFF3337C97273A040ABCBF5FDD1501E7CF70D58ED2CBBC18AAC66
0115422B889AF2F029AD4332681126EE9705D899D47D78135994172D0431F17A
01154A2370D4AA830E2F5AAEF18F666DB02C8C181DF2D4E934ADC4738F3C79B9
01154CA78841CE0304BE9EEA0F3DE160D9ED662649F119F9874740C8AC146A6E
011550BCAB70D5E35278E4AC3C644C5C84D4CDF9C822A8C87A914F47C8A1F465
011551888058D19DF4313E3632F37E72B5818D7E29214AFED49FDCF26027FDEE
011551965A06FE4638BD31B339B8E9F60974251ED568B5654CBECE9B9A022321
01155532AF736B15EC805C29D40ED1CF9C8F2B4347D7D91649F2644B422AE715
0115555EB049201F6AA3BF75CB5242E98FAC35EA4E4793FDC08DD30689132E9F
011555F36D3923E1D37BB074BF3414DB7B5F4E17883B990122655E3DE7652730
01155640F1165CF46B8B1CD58B05F79558394B1BF909A9E6A16722BE8A3AFF6C
01155B53E4A173FD6DBE255F944356520FFDB43BF2EA4F8D5A9CA6217167680D
01155EACCA5BA58E695CE8AE31164CF244AAE2C809EC9AF09CBD8A51AB47551A
011560B3C13762ADF8D3200D6F94B1AFDAF5B63A2E289860BA725806512D2D18
011562185CD78B70A60EA6071B2AC2C8EDD3FE7F000876081AF9E435185E8F4C
01156DB090AE16457D5001B688DAA51B4AF7FF768FF635A1FB419FA8428ED522
01156EBC490B7468BDC30B94FD1624D6142F0B0225E2B7E72F7272E25C0B7B68
011570F72300E2BE4B03743E43EFF7257490F93A1D076E7664F760C5C8E0577D
0115718A24A20EE9E8FC6086D9AF82E37FD53A227C5952CB0EE824B55C222D9E
011575EA9A0C345E6D07C439BDB53B7D2D8D80A3F1360F6175AFD5782036D6D4
01157DDC7BC9E7ECA0E627EA59A54499665AC09489FB73C7342004A9A71C0473
01158211FF761167E87679E5E3C3CB3CB8D18B8BB1216CCEC5C61385C0F60226
011589A6FD30ABC06AF511E3FACDCDA43684DDB9141905606A6BA0E66B6D8E56
01158D392870BBEDC82DC308CCCC6A8865BC318C564636572EB2BE14B3A36373
0115953E93AE6B2EA1A589BD0CBC8CBDF1C4B549512C740DFDC2B9912C2BF876
01159A7FEFC92B9AA6C69F3AF18098B52F8C774E7DBC7C5DDC3E3E68BAF1BA99
0115A01F27D83A8FBA19B29307A76C076219BD2A3959AF47CED4E11BA8154E7A
0115A39C068161DF41F9284FCB70EAFE185B7E7E1D260FC6D283D5B1F9D7C884
0115A6362900136A9E3F9A8DA865F8B8C075618AF423C99048748A9187394053
0115A721A341C5AC55873EC239F53E15A2BE9BBF11D0855A7609EABDE3D55422
0115AB3F509A301DE44402F986D905621608F1F4E576A78B86DF5396F3D2AB49
0115B4D50C78EFB30A30B63C502AA8231BCE29D96C28866311DDB236860FDC42
0115B5F652D83221CB59B9CE25219D3F04910D4BE69849D4F0ED58BE23465F50
0115C8973DBD2E2FBA5DC98C88DD8369E39ADD9C4DB8CDDFFA451548AD8B10E4
0115CB33FAF0EF9B9184DD6CB3DA5131AD934811978556A37D5A78C4D0E6B43F
0115CF712CF296DEFBE11252A9D3382FCB51C7EEC26C0D0E174F88E6E6F5484A
0115D19BA7CABEC6EE4ED21C74889F4915F3985B56BE572C69DE6C0675129132
0115D4BBB39095560AD7E0A5562C53579C5C300FA960E02596E93E11DEFAFB81
0115D625B217BDC1BBC68DD83EF0DD1F13EFB58865C81DC150CCD008A420B5C9
0115D687A61CB308865DC1EC05B3BB4C533CCE46EA23213E8248C65BACF03641
0115D89761931A68B94077214B9C8ECD22C0066E5166072C6DE3188C4D622089
0115DA4F8E0D33ED4159320C5271E24276A4CE6495F0031640F7F8F6C3D08C35
0115DA8129F4244984E49C9B5D26C7E5F152343099432B5CF02847ED649907B3
0115DE14EAF42B914FB5FB32192AAD6B96BC2072808365BF5B2B6D1187665AAC
0115EA83780CAE484F3A306D1CA149EDF366740E8222539819854288BB5E74D1
0115EAD8EE40C399FA151584E321564B5129CED6B2E648C508F88D5D54AC2E12
0115EAF69CCAC14EF3E6471C5BF9A250713CA83EBF180AF55CF4F1F49E8BEE2E
0115EB569267EC23AD8A1912037A489C9E228C82122BBA5277DA1566D99D6F27
0115EB71BA092707E7BCD9BD12292D36C188FCBAA5F9837EFED2E29E42CB1163
0115EBD0BAC79792D18E9D3026621D783C138B1E6DDAF931112E8E4800B40CF1
0115F16F51075770BBC4CD18DA10AEB7A4BD19164CBC6F277F50B7A3D319833C
0115F23469AE96C93272FD006E24D1EA0FBE0009FB4E0F695EB009C3B4065821
0115F395CEE43717C1C93879D0519E8BBB052BD5B917AE924B306A278623F48F
0115F958E5C6CE58C058389D3C993902A12A860D72B27CC617651A4C6C6E4DB9
0115FDF58FCD1E1393233F8856437DA3557AB7B3B7EA6FB1C145C561F944815C
0115FF762DC316C74E30E7560C61323D595806811C1D9B602A69A86E1008B784
01160D5D3F7BA52EA866BAB749E6F521F405F8430678C9C8EB54EF9B0B144BBC
0116134013BEA5CD4C4A837EC3092A5AF09DBFEE24C2994C5A71E34FFBC26ADE
01161676EA00BC68690132BCC89EB88D835E7B86BA01B22A743E83A66AA52405
011619F10E67B6635DEE4B50ABB187D7B16D239BC033C26B6EEFCCB15B228B0F
01161C936D7F6511D901B7C920935BA4B2DEAAF9D03F2AC58117F96334E49898
01162320E6FB0C6D55AD3C2A4A8524409F52B00BE7813A94209478770E2938DD
0116255649EB2CC64D16F63FB10FF82A010086D075EC007594453A19301CA75B
01162B1020439E9F8B33AA55D9067F514AB131C86D22AE26367202ABE3AED066
01162C3D4220BEF5612491DB2D9A15270B3C904916CA5F760EA58A27D1FBF785
01162CEC3C60DD457B04909735378C051DCFE4E3E44A944A5339DBF02C0A5551
0116305DCA31E41DDB20B7ED767D8DB2AD3089411EC22A689ADD249DA3CE3326
011638D276FC1F813A55F08963FEF197152CB6312D72A2CA21ED4E62B5BC21EB
01163B4DF2ABB7D4128EC3735BF7789031DC7EEE7168D3138E06880DF90A37D2
01164C4EBDEF17045B27F8934738177DB3D4B6B1186F72D0D71E5555552A4ED8
01164F094C002CC5FF7C1178E55699E17AEA14C503F8C93C816DFD949807D22F
01164F0CB53775230B0DAAACD9E1EB393258616F19A3B30D6B4D09AE496BBD6D
01164F7263FBE7E1ED7587AB87E8A6896E2A1A82C19D6B45CA63E70FF0D8E90D
0116580231267153284D54D267658FA380F2F90BCAC9CE5238C791EA6BAAA973
01165F1B0E6D819FD82FCE2E37A8B133437EB9CC8EE086D86ACD1027E3218326
011667FF97259E875FEF537507104F719123FBF0A8A90FEB6D4826DFE8337866
01166885CDCF40CD82129AB67538A1D745842FC2849C9FB221F086ABA785332E
01166A0DF89C2F583AC5C47DD7A0B72B700696DDF270E728F466CDCE4A478F71
01166B9A23B45455FDED914BCBB836A9DC70F06026E5009910E8BD5429CFEE20
01166BA5230AABE8F65D2C1F82BBB198E193BF8BAE3E1E993FDF4B03368CF26A
0116700785AEDAD5FFFF7D93EC24435390631AD5567556CD72CA5AC8C2EC22EA
011671F231F8802F730811897BE243B114BD63FAEE703AA22182CEF7469D8C81
011671FD8E370E55CD87F5DE33A8A6F7D6B1E1F2CDC133119D8AEE08665B59DA
011678457686D3CC126D91E6544F37BA945141E8B4C95E248EF5F3558DF807A4
0116794FD4306E87F4C93698E215CF3AB5ABB65DC46ABA1C93F687D9E61302BA
0116824D231964E91E09223DDF79B64E2A265800BF9F5C87514962F9D2DA94AD
011683B4F4912FFF23D996CA5BD6A1B6FFDCAB6C33D69F733F6035DEBF3FF2CE
01168C99CF2062D48C01AB37D8D7C6C474D0A2F2C7CE3F88C74FD05DC46BF1FF
0116964B813298E7373E096E1C15D87537EA1B0F7E22FE3534AF42E942505892
011698462A7795D295B09F1DF21E67753F9FB8C7B21BE51268BC62EA2FDC838D
0116A197978AEA69F1E638744B230B7F781117CB9F1CE01745D482A28DE75FC6
0116A281E8B39D995DBE291B11995E6F376AEE4C8465047CF64D8E78A4D8D7D9
0116B61E6A346F208A0A7012EA4B2429B1A242CCCF22C7B60DB6A42F31B2BFFC
0116BE67C4BF9BD1AAD5F770C96C40D38585371D3F8DC7A5731AB4F21FC95372
0116C016C8E6644E9E0FAE55DA62AF8311CAE42BFD5E2D0D3863E220E35EAA11
0116C378EFADEAB9D8ACED8E424EDEB23253EF28CC51FE13C525EA9A712B8E9A
0116CC9A4ED0DF842CCA0B06193013D70E45BFDCAA6E40EF933A15DBE27CEE8F
0116D35DFC9483E5C70A2FE3F583700DA89DD592912EE1A383062FAE5566F977
0116D7F7877CD006690D1B8703907CA062791D1AE34CCBF46E4BC81E83636C95
0116DD5BD9F91DFA9BC7134F95F59167CD02FBF84F0ADC2A2B9B3BB2108A4DCF
0116E46382097F04D3138054111B1E9FC017B240D54F521A693301E3524609F6
0116E728F0F472D7B9677D0A0EC8E8B35C990CB19B52764DA3556F2B94987DED
0116EA9C27C6AAD9059BA583318233EE3E3B2F84A715E95DA7E658E2ED12319C
0116EF5D598A4CFFFEF932B3EF049546185BCA570A68059A1EAB4CD84E3C8A99
011700C8151B0323FE81149EA86B47D2719D4B4949C340F6F718B4EBAD8C6A29
0117032D97510875F41A8D606B1EE5B8ECF7A5424C3F801B92B2D3AEDF17A1D0
011703E3C012F84C5175E04128B1EF564D9D286815A917D2EA3A14C4F5BC0FFB
0117095C8901C06EAA778AB5A8FCFDD4C46EF00CD1039C66AAF2C832E44BB30A
01170C8B5C91252503ECF10D5F39206514AF740C6B960A6055C6D98D39163BD8
01170F2005E8E78C318B61CACAA88105CD2ADEB61772EA28806865B6E4B284F4
011711FA79875EE179A0D1F81EFEACEE217B565F66A5ADB94D54CD8AC995E0D0
011712D333E722107258C386316B747325E569FA38A2D155B8BFEA8C9B91B71F
011715B5CACADC65F38EA5A0B8AE4744B13A8BE676C90EE2DDF96236887FE49C
01171806D0FE80F1AC0A451327BD9DD7A60287504DC15D4C6B09B7A6F28A75EB
01171998A0B69B9E23234AC87E00D2EC786528619BC4FD06037FA75636E37FA8
011720064867D8EC5B0CD4FE588DA53BDA055FEE53FAFEFEA330052CD8618B4E
01172256439DF02956EC0DB330F80783F8589427410E593BD0AC627160927C59
01172858B644986A39B917CBB18A51A1BD76D2EFB1F7BEB134ADF4D5E87235FD
01172CEEDCFC25FC32C4B3FAD47BD29BAB0AD9A707C2824B9B0EC495F0444EF5
01172EB059D0BA07CE9F5EBDB6A9A7DF47F8794A6D420B6B5903040ECC788808
0117303E3C5D6FA28057D8CA7712AC0C602194172A33C83A3AD5FCF94A7A9258
011738003A52E976559772C1FC6D0A037D56078037BF68509DBB3F4BE4C86D65
01173CC38A1207AEA687FCE3323560D401DE2429F496506406C8C77A355936B9
01173D7D7CEFB183E77D11259224E65B84B10DFE40CAEE47CA29158798088237
01173EE69C546E2A1EC64E5937FF9C8F91776379C18528E406DAEAC9DE36A023
01173F1E9D2172C076719B137A6EA2210FF8C31CA27D60C20D6D2692718B2FB2
011745024E4497E9CD7B771D8B76371E3AC31BE23355AE14C527993D26A8EE37
01174FF289F529E154050BEF8A48B965CC6FF14FC7BAF0E3C472DE14871443A0
011750D664B85107BAB43816E6F6FED7DC5131576531110770ED704272DACF01
011753165862336973791C09BB5B2E35E9DF4C9B6B36E9D4DD250B3D0862B0A8
011753582F3965F107912B7FEBFB36D09B08AEAA51BEF68B755BA7B4382955C4
011757F029261DA7A29062661C4B0A7E011CCC86C13C3235FD0E36D5934A0567
01175807EA2C31C011007BC08B6D1D6D8DC83DB250C04426B6D21DC8A57B8C0F
0117593D0E59A6A8D69E71AC9AA8E40C21CBA65F9CA2ABFB3EBB93CE87958D69
011761E55F187387A0A411C2E9E592075FD2D5084C77D8D0A5882AA085BBC009
011765EDCA93B37876D64BEBFBD95B253C81B499420592977B0DB091CD1B753E
01176AD0398F3ECEF8D271395330FCA9C22AAEA8A0D420E14411BEBDB0BC9735
01177C4014269359B4FEE606AFF506D6F4DC6B647E6DDB99A120F51CFEFB880B
011784173926898155716C19DDC2412E6294FF13AA5B05F75B97096BDC367C58
01178721837D2CD0DC57F034086E7544F41AEEFDB2286057985628E69FA9E652
0117882AA0D96364E0065CE3FF97FB7548E79123F1F902C3633F1F3B646E85F6
01178F05347F66F64A9048A86BDAB9CAD638EDF53F809D6B2A47CB29D3D52004
01179487ECB097C0C303D4E463B37D2DC488FF7C8E6FF8070085C3CDF92EDD3A
011796315ACAFC8346F1E870F3ED5F52248AB46E68C6BE8D196F10284C005ABB
011796AF7DC8CACAAF449494D3CE0E488E24622ED399B70220B0918C05392482
011798A813AA124A5B87CF87EB14D84CDE6A9142D29505D0C3F453729EF150BB
0117A79280C9A0BA641E041CF91628A773A41969831139C67AF9093A8D4C8B81
0117A7E89B945E078102DE4D193414798611E997EBC8861B5D0F6994C75B0078
0117A9A201D233EA766819065400816CE866AAE2FE8109722104A4F8F31F3CA1
0117AD53FA7958B5AC8D49F597FF86E82DCD0B400FFCF570B61C52B50DF26E65
0117B67E9ECC916251C3179235588322803AD2B90F83F7EEA1573374AA4F5277
0117B87E8AD26D20A815FFC57C944075521DF11AF7C087B380270D0B2ECE4DC8
0117BB7B818973B2C171473878402AE9060E141DC75D6DD6D56FEE6328080DAD
0117C17D7327561E4FA39D020EA29FD634EC503E1C7429E94E8B8A641740279A
0117CC176DCB17D038DFCFD0749369CF2C595973FEC158A119D96D5EC545FF8B
0117D0A6036EF60211DDD08F575BF86E57FFA6885060BFB9A4D147FB6C95D764
0117D38F9F5C3A12DFBD56B8571CD686A3444DAA1964F22C01FE00190DAAB2FE
0117F484E6C2BFEFAEC53827D8F4D4DD075EC38F58F3664E238E2F26E61736E0
0118041486F34A5F39B9499C101D0C374E0830459FC6B3BF7E58B50C886DE5B1
011806D3E980374D1ABA6077E83E0D4E5A296A800EE40914D67FDEAC7C64E63D
01180DA52A6F4CA07BDC2033120EF2C5BFC96F8179F9A111893465A93DE90636
011819C41AFBE77C15863F6B26914DDCF5914E301D4EE3F8DD23E7D2A47ACB06
01181EC46529D0691793F36997E1F11EF41A7A4B641C96BD8798D8E591EF8745
0118225B411FF2F444EA613B04D6E8F8C732A0B390FAC0420BAB33E9762AC7F5
011822675686E99C9BAB25907C35B1A151E694C47256A6F614A2C8DB22BCB5BD
01182357BEC9C3ED1BC54EDDB315BBC217F9B5985F1FAFBE912A993ED2C30ED9
011826E89B99131694EB7289A2DD32D7CC0CEEE70063A58B21AB48C2BC4DE4DB
011830530C5F2494CDDC6648B88E7B1CB119895A683E496AA8A3CFD4B936F475
011830E980B46F29430F2BC2E2BB43A35C2671E09F8378618FF977757B306E49
01183108F12E5565110917530ED63C3D91D71D6F1EC009BDE09A7DC5EB1F281E
011832E6A6B3D150C38077B7D9E5728986B6ED4C52D77F63CF576A2A93F0964C
01183DAC6CFF595A9220AA1742165E61C9F00612304BC2407F22081C6A3D9D26
0118405E1D234A2F85EED09671F513663CA754DB4C35B3BD5F0FD29BE11B38AA
01184D52C97EA189F3D36AEC0464686E45AA7CEF9DEA9BD4DA2254C9294FB041
01184D5644E9DCD977626C9600421B3BEFCFA53ADC68D70A45A8780E70FD1CC3
01185270152656F60937A313C2B8234A422C365CC61417243CC3530910C9D352
011853600743134572CBDFD386B4827502E4E43CAB4ABAD099C1F5D86CBA74A0
011854DE2AF828A4F8ED49E74A7D9E5CB54DD30A1046301112C33AEC89791451
011866599FDDB80654649FBA757EC0D2BE340E813DC7F57077AD5EB843B4E315
0118703867EFDC319D3E256E548EFCA438DF67DEAECBC646CE4532258B7625B7
0118768BE867FD8165FB371ED791E57E09252D6155D1D4470AE78E50471DB20A
0118782D84F96164CEB4F0B648A9AA94DAF07FC02F49EC258DB3D577FB6C7F13
0118810FA2EB14D31133B9E2B2E1B849E4D8DC470F6C82256B090172C632005F
01188E2A0F71997AB9BB08F45821860105422D4933CFA11826F78E2D94250B58
01188F7E554ECEF325DA7497384631554C69C45813B0366A489BD8E0347B0AC1
0118A0FC592DC95BFFE5EC0F071EA480CFFB2B98AE1B33D527980C46DE679EAC
0118A874FBC6E9E12908988FEFD9BD0C3768CA66A7496EE894205FE3070685CB
0118AACD45F38EF0FC9127C7E7BA09FCF96CAA4ED2BA09F10403FD6EABF90BA7
0118C4F50BBA3F0DEEA3CA8307C0F41E2743BD63980E30A324644BF5BBF43614
0118C577F677B1E0DBCDE758DD35D6A0A32F996FA5CA5855CE802533530B964F
0118DA0A3E3C6821306C0E088584D7A4E72951B9062A725278A2D8A6FFA5DD34
0118DBF2A64CE133A5F13AA1044429B8B4260A46177247D560B38F062B97EDB6
0118DCFE227AB1F7F288ECE594A57BD8EEA1F1852482EDBC213DB3EC547530B7
0118E1032004338F4BCDCE6C467B690CC7F32BC97310607A1BE88BAAC0CC85FD
0118E8A6053EC278401CD157477886818F2C337CA4F18830BFCCDF7B27E79953
0118EBE994042C5C71AC88945BD88206D8565435EAD8783911489758B612B6A5
0118ECB0E9E7269DF37F15B8167BF9AB0EAB2821DDBA3BAFBD07216C9CFADBB9
0118F272171DA0F9E2683E2EE36190EC22B86F275F315AA828403FA41D8BAC09
011907050E876D350A53268783FE0C7060DF7915DB48D153738A7436CB248ABB
01190935C386C4EEA13F124A9F5E91A143940CC3EB14F658E7D0322F571A28B4
01190C7DE5E491F8A45CD8738FA87BE3C6DF38D765CB33B358A5E2BEE5867E99
0119120F750F2A4DC41C1C6E6661A3A371EC0E9ED1CF420341C9B9C112A521CB
0119148043FC918FAFB28ABC601F2555A8326B59ED50E5A4DCE1E5DF4EC22DF7
01191A9D415C51C9AE4363C5EEF27E04DF4F94DB5B53862B45A9882A08782280
01191C95EA17CF0165C8595ADF6AFDE464EFEE16B27F0CAD8F5EAD6D134557CD
011924BB5FB5B96636D43077910D6CF3B7AA39FE363AF198D7B0417534C19124
011924C1AE7A13F910E508436290054122A379F843FE223CBE221A90B9229E01
01192728B4AB0E0A46FEA6881175396C6F5BB5DFC6263DA35A396552DF41090F
011929E7E3AEDA56647D7FA93F40C66ACCA0DD6BBD18F762F51D141E035E822F
01192BDE59C92BB4AE3C165B1C6B9D2D493202E32F3CA304E2097835443B34C4
0119345F23D3E5BA3800ECB47684784C232223E651150F7522372DB03A218CAE
01193878D77F0AE6DB91CBD4438CD1947CC49BB6C042056E377D31B7065D88DF
0119432F83E93B8D9965B0D768AD96E7DD66E8B19F041CC940072A9E45F54387
01194986256BC5B875A6440F2E842AB8A999B1C8362C35C52CCB006EB01928C2
01194B03F8C30EE7FC288A7975DD6E7D08834BCEEA9C3E19032BE08FE25B2578
01195371F3B0987EB7AEA4A40FA792E63C4AF3E9BE800DAC2107604596CB2875
01195C05A1F2C615E3375CBC7CAB6D699907C4A014EE6BBC2C4F5AB65E28AC57
01195C71B68D18504E66790C85581398B30F4410A3A7A294EF7E3B663D3CBB06
01195C7318FB8EFFA28DB5E32C46599C30C18B8743781C30470ADE92D83CAEA5
011963AF19F57A651DAF976C37A1F13D257DDA3785971DC45E482CB60CA7EB8C
011964C701B5CA6999AAE762C766981181400565DC47914740E4B13CAB90E06A
0119688A3E4789F0A083CECCE123B0264CE3854D9101A5BD7C468B57589BC90B
011968E77E5F79C5EBD73AD84DEF8EC03B722C13D9653C20A30BB5A92137FABE
0119699CA100B62789FC2E6B53A45CE0904653D6F6BB26F20BB598C2D9BFBC23
011969C664302C4D0AB042F1D742072040CAFA6CF30A195EE0DA9E425C6F3871
01196F41162A70AD7ABC49689F0CC19FFFD79A07E140C5D2269C691B510CA077
011971AEE5279293368BC25DF81F3D07DCECD879BB60F59568EADFCDC049B1AB
0119791064943242BE68A9058C62DDE1D1C63A917325C18AD9DCAA7610590172
01197ED8DEA97A71F981198EE47D5C5FE42F3F9DECED3CBB71F0F24CFED9C357
0119826043653A4099FAC43FADD2E5FF18FD88B0AB3737CB7F42058C9FE12CAF
011982808A3498EB598FDCEBCC8B6D8C2A0B7DE582DAF8CC868087C200983AAF
011984A867050A43ABDBB45533DCE8C8761A66A9D65C19B3D24B145B5FE8CBC3
01198779FF4C7C29DC39EF1FDFE9B824D8C972E3CAE8358034EAC00129F52BB4
01198CE8FE7FC4D9FE4EF90FBA80FF6EE31ECE0D477D42EF759ED6D4B3905523
01198D7B2DFC46F3A70FB57FF3C7C5687DC2315FF6F19D9A73184DFFA0DBA166
01198DAABD6B4B9F4D91D6362670B0C86FB201B827FE329BF27AEA59FAFB2BE6
011997775C7D6A4CFC149E1BCEB8D80F310F9E9E5402613F2ADE1BDE5BB801BE
01199785B793942B1BC84511F53A62F43CC0484294A59EE6C6A38602DB275FD5
01199A295DCBFDD7323EF3BB98755091052438C73D2762CF00E1750E5CF897C0
01199A45089220B1F96FD4DA27BB9BDAFD269DA1C7115B737E6DDCEBBED0CA9E
0119A31511C3E3C5DBAA4EAA4779546718FFC41682959BCB5E3B221EF43A5DED
0119A4228B08F2AA56C9D93C3B17C5DFC6FD437FA5F91309CCAD3A7A0564CFBA
0119AA7EBF0769B75CD924C229EB39E2D2E9D0BDF3077487000558B254DE2074
0119AB00426279D91EF1D95C11A347663A47C0DF4366EFDFD9CFFFFC04596833
0119ABCB7004A23D270C01AB9D8C28EB1272503DFFC44EB6DD30D68F11007B9C
0119AD0E89515EC34426BB45AB663669E5DB20F0A0F249F07AF976ADABCAE2A5
0119AF0DA1068A2B693D7F768C91B5816203D5ED6378EE8D07781DF705735F90
0119B27AD7FC4F3AABD6F40981E8718688497F3995C026670C6DBDCF5588F453
0119B7DE139DA84D09C71B1BB8A03144D8418614DE830A154EC74A2DE57C3992
0119C097F981DFA57FA4174B4F47E8E4C4B648B5F7DB77BC549F35B51AAC7B59
0119C53D2F09BC9085525D5BA888D8B0A13E8581F78EA8A63CEBC4DDD3C2F7DB
0119C63AC68F2F08359E94890E04D9FBB736D93EF0C64B0C59D332ED03165F0F
0119D78545563433BDB79EBAB6EA38DAD1E9590CE6C12CC6298FF6424D1B0861
0119DE0CA51F6B103FD2878748FF2D72887E73D4E96E33227446979DF586B35F
0119DE786603EDBC00E1594951C8DD532B27A3091E8C1CBBC032B699476D711C
0119E00168896FF020D10218D23EC1DFD43A8578AE896E274870F5B27A32D522
0119E39724BC4D2D19A58A1F55D39733764D24128BA3BE45F5372C17B1AC66B7
0119F8A54207F43A2266E95DC40DF6D3AC396C6797DF36D70D177072E0AA3756
0119FABB7F79BC524E1BD1E2705BDC3BC43BDF14505396C09B0A9C764EEF719E
0119FB1C09C70E89EFA52ED1C2A61F28A236F338C9020AAA19E6E8AC79878B75
0119FE84688A931A7EA1928AB54805F24D167A780BD7CB760B33925052E4C264
011A0032974F6ED9868430E5FD1135221E3483AE81D1C74FC10BB06215F22883
011A01809E8BC030E577F760B54C90EBECA47C93F6BFB7EA86F6E23A45E9DBCB
011A02209E5D2DB9AD89C16EDEC04D71411BA25DA583280803E567D59FE677C1
011A02389CACFAB25E3A7C0308211162FB47D244C0BF81684B98584BBB37F02A
011A07D31E2254232FC3ED8C7FB8887EAD9CD6E871E56AA066B8A6D4CFE246C2
011A0F785F74BE7F8C1B40C9B1A2E87EAE05CF8BD59DF9331FE6F830E9A2638A
011A14713BA6ECEFD0D5C00DE8E4415D8E15469C6E7DE188F17676D2ECEFB769
011A1B5CA0E70B5B6D7190AE07CA7F06BC5B23C7C56EF9FB60C3DD7E6717B221
011A1BB40485D1C5F49563703D502BE8C85A6AB234F82D153DD88068D2F75896
011A2884B15186361FFCF890536C13E94E1F7920D897295DFECBCE4C4C248331
011A2ADBA51BC62225A3368A20FD1BC3B1734B93E6184E99EB038692E40B62C3
011A2CFE13DAB3CA8A2A2E4F3A4D0A60C811C216C8B5E62258DF5F29715F7277
011A332C0623C87874CBC821300673C84D4076F78B359C1799C193F2AB0CE8B8
011A35289EADA7C2308B1FC59F54B824080CB4473334A380584E184E0AA05797
011A3699F8C94B11563099CB288AAC1BB80E58C4A24BA8D669384E219445018B
011A3944021A319060EB84D139B7E306FEC829425B43E749FC9A21E017B11CDB
011A3B3777038202889E8688A51139C2276EA184BFEAC35580B186859C83B097
011A3BE1C195379E33BDAF8FB7888DFA0738D0A54CC7968D0A613565A9A505BF
011A5089573D6A531DE4617044701E5B52CF916ECF44C49A1AC1B61E186532B7
011A5500D887D0DB82AB5CE7683FBB8B7486596A575CD3E31DD853523534894E
011A588C0752E5777C53A5882C2D7FF5F814EEB5F93F4B02A6A835AC0DDC1268
011A58A708F0048FCBE4EFB83D0C4A45EEB48998E9D3C971A7A2942E2F26716A
011A5925110B71E18A26FFDF01E81E66526D229E2056671E8033F06584BC0F99
011A5A2542CD3909F7E3635A6C117E45F862D782B590937151C24D8A1CC6FD9A
011A620A872AC6F791EFCF8CA324282B7C4161949698EFEB8FD4E83375DAB2F1
011A64BFB8F30F97A33E526463B4DC0E93C1A4FAFF7DD21ECBD986B22BF427C5
011A74D1284F6AC42CDAFB9C9FA32EECD5D9169911E2B47B026BAADD8DC8B77D
011A76F297203EB60D9CADF57956128C5D817D57461E43313D8D8A4AEBEFE7DB
011A7D105CA1662395F54DA25FA65D500B2839F4772C8788373F2FEAFDE7B3BD
011A86538EB8D2546573736793E9984499AB177D62CA2825384B1F15C411EB24
011A88EED91C0375B1B10B6A6D7F9C7A7EB3F3AA53ABCA5F31A2CD027CE3AEF6
011A894FF2E7F9A647DB22E510FDCA9E8B0B1332BFD3AF6F39978BEC14A714FB
011A922D466BCDC08D28E1A5C5B518E18593C806FEEC9C01B5EBAB3D284F759A
011A946C1ACE66CC69F21EAF6C031922CC3A814CFE28D1CDAB7F2197BC0252A5
011A9A0DFE4E0D4344CE4C12677E49E3D6803637EE5FF9D98F5862D3E3C22256
011A9C5DC400B9BA8C6971B81DCBAD6785B25B7E300A1B583BCBC4997B5255C9
011A9CE3E0E551B6E3DCC77E79A51E3BF483A6128FD90D9963A809A2E9AFA63E
011A9E6EB54090490480FC7D82066BC73C39E25017B8E9A30C846DC68AC88F95
011AA4C944F1430EB7EE1A623B0ADFB725B6C65B604AB2931779057EF501033E
011AA52155570B45DE75999FC2F4B6677A46A0FD2943450576F613983043B479
011AA5820489228E1E97B42BF7C9DC9FA58DBA965ED49688D325D90BC094DD59
011AA61CAFF93504223AB6DF0E731BFC83FA3BCA90D828BB4CF64D9574EFBB0D
011AA6D0F906351E5EC97370B554EFA85BE875C709C982ADE7AE7666E820398B
011AA8474C2B353914A845907113F148749D117382B920A0B622F8F30838B683
011AA856B35A0490C0D830B36F459104F0CE235EF8AD8ECFA64B99367F99CAF6
011AAD6E5D5487A44BADE2942795BA3678DAB72146A92558875A94161FDCBD88
011AD706527DE49E89D8FE8E2D9740B8289753ECD3B2FFB61FCB8350737EF966
011ADA24E3F9B4486C9A31573B515FF9C43FD466CB4295EB158A419A6BC11D69
011AE35F80076C5F3DB9F108313C36006D1E05A2779FA47306B2A90874CF9886
011AE60CE1ABA3ACB2ED9AA279C1FE5DEFE2F16B5A7CEA8A1FAA4FCEA2DD8E34
011AE7A2BD3FC26F633D5875B140F409CA252BC0AFC875C3A7740B95BDAF8805
011AEA775C6092D3C48AACED19A3E7F3634461E738D18D74C8DC0FDF6C851C4A
011AEDB74FF6C2530F1E13FD1D09B81220EE9028805EEFBB3105E5D819B6E954
011AFA694F35B24268BF072CBA10E4D16E06E5D55799FB10F3162F9F85921413
011AFB3BDD4CB9636076ED7DE8D7B4AD02C9F4D3BE634134D26A3B803D6F2529
011AFC6A47D87681D92C2268E5BF9503DE7AA1B0DB05D802BE2FD0B9C26F5433
011B016B078C3E8D657EE288DEAD7639CC463D88B27364A7B5CFEA8846996E8D
011B042C04374121A8CFFA98F28CADA8358DEC31CF3424079ECA159D93351F71
011B119BC35D0FC753E0A8D2F33B766D3DF33490DD8CB8C22B94C8759B254CD4
011B11D71A6EA30B88A1408302C7DC2818695F137F88D7DAF58584A1522CFBD0
011B145011FA2EFB810493B51C2AE5D5000DCB9790A1CFC584501891EEE32F77
011B14D7A6FF92ACBC3D2692D61181AA3AE02102DFD2BB9659CA18B33569B8EA
011B1B3AE9475B2C49F714854999D3E0FB302D71C58F9955A96ADB159197C7D4
011B1BF0614D70AF81F6BE971C029040B333AE28B1A8E3CC9A1C127BDFC56D59
011B1C3349C45D085E2523EBE18D396E00C6C4947294F6D92D21841079C8B71E
011B2638A55EEEA8D702736CECD8A33357FA02AE5440796687AA55BC52F48904
011B26391FFA93FF90108B3F1C3B287A9805B7636ECF62623D8D000D682F0C5E
011B2B75A2F052CB22E5A84A15223AD4238EECD3556C0659D42DA3171D7A2AD6
011B3245BBB45401C0BE4B3310E328EA8B98BA069EAAC229826F17D14B8BBAD3
011B36814364CEF9733198380861CAB9C358F673DDFB0D9885A6DC9D9D1B5FEF
011B38D9D7BEEE763BEAEF13D01590419EE18AB0679765FED7440B30C6946864
011B3978312A076871FDD92C5013A00571B88971E2783F55F6D599730B1DCDB3
011B3C9A0DB4887F14565322BA102E65A6472A31922701C29093CF2B6D256BA1
011B3DAFD70FBA9EE804B9480676F40D21ADB8A3782110EEE3FAECAFD90B1F00
011B401C66028DD97C70E9732D42ABFBF1047448C9F92DF95AB9D7AFA1395150
011B449BAD673C10ADB055E51CF971B4E674AB1D77464AE0DCABEACB8001F9E3
011B484C63E436AD13E72493240BFC8ABEDF108D819F8175CB0FD803BF7021EF
011B50B2709146FE761CF83FEC3173A5C075B585B91642829577141025DC73EC
011B55AC70E69DA46DFFB580266F97BE7290BBD5F8ABB82C46FDBDC0385B1F9E
011B5755BB4447ABB068C5327E9824EBB99963A1AAA21CE632837111ED421CAF
011B591135C159C84E31043D7D11668CBB5CD091D19CDD584B8012D666D1CF36
011B5E078DFB79AAC975992E44E048A855FD2615495523EE09FB437E1345DD55
011B615DA091915492FEED3A1304C4397F1F4758AF1498381F2979F55146D7C7
011B6A5863CBCE1F0A0D53092176B701C0FEA258DD871A1C6B0CDF3F7B8DFD6D
011B6C357E136CC27C24BF1CE28857F666B4B2D3F219D8137DACABEB8DF5D4DD
011B783A272654721945C90506766F0241E85DDC967544AB1220E197FEE612B2
011B7A01A68DD5DC0FD1E1F6BC91AA7296FBDDA38DB8E0C299D4FD95AC79F3F3
011B7DBD4572D3FC61A9C3277D428477F0E9932079883FC2C697DF0C5F8224D7
011B8C5299A3903D619B99B4388CD6DA8425F49D3DAF5B04CC47FDB91FB47E24
011B8E51F06FE2B874416920140090C872EF68E770619D09372A61974EFF4F4A
011B8F5147C419F8E6B408672C50A42247EC49D9CE0B0314B524951F9B38BDEE
011B93B103F4541DC6D6955B225A214391DAB66888BE3D4BFD0FA0ACCE674DDB
011B962C83D61B431054CB243622B32E329FB6327BA412A529AAE66B0964888F
011B9D29C1E0FA2333E097F27E1382A1034F90579E15638330A64C33112D16FD
011B9F5A7A3B2C264AA885C1A66D4A597D5EEB0F4CDF3E9165835BDB886242B6
011BA3D4A328A2193D7527273674109812D2CCA240A35B1FD4F28E232EE91C45
011BA6A311A3AA75DF78798996D6872EE565C29D25A2D7814EAE57239501933D
011BA819F018BADE866496573E5E581B91DF5776F4A4B7FDFD9A5F6A4B2B9D9D
011BAD0F473D381A097FD23B35736EFF9CEF5346C656DF74A26DB4DD1A6594D1
011BAFF453897918E6BAD0DABE4CB7DFDA2774A42FA9FBA2D0ABF656F4155DC0
011BB17ED73D11031CF2824DA9F9C139F2E99A7734EAA88B8DB059C915E9FB51
011BB6721E146E6FE8300F4944ABDCB37DFE6A464D40F7AB949B6A324413FEC1
011BCABF3A867180B29686D0FA4FB76164A2C51E42DCB9EC0FE611EA02C196D4
011BCE0495088B2F7FB61CF5000F8CFC15916AFB547CBFBB53F511A3CC8B6021
011BCF012414508E511674581455472EF38EE9F80DFB2B9A48F82A66A6C60E5C
011BDA139F9699D4617AE4A701743102B2AC9FE80D3E8D0B66D0DEADE52C5103
011BDFA6C6A1E8672B963953E32496E79DBBA3AFF854C4210B8787CB810D0227
011BE036B668ED50FCF627E099D68AA30F85B94D10D4E456344314A7CC522A86
011BE2959338B6567A72ECBD1DA8948E4C4BC4679A75B3F16BFD1BABB9547250
011BE40EFC585CB8DD3BD72911F474E7E5956216811835BF1CF8AD22DF99A476
011BEC3B78A7ABD14313193FC7D311BC85365837B4E855121440BF07E8F91BBF
011BF667DBB105F82F5C474D52EFF86A161624E1E3BD4E9DEEC856C05D686479
011C016140E537C2140E509F7FCD81DDF0C4256C78A06735B4D71CEB1F866325
011C0197AF6B5F425265665C018FAC231ECBDA64A0470EBEAC7430C0534A8D3D
011C0317BA4E6DC36D835B6E96706D5B93A05BF54D07FEAA292EDC5E1E276FFA
011C0B41A9D6C49054DE6A41C4F58FCE18462FB42F8C13FBCC995A6D3224AE39
011C0CEEF1B5A50A7ABCED49062855DC23CC4A89CB8BB43BAB7F3610E5D959C4
011C150CFC0A388D3D54C92C6EB0860FCC3A778BB71301F103027B78CB01B0D2
011C1AEAB938D79C6F75D4DEA4DB11453EB633D1C202E5247F7870810EC7A6F4
011C1C35CD3CA81958EE7BC7F51C282B25DB0FF284FC588D10FCE72A63C4C86C
011C1CCCEEE78EC4CAC3C92988AD27EDDE2549A05921D1B4A953C59F17C58014
011C1DA9B1FE05AC579FF5ED8F669F3BC306CA67911327F09E0B0D3768F00BDB
011C21B3527A13E78AB5EAB1E89DD0A5BB592E6281B32C0D41EA5E78A8B6AFA9
011C2838F3C7E35805828F8F767250E395EDD78B06FE864EDE411A09BB827572
011C2C9829A11E41393B2F59D96645A989EEC4AE6BEB380132AEA4BC67F50237
011C2E7FC7CA2C983B378DB77466C1ADDA90E46F5950D4AD01050E309B1B1B2B
011C2F7B918A51FB4ABED547640FFE7894493F9DE242199FA0A69A0C52DCFC27
011C2FBA7D874EA75D5F5C9ED0E2D6B4508718F2BB8E2270E1098451EFE4F0A9
011C31DF4DAD0B4F297550DC359174C68DC0FE884A6FE8C2F7360FC5DACE7735
011C3358C47F59B779A33DBCF1F74C51774E8DC3BF7932FA8BBF7C923F86F3F2
011C3512E98873688C8ABD06084696B6F3BC3A7E5631967BC401063AE01C659B
011C3536723C5CE07DDEFE2159A084EEAA91E40A18A744200B8DA7222648DDD4
011C36BD9DC91FD2659941F52400E8B42063F4C529CC6EC6D8FA3B6B15B4B8A2
011C3AEDAF599BFCFE7B7E778F2F4C43D46BFD6C49A3590071C51D25B9A9D79B
011C3C5F6142429F0947CB963BE994EBD3DEEAEB02E074122741CDC7D34FA6A9
011C448923E43F9A93465FE20E29B46E4AE39E6DC134AE8388E083390B16B01F
011C4666FAE81ECADABA8F55649BEAD0F0B9239E519CAC1CBF0D39A7916E7835
011C5021335310483098A54162F179CB8D9A13179E672C9CDD2A3B15090C5E64
011C53F93E310D90B8207276F39B1595246354512B3750626ED71015CDDA3ED5
011C54A288FBA085D80C291913507102EA45BFACAB577DC7A944840EEC0565DB
011C5C5CD2C23E4EF95873AD4EC655030306DAC0A59BBF5BBFCBB5BB8F7DC8E7
011C5E825484122C302CD480288AEFBD14B7C30B4505CF6C9867685BD05A1B18
011C600C6C5A3E0DF1C9E858C4DA8394A72097AFEC991E440D92643906F898C2
011C6AD90CF9CB9F0736300B98197731B33376F5153F488FD0E820401C1F2F46
011C6B68100707171ECA08487D67627B4B293F94D2D042C38AB1D76F3D9E9128
011C6BE704488CD08939C622816362BCCEC49763AB5AB6CB7E181771197BA382
011C6FA15704AB7E22FE5226B37624BF5118E1E48F4A1FAC098A27BEEF9C9372
011C718AD391EE09E245C33BF1E4E7BCCC797471DDAD221E28AD202BB5CB8D09
011C74986C6FB98D81C3AC2DDC533850E9B1D18DB29D0D5DF1C2D92F89146A54
011C782E4C609319CB37C264744F65E133F6CF0F48D2B84FB6A9F28621CB364D
011C7E845DC4B69B4448B54B35DE4AF19513E2532316109E02876CE466AFF0E9
011C7E8E7915D9076CF10AE62E4AF63D110E45D099EE7EF256278A5BC6317B0A
011C893CEAC42B4B25CADFB427C8ABC66A0135B548BA84AB60250F1B08772141
011C8B553C19E545AC0FA3EE588ECD9BD0C8F057FF8A4024D232D8A8C2B2FBB8
011C8E73AB70261EEAA238B2B00992E13BCE35FC78485E08DDAC55A3B2306852
011C907FA5A69ACEE8A671C5655CCB24D81D45AD0CD8F8C386D341CFBAC07FD9
011C98F770F5D64BD37EACB1C88B0C3F254CCF0A97700D1F6D613CDE95FDA4E7
011C9DA0F6D3F20B1D9CE7BD917785E60CC7B0308E7E8841B8E0E6814C0ACB42
011CA30E3E86249F8A28C9D4D933D9A93368D22F65C9B701F24874F22C087014
011CA7E0675A851A88C74CFF32D62BCA49B412DB785C46827ADE81DE711CBDE3
011CAC8CE8439DF13B9D779E2C3402FCE903109982888C41836626013905EB04
011CB04F701B6BE1E318E3C2BD89F012BA71004A78E4E1034AB58210C4A19CC9
011CB3542CA462EBF1D8754EA4F404789C73DF1886E70ABA15632576C4A48D18
011CB7A33878281AA108E89807AF7879985DDE03314A9398381325D9EE7AE519
011CC00D31D32BDAFB7F595E66FE96F4D1AD6F81BE8FF125C3C137E52694C52C
011CC7A91C121E89607CD4A683C9F2360CA90794667E75D909AF5B726EA52642
011CC7B9260148031B38EE7E836E5D48656066475A41E82B4EB11B0AB29511E5
011CC91E703A13E013CC920B01034283DA0077692535D0CBC6382B0D9AC8D4F4
011CCEE61E1D97FFC315A97103B18DFB29C393613B393FFC6018826B4287FAFE
011CD0AC1514ECC16251B244EF96C73A25461EFF657F4A4542843EAF1A0DEFB9
011CE09BECDFDBCB45FFD2E6CCA3B79C7B9A7299D14498B87B25AEAB3F30512A
011CE81A071B4281E763E23456BE450C93C0D6F99A4D9808979126DEBB2D8402
011CF3E382F45C3AEE73C8405B108143C9BB43109EC0039E7AAD6F0D42F8F740
011CF7CCCFEF75EFFB1702912D8F3CBDA35314DDF1492E718D56030B345A1AC9
011CFAE701ECB67AF10727B9397AA19EB8A906A10E105715104BB212B00B3028
011CFCC9EAAB1D159744BB54A3C8A85EB051C473A8EB33DE47159739F18786E4
011CFEDE648DAA93F2B5EA6882110DD579F4EAD0AED71D7DB8197F064CD4D3A0
011D0C0182D633A0514153382EEBEB95BBEC517D722C9AA4799EAB281AE4A87F
011D131B8D5156FBB74C004DC35F49D9B2121B905EDFDE118AEE81487FBEC7C2
011D1A6F07AF249BB05AE7EE0E8D2FC95225AF07E90DA2E26BBED8AA727F06E7
011D1C2A51779047E376C2F9D0B85EF2F059D7F2EDD098B00A35AC70B01D4600
011D2237DC9585AB1ADE98580468FEBD33F4C9ECD2EAE5BF459BCF29987708DD
011D2B2ABF35EF1F92FF349D651E520A440C4A24F29D6471921DAD3354BAD159
011D2FE0B438CCABE983944E152FED0E2488371D03178DCAC1006F29A1EAA149
011D302CF1C3592FDFFC08AAFCA387A1F7DF0AFD6B692732996D6BC196B3DB86
011D31AB2F67B638BF2D8975EBA3A0DEFC19DF0E67FBBF8A4AB5848F49E5BFA0
011D33FBD4C6ACACB6C68A46AB44445051A90F269C5471887A0EC0DD82466CAF
011D34D9A8F426042484299F1A0D6AFBA6BB88D213AF10F47C66C5BDB981290E
011D35DDEA6C98D9C716C75C212C05165D2BA276556DBE38D9E6E66975FD0988
011D37BEE19E7758D07252E1082E5334DC4D3582A9578B2EE28A806D2845236D
011D3F4878B6C5EBB74948E27093D9BA522B264AAE418250E7B9FFA66E42664F
011D4373FA782BEC375B027CB5DFF1A9A9A4A14EF1BF89485AE2D647B1C53A9D
011D46E3A84652F12ACE4A976FC59B7D6E3333C32FB83B1D48243FE37AF31C07
011D4CF65E6D42AB8A0E9180A972941A0819BCF1F20CA105079A492424DB6E53
011D4EE8B1F7C9DCD27BC8B35A25F2AFC8BF9DE35257F52FA13B5C916042DA89
011D593049960556BE149D034B0B7E13462D3C76DFE91A905E8B06DC02C06B1A
011D5B30F6599D901C437EB17CD388837D1E2BDD47A03F172BD6C3BBF0363137
011D5DFB0DFCA2691FA2CB1DF07B8F096CCBEFA7CB4A9DFECA979B122589F300
011D66131B3D91F30AC605C92DC86869FED9CE23E8042DF07366A475AA9ADA1D
011D6761A91E33367492AD3B2D64A186ECF57139B45B647765D8EAF6BFB9F722
011D678BF50F1DAAA49752DA1DB637624A56D3FB02808D6783C50B3394D2F54E
011D69213B38C0E476C7D5F1DEC2D55FB20B088387B979FC10EE5B326B4C7BD7
011D741126431DDF4F2228BCC20EDB1D2BFD89AEB5D62C354B9B3FE530EB7303
011D76B8FE30BBD710232A61329839818A26180877D90A5CA906206120439B86
011D7DBB90FE33948BE2E727BFE0DAE0BD118DE62A2E9E012819D91E67D8C8DE
011D7E987247B58773A92903371A69B03AD3796F3E3D75D4A2E76A8A3ABE2F60
011D86A8959D8711398053B8A61D46323EE52B64C22B73CCE4FA05B8EB3C5704
011D8A25244AF4BA0973F4E1C0DB0DA2CFF3960C81F6F2ED94A40C2E82FAF294
011D8A6D8534D9D739C45D441236899A129F616E9A78E893046092DB410697DC
011D94C514A151E486351E32B45A58B666A7166C415D2832DFFBFF141AF930A5
011D9667028EDEED9D97BA47C677DE302A30534077B78C7CF8927B24F7C521F8
011DA4519F691DCFA7C114F532ABD10763686D4D01BE1C41236FC77959832CE7
011DA57FB0CB3AD10FD1E4A25611C05AD251C710CC2F0D26768F34FFA1464B8B
011DA9513383298BDF4EF2BD215C40465DD1E69E4786CC237B2162DDD0CB33DA
011DADB21A94879A10000A31A691E36F437451779AAAF7892C6672D2A40FC3C2
011DB62011840107C0586D68479BB9D0527977EAB01AA3F4CA55C656F65BA332
011DBCC8F65B480F94251D64656B806B2E9F1F0F53A5EC7EDC848B7C70C8FE38
011DBF143C2FF2443DBBEB8A2AAB145C507EEFFD16D58ED639FC90F7B2D48A04
011DBF1E711AA1555D4162AA22735105DAC5C5E542FEFAFBCECFD614819B37A6
011DC69FAF872C8A1260DD4EDF89EA7845B9D80BEDD58905A889A4C5BE46D677
011DCC653BB767A74D8BF346032BDE7648ADEDEB36EF7F15105F44B92179453F
011DCDA139493EF43916A7943514FC5A41A37951D9D95B04FEC7F68B79D9A49D
011DCDE6023C5175BA9E0193808499AF8C24B9132BADEDAF6CCF033E8AB17F82
011DCDE94FF4D6D447EA75CEB3E2BFF59628BB163525AEB614D144BBCEDBDC57
011DD73811BA3F4C491FB7537CC8F4232C125F5A84BFC977BF071FAE5EB3F25E
011DD89972D95A39664772EBD0E3990B9C58C92E880820C90A3C42E54A816456
011DDC5F83F3955CD80D66021B71886C8AD2AC973FC9A89F7F1B0791F9809C2C
011DE16AEFDFE3B8EE8429BF762EEB8C0699E899318F525F872E8A1F49A48B9B
011DED8CE8C45BFD9659CB6688EE4CC3CBBC700B54BCE69837DFE6185DF3470C
011DEF993F6F965C895031433A16BA933F617887DDD90CE033DF2DF407E04584
011DF1D6D83662A90FFCB15C8B2FBE2129C24D82253CABB6E954AA0D06BBDEF2
011DF4326246CB08FD5169861B4B118E820886635EAAB7247C0DFF0B30D2A65F
011DF5A4A1AF0C5693532170F12E5C9B38325A0F50EF3CE8B9E7A831BEC9C596
011E00DA57FC75545434BF96BEC7E59548E1A6ACFD9197D469FC92411F3B87D2
011E044D89F5AC913C6DE89820DD6523F9A236697CEB53FDC726FA0429DCC275
011E192F582BD42A5E4EB7A7A555A3B03923B5DFED0E105F22A352FB21409A80
011E1E3D16A26E7CD60390045CEF289E087F4521F0B6236C227EFB5A2329DA66
011E2183D50E98A2867A592ED8CA3EC84897371A68BE7EE23B01F045AF44EE2D
011E220DB17E7B15A27C09D3AEEC4D8DED4F031A8CF70420CA63911A1CEC3F46
011E2C0220D6A28369D228FEFF5C64BF4033E1C06B2EA03D863A20522C3929D6
011E31F68D1076D51F019EC5AE69E8F3D4EC59499C9726ABE5984A1ADD523377
011E31FB32D4EDD39113468ADEC28003473C95E8CF9A81510AA2D21A7F191C77
011E34FB3B46748F50E1CB8A35A246015F476C2A76BD43C79B9AE86228925F66
011E3706C027A1E0DE624BEB156144000F65DE7D0EF3F747480934DA522C00EE
011E397414AB91BA02428CDB26C2ED27DB87B03B6368499F39AB2EB8B6F35F3F
011E4497EDC819862BAEE85ED98F7D278984559DFDD67EA0BC73E4A0D7E7C276
011E449C5891D5EABC3C71475D1EE9ADABDD28D2881E967B3C620FCD5E9282F0
011E4C52B6201E02DCDC41884132FA94900606AAC86C4AE457FFFE7978EF4D93
011E50B360258DE89CE2A7BEE18036276E7DFA13B0C4DADA8D3523E0F6B031D2
011E5392B4861625294801ECC5838AD6E8DB78BC735719BC22096068562952A5
011E53E9BBB572956A26B95C46DED0D87245B1A48CB0ECFADD798CA5E67DDF94
011E54427223262B66A4D90A68333C2C63C9DB71DB258355A0CAF776BEA19300
011E5C4C2392A12628A7042610DDB15C25BCA5168E3C59E089EE3099160CEC7A
011E6614695C7D809D797BB71419E96CA4846B85FC37756660D17D7B0B09057C
011E6686478DF4FEA36913F68D11A533BEFB0ADAC12DA0B86A219AD04492CB2C
011E6C3FB2A39DB09CB44916F555FA8A785F1B7A02FA2FD5F6299E6DDB2A34EB
011E73BEA627DFE71927624E5C85097F86014D111CDA8037E59097C6B0FBB277
011E7853484346AD92E4D37F6E8C45517C45EACDAFBF071F2054E8210AE98B75
011E7ACD39DBE0E368714604100BB3055B6D72649716F27C39B1869EB1A57EF2
011E7B18B3E3DAB56F5D88F8765E5C5A561A0B120DC3CBFB88868A96CCC58FE2
011E7F75391CB36713804EDFA1C1D83CE59A4780819406B7874047A80FF473BA
011E808B436B052DE299C56862F52B8F700151BA05A28DCFF323CE448440AD88
011E811347CE32EDD3F6593FDC28646BC51ED03101E911FE97B9C93E7B4C709B
011E82110F9AB0841A0AADEF145ABC9F1920AC8FBE8832F4843205AA1268EE25
011E822E49D610D71F8D844802EC9FF72E6DA8BA03434A99C2393E0EB10551B1
011E83477D32B3F90F71443317E3E980DB24413DB44A89C3268010816BE96325
011E8571A40A8A2FFD16DFDEA5524FFFE0DBD39F08BBC0318C4C5F945DBD77FB
011E8FBF429FE1C7AACD1E3645512638BA2FDE67809598CA4121FF9C3431C25A
011E961AE3CC35E6ED9A8B31EE2A1AA47687B1439DA6B710C4C35E2A5BCA3FBF
011E9BE20D495328778D2A54AAFEB3DC01B86DCB5CC9D0B2E8AAD5D01F262AF5
011E9FF022583C5BF38601034700D2F32356BCD7D67D96FB12BDCEEFBC274538
011EA03AD1E711C71CE488CCC19C78D7EDB7367113F321E546AEEB6EA862E76A
011EA5159B3D5FD16C3AF0BAC458CD0421DB2EE6234C9592BFD5AD3011AEA99A
011EAB915FF1C320037C75682C312A142CFB5C48A82B594F305EAC552AAD8BF5
011EB79FF17F29D50D59AD1151D4125B6FBB1C4FA00BB69885CB5C104C82E65F
011EBC867D4F526EA96B6177D5F9C8538B61E4BA2468890A5551B2BFC9587178
011EBF363C839313121D5F22B3F42CA07B65CC0AB14AF32A3A0DB18289F0B2F0
011EC1703AF1072012FF68AE06B37D407272A24507ED72E8276B491E733F1553
011ED39BC0E8C9C7F9C986C34A9BBC4E63E95E468B9AC66D4CDEBD494133A443
011EDEF319B1987B560FFC60D93BA7167A38272BF5F3F76E875A1A64999FFDE1
011EE160C4C5206FEB2A6B96F9833443C9A18CFB9960393A06C24C1BECB26923
011EE18D53E7E9EAA1CB36CA8AD803BAA3EB5F8EC350DFED54FEEEDE0883BB08
011EE99D42A66B28C4880F9794A0582615ED58AE1304785DC1DCD3C55D9A43F8
011EEEBF3996C9CDD7A34BEBF91CF2D5CBFCEB0237083A24E96EEA6D5D2A2A78
011EF1BD9F0F11EBA026A6A219DBCDE3977E391D53DD03EF01FA3CE900345F2D
011EF9CD70ABC9A290F084C903D6DB0DDF99C0F4F5B5F9F9A43690329F954539
011F043BE11748855F5CB25DB2C14E304F06C6D960CD794CA04A8C58467EC3EE
011F0492CA1672EE7488922E60970C2DF2B34E468895EABE89ADE25A1D474D65
011F04F5E3603F223F0AA90C9213CA9D28A93316F7DAE42EF1A455C416938A4F
011F05E5014A6C5661A61AD4E18239BBA52A39591139417CC9ECB20C2C1B342B
011F08851C7AF25BB6AF328EEB535FBD244D5AB99B94943790E1C38C576B072D
011F0F9F0B2C57627814FEC56EC0991475C43B5CD073922EE8A5A69D873F4E24
011F12F528F06ABA338B623DDF9958A60AC3AD29D75DF3F9C50A9206185BA11A
011F161793A28756FED22C3965D93E870EA0814D1EC0778E24C9B378D4DBE444
011F2E82CABD04DAC986A149616D6DF5EDDF1B882DC6790BE09D2DDE82894C2B
011F2EC73D98B8C52244A10C6ECDE38FF808025C3FE2941F3952474BC68227C3
011F36629055C1B5CB299450BB26C84FA3B99F8C0115D401DC4690EE6F890FD4
011F3F0D827C00AEAC0C160A300BDFC7DDC84D3E01247E6734DF5D294AB45E61
011F454424C3EE61647AB3560CC2115724274F07CB5ACB6279FD27ACABF719FA
011F4A1178A767A5461877AB968C35FBD55A26CB3F59AC240C76031152FBFCA6
011F547A4D3B84A941752674D313554DDA8B60FA33D921F5B6A35A383D94040B
011F57C64DEE1450005BD1F2BD9EA3C0EF7CB7CCFE803670D6C08A329586A8C3
011F61998F0E17189581984BC2ECA6B2BE4496A813C0E1A080314992594C5525
011F61CECBC95A5B524A52DAE9CCA0E8AB56C33A57B646BEF84EBF82D9C94C49
011F628E5BFF2D906495B90781C210C8056CD2485799AE2D6623AD0DA54F0833
011F6717041546DAA7F938A54C6422EC102C22CBD9E5792F9715BA187B6F9E63
011F79218B8886EE1F2C5B3AF3069BB13691E89CB6D08AADB14017AADC2458AA
011F8275B6BFA9245DAD17C9C8A928FD93A8808B34FD0B2857999BA80FDE5C2B
011F85322A14E6AEC9E28A279B2D7331A60BCF4D69A818528374EB75AF820014
011F85B9F0A4FF24312D153063F86756FAD96E8C6CA8DF59781D94CC1830AAB1
011F87AA76486D94FA1827E0BF570556C4F7FF988D7D8AA6EA1727224177C583
011F8D09C882A5CBA3D147B936E9348F4563B5EC8E8D4F02B78E8985C883707C
011F917851A4F85AC78F289766B724E5E5A834C16F8AD69E9FD9FBFABA616705
011FA4430D0E0561EB51B17E5379C27C9F2FC97B38A636F4EBE7FB08AED33F5E
011FA60CC9F6A9352E501C29B553C83D38040EA4F863B54E45AA0CD5142FEEB0
011FA62EDF4AE1E9B228B716F697C914104F681862C7FAF1E2FF3F4612FE7F89
011FAABF6D855E744213355D75ED3AFDAFB560252C6490A0080121C639510F55
011FB491DDA257CCD9F59824017C6A2A49B4E7FEFA1D545FECB7906382ED2677
011FB6C458DD184644582F9CD879C3E187C0EEA9CAD8F137A38000CE6FDF0E41
011FB89C973B8E95DEE76AA825D000AFB62C6A8B00731B6B3B41048C71E81E3A
011FC031309C332FDC42CD628F579DE434A693D94506FB96C005C65ED9A0B688
011FC3137F927D5AC2DA80579B2627A797F7FDABCA9F9B990B024EA81846E124
011FC3F0747A03E9066C4F29E83DEFB4182C85A65DF0C77F615EE19291A76040
011FD36F31912E8A55F70BAD36CF844CE9D5A0C55666189672B136DD9D1DE26E
011FDCFA30C88B824334E5044A54056C0D2BF2D798A3BBEB6C8B233231BE2A86
011FDE78D43DAA471C4B64D9D0F26D4528D39FBBF49AF3CBB0221445B5EC4F5D
011FDF465A5A534C54FD1859D9ACD1A24172186CDAF90BDC1849F11D522E28B3
011FE6879878D861EB4829F5470B5470CBC186392359CC107D0E6B641B031A54
011FEDF1514AABCD5F6B6F126340BD401396D7A8797D2EFF01004D90CE389D7B
011FF066195DC0031B4AAE7AEE9D880C8CFA9711C8B9FB9FBB61A9186D2249AC
011FF0DF4FD26F081FB8DD0F5FE2E89FDA62A77652D11E27D7D1F6CEDE6C61DE
011FF11ABA8799E7FB2D8FE94827C7E143BA17430928EBBB93187DAD46E2F4AC
011FF9A6EC453C38CB46F1324A6FBE373FE62CA2E577400167B15B50BD428962
0120189DC5ADADDF318976CFCB14EEFAE81D944BE2C127875610854E1B2FD6E7
012023D67A853B564913DB13B657B6F6C65D09D6C607471764C7B8A085920306
012031D8C69BC474AE4173F4928B62B914DC3DBE50BB3CE1A827EF15CCF617C3
0120366873322F3C8EFDE974A82B65D76E2C671431D2A62A73A41F7B47FD171C
01203A7B2BC505AD19EEDC42ED39425FAFA978B2A22045F60286508B57F8C9EB
012048262E55163C03B1E83CA29AF040C23C380583D9797B195C2BC5CAAD3090
01205304222076D615B22F58159D2FFE66CC859593D06A61F9FE14612EDC0DCF
0120548F66A99BE6A0C0EDA4B3C68D65B8A7882E4E37C0136D91E9B1D905AD37
01205C5322DF80EFD331296DD1BEB5F9D6CE2E07E4C3B7A52139F1A8CB32E789
01205D7B76DBF9E8C98EFA7F516462F92A9D5E1EF58F4EF37757AC3AF1DA672F
01205FFD3706CBE6B830BAD276DB89A203311F82174001002B2101A74962CD4D
01206208B5238336160D10FF714215FDCC643AD1BACAF3DCAE436C658693D42E
01206233E2EB85DEAE2429C32225BBEE6677ADB641EA944946068F1D2A3C3EA2
012062D1CBA651E2EB1792038185D576B7BD95E714C1B6A017A7DB6669A978F6
01207002DC8F33FDF2A52B57FA2EC4A8E953867257305A97D22DB8D4F09F3DEF
012070548579E3C7A6001E6D0C25AB626ABE692CC71F71794D5638FC75C837A5
0120774DA1B4B6FF8046CF4247882536DBF528449F59436B4667B3535AEA1B3A
0120798506E27A39B7D7DCF21DD75C2AFE94B5FB9A98F1FA2EF53E59401EFECF
01207B34D62F4AE6B6676B3D698460416CFDFD91BC5724C2C104BD864713594A
01207B728F35B6FA4FA5DB7B4BBF67EC14FF7467BD6E086E0CFFED1D9256A011
01208127428053BA3D4146CE1A57C7E4FA0CC0F369E013ED13170C8773BE8EA6
0120896A8A2904457BFED40EA6C39D384D12A3CB667E64CADC289045E6B09C0A
01208C1AC21CC354E9DB5CFB93E309077DCF9C33F1CC7EB86AAC91B0C94A504A
012090B880630741F1567155BD043BA2C844402AFF41DC65E6B09416D0942536
012095B9F58799A8F5562F201A0E7D0DA9AADA97A1382238B29949341771936B
0120A035EC99825061F61BEE9D031BE66B96A0869ECEC94ECBA892DD573D6CD1
0120A6591311FCBB7622AB5B79093FA0C05CAF72374236BBC57E7959F961A206
0120AEF8962C49BF717DAF30F3F5F4B154ABBEB0FECA3AE405C5A274ABE84362
0120C8F8A2F7118A0249DED44CAEF94337DA1F3195925E18F9B3E37802CC7C64
0120C9306A3FFE24AC4D758B16813805DABBAF999CD409597E09A4A0C2005DA3
0120CBB3B4E2B81DE870FFAFC892A17023104FF3696AA5A02E353338227EAFA8
0120CCFA81BBB33D2926A0E7ECEB1FD572FAB6F5701475F771F82B0C5FE6819C
0120D39EEFDD20A8FC5D1797D52D0314202B80BBAF93EF8E9B9ABC2DF38A1082
0120D8251BAC5B4A951CCC18262B5F28A31516380F8903B2FEA958D3CD82089D
0120D857C51B6BC836EC6EAD31C1A78822829738B3631DDC81C6256AAD639DC6
0120DB0CA71A8BDC296E799E5A2F1E8652E9839A3584B94EEF6483EA02C44B75
0120EA5434E86CE5B5784C62DCDBF1F27183923A6CD9A0329EE37C2FE267B18F
0120EB1672BE375133468169E02E62F44C930F8C47F65039045FB771DC6BC421
0120F1B99A394105B3B8AE4D9ED7E09F5D56BDE5CE76008A0FEE3F0737ECA24E
0120F7DD5AFF35D95EACFE0EEDB37C2E5FA83E329F11E10A00D485D1884EFDC2
0120F8492884531AB22F2B41BC9C10426A36D7B260A1138F00E7A1672EC240D0
0120F967CB3FB9CC5B9CD18987B59F17F9EF9FDB61634F391325A7810A20131A
0120F98320DD270B011240702A0357324A606387E839C808A5E94CB7FEEF8075
0120FE6DD2559081DB29475D93B56AA98695CD0A887BA079C133B25922FC8544
012101BFD5CD209D9194CFC28E0B7E0FEF593726355040C26D90ECBA98770D39
012102D6CB56762D5730B254C6E6D93E3DE407882E72FB5FD5EE10BDDFEADC21
012104C025265BE2B7FDA82E3FDB061031B55AD72BD19C9CDC65BD41C5678056
0121052B7EF72F7E2D630A0730F86CC7FE0A71572A573B8F3591370281528626
012119494AA6EED50F189D3577FF7D4EA35621C01F133C869AD7074E9F1D20FE
01211B927AED2FC6416569E460C8963B8B94F908E553E0016BCCBF9590DA551F
01211F53A110FE8C73FC806E9FEC4CDF7B797C958FF9C4F4BEFD7247B2C229C5
012122DC5F322963A5969DC1257A06B86518D790C278EA8AE895684A3CAD129E
01212ACD3C574B1EAD87172FB65D2777DC45D2CF470BCA419AA1CD17EBBF9CE7
01212EF3774A47248179D805843D396D7273EAB75F84748550CC6A53A14607E1
0121317FAE94FBCE8A88073ED146833A8FD054162CFAD33CE0C37A3B3ACD3CF1
0121336BE92D390722AB750FD74EA40098B4C4998A107557ADBBA161025621AB
0121340AF4C3210C3052C443F8ABFF55312D6653137D51FD3344E94233EA3A95
012134C9E18314AA7F1BFA0FCB35E3CB28F5C1439E136371E4963A129B3FE849
0121365720A69AB2E43C5CA81C440B48FF40B19C38611D92711CAF6000BBA11F
01214631AF689DAB06299B0F5DC515794345075ADDAE1E63319CC311255868D5
01214634BEFA922CFE35BCDC688959E0DD54D1B1C02FFA0DED5EFA16071E5818
0121474E9E4AB8241806A794061EAC8E57733141BF17CF3873FF6E4817EBEE94
01214B975AD43E6D16379EFF216CF0F6EAAEB5D136DD1129335950B5C297450F
01215533BC973C53823AA7F89361779DCBB3B841BD7C91C9C7D2447B0FD90F2B
012157354D754DC7BA3AA4F7CF584B514E35D11F53F7644F40DBC1377A784E2A
01215C440A3024227443B16FF99504CC508AF97E0AE2D0D8438233F3D46EF9B8
01215C73D075EF76AC425F851B388709D8550A5318153456287A5E4C4631F438
012160B3576C8FAA3D908FF587E31C2CE6268FB4EE969326A8F49B25EFCA02CE
012166A1F941A64CAD1C513B59C70188449DCF6C8239AA2ED24A7F8312283872
0121673036E1E8ECF6FFD332BC5567835CC1990539B686CE08EB1AFD47F84BBB
012167EC0917D4EB35853B3B846751BDA31AE9BEF30C4A603285F17B46D15924
01216EB029515A509A82FF8D776F3B2B3454216E60C7D981B96BADE9020CDAE6
012179E5ADE4527C4E903C343AD644D332335340901E8459511949E7EBFDEF82
01217A41D9BFB0F4139CE41FC613E9809C98B549D2927EED708FE6CB2517C609
01217E205FDCAD913314DC24AD1DCB3DE240F41364418640E5D0B6B3D18AE2F2
012180249978177269AFC19D8967D51144FA7BBC6996588EF45FA1AD07A6C0EE
0121854A679ACB8368B7A60201FA0F2DFDFB1DFF71E4C107E0FAB2DED83E0AFC
01218602DEC44948C170598E438563802B8F6A6577C6AD48E5E372E053059BEE
01218C85FBAF1B87F33A260F039F0C0D2572B6F0B8BF83F736EC8B19E0136EC4
012192879F22892DE869A60A6182C62488D2570541306DE99541293FD3514D6D
012197935BCB065D5D50F989ABFEFAAACDFA8665271DFA6CFD42AC9857C03301
01219A3E15187E01682B6B3CE3B45A5FDD91F37D69A0D9B8F6639909E79875C0
01219EEDC0518D0C2590B4D1101B8A8BF23FDC968688E049E4B8EB2858EA177F
01219FD104E4908A7DE527D174F08D1DC725C3AD1F18936D8F2A7C5E606AACC7
0121A32378E33C500C759266A99CC31AF534727989045041295F68DD94947FB9
0121A79EDFE61364717DEDD4EE9DF00B2CCDD132C5A3C725CE4F83BE5C02A848
0121A853B728C0B1B3891D8540127A9AE3A6BFD1AE689E847D8C45177C0B1762
0121AA357C49CDFFC498ADEA4CFF9EF84B01D295BA08048ADEBBE26656CFFD67
0121AF18CA36F0F088CFE69464ABB84D87CD0B6F86947F4DD43D5E6ADB8EFFE4
0121BC6C13052514301AA92A6607DFCFFD21529E6E35D774496A01AE2C6821D8
0121BE4C78CE7E335FCE7EB56BE26C78E7EE8D2FE04B55B68A3BCF5472EC2A79
0121BECB77AEFFFF98F3EC286D26CED5DF071CADBEFF504BE7748997E0998297
0121C304A0EE04CAA16392AC182D017869CE48B2FB473FD3E5379EA00C22F134
0121C91B22CBF5655B29009FEF1E46469B2A1CF857C7ED4BA64227109287DFCE
0121D3BF864798AEBF951F686C82C330AEE7DE186CD4F5D0BCE55A2EDAAB1546
0121D46238F7A034B6442E28C2E1406A77F5C806CEA8B0AE6B953471C59072B9
0121D4DF66F6914D7001646154DEE57A964951B118B67E6A2B658BB78A5CD192
0121E792335398A261CB5D6F5A3FA04705B51EA7D1283A4B8A3BB37C75DD589D
0121E9535088C7C9B66641388F3C2F2820E9B2A728084D8F7D7CB50A7FA0DDE4
0121EE749824F466A236926E158A2FA10B0FAF8985A46A2C2FD31C471C246070
0121F3AF53CE5BCDD3B7893E5091BDBBF274A5C0F8124700CA19DC5EA565C0A4
0121F89075ACAFADDC0BEB6DD3F2307CE9ECEA0C07205E56C3DAC8EB2886C87C
0121FFD02F2FD178997F144F263F2EAC9000EAAB614EDECE4A31B10533D055E3
01220272CB05E42E8D2C7A29E8CA71222AE8C80B537C0EA9E1BFF34EC6EDE6B4
012202797C96BB825E6BB919B57FD9DD4DABCDF14EE5323F0F7CAAA7DA765A79
012205A283F30B7E50B146EBA99377F1D74A364FC9CC4BFE0323F2599AD78326
01220A4F585B8C60A655359E659E7167B30B80D12CAA972A5BC3574E5C11BFA9
0122158749F98792E5CB95A1518AD39FD59C55B37C857BE0B99877C630CC4FAA
0122224ABD2531CD1421D3C6863B5415F6A2C68FD3EFCDFD8D59F4035F0797A3
[truncated: 8,744 more rows]
