# Supplementary material for: Data on Vulnerability Detection in Android
Source: Data Brief. 2018 Dec 15;22:1081–7. doi: 10.1016/j.dib.2018.12.038 (PMC6377051; doi:10.1016/j.dib.2018.12.038)
Supplement: Supplementary file 3 — Supplementary material. [file mmc3.zip › Apk CSV/api60k.csv]

020704C4312AF573C5E5FBD7FF676C4D08C4BF155547F22F7AF3B19A3CF936C7
02070E59C3E9F25FA5A12C5350924A0EAE7286A9CFF0E9BC61757A18FE77A832
02070F0B851554A2A3247D5FB88035F723F15F24EAE01480CD36A0AFDF3B968D
02070F435CE13FD5D58B48CA9B4DE9824B044CF97D60CC27139355CE10FC3AC5
0207102BF566EDE7CBC4B07EA35426E2C445AEB93D629C1C1B706E58DE6E6369
0207143534EA27A665EE7DAF5CED762288F4DB8D2EA7356018E1024423D7E6E7
0207179EABAF44F6F67C97B6273E6CC0692D925A71C95F6379807364146AC7F1
020717B7480E796C6B99BCF52B46C3FB6D2D964B6F123A64696B44A66BD3FA96
02071B7DAF15F64E3E3C0128D1B85BCA106F22895C6F912425BB75181BF15087
020725453D09407C1E7BD28FB17B24743B5C5C1C2451E3F6AB5F2235AA7F1E11
02072880536927CD58DD67FD84575D1CA94A119E44120B9A948332C037B62072
02073B061BBE8AD773486FCFCD1450064105F8F991C70A4D7A3FE4D44E6EAF80
0207443ACF2862F6754FACC9365CD3C306C5A1D4B65A0C10FA1604D067E636D5
02074623880EDBD20EE2A14D54D4FEFCC38CA84668A9DCF9BA9079D61C2FE036
020747B7E8C108C672811A5598D4837DC8D66473601894FFC36B93BD83DE51C1
02074916B7180624BF92C536F5F917A7716C59F7E1719C5AF23ACD45A069AE93
02074E4735E4F3099CC05A0475183EF292E806FD29DA41927413062D0EC25C60
020750FFD2D7AFF2A56FF0F10075F98646DAD9122CFBBBCC1235B10FD51082B2
02075554CA1B539C5609DD29F3041E89FD93D6E1E611DC6A542404856C455D46
02075EF5404E94D5934532E7A1F0B3F02DED22709B52AA2AA0EBEDF1C796F759
020760DA54BD02DDBE5ACD02A96A70042742E8FCD3D0388D529166305440C393
020765FB8C10F6CBD0C9E5BD57B770C4EA75ED38E516A4FAB1748F2429FD4E82
020767BB60BDD6C47F50E0543F0E8357CCB70883F1135B92896F2E3C7A54B443
02076FA300A74E8C09C6FAE15A912650672CE5301AB2FA139C1BE13EC5B92B72
02077030C7F57103084D5AE48F3C103ED549C4FA31DC8977D4274D9DA5A95251
020778563FB05F16FAF7E2A8A1943E5BA898542A18C188C0143FBD38B0C29462
020787B4ED2CD499B2BC4B66A90C440B3AAFB2F8E92A59C88B241E209DB0B40E
020791087890E1D1BC605EEA822EF1ADA256A13FEE5768D8D0045331D75B20F4
02079D7A7A7FA1048BB76ECB65EDC406255ED673A82FF0759E2AF9C893326C45
0207A18ED725A57653655467FC624D4AF95D08138F0F50D9A8BE40F9F3490755
0207A3D5D0323B5F5AE00ECBD700346C875A07ADDEADC22434D7CB9DEEA01E21
0207AAC609FDB4BB569FD812D528A0F37AC2AB45DC69D750C1E3B49141D69E91
0207B814CD86F2F18FAAF71218326DD002A5C7130BC3F107011A4323E21FFEF2
0207C10FA53F47B2F3763A268A1EB821188D3869740D05E46338F60B02D4C957
0207C34F9BAC24E8DF71E8855E5E9D7D96E66C4E4BC695C993828ECD2B4AECE7
0207C5E6116E664FCA5FDA6D3846C75C7D29608F7B9AD78E417E5DD16395E19A
0207D31E92660BAC46D0BD3C6C690C65F3E3097D660CCC046344C648F4913B22
0207E01159013707847979496FEB40993C2DF5864AB26CE3FC4F4EE416E7C603
0207E0A20F6B343D18F1E053B2C1A1237C806E7B6EA7D10C3906C28B12EEBC29
0207E30EDAD88553F1BC8AD1A5E646735D7A9B7A9C60B3CD5A74244B2E1D13F0
0207EC635F03DB341670A87A3525D15D98AE3E0250D69720DFC93C8CF475B2BF
0207F4930FE0FC6A97FC2CA1EB55EB18906F7D0880D090535E123DCD1B9B217F
0207FEFDC52E5325C28C8F8BD7E9A6DB37D3C561E83F2CC6B6A1F4D38D96A291
020801BB801C4745FAD71F7EA5B770534083645B5EE2B157A8E16DB73AFABBA8
020802B758CC48C46C93C68C2108972D931490C47520D924E29A1B9D3492BC61
02080353C94147CAB38B0312B3737992ADD771C3EA0C88717C1994E9D7263162
02080849B7A64A7FA82B0CAB89D4955D565ED4808E9FE38B47AF2921E181A947
02080E524F61E997DFF6BF593456559691673894C68D9AC8BDF1D0B5E8F2B63B
0208155E72CDF13A11195C8448AA5A1D8D828FA70DB8B0C89E8CC2FAC2AB7533
020816F1BC09EE28EF8E566384AD72EB3F461FA34D5AB656F153C3FCCD51A619
02081B93767D690B52214079F883A5E62AFC02182DA4C77886CC2D7CA099F9E5
02082CCC2D5281EB7D64CA9133F24D5CC038F93F373886C7C072C9756CE5AEFB
02082CE4631B2D6DA337B23319FAE8148FDC7B3B00CB4C6749397DF0272DC09C
02082E93E3095A358975D97C277C3F2153AD4E242A97911D1031AAD4509575C3
020833F7ACFD68B234F0F3346731A77CC62316BDC9E7318D3FA6025B6942E78D
020834A2B29F533FB1747C7AA1014404F6AA648F77AE27210A5F031A42B04A9A
02083ECE32CC289EFCBAA9A8E86934B076A7621645B22F8D04CE209C585ABEA2
02084114311D386D17F26E28D7BBE75C7D053C9DA2AE577F82D62001651C9C9D
020843248F89DE82C6B1A89564C3CF829ECF1824851E46A2D597804DC38E8E79
0208505E1CA2F4BAE3399A6055E4FC581073A3301CE8622A9521A2EE0BA4B601
02085223C50FCAB2B4E0C1CD3BBD10B90123DF2F59B492A45949993647EA8A67
02085A9DFF6B5C0465F536C0B7BC27600012FAD5390135D0AD127D328A286334
02085B3321E6F28B5A0AE6DED2EB87D5318CB573DB312969F80CB8D4899A1F39
02086588E2CE684C8DCE95BCCA05F3C9B83AA82B41FCCAD0A793EDE40EF008DD
020870C8D1FD46338E9026255B4AC02A42BC62F085CF6514FB4D8DBEB85DA2F9
02087AC0C271A1461FCD6F34E1229905D41E46FCE71B9959BB0C80D5DDF64FC2
02087B81E0D7C2B873CCE518FC1AC33FFB5FFE9E681463D5B6EBFEE2694EC983
02087D042312F4406F7DC2F662A50AC8644BC8D76D6C50719D544A820E4EECE7
02087D5F1C542087BE0769F41FA745AEC8DA32D14F2C17EEE31E5D6F05B09905
02087F6DED2FE5341135461F4B40312CFAA12958B9AAC8CC8AE7972B593A4C9E
02087FD0E1D213BC478A69C7A5DE79DAC6C0FEFF40C53813C3CF0CE68C9C61BE
02088221887AE5BAA362B0B6590BBD0E4EF895E967F68645001C55D402BD5D8F
020889133B369E64E53057F4C122D704692EB2DD06F898B75EFCCCEEE193EF93
02088C384BEF985569046FC447303B61C2AD1F5131A3E3A06F8EEE1F38D798A2
02088DD9B10DB75899E9D5573563A696E8255253E64F799E122C85D6A84D9F50
02088F8E0F57308C2AD70DD6D4E0BEE94A022276405ACA69DC32780683CB95DB
0208914CCD97757D2A0C32E4DB7D26EC9C9F8500C3C6A18FD795C067F574E5EB
0208921893B0C0568ABE9110C7F77CD2091E2E7812575B0C131665E85D3B3380
020899F06E4459E9FDAE4267B7E3D0026D87D69B815037E6A01CED7BDD1B79C2
02089CDB8C24F0679A92E90FE27CF6540CF7F7B981F527B90B3F3F22EFC2C0F7
02089D55C35D6EBF7CF08B8F4980D9363256795D14295C69E0CCD9C8D0FD4754
0208A3F1500F34BB56FBC6706D3080E956D98E932A405D56447DCF9A6E475224
0208A4569AA7E4E001805F11A74123DB38DA2A3D889CB89729261972D26D76A6
0208A46E318C18631E50FA9EC5FC33647044414232153C79EB381BA9443320C1
0208A8909508ED353DCB443FE0752E1D0537C96A97670E98F240D5E76F30E912
0208B2F76174828B6413B3405E45B681F2C1ECDAE48BF3A35E0ECD397F8C331F
0208B88B0DE7F09516D508D69B431964B485992344C0BFA91E51E2943A62E33A
0208B9831CF1DB61DF3A6A90B81D68D3FD3481B20268222E132D6802F9424D54
0208BA957B571D0A383F831B3C2A857B56CA4C29CB644F00A97CB852298C1587
0208BAD95823D3B84D350EE08CAB7284BB1A05F68FD93D1634ED1D62FE48E270
0208C0636DB518EAD4FA6727053BA7458D82F3F23366D54A4C04175D0DD652FE
0208C08F4BEF00138B7C278D686C2FF3305CBFD915323CE6DE8FA7657C1A0EDE
0208C38C41120FF8F551DB8EEC1B792AB8258A002C870B4B2B9423845E334DB2
0208C73DB990B755D4817B99057F700D4D00FB05C9584B97991F6D5CA46DAECA
0208CB4A37E4D1391FB6FB21AB24578368092C1425D7E951B16D8E41C3C15F68
0208CF36B7C8EF5F98596AA101143D03ACC7815E9991B68598F96C1C59F24817
0208D131EBB5C72918A64B34A5BB4D39A8029F90F429B010575521EB75A4F02E
0208D322E800AB0B995FB0FC78C7BD987DE0D5C68F044B2A41D6668CDC631517
0208E8A8EDA77CC0087864B1B40FF4C25CE4C3707A45DE2CD0A8D746DE2C1181
0208E8D6B22570004659BC3712E210FEB5ABAFCCA4E00E4EAAD3BE12EFBFDBF3
0208EEBFF77006ACE6F1FFFFDBFAF8CF9112C07C675C36DEA36576A421523F9F
0208F1B554875B0CEA6199B843ABD85E16BE62B9A6AF95B7331EA050B528804C
0208F33E1B13C1844473A630EFC681BAC31C2AF85AEA9A161BFAF3EF59FB2737
0208F40E499525C9B844141E3D34378624735A187D67F0C847433B8DB72EE5F9
0208F48919C4ABE611BC68B6F33589FAE7F2D2D98F092A98DD3F10F46797F23D
0208FF54D7E1348E8C4BE13A49E48B45F883C0C20A2D17E1352CC101721C86DA
020908FB1E05E5D309536419C12FBDC6A19FFB2D13BD1DDCFB9A922FA3CFD3AC
02090AE2EA289AC0C2D4E8486141012D360D79672CA61CBAE49D021E78A65F0C
02090B45EF57A462A0D4DA7F3D58AACB013C228F1DE1CFCE20656FB76678D09F
02090BB98DE876321F82C0D2274AC08D9EE0DDB09E464A73F8C4FF94EF701F82
020912471BA66186ABA373D933884E72B521C0F4F6378E63FD761BCFA9033DD1
02091273CF52D1850314209C11E1F47682764114CBC04170766DC321A1BB96BF
020913269095E22F99A0E692D131B22CF72DDF3A0D68D1D78BAE4971FDEEC006
020913888488C70C9705F34A2692D39F6CF74C9665B6256B2735A231D5A8492F
02091B0A1793429BCF7263D484DFD12DDAE11CDA2017D4DAB101E05E1AE6D1CC
02091BCC3444FCA1D4F8F9844EE100AB52D774D9925BF1B9D60B58AFC04231FB
02091C2B29771DC14C4E66FA01A57FC79AB0A360A13347ED9E2AADC22C1DB8EB
02091DF1E4FC83ABB48365BCDEB4C78E8D7A4AA809A24124A76EE3D7F29652FE
02092251E5D05CAF0CB7DB4A23421A9C6498B87D268BCBCC5011857A62A898E5
020928681001D0ACC73EDE045849E3402661289C6927ACAD8312AB935085CF78
02092BDE17F2BD8B136E49EFD3119EECB7D973663C738A1D54E082E7AEABDD9C
02093E53A319CEDA3ABB13FB39DB37C9FAEE2D98BFA6A42700C25B7F1D838261
020945F0F6FBCC91DD5539FAC1D7035E216A0596AE0B50A6E1845F4A0C4F05A6
0209467D34DAF356CC8A42D8FFC0909FCCD0AAB52B9AE99F5F03C81E2937E2C6
020949F378120ECB1DBB83ABF428F275362BC736FCD89E7F079E7A80B44CFA42
02094DB7877F868EF8326F4094AC4EC46B49E790F3E0FC9CBDBF7F2F196630FE
02094DC288A015B38DA8FB3FB37D9F8F7C3A1FE318A6C0BE5CECA814ACB2B0B0
020953AA65321EC6B814FF284E84A2D154195848BFAC3B9805D887CC35A7939F
0209541229F7BB19477B01649CB99671A88CEF6270C067F345811EC737BC96F8
02095497322E0BB5DB748E7048292C914F0C07A4C498E4640B1EFD4B4F48EB10
02095D3085EA3C977A2A8CBCEDCC5E3F747B3F0401978EE4A179373DE5AD0EB2
02095E258509937CF777B0033747BB984D262E6E1E824E16D8043F51B3D2DF89
020960A3C09A6299837405702A7323FAA40F81B21C11959CAC0930DCB8C52A13
020964C37FCD3861B68AE57F357C03381B7A9E0845C3FD641545C204C1085A68
02096BEE5D7CC785C8DA9165EE8EF6B1F9F71A0B5675E13145D79D6D9E9774AC
020970FFA19446B477E89710127FC32AA19772BA254A48C988864B4DB6744747
020973DD079D8E59100C8F5CCCFC4D809D239DF7017B51FA40D9DADC6B178E92
02097463933439C89027B3BFEB91FDFCD52BB309005386FD775A89B8010DA71E
020974A3C7A9AAF0A275DD262730EF2582AD12DB04AF0AC1BE8C960EE643FA15
02097774991AE79EFB71F30363257C23539E4B77826B9F53991A56A413842D10
02097A7B4FE941F9EB26FD3A58AACF92C55BC030EC70454A2602296BF7751460
02097BE49D5F3C337A3733D06623D07F6EB29B76275011ABDD2DB01D578036EE
02097F18072338107F00C8258052DD18968D10ACC7DF88F17F37B1BD50829331
020982891E671E1CA4292F48D93199D41B6A5814CFCA998F5B346132F888DFDB
0209876CCFD6ECBD5552611D49D121FD5797F8577C4D1D31D1ABD95D08D49D8B
020990C5B808C6D70B814D4EE1BCCE617D59459E55C088502793B885FB3B5731
020990EA2B5351F4449BB4DD7941B797B40873FAB671F9BF7EC6C7207F7D13C5
0209941E94C459835F94B0A1A3ECEE295B970AD1445B7F7BBF948AED2FC91430
02099507389175540DC66268CE35AB62C46B82B04A4E5BA3074D99934DA37A1C
02099797CF7CF2C0A53FDE49D40076A03AA78D2F1914F2E7663DE2262ECF6A26
02099BCDCA6A0CFA4AD21EBB0A8965A2B546CF8709B20659D07E40DE64AFD469
02099E58F6FD3F042EC74216FC85DB00F277FCB19721814F65EF78A19B9EFE2A
02099F1A9D623A0F4BBB525796FBCB8EBCCFF1288F545B5DC7EC8EF556E72937
0209A40D6E2FD187B6635204C368147EFBE2A1B70C8D82B9C3A04059B5579CDA
0209A9A0B057A8354FF1928E91CDE4E74889A3AFE42442BB9219F1EB9C2B45D3
0209AAB1BA701A8BF50EC0D7A02D8CD69529CDEBBB4DDDA2F2BBED5341CA0C12
0209AB8F10C1AEA3412681CA1B2B35698ED035AD880FE7E35FA8C39FC079EA68
0209AC0F7A23781CC5D47FC77BD4DAAD7A6216368B0FD30D2598E4EC7524D320
0209AC54B98E0AA90C14AFC43F140101DDE70FE9249C98E1B9FAE758DB296AA5
0209ACE6A03F10D6204232A02175FEFC44E85F557A26915C7F29BADBA6255E8C
0209AEAA0ABD591E55419C05B5546FCF726868137811BE9FF55A7B6A8AFDBEE9
0209B00F53182BE5FF8AE39F3D8F6D01EFAF5EA084A3BE726CB4AED8ECF7081B
0209B3D6777FBDCE8D87F53A5E086C2A8DA87E174BAF883B9D50F23C84FB8986
0209C3A002FA3074144AC31E17F282D6B498C60CF6DA27496084B070B9325AB7
0209C41E2B2D15EBDA278E785A4EFFE7D9D0E567650FD162B8673EEEA7FB5D10
0209C77C51D28F264CA2E41C0174411CB1EA8932635BC7F6F373A7F6C7E580CB
0209CC85E8561BCBB00EA0F8092C6ABAFC36272ACA984B135C3F2F7009B15433
0209CD5994F3A99940D499435D1350C1E369264D64C6E1955E1C8DD0D80D03BF
0209CDE5FD4EE0BCAA9DB634FDB9C238E4AC24996BAD208A78014648D307A457
0209D0C5D79919DF9047C6E2B46AA56DB1A8A7E06306CBD5135BB9816C1D633E
0209D281E073B88957E39DF1E3670FAE8D7CBFCACF15346C175192401DCC57E8
0209D5A15296DEAEFAA8E4F1945D4587E77499045C3A0E3C36C52FFE71ED5A30
0209D961F05D0D6B572A46CA3904DF6FCF999A7DA4DAEF1A8763577802F13539
0209DC147BB983EF51547691C338E0C1C0028B652DC308A2E4459658B2FBA586
0209E34F3E41396B1947DB46AABB160BE88481BEB785C443F84E8C464A7F854F
0209E82C1E1FC6C6250808A8786190E287904DDB7ADCAFAEBDA9012A7CBAF94A
0209E9402F6BDF170E78CCF67896152E2EC999C8F547DE3FA1907492C7B4CA35
0209E9AAB81C0A63863A5E42CB9422FE8BC6F22C306ACA89B3C1B67D525E25BF
0209EA34B9021F748D7A8F3038F2DC4AA765EA68B59C42A1AA40ADBD9D81E82C
0209EAAFDE2A9B41167A417DC40BCCB11E9694845BE8F80E4A5CCAE61BB882ED
0209EDDB715B8E6387742C3EDFFD5CA0EB87A0842AB33698D83969EB8E7C3134
0209FAC603FC1C79FE9689C960DDCB36F1F05E517E55A58538F312F3631F8D46
0209FAD912BAF9B8F61B623FD0FB7723982D5E6AADDD73113CCBF452E893B727
020A0B270C76080E3E7F20CE8B2DAB19C5EFAFF4099EAB7C5128D373C9F5B609
020A1986686322C66A9A9FBC998F7BD7CEEFBFC0A6265D5233B1889DB1B02808
020A1A1E6F54885498FBD124B7C3FEE0B6E0FE2A6E82A3F4876A8FBAFFBD111C
020A1BB20B09963D0AD799181200A92A8C033EAD9D4EE94876572B1325390A20
020A22486CFE42FC258A557FF2DAA4C039487C1E3045D08DC6F961A9CDE12BDD
020A23BB7E4C3AFD77F39071F291796F6FDE60467B19F6414687AFD2DC982275
020A23EA6BF3F979BFF3F2F6490279BEE23A557821E03A35AB4C7D3907C8BF54
020A244411786F5EE3E1F03C9A4D6F89AEE40BB11AE28B170F76D5A124AEE1AE
020A2616C7456BA4E62EA2A4A3B0F5C4B01298EA71925FD0722E6F91C355C581
020A2876D65040DA452E9364F75607A1F1ABD25EFB6F04FDEB083EA12088E6A2
020A30F96EFF9B3346B023E430E233F02F759FC8317A4EE8407524A61FC6DCF6
020A37F891780F7D42F60E2621C3C335C3F1D9E1A9B315FC5F84BE2EDE961A05
020A3A141F99D107790D9CC5FBFF9A87DE4719E0B76C13FA3F61D486FF07C3A2
020A3BB7CC8F6209AD588FCBA2DB209AFCA10DF7B464AA521161F933CDCD488A
020A3CA34DAA598AD51D762D90A69F8C9FD6503EF3C2E834A59DEA878808E5AD
020A405ABE3CB0D46CC036C02A2B642A8F15223D29A838439D158DEB956FEC73
020A442AB9C3EF6D5917E56E64D965A43446524713E0427328059A4404DC1637
020A44CCC737BFBF6FFDAD6185F74AE3A2E230CE523B52978F2EB7A789C78796
020A499AA2CF2FC95FEFA4A763ED7AF7F6A0732F9AE816D5E962B211D0583F5E
020A4A3C8BD5AC5227EAA99D9648C1EC91E6DDA1C0390612C13C7AE74DD6A6BD
020A4E8482186D5651A625DC635DB708AC83F41FECC5205EC4E390416DCCCC5B
020A509F0F28AD3E655ED8E68E6DE56F3E6762D432969D1DC0F5B0EF25DE6BC2
020A5BA17D9852C8E3E3B62D10BA92D32BB44BC5973CC62620C0900828B147BE
020A5FB189565BE364D9D870F78BB08072AE1704E1B96839599B291E6EF2DDD4
020A6392F810F15DC21ECA52BE2102FFF9FF289766F2698AD8AACA29918A6441
020A6631DD19C386920A8CB6E54ABE1E16668B878F04DD86CC4BE34738C39BAC
020A6BB1110703DBE46481DBF40E6A3988C47C90BDA62DF00173C643B0DA4E41
020A6D184CEA7DC8E3B441B13EC36C10C8106A7C70077B3C67B703B4D1B8A38A
020A6EA7CD53D35074A650A7327625064F322DC9ABC29A55050671780A5D3643
020A6FF5F8AAE45B03DAD2F414EC186CF28221144ED8F628589432064F6AF283
020A702D8E584192B948927880ADD86A6BFBD14F844EF88D33184BEF9FC828C6
020A7739E42A055D951DE01D5CC232F52C2F23C4406841ADF3CAFE3DC8D75593
020A7E747D4F79C5244E689CD54C26C0A307E829B8CAA27F9D99FA8E741273B2
020A898144145AA01D15C2F91026C9893D0FBB1806489EE5632ACA391E20A3D2
020A8F064B256C611A1BF2B26FAB2DB83998F7DBD6BD27C1E0B3B0AE0150EDD0
020A8F1FB045B59D69D1B1ADA8E7CF3763B0F9BFFF04E08E87E1AC6D87876FC0
020A8FB1FE160D1EF6EF99754610073607A9BB258747D18A45A2F47872B6FA8A
020A9DE061F0EA9866B34CA89974818DD093063A53334CD2630874D106B2368A
020AA441DDFE75D7078142EF439922941B011D9F22AECD2FC0A1AE040FD3F5EE
020AADD9F8B02339A8699DF72814A551C1B91357202A8B843D2C54B8B4FC2BBD
020AB12193BC5784E40890D0BC0399E66D5DC458C8E0C9EE57A76518F364B66B
020AB6F8359E538A97E52B1B8E0D4D2811EBDE7C1F641418F590E9E4F8B734AA
020ACC7796C23358950949F1F5D6F077D468C0BACE9ACAA79C60256129C1879C
020ACD726533675AAE1D6548E73CD560A16AFAABA215461783C217F19072930A
020AD218C7A0492E7CEF0C0D3D534700A5308C3DDF899427F8B26A36134B89A8
020ADD7F2D08C27923CFA9DF320CB3AF0BE8674EA445C34821F011774BB812D0
020ADEC84146522216D388A8A68F9FF43CD20788196B14006FCBE1508B437422
020AE0948DB80995BFEFE1449F54152931B263F72E63E06B7FE01280ECE43544
020AE1F23B08E5889279CB62941CD7A4EFA302551FF3E799E5994DEBB0ED5C91
020AEDCCADC5968BF21317D7BA9EA7F469ABBC5C4782DD3B9023354FC9C8434E
020AEF21AE4689686701CCE70C65682C5A3ADB1F1D762410796AF8A563033E63
020AF4D7EB32A4C5EB27BE711D24BBFBC1BDD88CAC923BE411C13FA454A0EF69
020AFA79DE7FC9F481AB963AD041D56600A37E5E6EEE22FBB1B492AAD7103E1B
020AFB958EEAF878AF38E609A815EE7E72F1667855E45770DCA662EE60134F28
020B01795AEE16380C9E5784A42C988DF80DB7375D4B556F23EE9953AFAE63C5
020B0E7A0E9034F996DC468655B674FDAA7F09A96F76D67648A0C2F5779021D8
020B1882CD79634401A00A52E06A11A72323918DE5E80B409509E0A8A18EAE39
020B2253AE4A397323925956E974AEA1F6D3BD8C0819183E037F1E4BA897B708
020B2E8E94695B546EB048C0B25679A9311F6475A62553546905BBC1A04F93C2
020B2EC0A1DEF800E8AAD7D2C60ACC4F8FDC2854FA81B58729A521C3FB462BF9
020B2FE043C0CEE6B161EEA52BD8FFBB742BB9FA99C465E18F84F57189328A56
020B342D7073A4A71286271FFDB6A71D69836B1DE16B23895788B21DE123886D
020B37E7C5C1BA1BE01906BE9972FD37A07C499482CB63961CE78DAF6C324933
020B3AC2AF86966CF9EB1A86AB194F5C5283876728644F09C0E0FA134FDDB095
020B3D859AF00A8A3A95C274C67FDDC238EA3D62C7AE4258071A126D96E31345
020B411948A458073A188B040369279A2A8B5456D9C04435025BC1A4025318EE
020B4169EC05F3BA1493BBDBE080C98E5028EA707837F5F0276147479C216AB1
020B41882C6488EFD5E0BEE7F96D7A17DA8379F975DAA7F8FA22E7544E8D8E2A
020B41D0BE2D8E7B9F898640C26C00F4591F4BB441BF3B6787AB1A60D8CE459F
020B4CC60DE67A1D95C0061123DC5B258C533CD9E7C04B8933B27CF2A972A591
020B522856F14D3C65F7F1A214BA56CC806EDB310E2A718BEC44B3E5E05AF21A
020B5297452285308C56AAE6614E8BBF69C0C07049FBBF1AF347668BF7CACAE2
020B563EF2F9BE2D8980106F04514F02CFBC9544D27060A2C019920C1A465B7B
020B58D70410FAA0CB66483A1421DAEF79676E05D2EEB472C1F711435F426556
020B5C8DEA8769892392D010F26C73E5144E33E524FBD2FD85BF766238807AAE
020B5EDBB28FD0C4D99D478A8102976F7C2B4F48443DA54670160A34FF80606C
020B64616681583BDE3E2378D744E7F002A7A0CA0D44B1D42618BEEB7F0DCC53
020B664A013565D64BC0D8978D844803A6A1A2E73B135672C01E9D9DD8F23264
020B6D043B5689C2C2AAFBF66CA2EBFA4E7F756973B3B9C8A8BAD221D8980EA2
020B734F819D10DC71032C03EE0BCC998C6ACF88A54BEA5A4D1DE46B3B278F89
020B80CF03701479339C8E678507337B986A65CAD82255CE923AF9859F37D63A
020B82E4078A63770BC6A4EB2B29DC1F76981C592DB169CADAF4EC6F64167BD0
020B86BCB1733ACEAF7282150673A8687EAA651076406E1040C475EA62914E30
020B87EA62E012CDC4957A7445F500D771F01ACEECCB08CE5E668276344BEA02
020B923C9E9A34DD08BA421ECF58E82DFF8FE5F75EA83C44379641A7E5DAD7AD
020B9818790931284C6535450E48C93F72C47B19437FDC1EF3338E095C935A44
020B984D7FB431D38437CA7E8D59EB1C0B507C9F727356D52358081EAFD02942
020B9C7FE883B8A8C227E7C0C8C7616A9D86129F1A15DBC3DFF6D244306FC7CE
020BBCC13EADA6E98B04FFC24D3372941D879CA722C0F1F873C9B6E3162565EF
020BCC65B1E3D0711C312C40E166C5CA4CAFEFB5F8FA45E2C1E0F5ECD2EF7245
020BD4AB5A76C902F5D71B445F44F95B8929DF725FC4F68A439E570B4E106256
020BD63BC493A1561176C553797529D18E7428FCD456C082545C7240ADD5EF94
020BDD4A2C1C1AC60E87B8A9D5ACF27844E60EDAAAE391EBF09C2486B05B7388
020BDEF615B83A1DD4B64C8D92610B699ECBB3102E4B0DF8813B6463AB264602
020BE11E2EA44F97E572C6F985349A412AFD8FDBC7BD4077A61223D1A51CD9EE
020BE3820151883AD9E3EB6FC8DCA213C6A32DAD49D06144B1DA72EF181E0D4D
020BE45049D836454B3A6A7AF1464176BB6A13F307BE9A9873C53D0A89FFB301
020BE8CC698B9E7A12422E6406DBC0B79A15625174ECDBF32BE3CC06AB2EEE6C
020BF328127EDAA5E17525950F4D856D2F9FDC329D11027AC00D2462F4606179
020BF43AEBEBB40B53163D3A13FB076F0A2C4C53F56308DA32275F53B1B7BE84
020BF9BAEFD3711FED0DBCF8C444AD9703F43AD8A6C35C389A25FA008A364DFB
020BFC101CF89DA4ACEEECEB50934103555004E2743A8C875D3D194D6845CFD6
020BFF00403078E240410B74E5CEC1E58054F491B413F3333D935D01DFB669A6
020C03E73A5AA5478BAC0DD212CC83CCDE7735857A886F4716833145DF2085AD
020C07552C4ED815C69F18ABDD847B372FCA34E42E403B1FFC71C7F8DFE3D0EF
020C0ACDFA1ACAB89FFD07674D395D0E96C0AD978CAEE19AEADF4FB20956194A
020C1B07501C913195B0818C30270E6CFFB4DEABA30A0C3A865DBEA6ECC7B1A6
020C1D7DDF67A35C258C88DB3B57680C5F0A622AC8DC96741E327EF1FDD386F4
020C1D8697B4C1A5AB1018927077E6599D4BD73E8951668F2AC32905E9E386E3
020C25A6A2D0E5DE2213A54BAFD14424779EFFBA24A9ED3BCC518FE4EBF58945
020C26C9F5F72969D2082B6481D8ABF8C095042318306640174BD0FB9509D2EA
020C2808C1EFB111BEB35E9259242F962E36B2A580EDE693380AEAA75CF06015
020C2B90F638467217E2D1F19D44351DCBA775F9CB7F5F2CEDBBB6C2D8DC72AF
020C36D420DD05C5612FCC17ECB01C908EBACD7F5EE1D5A3F8169AABD72027D3
020C3752DD777D5BD98B2782AC59A9CF5A0C3A2D36D0803B6348014965E292F1
020C3D97285146DF48276F8CB9588BC2A753F49A8068ED8A06C07CA74D06E975
020C4139130E3E82CBDE23EE44E660FC8AD87BF9568D0021886C50F24EA584EF
020C435CC065ABA20D20C82A0545711ACCF382D0BC5E0E28719B61B3F67228C2
020C458187316B06650A62117D89BEC5FA94B3981ECC50FE8AAF1974F86FE09A
020C46467E3FEE0DE71A3AE2B308632CAD368998326EE6F0A2ABAD4CE1D5F428
020C49F63D0B48AF43E68767B2088935799B921A05DE86FB72C1DD2D96333AD1
020C4AE81967D2D69DCB87AC97D704F9015D7AAA9B0898959A33DC74016B9B85
020C506FB427C0FCBEF79E42826D4CF7B8241CF01E83ED58A061F18915965912
020C52AB5CE8474C4081A5DCFE99FA8C029AA2195030D12BB6F959CB3860BF2C
020C5E3915D42D823179B28403E477754B1D52EBB07E7439EC386FA6D898E54F
020C62EC4BFB5E97425D8E2263743EBD6C4E4EFC48E21094F8D2FF8E9A9FB14E
020C646ECD4EF0679DEE00C464F1BAB5EE326DE2D9584EA4DE003B8215E69458
020C6555C38F31CEDA6B4FDA3256BB1702AB394670798FD39A3ABF5ADC3680C7
020C6E8A1381D8B1ED7B11F505B0E08088A6D00F39D62BFE40FB9975B4928DC3
020C6EBD5C4C9ACE029AD3E07F9E5AF51384BB8E14592B6416EE49CF7B43892F
020C7DF8EDDF109D345005FAF3B7A6491A21C01E85887FB5DAF90C4AD97871F6
020C86A7B111021FBD8F8271C6EBD8EB48C132AAB2690AC89E74F62BE2541035
020C8D9CE233C126F5D3EED04228B838DB4C801B528C52F2D6541FA60964C375
020C8F188A0FD3246FAE37113F1523E5BB649FE41CA06DF30C8B2A857EEB0A7D
020C9859B4C0553D6FF4AE65379F4B2F450275C433290A12DD4853A14CE2CDB8
020CA0D24C6995F6CDC09AFE5B5D2A62F5D88CB46E52B3A963700329670D1C4F
020CA12933D4BF82B72C254AE71E8B8125AD3F5C0A4342C53215E4A7DFD98046
020CAC666751513E73AA31A203A1A1DE67808DEA3992BD33476004C62F2B3107
020CAEF62FDFBACFEE7BB7F235A43DCE50BE58EE239B1B8229BD2DF3D76BE9AA
020CB0BD637F645C93A62286594D830E9DE4EBD2392EF74FE329B608943EA613
020CBC16D8F575CC69F71FEE00ED603325A5AA64E1872BE2A9CB248205303E57
020CC1ED14B05DEAD7AB1AD4F8FD7E97022C29031C9A74D01739D1ABF920FAA1
020CC239E752B9D207482339F3CDDA2BC2389BA0A05BCFF71DDDD700454E2671
020CDF8B419310F326A0CF68C4D5D9C3FB4A2FEEF4D101349BFD22CF55BD5685
020CE75725C462978EC7D76D6FA79A97087DAA20AC0095B0CEB42F0C32B2FA58
020CF868ED8E08E35D6029CC84F385EBB5D68124EADB5C7DFCE1060AF651E5CE
020D0FE551F1404ED4A1D102AED5041FD47415EFF9FC2A84FF24B6C2449234BA
020D139760CD14DAF26E192B26C7EE5300E1A93CF6E43AFDDAA800CD399E5967
020D1E3AF8E5209029410CC81603DC23AB4B6049EA704080E67D9C5C7EF92085
020D26750F5896AE4DC7A123EDFF1D1B0D6245FC43B3C5E317C8BC37DC42FFFE
020D323792B8CF3889C9E3F67054D47F9A2BE19B90F4F98F878CB6AA0B52AA5A
020D342352CD7B88D58BE66132581E342FF0567F71B515612BD99638B40642AA
020D35CC22D9043A6F733366A3BC4DE82B5E9BCE259C7FA2952DB6F9411050DC
020D365637AECB7F17E2D97A65A7929CE9269F8106506B18F4307E0F93811792
020D397311FEC18DBA43A0AED0817F30B0972BDFFEE1BD7DB62159A88236ACC2
020D3EDE10E62405199A8D83746AED81CBF14E81A3660E46FD75413216BD8EE8
020D41359560B2E32EA7D1BDF89EB22AAC9B102DE1F14F8376484FFADCBDC279
020D4769E6664323671D8ADBD53E1B2827F5AB7B24D3D1A3A7DEE5B42CEEF1CB
020D4B35A74F9BAF24525C4E36B4CA385932D63A5C3AB92B25EDC40AF6415858
020D4BEC65063BEF75886FB80DEA193D5389D8B00840D7EFD7BB401E48981E52
020D4DF0D72A5F588DE2FA22302CC410BC1503FCC2C2BAD07B7F5C7D43930616
020D52026A1C57987897994ECF3C668D436E7E818065C6125EFA6FDAA8CFA182
020D55AD7E57EEE24D744A415422FD669FEF0ACE23B3355B67378B7CF4857DD0
020D5F7091FB997BF90C28BB16BCCFFB3CB4D6F8AE421336D88826C23A427AD4
020D61A22F8B1CCEFABD13ACC24AEA8AE8ADB76989FD1A525AF0385BFC0FC265
020D6695CAFA835924C864464F78F6E9702DDAB59486DD14E6E605828E0665E8
020D679B81882D851DC19F63FB7D161293A0499B0B49ACB614F4EC01B0A48B95
020D694E9D67530146DCE7460AA0D8B275D07B0DADC049F578D0F18AED60F9AD
020D6C51E0F189399CE9526251C19ADD3E16BF165EC416D881A6BC9E715B18DD
020D6C6ACEDAF9AF1EF2F1608712124A33772F2E822A02A3C206C38BB8BCFBA9
020D7386BCFADAE464E88ABD84114659AD13A68DEBDB558CE1C5BEEE52BC1510
020D73FB06E594B99C43C932C1F4572E9822DB298B3C298DEED16E76D205335B
020D79A443AA61A333637F5D2AA6CBD8167A3BCC1A25DE55785250E924629AC9
020D80B3EA91D92B66F71C0DB15537186F55499F1E47AA0602E7CFA2370E8A0C
020D8296E8A7FA75568FBC93656D2D2989E6EBD27C4E7E606A4F63C9ABA18927
020D8ED41E45D39720AB40C55422CE40763761643555F93FF06947AA311E4842
020D957819FF140CC28BFB0C7F85D9CFF7D97C62EBA3AAAF40FC2917A89FD9CE
020DA88C0EED824998FA31365E70BA5AFEE0138C79DD8FB00F300A1AE556EBA8
020DB09EFDBBFA9DD5714F39A57174BE5DE61ECAF707FCF08E8F3B3DA5723C78
020DB1650CD7EB9FCFB703D1E1FCEDD3C455C8BBD9374A1250E5DA29B8207478
020DC5D33711D10F7428ABBE96B6C8F60B0FEC6AB6269212E9383EDF9500666E
020DC8F70AF6121A1DDFCE87B8676EF96D62170EF850DFA9F238B4780AC7FA13
020DCED0FE30EA58A6150041B183B622F2CA49B6AE27DCF91571129768F701F6
020DCF1EAB0F948B582363873D2D445BA4BFB9AF72B725C0874B79F27309C21F
020DD597585770B925538C11BAD83650B335C5DA0EE34394BB46A2F08EC7250F
020DD5F2C8506E7EB6B4D3CEF5433C5709F5877E6B95CBBF70F1C97088F31760
020DD66E02934CE222BA2967BC43BCF1CC2D50C70BF878E81AF3618A9145DA80
020DDF5C38A8EECC0CD839B045246340E07EC1219662A575571858F5064DE379
020DE2B365FBCBD8AD6981C07D7657C4C4597218489C0B1869245C2363DE03F7
020DE8199CB42FC9FE1794CB52C11B5B1ACF2E13EAB9EC8558BA352FB2D59BCA
020DEBA7B5197B5ED2A0785DC128D34E7086B1CBA81D1E899A745AA5A579EF0B
020DEC3DB3222C70CEF4B064CDCFE6A2F1A33771788337553FEED8C825DF3F4E
020DEF1BB8706509CD5D053DBECAEE8A14116C25C8D8D781EF3C7E176A6042B5
020DEFDFF955E56426BEA0AE09F5000FC080B11C2A9B546E0696585D62B79930
020DF6F0D78B96D7C8C3629E0FE343B1E5D6ABBE17AF7C6CFE94A9078C8DE57C
020DFB370DEC7C4C2EE89ADB6414A362E0F2E997FFF88E2528C34B80D5ECC373
020E00F43B62880B91317F4E6A618015E05BDF092427FEC6C0D2C72343C2DE0C
020E0212B5D91476D02886D014863CA6C0EC697BB6415467DCEC408FC4B22BAF
020E0302EF32B7EB9A272157A46056F9E805AE289E11B79679ECEB5191360D63
020E09F299BE3CB0B9C7CE14596F8EB78A5C1B4DEF2FDEB4A59FF1135ED3FB8F
020E0AE0F52C5A48501E9278D9C2593E94F8F2706177FC2FF397C78685516801
020E167F140AAC4694A38CF6842710CE30CD6D8D6B35A5CE806A79DFC85D2006
020E16E62A1EA9DB193FD90282402A65F61CA864F28C8A859ED6D9A0DE208DB3
020E1F47A3F55B24197A738EDC54DAD16B7FBE060231A54A1B4940B653FEAE3D
020E201751BF52A602F7868E5D5C6219C4F0172C1C629F93F47E46754D16A39F
020E24AA785662762233D503E5533DB6FC93454328270BD4F0BE267D6BA92FE1
020E27F9A8C7F748A9353CDD7C909AEAEA509679C590A070554B0F4774E32A31
020E2B9D042F852C912ABB548F33A5562231412FC197FE9A0F3DB30097459F5E
020E2F71F68AFB74CE7E91D21EE2F17B319499259748EAA730958DA80BAF3F2D
020E343DD8D58078856501AC663BF69998EC4E174EC32AF0B164361A8645089A
020E3997C1C6FA007EA60468E39118EA9D6469D4CA8BDF3BBC456C5D03A5CE35
020E3BA6454CA643388E80BD07297A415103A3C5762CFB224D3745D8E2FEF7CF
020E3DE1316E90B2998E7D622B58D023A35767B6C5DEF176525DE1EE02CAF9C9
020E43427280A34926C901F4B1C2A59F19E04006D273420F13F0546964F70FD1
020E52C9522BE9C154C5250B3DC8CB7D2868876CB62F91F28A02E7CF2D7D49B7
020E56D5C51FCC1018738DC851E816A1D742A7648AE6BF47C9DD6230655F1932
020E578C2BC9F304E4101CBA16A85FAA4D6D7807B9F73577F7619D8C942ACEE1
020E597EA7CA907606A5D58E8406A590F9534DBBA2096751620527E5FBB399ED
020E5BAD439C1B97E2CF2B76143995A029A0B36611DA8AAB1D0D4DB37D3668CB
020E5CAEB0DD4B4397F694A9CAB8566F8A0B514B65FF52E81359C547C761F3FE
020E5FFC74120574F2CA7465B73652F3AC38101CDCEFFEEDA9F4914072F31F4D
020E62E5381992F3B47061C61627102AC52B7677D48CC5EEBE481893AE833FBF
020E650D032F6B53D44B65A358032EF33E39A3ECD63B456BDDB5865A8288E401
020E6C7C226524CEECC6358EB1F2AF142BC9A4ECAE9A4E46AAAFEA6E7A3DE048
020E7431326524D2D859A645D6D6D1B392DAC4E90136392106A0346C0833E0F0
020E7A8240F3DED1F4DEA7F903E612321876CFBA1EFCD4C45BE61A12E0D7C8CB
020E7CEFF6AC09B2F9524516CF59D42703F5C134897029DDB0A7691D383A6EF9
020E83C75178396CCF588A329A578EB8BCEE98E9FBA9E6E24006398006C7B168
020E843AC169859E1639F3ABA39CBD390E69E50F5EDB053B2FF637265EECB1DB
020E8B07EAB4D267F73A01D20C791A72BA5B68EBE03ED90FDD75071A8EB93708
020E8D0D21FDB49ACC8A34F01DF9279704ACB875CD625E8A1D9387616C513321
020E94AB526845919F5B50141E8EFE1FB7CF4F15989ABEE68653D5D379F0660F
020EA234F8E879D01F6B275F593C8A84C5676CD9E03151E5C0D2B8B52B96FCCA
020EA3798404C2055570444806684A4B92E82AD67564D8EC4238B7BBD0757434
020EA6099FF4A02454ECF9140DEE091A3C1B90BD2A9248B3CCABC089E9DA53BC
020EAAF01C024ACDAC3BF8A93CBD4B76479C35DA31B0FE4DEB8F3CBF28AFA76F
020EAD15BA22936E68C185AE7F53FD6C135A3373FEA9E6AE70247ED4AD53B9DE
020EAF6FEC7C7279C93505702BD373A7716BDCFC0E1315EDB242EDC1294F593E
020EB0005247982D67C67FE1424CC718E824EB6F702E549105FDEE698078FC77
020EB116156DA57B1A71D1AFA32D50EF6B1455A22064B93BA40902A75008FEC8
020EB39478F896253401E3C8B2E3A3D0DF4BE4C65260FFAB9C55243DBF3D0500
020EB3CA0EC4032370DD8A7D7EE42422C455133DD0BCDBC1DED49EC191829E23
020EBF6D33F904C6D0495C68F51AABA15DAAB190CBD2E3294C24245D294E1AEE
020EC0E37A4F9EF4A64C32D8AD816496DF76B93C423E4C7835C4303EF5433235
020EC7B7DD75E48B7BB73F8D0DD1B506966A273F8203B0CE7B2A727C054E8126
020EC9CC1EC11AB184CBEC7976388E4ED4E51714BF53654359C846ECE9821FF3
020ED477FD9AD152D26E9A82320A85D7BA1DE5D7B9E20D4AB58772884A970B2E
020EDC60CFAB531ACA074BABDC84B6C062405E35E624894195740A0C14D6589B
020EE33882F49F64614AF79F513AA619E6ABCC8251E265955F1344949266B9BD
020EEA56DD7C8320530A8BFD03895C916EB0401300E55352547B0ED07416A295
020EEC666A2987283ABACB2D6FC81E116EF3C26283FBC90CE405363D8295A966
020EF7FE4EEAC88303794E21EEB2D2FE5AC22FDF00B23A19107DE0482D63057E
020F04EAB612BF759E02002871A25FEBA3208795E7E7EE4DAC47D3F88DD9B519
020F083FF0059B1FE53D474605F7EBF55968B76718558B2C54C3754C492264FA
020F0952174B5CB046940BA2D51AB62F6A6D017A97384D969067F2C7298B2D52
020F132CA1D5CB7406B261879CA539B015C3A116AA0AF4B199AC022404A20087
020F141BC6C9C82A30FCC11DCE356F01293015FAEE53241A079D57ADBDE6AD0E
020F1ACD560665D468477195308865EE3B75CBE08845A53EA032FF4C10261B04
020F1F4D3AAD7F10337B5B812318E32782F9FBC1168310D46E749275A3CBD4CE
020F25FD7F45A4A716E337A0A31907968C63521D90D8FD0962D3A278E80B2004
020F2938ECAA8C97F72CEB82E03D7C8629FF1CEDA1EAF541EE40A22B90B2050E
020F327EE0A63BF285D73E47E061B76C812369942E084D3C81E84A32DD20D617
020F3847048BA7B5EF9DB174B08ADB0F61A292AE563477D46B69E48BBEA6EC77
020F464C72C0DCEE73995B4B95894B9A490BD720AFDC4F59BE5B802C5D3F0D04
020F466EA2AACC43160E76E70D542ED3191B1BE9A093C48F6A06366FC9A33449
020F47EA35FC40DC5E2A6BD162E9AA60DE896E7BBAF76B7DB3B2E5232FA902AF
020F520CB7CAF28DD7E26DA7A672710B4A83367C69589D805A55F24358566B7A
020F546001A458DABC9CCDCBE6CBA972D4AFC256184B6D35F3FF64D4A8D026E1
020F5DFC75ECF97A68CA09605A55F7AD546F4EE60CCEF8965CFF81FCD51B1B03
020F63FE5128E39A0967F92F251795C1C0F4EB606259AC77DD53F473FB6E3F0D
020F6EABBB2DCC52BA7E150BFB8BC15AEE4D994F877F77B9649E13D4E7A66C76
020F73989EA985A48C28EFFF6EAC594045549C4C445975107D9F2D6B9059C00D
020F85620BE2ED6230AB8753D16DEF5A59F8F650256F26DF981255D96A64D3CB
020F857B5C2C75E0FACEC86B094FCF8DA6105ECA18B8589F388FD19D4A9953D7
020FA0C680A9D0229BB894BEB9CAED9F64ECB70976C92F0CAF8E35B0CAF1F30D
020FA3DA24391BED1CA13F112D79F202EAA15A2832B7B0AC83687E7DB6BDE32E
020FAFC32A39E7E40ABBD9F7E1370CC4FE13E8BF6B5A33C8DEBF1259B46FD916
020FB1A9962D974D33EEDBBC852E5DC7FF56A7275C53F7C10D55606A5B474495
020FB31878E09B7AE68B0D700F7B2DCCFCAFFC4D60B2BB8542E69C0A0B6A1DF0
020FB7988F02FFEF7BF9CA2BFE96462C8612F1B39F64FBC69385FAD768B71762
020FB7E81286C2AAF911548B7964AE3B5D999F32D55B9047AE75316D52DB0E55
020FB84CB5F41CFF343A858535F818647D7A27581D2C578EE0DA3F39CC881BB7
020FB8BF34786673341F8A65CDB8859D03CF1FC5E97030A12216799CC5D0C12B
020FB8FAD38762496731B1EFAB5812FDF8CC4B92B6AC8ECB210EAEBFB7B037A6
020FB9270B96F327E224342BBD5BEF2B3683A017A6DD1266C526AD830B4DBC46
020FC3A0C662E399B080C66F168E1A8980CE5D55C950A83E5972B051D703CF87
020FC73ABF85C8102CE2E72760255DC805A48D5B762E6A7C33CD3DF0EDB22F8F
020FC7D9D20192251181DA934FC69AAA6986AA370ADF57F853DC4E1CAEC31D2E
020FDF305E3CEC70511DDA608E2F21B1005FAD5187EC564701E1979B662E1801
020FDF83C7207959AC61850B869DC3E15EF972DC120B65B326459931AA6A9516
020FDFC3452E2CD8646239F902C4DE539751201997135CD2E1E439C2D20AB8BE
020FDFE9A559BD090767E229B5DDF8A4A8B7F3B01AC63B3722C3A4235A8EEC3F
020FE93EC7C6B630FE336C818D68A54983C131DD3BE3257DC2797BA26F6E09CA
020FE9C265B2A8DD6E912CEA4340FBFDF0EB9ABD1B13BFC05CBE54FC10B9E7DE
020FF02A2297F97FE5E8AB31B5815D4BD8D0926F62CC8B1917CBD1C13AD1B97D
020FF61C27DC21248D383EA2EE068056DE437825405A34E92D78CEE251B98383
020FFA004191EF7038A2FFACACB788B9AEDB2BC8C5B2166340D614A1222363C8
020FFA728C3320BD2A5155CA63A73B2361EE18F99C9668CCA2AF659E03FB8ECD
020FFEF968BC06C8C9727AE60A8A81072301CCA919EC764717F2F47E177B1E89
0210004505699296F692301B5C72BA9E02512954ACC3E3C39CBC16C76D3B502F
021008EE3F22D97CD145B82AE7F87412F16E745C2A04B3973E3A453A59CD8CEA
02100A06983F9718CD9783FECC9A2B005507C3AF687E13E6D9E54C588BCB7175
02100D7D201C5F7742BEC749439D4A1963E19CCADF39D50850C2B57BFEAB4549
02100EDD1CBC2A618A9173902BCF2F7254B52441428BDD3F024216A962E17929
021016D35D0679FF89BAC9A322B41FA4965B21B18F1F0669B856E2E5428DD9BB
021019DC8B41DC4921D3C4F25B9004006755E99FF316707239D852CB6ADD6428
0210214E14E94DC8337FD7DD3CA21E0D92100B11E2AECD172E8D9460F7E41E30
02102FEBBCECD324244DB45D12442E96E745EDD770E50DE83BA692F36BB61594
021033636E7939C06BE9554FEC76449B34B316265D55450B88B754EC29F1F9D6
02103559C76694FD0B72FCBFF21D8C03934D98A1E6E7C47A8428FE20372389CA
021041D98B6357E89D410A2B2B188391B4346396EF7BEFE0F32E0E0BB5850313
0210518CB693D7738AE0617A91754D90D700BA09168D35E8FD7F63463FF88FD5
0210522EB81EB509A84583B68E231FB4877F158F7EDA4D141837C0373F7246DE
021054ABCE270689934C3FBAFA0F10063A0C0B4494D610A1C5C87671C0C0ECF3
02105E763259C11C59CE89C1F21C32C71532F393587A49F33814751910C1A73C
02105EAE56869A613C3B143A7CC1F90FF9329D15907AE5E0B865D8D82CA8542E
02106370637EC9738C93C315E16FB943EB820713D6970D2D746886E04732212C
02106420240DCF02C87A56767B3F688888520A3F930F1CDF9A4413D05CCF12DB
021069D71E8440512671D2625DFC9BC0ECD5B8F934F769718F6817CA7B38300F
021071CFED4E1F4F4C35BA613CE65BD48F70D2E343BD1D8D91ECCFEEA1515D83
02107929EF12BE5C4052B7FC0D0B473A3B3319E3979C6F6B7103F967107C21F4
02107D96CE931D8DA724CACFE564F6B4B2FA5FCE7DE004E2C11E5DBBEBAFBF0B
02107E25EDB89DA2F7556DE82E2FE65918619E331412A2775549B772CAAFC9BD
02107E4F3A4A1394E40C8E475625C275B0B7C683D4467968C9EE155D1DFAA76D
02108054293667D64A73D2B9DCA5139BC45E85C5B53E4383506EEE7899F251FD
021084DCC3183C3A14AD89EF039C91F188187CD34B140A7568B015B928702F10
0210860E7EE0994A231DBB3153393E75D0D9DB6A2192AA16F93AB5A52B681147
021086502A3D10EB1C71E7E86DF7AB4114CCBEEE8B0D59D741D241341ADAD8CC
02108730B9E29C100B6B3D5D221B599C076061DFB9D2323F4CF32D92659F71CA
02108870DAB35F1E240494DBFB8D31CC24994229DEF41872033BA881DDC0AD11
02108C3CD2E3E553880BE375659AF322FE79FC043C1A1A0B431F77A0882DA1C0
02108E378FB092E5E7D8E21F1017C56DE31B8EF16FE553535CE3D3AC2D4F2542
021093A948F91061BE959BDDCAE3F248EA737BC26D4F49BAD2849BD2C62A9FFE
021099237113891B5E9195B577DC950A1B412F9740857B31B02C2BB1A1CCBD77
021099A87CAED1B34EAEB9DDBE92430901D9C3002C2DC51DBA951E9AC3378C88
02109AFC2D7DBCAAF2EAB10FC0A02173630A5BA091266E121F9B9EB037172371
0210A5617E698EB9DD7DF924B518B7692F80AB1680E3435A81372609E136CEF7
0210AD6CBC9E6EE5D6451872A5A313C9637D71E3810B6817F9AA2E464A215741
0210AF1924F14C3F74AD36CECC7FCA67DCF5DBBEB16ADCFAEACB0880C435DCEA
0210BF25041104BF64A08DE5BE7022CFA0CF4D41A8428E0353F79A4D39AF9A36
0210C866D323F4F3E0E266F8EDE35FBB9DF19F375EA03FB592748B0D04A9A90B
0210D8FA2454DBAC8CA1E4642CADFC4676FBE9887E34EC5F80950CFC86BE33A7
0210DA50F902DC27F667EF01B812E566580CDE33AFEF8465A59E19701AEA3CB5
0210DC210D814755D49C4E6C1ECF421943A0C07B39004ED2CBE8887F2830E4B5
0210EA8461184AD013405829CFC9BF4A0248CB948A71AC385FD792A00836FEA9
0210ED2F32EA639BC899F85A31949C58A832153B231D8D2CCD55ABA0435E8123
0210EFA719B7A99070053CCFEBD454C749E9313385CF3A28DDE93292ED129CB7
0210F650618C586A61FCBF4C1012FF722C65226B91AA4F53975F3058A8A1B705
0210F6C4295B6E65432F97C88058F01AE2DF198E0EAB79E9795411EEF4FB0357
0210F99208ABBE92E11765C5C5D006C62180E3FF8BFD2D44B0BE2A4685120704
021107315B913A9459225621F06483947179A781E1987B6696A44AB3868F1ED3
02110BDF4736E0706999C04920D5206C4D3F1AB842B841F2EA267B77D7B996B3
02110D962895C73DD53C50155BA7434169CE0C698616421D3B463AA6223FA406
021111CDD5AD27756CBD9A8591B6BEB0B97D4E8FD7393426939A7F37C316C185
021113C5B94ED5E04EE1D35367AF49B1007F54A3BB88761534CA239BB4EDD451
021115DD09012253DE89C8C1B06DC5125CB88AA3D3F758EEA57FF4240747B99C
02111EBF7025B9FC8D99409F3FDEC8744D30248B2B31D9B6FBC64C5934B108D2
021120BA329294706A3C9B84AA934C932B1AD7BC5A127C9FB9689C346A5CA7C6
021120F5D299E94FDECD013927E8DECCECD13B54EAE552661A728AD1333F6E63
02112A7BE1BAEF0130FF2A00CABAD9BBB9D405258A7D31D8165187FB11462E92
02112BEE0F7D56D0DC5EA2AAAD12AECB97887A75E339B2179C0DC9D916ED89DE
02112C3DA2930332FDC5BA9CD6EEE79BAAFF89F0D4F1D2FA9D0A225FD3503FAB
02112D9C42699BD7EB98A492B4B469F6CEEBC3A08652C454A4383280FCBD852A
021135129515C661E131CA0A53F8502EBCE176723E05802F2A50CADE7D35F61B
021136CC3EE8F092118DC732B95886E009D2F54A792A324EBD92F520BA8275B9
021137B50FBEAC6248365B50FFEC9A7ACB22E73FE56A0FC71099607F64747A81
02113DDD5949EDFAB30078773169C3979800E1FF08D6DA9A0AE6D2C18D2A1F86
02113FA86B8BEEF03C2D678984D95D08081B13F0A430FF893856665AA303862A
021145D31D9447F55C8A75E4A75427DC20F9703C099F3D3BDC02D6A6482144D7
0211472775D79B280C64E6E3A3889638FA607FB10A1F13EC3B0EFE598B9EA500
0211483AC9AC66CAFF3E14E425105A988888D2387ED1AAA863FCE67DD21DCE7E
02114E1A8354A257F353D455A97FB4465375D3E3B0AC5589DAE270999AE0EE97
02114F97BBD6B7B8DBA58C2D999EE465642DE418451957C8285453199268F959
021157B348665DB53B10E688DF260F6F17EC57E1F388ED37A933853BBA7C315D
021162026A7543CCE2679FFD257DA7BBA10FEF1067FD7AAF9FAFBB9E48885DA4
0211656C29903647A7123C6778F3D3E3A3D98A3A0E733410B30CE5883F0A6A27
02116975FE8902B586CC642871DF3CA174F4059BDD758CA5F7FFB18116F65174
021177DF8E50EED10F41B5E3BCB89A44FAF5012E915ABDD559CCB9E434110E3E
02118803F8AF30C21F49EA88177D136D3CAD8289278412343DBB9886B7E8398D
02118C619CE11AA2CBAF22B08BCE92E43C6759A0E2BA180E622E6D767D3DB6F2
02118C84B3DCA5808810BA128F4A200F9CA46323BC18C322B8EE16D97EEC1EA6
021193163988697D30C7A7A5F622B48F4767B957592B96DBA32D36891A7B8CB6
02119BD02ECA25E87AC7459A9F8B4F4074E33A9DF832E5E9868DFB377FAAFF79
0211A0BEB8288FAD88E29ABB696550866CFC05BBAA2402FA05D30DD436712863
0211A309D915A45745F4E51D689CAF467241B8F2898131348A333EA67CD1E995
0211A713E3924E75F3F106E6FBE40C8E47DEC953F221549632ADEEED421B99AF
0211A7BBE4797CC5663DD7A46A31F57A04269A9D274C398BC6F4CAAA058E32AE
0211B04203722FC1CA66787BEA20ACCD6DBB1BC42CADA7DAB8909AC46DCABC78
0211B27CD5C65354D6EF3CCC4C468FBE4076135C5D42D8D51AD5CCE2BF410987
0211BCE097636BDE4197A82E9F492C4321F9C7B35851329E2104471B4746CEC3
0211BF77052E3BA6A608C11E193A353E74A3755DF9229D30146E4153337F1156
0211C145E9B9CC18AA7FFAB7616EFC2300829FE18AE9AF1F6CE99FFAA4EDAF06
0211C2D0DE9861AF0F474CAC6ADA1E779C7FDD807A346C6F1D3CDC82D3DBFEFA
0211C39BE942C25D6A469C3AF8F24441548EE51A91179ECEE330B7818AA8E77E
0211CF9B2CE6D3225DE869F4A03D94B48929373A77F753DE8089B8AC802036B3
0211D05CA36F4DBD1E492FC04B83A8EC3533EABF19770475BDAC4B00D5169A21
0211E40117C6F763B4D31374BACB5F54FD50C0945B09F918480E3437DCA91AB3
0211EA06447FCB693CDA5F0BCC6A01D13D8D1E6DF6EE64B4B612DF968F01BD00
0211EC7ADE03B3F5A040E1618E40EE752422D1B94FC5EFE9576262C3F1210907
0211F566B2D2E9DAB547BBFF56FF4E5ED79499C11B0553FBABD25FE07E77F8D8
0211F6EA1071657495C286A5A0ACD3D489742895AF4899BD6F465022C0785284
0211FCF2AC0C5A10F95C9E2304BE753D8ECE253843B256933186846A38433E28
0211FD09ECBCFAB34328F7A85C24E825FF5D12A921900FC79A71E42B8D09723D
0211FE9A417706718FA080ED5F46EA6DAD65A6BDCE0663301EC58C9FC8930C26
02120CC56582CA62A0649CEAB190412C35F0705DCD73CB8DD89487A24044E082
02120D0C5B9DE2F941011587FB67EB40D472ECF06EAD08EEBFCDC6C02954B1DF
02120E31ECCECED86C33FE4C1511AFC34C3965C1F588D384773A66AB96903617
02120FB250842AF7D6684507303B6392EB7B6C83936FAF717ECC861B82C2AADA
021214427B6D3040F23DC66424A5C488C53790DF951B8E3C1DE024EF24F6CD47
021216EDA3BF22EF84AC8587209E984638E08A9D639648883F50537022364A19
0212187042BBFCC36DAF19EC43B69F48A6515E3B745575F58C5BF61689CD565B
02121A864FAAA8E1E9BE0F14D744D8A5D21A53430CF86AEDF3C551E40251615A
02121B233C277EC49D3CDB4DD19E3DEFD11F4DAF78266F54DFEEEAAB0B3B8003
021220820896A9D77F53F3BE50BE4F1640808EB604B259EBE68910AEB0748C89
0212262725E350D1A0E39186DD0131F36A4C59D92719CC80A1D24623997B0D3F
0212274B3187A246EB01D6BB842438283EE5626B71D72499A874717271EB7FE3
021227544602485E47CE2E3D1B6D7319D7BA16432F996C46208F531B876D9AE6
02122AE8D2321A76002BC79055A632C9F07AA5E6A010FF122FA2F76A7AD457CF
02122C1CC9D9F9A911C58B901663A5C244C21530AD3AB053568E3064F967EE39
02123A3A69C0009E468E75524B5E0AB01159CC157C825C5C898DEEC7D892A53C
02123AF1771D5F33165D2981AB07CC6FFD87939CD46BBCAEDE241E7B453E463A
0212428A964CE635FDE9CB034B5D191D6764BFABFE8851FF33FA9A8BA0B6441D
0212436E92651D7584E4ACD4747D26532C468F0B0D4B9A3D1F254B693403A1A6
021257335026D06336F0FE67C03ADAC57FFAD7B53ECCA9D01DC7EA66BCF7627E
021258087A2EE97CA6820FFA6F3697BD2A59CA4F31AE3B20E255B4440274A1E6
02125DB51A3C8C241AFD459B4EC79BCBDF36004D6DC2FEF363A491B376E2DED0
0212623F70A8A21BE32516798F98DE9D330F7005493F40D0E4911632C4B575D2
02126403A99D43A347263213D9F0DC54632C2F87FD2C1D4305BBF073D9EBD62A
0212687493D723A3E21D6914817F6C2E0862F11E95CA288EB7E7DEB3C8297F41
021268D77EAA5D14F71E6E5BB0B64A4F8896C7F8F9A08FBFD7122943DADD7BE6
02126ABFB61EFEFD0335E61F72F996A6CF408D5BF9F13A41DC8048B2D887A4A0
02126D3BCA9BC3D86E3E89AFC7EFCC1EDD1E7A898791CA9EB2109A692A2E573C
0212741DCA5132199BFF0DB08DA558055F30E0780433E8F236E439A45A41257B
021274A63362593562D7AD817B77084A710B8FFD5F1123ED97080F6930FCAFF9
02127785EF22830A1BEA874F842C85E029C78B449C78347BC0378C8B8E98FA58
021279846DB55D02FBC726F7913C8485DA4B5211BF45904AE721D3BA286AABAF
02127BC863DF99A5B0C2C1A5FCC1E0508FFD58ECE9AEE18F98F01C10E3B365DA
02127E927B75D24EA7177DCA6FDE1A1047B180C4AADCA3B5732C44D53C91899D
021281BE54F1F0BD6B340D9C8EA8BB8ADFB655949D81FEA1D25CE41F20426902
02128CCFE7586332B95613435440D73C4D5E8C2D89E0ED4D26B4CF8966B68DA7
0212909AB1325509EFE0F0AEE1F8653A0D3344FB43E8DD4BA3CC3F2BD1D6ADD6
02129306E59FE1FDA45FAA08AF4D4BA1252A914F19ED024A9136F7EF6E27C857
021293E5777CC8FC0304DEDC61A7ADE7E066C268B1B66A33FF8D444416407CCB
02129427513336339EC685704F8851339931F81D178AEC55BADB273BA05EEE96
021294B8E167BE2B35F3E071F1F340F108CFE8A1B4EA9D79147EF3765DAAC0AB
0212A1A32F98085216362FBED50E77AA875432D940BD5256779D1561DE2944B1
0212A1FB43522B53EA9AF480A4354A61ED7ADF8D89F29A5219051CD950B9FC75
0212B13A72929C68D57F85B57D5A26766880544203317FDDF1589EA6605397C6
0212BA6DDB6B65CDDB8229EDC2057D2FDE7F17028F1E75CDC25188CD46D16F46
0212C2573F4D1C42BAACCDCEB1C010A7A275902AECF9DB553300BD00F29E1ACA
0212C5423C87404F9FC0626D451254B1589B657CD87EFB28ABC176E4AEF75257
0212C5AB3212E8E6F52CC03E0F7513D17149040E98985A6F37E071DA165DA2B1
0212C8B93D8FE437B2D15D8EC7F2535916C0D7871B7B6BB3CF968D5F4FF49125
0212C9370DDA1BF2619556BC3C614A0D05318AFAB3E863E0E0131341308E8FEC
0212CAB4A2E9F44429CAC4BEB1BB7213D1F1C924CE06E602D1225365E6EB36E6
0212D1AB48897CFF56A2C1B3EC567F3E5EBC210D2B604031EAB58B9CC2C812A8
0212D5949B5CB1373132CABA2BBC9DABF8CD90079AB6AE2E40119C6FA8AD40C1
0212EC1D321C5A8692D95022F6799D59287F721A25DE385798D77CA12A30AFE5
0212FB3E39B673F3BCEC5DF74CA1204642E21501FFD1C817D3B916BB97D2E916
02131291824530A92877D0D711C91EA211D07D057E66281501B92236B40C8824
02131946FEEA792AB387B851EB76BDFFD91F2DE13B9E194AD01E5AC419E112A8
02131C6B4D01EF394D5135BFCCADFB98A6348324C0891BEC880CDE1254A679EE
02131E13536823D7AE30442CC46F69DD5FF8D370EBE4FDB406E630175AEC1168
02131E52E261FB11EF324A4AE7B42E714D33682A8BA49BAE86DF9DC73059F782
0213213AF11FA87D34BEEC2BA77368DEB67C44B308E9EECEDB16D752150D809E
021328C541031C8254BD75C8DC3154398F11DD84652D17D74CC3ADA3968B3D9D
02132B5234C7F9397342078E5AB73480886344C8544B0BDBEA4A461A4FC0960B
02132B81E44A4E8138EACC0BE66202C17E6E0127C0A547B8CE83E6EBEE9BDA60
021336B163DEDCA38C351E9933685BAD01A434A099E82DBF756D58556A79E0C6
02133C01A7D70E5BDF5552DDF84868FB307C66263DBCE38EB1680AE2E375D2B0
021346F11A4ADB97956FFCE895CE59989049F82466E71DBD340265E3635A190A
02134704A3AFE7AA6E8EA0097F81938323723ACB7D0E6516B1ABDD8E1869A522
02134F055B88239C446EBB793B2DC476671ABD0EF2E8E78784F902E61CA6D430
0213576A4BD090F03F59471C59C1DD023E716A01637C4F3EADAC19C2CF32EEB4
021358D7A4A86A154E424A0262BDC005EB21B18329D1FAA8C069B101FDCBFAEC
021362D3CE4FA51167656956BBE335D4AD2CBE6B043AD3561A6F07B36DC6B896
021363FE02754FC864EB669E7063360067A65B1296DFD4BBDA673E8358ED8EF2
02136DA3979F92447A3E606193433CE28FABA169F36337DCD515051501426918
02136E23D0815194DA1C77B17E954D740E781DC6D816E328B1601B59591E703E
0213735E8578A57A92DD6D58C578F94D5E52F5DCFA3E1422F1950F78A5D2C43C
021373A755C16F4399AC2D1E8F736986577C4427D87988677913591BC4CB914E
021373D33A2F54C39E2FE0A9DED4B5ABB690FD7D02BA7D442B464223D6E14EA7
02137FECCDEFC1995689CEE177B165B0002BF7795E3D717129F336FBFCE7B8B1
02138A7BE17243F898EAF1045581EF7F57AD3CBFCF724822A0B512A2F48BA865
02138B23C26C6B5FD9A36B087DA74ED1203E91AD2D8A48C95FEB805E117DCCFA
02138C094CAA750C5283E507FEAAA1DB17A53F9BA79170BEE1F42093B948E44A
0213916ABA9CED7A30E615A05C040EC06604B1DC72EAE92434D4EE33734F9660
0213931CCDA853D2D31A6EB7FD5C08539EBB2099C64A12F9ADBDAD754954D257
021397534EFA98B14DF51AB031A2CEB643E21908F18EE895A8508BA2153FDCEB
02139929195DCD1EE95CB64D3CAED2F9B5DF38BB5C74DF02F6EF23388338569C
02139A84E6852956CF6E997B5C8EB054442346B5A6D90BC3E8EC07B669038D58
02139ECF8FBAC530C3AF90B303E3290E20C85712D73C8E8CE70B5AD6FE4C0BEE
0213A408B565097926F944621B7BF6C8FC7989AB284EB99094BA11955CA69C6D
0213AD5F9A8C258ED7B4BAB58AD3251F01D83D5503FDB02F61CE2D3925A10752
0213AE1A79870AE12CCEB1163BCD82D9C5FBEF9AE4EBED02B098A254F3AB4D88
0213B3AB756E527156AA46213CDF4EBB82AE4FE40C12AADE03D3211E2CA91D2E
0213B85977C460A125B1A39F34D274E8B9F0406B9D17088853EE15007A1E8281
0213B8909C64DB69000E8787AD0D0E726E8F571B7C9A8967635677F972EA7FA4
0213BBCF549277C3E086D0D0F3D8A71DDDA90CF06E7B498BEABBA1DEF30366C4
0213BE3C0B9B619DB034E6943973B93D17C934328FB6ED92F29674833C73929F
0213BF206DDCABD441E519A10E902427D17B7B34F710788650FA0DE5412B24F3
0213C11FD59D52A2B390648B31CE8AAF1C13FB49FBF6F1F998B2CBA4B19C4547
0213C165B747C406192DAF8D79857E8B1F69B3327B6CB344108C5550882BB3B3
0213C58D7DCBFE0618F4434ED9E0A62C7B4CE086BC9929D7155FB8E3CDEA9E15
0213C725161E699CB4D518B31B4A13F8B5638EB7996E8A9C8E3BA1CCE88B347E
0213DE20EC1BCD21F52500AFF3EA38DE74ED37DDB8148ED316831EB76686D403
0213DF6B809C6042F3B475D40DA14250D9CD707165F8DAE937E8780042D17ADD
0213EC875724F3E8DF81F40F1E9CC69E1DAD5526C4B75C055698F52E302FABD7
0213F0E78B851E3F2941998DA77B269F1A5E3CDD560E69151C2CA4C5DDCD430C
0213FBD1519CBC6629E0CF7C1560D96AE3820B39A9F24B2A82CFCEFA9FAD3F96
0213FFA659FADBF9B2C9A4FFBF65F9E7B69D19D97205F935481C445E0248BE4F
0213FFF6A5A667C6E2209CAF1A2F7B8F4567B8710C0464B1356CC9C3FA14843E
021405B74041B4E3D2AE0E1A9406C423E1334A175ECBEB3E2A3C20D39E7560DE
02140D3052DFBD0DEE585F0F892715EA71979CB867968F4646E1C16947A1CD50
02140D87672039DCE05013E659D39CEACD43B5385C4405C51AFA8F4FAC8BAB11
0214145F2B9C1F7C0C3D20C8F332DCA4EDF877FEA57571E4FBB50474567F8A99
021419F97B427C4526231D90555857C4F00F6F77DAE8893F045005B511080F88
02141B86A5FC7B3CBC51D2E6E314B86447BF779B2202D706CDE7DFE0E2920E10
02141C66644EB63CF1C49B8CF33A0FFA4D1523E38245D75ADAB56263CBB4E0FD
02141D787D29D5B0B1953BF0F310B10F5B631CEA2FE200B8E87C1423A5397400
02142548A08F70E6AB7E07C176074BF91728565783EE8358DF73CEBE4D0F597B
021426110C1C5800F59FC103822EC11BAFD896E2AA6810D3DE6C36962E97E7E3
02142E4A7FA9D577738A35F65FE679EEFF38298B84ECEFE9F07520AA87865D45
021432A69474FC27AAE0BDC3FD4945260E3F289EBC04A90F5EAB868D5553ED6E
021434CD23BC2C2BC0CA16B6C7698C50E9CEC28B0C99876D889F5C3602BD6899
021438FE5BC3A84B25067BB49F5EBA28E0EB8C0881EA69F38DE337AF6B51F54A
02143B0F631B5A7A984008780CEE5C856E45E0FC198DCA5391E9A1BAC11F24D7
02143DC865DB222AA5EBB5C64D3DCA9C6CC84CEB59AA0A50500A4EDDB8111033
02143FC3837D53AE45B2D41737364506948ABC02E801AA9379DACD9029E2761F
0214464BD0CA8EDF227EB4966FE6642EFEE2D25216E91C0FB8E68FC4FAB346EA
02144B763581DD9ADC693225AC8D1120862A730DB2DAB2B5CE61A65B5F519404
02144BBED4429EAF201A6D0493817270E1190B794D730426E8F0A5897233B1CB
02145409689DBF8F9C8FF54B70A34E6659239200648FE6B24679D8B8EDF2F47D
0214578B8733516854CB14EA858F729D5F55FE57AEE4D706748BE08CA818A7F8
02145AFFE67551AD374BB7F68583E3EF67181D2408BDD36690EF149F8F82420B
02145D58DCEF694B6B2CDCFBD94EA7BF02F42CE1595D9C4550FE01B6688DE05E
021462EB7B1F3FC955000A51D1CA737BC9EF70F4B54A8452A9703DD2A3533166
021464CFEB81DE1BE9DEBC21D2D60154E52E2C9E9F40F8553AC66D6BAFE3F982
02146C1F56D6CECC45970D86267A278BC377A13E4E354B120F2EFA750DB7E854
0214714B37292D2A55E131E4DC8589A63D7C0F2DA4F22C63A1CC6639A31969B9
0214763BDF6ADC0E55CFC18933DE2FB4E58916F34515C3BC6E98EBC2FEE4C419
021476B9AB2988C4F67CB20D937376B38ABE798D2D9667B688F0D94B0B9A8C43
02147B41B29B96D6B40524C1AE452BA905379786C28FC0AD85EA7F2A123FF35A
021486EE55854F61991F92C51F0F72FA0C9699B595C687919C222B3B81290068
0214879A8104E54324BD9F347889ABF56C49AD524547BDFD82D0AE5D3D389AB8
02148CAE09E5B182A149061ABB53B2DF4C9297E286131E4315AA64D2FB83818C
02148E9BE1E28150038A8D0D0AD9CBACE11250152FDADC47D491EB0306F07847
02149932D03AF4C052A5076E59C0CD86B835691403EB9A243705EBAF54A66611
02149DFE7FBD62B26654252940B22F59F4468A490D684DEAF86CCFE89BA07D06
0214A93C2074BB80582EC27BF74373B096A25ACFB07C22CC975E0C8F650232E4
0214B223366AAB453D459F2D5381F44701AAF53B3EC29573BD3254A64E56A93C
0214BB59FF311B3D8AEBBC332451F4A0B6D11F28C21FDDD3212A987238D1FF7F
0214BE9A95EBDEE4B21E3090BF6554D403F4F612D66D0E4F795DEF7DF4F0B9D9
0214C587DBCDBCB54AC8CD91D82610461C543D391064C99014AA51CA6D2840DD
0214C763E281770A73D8B50BF5811FFA7B9C8D2A4FFE2B5FEA824D2586EC2DEA
0214D30187A309569A93E1F85EA1646FD932062E21E19AB3FB75463C14D08FA5
0214D3608611DC25CD9FA5C29BE39E0682EA70B151F363B19F0959C6F420D828
0214D44DD1275D28BE23CF9AAE45A0F35CBE98E1485A59B6F9BDD3E233DEF5A4
0214D99B6444864AEBDF4679F5B625A036A5DD201674F926AA5D89CF9CDD79DE
0214D9BE6C1CD7C9EA9DC2F19AC57C5BEE530AA68DD0DDE6A9430AAF962C22A5
0214E4C38C880D052C4942D1024C3D92DD5CCD77EAADEA105BB1DD6B1020360B
0214E8F61BA284A9944894DFBC102452E1A53D5490FAED901C40704D2016C8FD
0214E9252B76F777392EFA1DB2DA975BFD9FA3BDD5B3A9267ABA2968733B3694
0214EC151905C9E123A653F11DFAFB30EE3CE4C4B815764AA143D99A0827F49E
0214EFF7E5196756F50BFBEC748940345DB2B2DB057988176ABDD9AF8E4EAC3B
0214F0411EBD1C0C853EFAE9E2523F052C488255AD64101564B74D46871EC4C2
0214F17E2654D98A4FF31F27C70BCA575E939D2776ACBB4E7809C46C8E418DAC
0214F5F20100971E3CCD2D71AD9CBA6CB7F08A4C79006E8FF898EA5EC06EBB12
0214FB0DA920C1CC790967BCDE779FC849FBCE5A241DEB763DCDF4B46FF1F43D
021501FB1BC39F55548F04C1056B971C91643FF655646C390CF46B1890C1DE3B
02150ECE9E2C6E28292D6590BFF4A39E08C08BD1B34FBDAB800F9DCE8360EF94
0215113625A04B823735B42857AB07C1DCE775E0467589B479D1022DD7AC34DC
0215154B22502B841651B77B0F1AA3FE0BBE926CF7E30DD2BB648299AA1956F3
021517A757901A5F3237CEAFD398DDEB7BF849CDF5867FF0B1A1FEB3232C9F7F
0215182E1E005BEC8AF7B6D7E0171E6F30989AF990A012598C51D662F0DE5199
02151CDFBFE09BF74756D44CBEAF34BDE74CE0DD65776E019FCF22FE19AC4417
021521DED7A85E23AEDA9AEAA345446F842D16B19BAB9E0623D954F9FC4EFE04
021523321E59B23412C6BD1C3E32EDD4B52CA1BE73B55BF5BA611AAE8250272C
021524A8A32AD44657DC9F542860D76D6F11E5A9E7712954ABDE425B9445C170
021527920ABF1AD67E0C543276197EA1E5AB14441AC2B1A6D0B2F308536E35D2
021531DE3DA028502A6250DC85FC5BB8CA7C731113BAD8E29F2DDEE3C3108472
02153252B635554B5FD52C1EACA188290C25E89F60647092C7B6F9BD6566EF23
021532C331577FDA21517CA09381FEF896AD0D64DE8F7A2EE41C35BD75A4CE6D
02153535B5553DBF12972E16A2579D021B3C765A484F7CBF84EC5BC5DA802FBE
02153B3D0E33AD9DB9B39492735235B9D34DBB327326C06327FC8EBD1E6455B3
021543E246EA157804A1236B8625445A97400E0CA6B0F8DABF1ECE1275FDE5A6
02154CD04D7B5490E3796CC61EADE4E0E14C670534789AA5664154AF7180A1B5
02154EDCC371001A019B59CF7D9C85F046F0A3ACB3A9E18A2B7CE7A7A9FE6EC5
021553F1A886058A222F2383FC8C39CD1D8D99B836F2FD107DCEE19857CD5E10
02156248277CC645B48E393F7E4B06667D7DF9653C529A3BB4D8BDCB1642114B
0215649A9434DC3B3BD5CE76BAB1601BA9B516574B01A3D55F7CFE1590B8DC49
021568EB3637287DA89DCD66B1137850408E00B5CBAB16964F9BA435C6D8ECAF
021571BB623DE6EB370DEDA98F948558923DEFA85E07B153C90FC58EAFAC7E17
021574EFDC1CAF5C7B47D35D86FA40EA9F580267631F7E44BE8A3EBC88D00067
021578C9D5560524DB571D97B617CB94A2C4DD75377C642C1DC0889C79B6A328
02157D1D680EC8289865DB5254AA3BC2035467AA257082A2135AC6E5B67EB616
0215822EAA6B99927B838111DD190E288373BFE6797213C93791D732512C318B
021586C6A14EB660C8F2431DB505E523ED42C217C4D2E7C62E7C5490935B0564
0215928BDD5936126D339AA1653F9C2BC769F0DFC05FB8606E0ABBBA7B4C1F12
02159675FE17387EBA667D48230F564901FBE6E62A6FF59DC14B88F674164878
02159B212B1EDFE58790923D1D6AD2E5852C6EB8E825738E7BF05B1996013CC3
02159B4C3B1F02B2B5173632EA55D4E1D4A419F3E48C0ED77D38D3E4235928BD
02159E3E0A12864651D4999D0CD87311D8074A72B3527664B63C86A9647E17C8
0215A4216475E292EBE632AD4F69C3CE9F157E78169499649EEF4B5B7919D13D
0215ADBBE8651639D6E2CAB8C8A0D45B9BD98D972052449A0CB5471A0CA64FC9
0215B3EC5FF12BBC2050DD1790E10D052490B577936775D9B99DDC3AD2D475BD
0215B4170A815D25A315FA5CB8D10EEAD15D91072DB1FC0BCC7E326A74C5E07B
0215BDA39CA43395A6551A76F242BFA8788C465EE3E5D2918900C9F2C592B847
0215C092CEDBA757426A3B998A20AACBF334EBA053DC4EE130D399506670AAD6
0215C9DB4BC37378647A292A7059A3CEF536AA5FEF909A486DCBFA602181ACBE
0215CD41A60C04BF9065A7FA3EFB8710993D503E46AE2713E9ACCB7AF63E3127
0215CDD7D0A9ED2A9BF274A49CE79F5D93916367C025A31241CC6D3B2079B14C
0215CF8840955D2D7DAFB655C28F0725441101071F47A817FC853D6727F68914
0215D6F33A62E13FB7DFFF8049F48B998211F25946D84C1C8F7E57ECBC860CD5
0215DA29AABE6ABD6EC0EBD1C3C85BEBDDDBBD9AAAA371F5158F8336397A1535
0215E1B0AE58041F60E3A946CF3BA52225F2156DF4F8383E7490B3D59BEC7608
0215E228800D884C69AEC5D841CEF983248F815B09376DF641498D065AC8B7F0
0215E730FE3CC388CA563835F2C31A9FF21E4B682715D51FAA7060E8C4061D28
0215E7ACA919F0E07BF91315807A872AE0F0D1444F1A4761649B5EF1E6EBCD2C
0215EA09A78731582420559BC55C3793863A4D4A6FD1C1BC0A7C93109FE8DCBE
0215FA0A95305DB2DE990FB819E65D96B6A930C4FE9B858F98692C973501A2EB
0216093DC2C16659057270B0BAB589AB5128EC269A8ECF7EEDD0CA14E78C523D
02161220CB26166E0FFBCD479E91560497A3FDABD681319BF09391E2CA30A514
021613C64A95D04999388E0F774D9C7896CFBBAB3B9C0BFC0CA070B9C1A06AAD
021613CDD046C711F3841CDDE245C665991C2C6AAB34AD7DC838E2AE13F72544
02161B4E2DD7C5EC27B5F685BE2ED9D50B75959AA173C47E40FBF8868B709248
02161C87447718462AC5ABF284DAE62F42BA02D9F0B032FB58E86E33CB829F54
02161F703D24571F4DC1B02DE730EB1913477E631DFB81D0019E5DC2A9215716
02161F8EE698A14174F0C6567C941E1C55A3E16BABC2862082E380247AF06D03
02161FD8474418E291E62C27FEF719465199B4E622F4C80D485186456809B886
0216210CF3294F2A2C035D896203154CD32B017C0BFDDA97F8491B95A1B388F0
021622FE0D90A12C5EB551484EB844BFDA570CDBF0EE27A41701348588E76A0F
021626A28D0B0E6C0260D876AEB9F8166446F163ACD62E21F2B0879D88085F3B
02162C878D079AECA20DAD9877183ACC39549C69830A5B9D76597DD9000D6FDB
021636DCC21C67B8D2E56088BAA01B35627F81DC9C829BA23116AF5A0AAE9120
02163AEAB5FC34ED19D03616BC442CEFB7D216A69D4219599BA050FAA99D2B95
02163FACD845E9AAA3BFDD6FD8CF1928EFFD13C5302845EDEBEF3452433CA43E
02164060FB78500D2DFFF3E2FD1FAEF1D6B482B57032452D7B0BCE1416C4B708
0216420F49E5ADBE9D2AAD67929566E80F5D8CD23CFDA32DACBD51EAA5EB1262
02164428054AF27376A5A0D7D22137ED3EB9C8CD7D1D58FF46447826A2C1C2A4
021644B357DFE87AF4A84DB99A1FA3F521371376FB956A37B4E4D58D024E5D93
02164A384C79B6701539FE1D25302D800EFB6A365F48591625189FDFE78CC0A7
02164B40A0C42B75AF3B88EAB7752618BAC98A99B851CEECEFFA8B41E52B7D87
02164C60DC9CB7930B0B60CDB46B7576B679F7464947FEB111CD2447A468CD28
02164EE7580C3FB2373FAB8ED30A5F840FED335106DB4B3CBE8200F0333FE1D5
0216501F8E55DA7C395A7DEE8F07957D08050486EE28409503244CAF1F069EC5
02165ACE85090AE3A2EF57113EFC8B61415FF529CA6B2B14799BEA130C842D24
02165DC10CABD5858422C9AB4685AAC566AFB0CA1DB6F28CCBABE8CE28E74815
02166152ADB62584146355947E256354E9AE51CE143500C4902397C07229D711
02166253BFD6CFF6D866F4656F6E38B737A8E4D087AB752CE3C1EE2707EDF774
0216650A8A0E6CDC94AD868D0270E4801D9AC2AE56E0A4AD9A1C2DC5DA2DF383
02166543ACE2A207457822D1BDF62B2D1982F551A40424B6F633191565D22AE3
021669260FA69E174B1589FAF08D5F3700F9E94F2BBD33D85398BE3F3C59910D
02166A91F728C712DC7F50F0B70F91E379B05532456E5E9701863B0FE409E8A6
02166F35B5BA8046925C805E6E9DCAA97316C9897461D749ADF75F08E0E0F286
02167297138AD71F04CC6535F49A8842EB9C81B649DE3F671DECACF6980F3EE9
021672F1375737234636D90081296C571DB726C21BF94D5733859129D5557C7D
021676E001675EDE5B097B627E55C8C11A3ACE496F656A9C7607A439331F16E7
021676FAB8C8D862727EBF0DF71A1C06FC03D1534DF23D64F7A01CA7D7B4A6C8
02167C4E7EF874CE237414BA73715CCAFF62AD568044D5DF62FC16CF9E6F1F26
02168098CCC17CA8AF15AD51A0AFD5071D924D0B94A97BEBE1E59184BB4C0A7B
02168905512334CCF485D95C35306772CC21C98B47734D87E2BDD705239E395E
0216892733CD1206FBE1164F2DF808674ECB9109704258F45E483F46043B1BD7
02168C680F194EA8E090AF32C0D8D0E462AA36526FC4319068069E660DAB8C20
0216919656C048CF3F5C498C7BC023D8EA291E55487E6ED49DACB2056B156ED7
0216973CAA3BAB1261350080BF419C87A29B0E8E06B75C702C643391C464FE55
02169B53CE676DC32F82AE0DE68AD8FD3741F5D2E0B2B0CA1F201CF265F5EC7A
0216A1678764D092B1621199B2231BB2CCC469735E71B4109ADD4599CEC2AD2B
0216A5A127C635B5EA5147E7693C16CE98674FC29A56E05888D849077E893418
0216A94B1533142156B7961BFB325F8293ABE7802006C73C965DBBDCDA3401E0
0216B5E98291A1D2C83032F00337D3CFC26680236838D3099F09F0C3B029FDD0
0216B653EA300BB06981507A6D3E86FAE811AB6A80360C7597C9512718D29854
0216C31D7C6CE16ECA586022B8B9F88B567763D7E03E9611150B953F8F33FB81
0216C3C852F16D2DEF051B07D0CCD590CA11D1040ABBD37F8680710EA6E45C2D
0216C6B2EBC51D2587B2783163A57F337C70F6F16CE3481D4BA7720173077945
0216C6EA67B05447ABDD020D67ACC7BF9C7A04B5E932CB956AEF7BE7F3AF74E9
0216C8D8BA0ED3A5869FC706480AAD14953CAD52AD0EB8BE2C03AE981FF4B086
0216C933FF7BB315B4650159973FD8FC67564AA554E80B8C613793DA51DF8670
0216D1A08EDED9F03A9D9A6AAD51A0CA249F65A722652CA1A3A8B8650F6D6AC0
0216DE75A2851A1085FC5E9D26A6A084DD6FB8A7F8424CC5D8C5E5E59BD00A69
0216DEF05D8FD0995808BFB6E0308E27D16032A714C261AFE4F3B0344DD4D9B7
0216E3A6C0541BA9D7EF171730DAA7401EADF02923455E30E29611DF94967250
0216E887708067C0CECC58CD043DBD4FB0F6DBB834BAC918A57F50F8DD4B5197
0216EA09FB8A9BDD7E74CAC5B5F8150B5B691313C53159817C78B17ED85BD0B1
0216ED20A272E0E3C47017BCF3F0A5C7159F534476326636920BEC0B2D9B4A51
0216EE5BE1FE672EACB7A6317A48208B7EA167138B81093B28B9EFA8953EC3AF
0216EFC4CF60A2571B1AD28871B9854808B8486146E5990C7394033A9EB2121C
0216F140FED6180DCC2C97F4563E69A461433995AD02BC6333767BE98130D6A7
0216FDF410457306E436A8C074CF6637754469A616BCB47D6FB4748167CCFB3F
0216FECEA194D12538238FBCA8F73518822D096C01CA86DB6C0931CC21048AEE
02170995F2DA18CB0D15543B3A242FCA0E368296BF691BF68A2FA33B30DB66BE
02170CFAC22F4F254B5252D7F39C2714DC08E811D82886130483673B79D10359
02170E96EC24B6644E824EA442F22EB84C4ACCEF7694DC438158C4CD11F08F3A
02171081243E8A51EACFEC77D8F9B34A4E0FB2B4CAF629313965B85AD7179388
0217143389C5936A3EBB378127E22A0B6B00E9707AC39498CBDE93561C884D0B
02171493BD627978EADF60CD63D2DF41CAC370A6F8137A81979CFECFF582E269
0217173C761DBDD6715B8C9EDF0DA2131B2C52264A18A82FFFBCEB38CEC91D0C
021718E634C8D24B49DC4E396A091A1453CB540E991D9564A0B03B3691C5AB9A
02171A1D9C6D72DDC06BCF4D25D7B9674E900297AA7849CDD06A815BC574C2E2
02171F1A36A4B54BB9EC34B534C369552732E610AC48C4F04F577D2104EC097D
021720A50175F5CC768EE6602DCF8066C796F1EDB3CF9878436E685F54633C4C
0217277F1AE4E335F052420D91389A6B58D5EE383A25C265C6E9A9630C4B4AAD
02172A86E870874DBC03891FF2E93FA061E1F7D9A472D90920FEAA4F16874D1A
021734439D87A3A0B6608B14BCD3926C583A12DF6C45A520A43C77FF1BF698A4
021736160B2D15702E5FEAEC117B92544320B0547966A694DE293856C060DB2A
021737A06BBB805486190B7EA13A95E2C136C039A612F9792295853CD7B6B7A9
02173B1869FF2292BA35AF4FDFA8586C53691CEA888DBF7ACE9CF23272657BE0
021749DC7A2714D67A90016F91D4E8928A741176B43BD4470333CAB916B01C15
02174CBCCB4DE47D64426D5E0D0970963F04DC0A306B4385FB3ECAD314363C93
02174D2B3DC129E8ABAD7A8FBFCD1ED4F4C48E8FB4E4DB3C69C70831DC6246B7
021750BDF0F1ED47B669687F22081D54FE4DA0B10A102F01973CA1706E3CF87F
02175175789BF6C5FB7F49CAABA76F1CD1638425A7629A38D471B015B74A9982
021755F3DDF4827941AEB10D3BC49BE90ACF8A04C47A23F4F31E0BE14E96F3D0
021758AC7D6C5685B2F15D870A7F5980F7F6D4CB8BFA6EF907844B360F58F664
02176339DC3FA891229D0D08641E9E3804125B8DEF9E95AF945419D0A0BC17C6
021764043794572666B6CA25C2CE7116642764E9FAFC91119325E58DEF42388E
02176C8E00AED507F0A5606327C09CC5651658B3243DED667F4BF9D845E2FFE5
021770ED1D6E06A922F650B71AFCC5E1C0B93D1608F0693B63354EA7ECFDEDBB
021772311A99AD5AEFEA22537AB25CDB4C5E31D559F33AAA400E83A41A30F69D
02177292485C5928CB8D1AA7B7B7A6629979A961BCFC38008942A81D72BF3529
02177487906E099156671DDADEE830A64DA53D0BECB7D99B25C8D0FF69998C2F
02177944A142B26B54317C20D79D1507205133FFEA320626C931166EA252D5CF
021780CA205AD0E4E04BDBF7858F0567BD087A4FD7050E85421DF88EE306B459
0217814515AFC74B1EAB73220C317114DCB7AF15B6DA761648C5B97B9AD5EE79
02178539DF42EEDFACE01D59FEF2D3D87138E3031751C443254EAF8C2B2F29E7
021785FF5F0E95B475ECD062FA619556B29F451DCD8BA6DAF3D94A69C8D2238D
0217875A57C3D95D6B8CBF778F8E120C2774BC90565771770C804DADB77B06F8
02178C1DA04FE4519C6BFE31F20D0492B4CDFEC11502BE2CF53938FD297502B9
02179055217499132154E4060988C8B72534F96F0FF51C35A8CB1B9ACFA115AD
021792AB236EC18AD43605DD43F24FAC8633E4E9B381D9E8120B6D61DF3EB522
021796F51B9366ACDE5035B0A102408119205C1A8F0454C87AFECC7EF2DEBCD5
021798D6B10A28C54046DDBB751DD8BC8638AB3A9689C36134063D1D015CF4E7
02179900AAC5F9B30EA51DE30F592BB790DE83C7886AC43D0B09328CDC0E414C
0217A3D899A817C965F771AFA274646A005AF39A8D009B8AA47B1F3A5EB34B2E
0217A81619D833E086B711E8A73BC0543FB8B57890416D2C34D35719783834CE
0217B8BA9C67FE1CA5A6580414CB6012EC75FEE7454E0B3C1B9C4D181E2E2E61
0217BA5AF980C9017A74D113ADF085EF5EB044499BCFD346B6975F8EE308770D
0217C449DB32771E9DA522F4D7E6BA8E2F018FAEF19B52C96BA989A2DFB85278
0217C7919B7DB0E9839A977DA452008E5D8B2A49A2EB22E90803D81CEDC630CC
0217D6C38FE049062901D70202976F5E548B7CD701F4E388B60372AFABB481C2
0217DA6458D7E8A15CFD07A07E420F86DEDC976EDC13A3637842F810A2D68236
0217DC9454C6625A52179D1F16DD0E7E35195CE3B0209E8032D233A362132FC5
0217DD9C97E5EC737A86E6F273A4D86691A97C08B82365ECFC04044B5903F0CE
0217DED4123F6D49FFAEA4400E3312889858EC1C8A2C9D6760B84FA510A0E8FF
0217E1A2E993A81846210C53618FCBB2658C77519CC9029718D9F30293158B30
0217E3935AED1D62976D1C41ECD559C970D683C3FFB66B622DF222DC715B1FC6
0217E9336F8DCF20916515D1357557DDF50FE4D07F8161C841E6F41D06885BF1
0217E9B62F3C71A082D5E0B9A537BB545A8F08E6FF7183429E8CFD3F5BFF67F0
0217EBDC454E598A6B66432FA405FC16EF9B58A7C08F183C2CFE42FA99687A54
0217F498624E6D43689E158EA4DAA98CCD90C89A3E43F11686CC14CB8F1A453A
021800A752523FA7CDB85EDB4B64E3372673798A8A925B5B6F30EA7A589FDEA0
0218042E463857DFFA51F2FCC03214E4FE4596400E2ABA5D6A18169A847477E8
02180C4B4D3E15B1742F3F0DBE805AB37F907467EA6B4BC97B3660FE0D69672D
02180DEFA92C3E927F129A01CCF8D3B141CD17EFB3AF0B0C7372B3D486ADFB64
021810B0D5DC59C8783AB98207279443848ABD032CAAE8D597F8B35223CD4DE0
0218129494D1BA1EB2F4A73B4B3F5CC27B6327EE2BC037B9A2AD5C61906BF95D
021815220E2BE088FB0F0E76FDE5F8F096475E4F07AFF2F0807186D99B67F405
02181D083569CE9242EC57044CA8A27C25E2DC2C77A78E3AD05E0618D68874D8
021821BE60EAC89B7527FA6F4B9B3FAFBA6A370490A271BD709E0FB76FC53D91
021828973E92C3B0EF3C6B336B707FB5C264A8A7B2E939E0DB2E9E09353EDBDA
021828E394B808E7AB30EFC1D2FA8C0FB5D3B0061DEC1577E7AE4C888F26BDAD
0218295758B4B6DC1A08EC871F007D473B3D87B78BEA420A34EBEE840EEC5169
02182BBFE85A52295C4FBE9D349FE0571B26C8F49101009FC4A67B9D6133C9E3
02182F40CA58E335C7CC16CEC8817B93E5A9A44B1AFF7212151DA2BBED27BA4D
021831A5C3C6B1BAAE9859C93F0D35B84453E8A965954DB5A2368E5A7F88B3C5
021835ADBABE908E952012B59A9CDE64CB1CC8D8D71FF040BCE9A824E0CE696F
021839D573D0CFE7D3487AC7BAD56CED313002732B1FF7A25E7FDC7CCC6C99D5
021841D7053733DDABABA4475FA25AEB37DF2E00882FE02FFB199908F7500655
021845F4ABBD997664542B31431611E7E64F3D293694B6FF60D4EF87AAE30396
02184804D065B1E4F60F28954888A4CC264EDF4CB2318F555995526460FE41CB
02184CD3854BB4880F81EA6EAD3FB3EA1FA3E7B5FD4129DA93D3E72A320998B3
021856738B1681D07BFCB5E2F1AD3FB7D2D4F61C4FC60C677D0F1564849EEC20
02185784135720862E079F87320CA7CE54C3381324BDF35D02E68C1B772D2576
021858E904F9B950E4192643F969E80829D5D9A2B7087F6DC1C31815E3AEA812
02185E80EBCABEDC02197E429F7AE23F444A1E0EDD52C34B3D1DAC6C0418283D
02186876492092B2B47FC9807307F93AABDE0484626052B670F4ED98FE87017B
02186AEA775898A6B47385F50C6284E13CA5EDA37E5514D06B5D0D8BA8A540FE
02186C2C35FE96948AF668EAFD155F8C021E8C7B958389777BE32271B11AF225
02186CBA52D840D207F0F2D27F723241B7BB0EB6BD48C21BA91956DD42EF8329
02186D09AB088CA4332D5B268805AA8ABAE3714B9A482D5F3B07131C25C8C832
02186D889B845278F3EB9FB5D3CB3640A12A1A8F629CE454439CB9B86385C5F9
02186F066C8229B4AA7E19F95B86C725216FD0C67DBC194346F127FE0AC23DA5
02186F9E9C10B8695FD9152A890BA00A0F33B9A349DC2DCB4CCD32496A66091C
021870AE61DB72D71D2A9657AAF089B1F700FC5BB27A9FF0799549D3BAA99940
0218746CF9C87B5E9238A38226DDD0A1A26AD4979248D396F3E324D39C4E0D74
021874A15D64C46D456BD6F7D3E3FCD8F40A38D0AB622048B988060803483232
021875DA90AC18CFEE16041ADC5FE7813CA5BBB0CA692AD4C0B2EF4E1511B1DC
021880664D230BB587B10D10B4CCA20D98631A3CBA52C907E04D2D0E890D777F
0218826FA4D79F974E223CE8A9A6990440BB8EE9FFC43DFAE829DF487E27CFB2
021883E4890D3CCDC09EB3BBCC8C68DAB861F57F81D1C5DADE8ABCB08E313503
0218853256C5D94D8F09E570638B5FB550DBBE4FF3ED34CA8187A4B8CF487135
02188B094CA28B6E2CE8E00D95A0BDE446F486A256B323358158FB710C997C2F
0218932312FE323F7BED1D6FBD0BCCBA38428955357372407A171196A3E9AEBF
02189928D32442EA4AC17ED0D55151DAAD15FB0DB1E43BD2644443283E6CA6DD
02189CBD94260AD9371350E339A24A5D7EB282C033502C72EAE7E2E1AEE98A74
02189CE8050EFBC81423F9ACE371A7951637A90DCD2D5CCE11EB2A1E175718D7
02189D03B9A57F61AD3BF1C2B3F96FF5AD9F98E192118E027FB1A9D498B3AD1B
0218A869712AF241A86C1C14B142C6D2521ACEB3BB329BD40688509B84178D36
0218AAD41DD4856AB8A1D9F1EECFCAB58CD483D5965CDCE27F255E385EDC053A
0218ACE9E718567CA65E16B992A1BC604FF98A5027EE555FF8B0921C8BBD8E05
0218B905231CB1C26C5A2C77C7B245509889C68325DA226D5C9CC346485D5F92
0218BBB96AA9A637F8B589CE51FCA7BB8806A2276A1C7150439A1A4E091862C4
0218BD0250CCF0F6CEF40A45A952413250FEDAEE622D2488E4EC096E0886DE83
0218BDF2E9270719CA3982533677A321EFB8D51787B651E1F0F81634554F2878
0218C4005732241CBA9B4B4F186D67FCCFF4DE9A477D7930210D21D22EBB9CA6
0218C5FF52DF9E262E23861C0B06DCB1EDB595B90306CE8FA5E3506DE58F92F4
0218C9A53EB74B2B3317BA4968D160739D1D5ED5C77E155CDE7B4B2C98600E57
0218CE002C7C5D15F8DAC918F27EFECF7B3A373F540A62F06527409319FC422B
0218D62251007B085A4944249B4C3FF3F01C1591594AD5BBDB068921FA9E535D
0218DB197D5C3971E9974DB4B30C3F8EC0E2B3D17F5D9EF13A653DD5B7A9B085
0218E64A1974E3B3EA5E5331CFAF7684D3EA7888CE80540B788842E161494B66
0218E7BF1AFA36E8BFAF1861539F8FDF9E30F960F120A32A40E6ED6501A136CA
0218E857B7B801C64144A7009FB4DC8512783A0F18A9AB259134E9CA47D31ED3
0218ED3D3BB0A4DE67DD03D9B9FB88B80344262DF1C30B44E16943F6E2FC60D6
0218F5B13E337B37509686E2DA8D616D620851605485B8EF806AE192B16C0EA0
0218F74C7AF86A119C1B6C5FBA452914E5826E2DB23C125EDEA8966E7331975B
0218F93652A0329D1D30EC7F2A2A560AF3A79CDF09F7563A1CABEA8804F00F33
0218FC1E3F7959A0014CB1D35B2C6A250805CCF9F458E9E5A134C5B53926ED28
02190B973B03EAA5C0ABC834E6552CD82088384965C39316997E6E1934267879
021916E501AB5715F424EA911566DE8C4BFA44B7BBDA238C48CEBC38B04ADFCD
0219177DB87DF3BD09CFF9C77EFC462900DED660068445B2DCD017583B459001
0219199A1620BF15E7E35B08B412AE3856701FAD76A10E722D0D93F379BB6702
021919FF90C5F52CBF98B1AB7186F452330797BF0287DB0DFB166836129BAE1A
021922996E6EA02F3DDAD9FC14EF72240003ABB7167CC2B522ECDE45916487CA
0219287CDFD68DFD717ADAA450765CAAD3B1446D92B5FD8CBD2E51345ED472C0
02193018EAB8CD80F9723C98720981E279CB61A632D0BDE86B566EC68F9E5B40
021930484D0BD842464330597BE0FD3714D0AFB34E2D0CFFBAF93279467E6E21
021940FBFAF8BB5A191005D960AB95D2FC51D5FBB6BB8A2B49AF35317F3B719A
021946C6F1CBF22F66596ABBC9BEDD9196ABF2CDECB26D38C5574748C285AA9A
0219472B6B124FCA4DFF413D2D21D041C247057935DD2002860152FA086E1EB9
02194770D15345A8320059E844E007BFD5355FC206EFE3FD99259BBCBC3350A7
02195154927AD72DEEE870EFB7AEE4789B457318C17F14DAB88A7E201435FDC2
021954340320015653241CFCC0F1F6F4561AD536632FA468E2E1F6F58FD07245
021959522BDCC2B83A04811A6477E98612D52BF6CEE26D04CC91ECD6B73A4C11
02195DC83E83785683766226EEC2FA362C54DC4DAAE2174A749B2B6B3D2D71D4
021960002E8910FA1BD8C72D952AA0CA5956FAC4EE12C3407806E9C937DC37B5
021974B48CC8FFD0890149488D9DA418DC6C5A5C58D480719FD4E8D8226AB56F
02197C08ED7058E0213E4F8899CFC3A8EFE4592421A77A17348BAD441822C0A5
02197E04319A3264E6CED40761A62EECA62217CC1B81F27332EADF57DFDD60EA
0219890AF143C6948B70879712FA3645B4835CB843E97AE6DB99746D9CE82D0D
02198E06E4A8F1D18E58B5D801B6CFFD10ECB1BD4D749EAB37EAC75D74E96DA0
02198E9642CF4CD6868D031CC44DF1A903910CC68CAD8BC78F2A31127696AB44
02198F50B16791B37FCA50F6142ADA4A2C47077918917AD16E29526E66C08A9D
02198F83585CE41DCAA296C5304BACD73D0A325E36D84CCC33BC647C47658ED2
0219987996983E28B69C03AA00530D1D5BFEA62E13362DD15BE241A2EA2DF9F1
0219A0598C26DA6676EDC7DC24A39AFD5A13907AF57523885EBD5431F2CE68A5
0219A2CDB12646F8449160608DAC5F48B91E50F4BD9742025AA6F60D1517CC27
0219A52BDE204B0F70EADB2373A186967B2080388E4C6FB6FF908EC72647543A
0219A613F29389A808FAA5415BBC48B899ED1B103E84588B5255C228B0C16969
0219A9314B7F910F61E3C0534F88DB308F6A2DC91BB0FE84EEF9652BD14932D3
0219ABED1BF5FB2E22C3744C4E49A35FA1DA5F2213A153FCA1C554C8C3B288BC
0219AFF81C0B176BEF8D3CB8D0AA2175FF275C9A2198A94D59DCA1611F629AE1
0219B2B198FF93BCCDFF41F8B09082B4DD3FEE3F93C1466FA302218D42638103
0219B4CA4422CCEAA3D6F46F2D124167C270E574F9FE91A8E1F296BA9F520356
0219B6C3B46BFEFB6329873A82DA5B54DD79947F85CC18CFDC0B579A276677E7
0219C1740FD4D96DB9CF2D712784E207A6C8CA041F784E2F9740FAD7BE97B36E
0219C31179837703A50005970A83067C16FF50246179168EF38337719BA4CCD1
0219C4F91DC47040B816C4EB1992CFF9559A6651F906C82FB28CC0F99F4CCDDF
0219C844AD4A1894907A47B7051BD1961198C565B5A623AC6EAF0B6F3416BB72
0219D1D6B95A5D07852E5D4E10C24FF21165099EB8A8A5AD69D45EA8980D47F9
0219D2120DC6E04C2FB3421E3E909F2B24C613B3E87CB8FC4A93175CA778B8EC
0219D4A7F719F160DBA257CCEDB064DB35C4221F300385595A93C765EA6ADA90
0219D66CA0F669935E2C56DDF8DC8AA4B46B17EE4BF22F4B0AFE3A31DB532424
0219E8DD767D01967D96BD20304CFB3F61D1A15A466BDD994480CD7F1D48C154
0219EE18EDDE1F6C7BE4EB6EBF24C53B89A365979F6EE1299373E241D2E45080
0219F0CAFD45FAEBEEAA39E9D63FCEC401974650F21BB0E3D0714045052D6DC4
0219F971A298ED3F5DB3CBD75A521A6C24D5D4095485B8DD439A469BB7A3A985
0219FA2F5D2FBF997CEC0600838FF88BE49CC5F592B24BD936A7818A7D710054
0219FB307B87F26286AEEF716916C363D48E7B0D8B824038750CB12B8EE88B93
021A004C00496E6CDB02BBA8AA76A2730E845D0197389279927252753A5C9F2C
021A014A2958D15FF115D5729B2F05002E721F1FBCD8F51A37EC9108D7AAA400
021A04EFB9E36AD756A9C674B00C52D8F0D57C30FDC4DF01DD69B2E0F978954A
021A070BCE594F87C9FD83AA7F4C36AD6F2CC3440A4115445DADCE24F290BB1D
021A0B1384D087C9D41061F34EDAAC5EE3CC221B2F6DFC2DA3B5FE53CD3B91BE
021A0E2F9D23A465C8617593E469E2D7FCAE084C9C5061B29A389BD608B9F565
021A0FB9CE784B99E2C50AF2A05BB70909FFC1A61AB208453FF420A99A2CB14E
021A15D739E5AAA47B84F395A7232E2EE1B0BC5BCD2361FC260752CE85922621
021A2068B2164B7152F14D54FB40177CA37E1451F2E9ECF416A0E5BC2DEDE56C
021A22CA72BF54C2C9C2F8486541AA5ED3884415D31F6C2EA828129A88E5A8C3
021A2B988D2CC420D5F48CBC32A9FB5D4C6598888746AC2942BDECBA38282555
021A2E1AFF0C028990799BC1B41F6380D0277DD0A93760ACDE1DEF2D5B07C0A5
021A317576968CCBD70B2C861EF8246023A31F76CB19F10C2E3ACD68A14DF3DA
021A39473E21236AA6BBE9B5ECE84365415A2B43E85D4CA2C0DAE53E6478322B
021A3CFD3DB9464457D6312136E20F28535E7C9128073BAD4334DC509537E605
021A3D1DB578C6CF08CE1FFB1694204C17F91F0D4637639D7D48640C672A7F0D
021A474CD8F404DF0DF5232C408AA43E0D9248BCF1C2D17FA4BF32D17B9969AB
021A4CADA86526E03ED4F843608A5E2D24B5A707EE7BF4191607E83F5C281E1C
021A4E7DD7789D3287A20D95E29E69711C253633D0BAA400EC8579E3782880DD
021A543BD5DD618A9314E995E0BE9E6345CEF8DA15C6DDCC59F470F5FDE968C2
021A5BE3814FF86E34C3402BE9BC598F801EE016CBC8A2B30F09F7C27A147126
021A6567A1F4E718C579AB2DF850B911A1F3E4615322C0FC34D930FF164FE296
021A6BB2C66115983D8282E2FD19F9827A339742C97B15D25F77DA98EA846E61
021A70955018D360E8D9646113EC8817C4E86EDD61259CD0DD9661D15DDEAEE0
021A7772C400E9C9BC42FA130368E03BE7EE88AEC91CA2F0D9E2D03763DF99EA
021A77E38F36141096884F56B71C66C2470E72FC2B6FEBF91891D96B663C9ABB
021A82D65F529592A5F8160DA4897BA0EF3C11282AA5F85F282AA75904D35F33
021A865D1246F140E405C8A7CBEA35D594E1A8AAE54E4140DE3D872D422D9652
021A8B4052F06603D4A65A7801B4DB51D491061B8B8740439B38F5400F23AC10
021A90A0CF692A77EBB52D2FA767F0BC474BE49779A2202C05829F6EC2AB5DAC
021A927EA6B05D206094C03A776A80232CBD4D041E2416E136E09E9348530AC0
021A9352ACA64B90B2E92A97AF9FE2AC066A523B6A59601DC4A0DD4D93FE2798
021A94DFF51D2E39555E520EA58FA7AD9FE006E083362837B2503C4511E3D945
021A9C63C695C49CD710BCF462D2FE8280FBF82C0D7B4A69313109BE0A9B2E56
021A9FE37D149955A21AD08294971F8D2369FD66B0B9403EF8D32FA42A56AE77
021AA218E2BF48FA4E7E1C4396770E36B49E0AE7CA055D212C4B6FCE72CA4BCB
021AA2EE651559677D573A863ED93CBD9697D3E9AFDAA4F294D89207C174E622
021AA69B3A43CE8381FFC7DDFE40D1CD2EFF6648D1918541CE103719EA34E40D
021AA7F2DF374512298C07B821AF1695EAE8C9D3DCC7A9E8C8351C130F56B0C8
021AA85987F14E7BCD3AAD90EAEBD618DA709968803AE5EDD1D6ECE8377F3C09
021AAD1E9DF30DF0E61802476F90B9B9D65DEF0CDF0728E7B75027B45C5724C8
021AADE6394B0191FEAD5B9F688990456E97B032FA1C8D76A446E34D17FFA449
021AB5C1632ECA318B75E1C495F434B361B695917A494A97EA46D1A7FF572E28
021AB7CD46077B86BCE64E525E116B982328A6BB895686CE45994CBA7EBA819E
021AB834F5F698FD4BEA8DD5F252AD5F58EE69D24A48B75CC7A065109AE0C7D6
021ABD89E8F332BC28498A75052A6C1F8F3518FDE697E069190CBA7882E979F6
021ABE0286B4F9802FBA85105EE9F259761ECE4E65E95D2B22744AA0D2A9FEC0
021AC2FCD21188D5330D8730E80708FFC792C6E07071F7389B63A9D6AD2AA774
021AC50C63499AF06068D74CD299944CAFF0087C9C10D02FDAA473DF72BBA3A9
021ACAA3F1B46E62B37EF70C04D9DE6467C3F511608FD3558B505DC5E13F7832
021AD03F08B7339B8A585FADB71D479C1268EB9F4CE646CC1B3E5C63504324AA
021AD0784C8FF4AA5032768827E43FD4880DA348983C0A25AD6EDC05D48B564C
021AD88865529293444A719D7BA868906DDC9A49A023AAA3C0288231EA9F8E56
021AD930A45544457159368E55EBCC0B72519DD448DD8F4D7D1491FEE0B50779
021ADA88D373F4EE011F3F2E793DC63347C91D22816F1D771A9FDFA00D8989A8
021ADD30C72B55EAA3B96EE21B4EC5B8702C8AEF63F00C1294EA736A0D9821A3
021AE19C3EF2F2CD9422E47C2BBD8A5C9D946D7B8C666B59CD491DCF89290377
021AE2BB873D1B156C55469FC0BAF8243DDC5DBBC225B0863CEBFC8DF8A85561
021AE55C4D89B261450895DA628DCD4E0A9AA7E12BC941657686F4E7F973B3E3
021AE62C6D693C335968D9C8E4FDFAAC590D816850EB5B1F6BA7052A7DC3BBE3
021AE8C3E917ED6567E798CCE59409484B0D1346BD083E591E0B7F27177627FF
021AF00692DEC66A2D88AD8A59692098DC2CCED77917CE8F1395E25CEABF1977
021AF2C77562F9DD1C114E036AB6BE14A600D66522C94730728C68A2E12A0016
021AF5DF975EBDEE0D3454DE20D430E02C1AF3C7C18D01925710A464A896E745
021AFB61A0D3E803F219217CAB2133A124CB2375B96572E4E813B09F4D303625
021B03850EB74C398C9B635FFB8EE6C6CF01ADD3012876F79C7C52FCBBA42216
021B0A4A753A02E20C6BDE756AEDCB1E987E068B3D21ACD1F7759202D0DF85E4
021B0CF5FC5C268894BE9DDF607932CB93E16919897B9BB9999B915C0DCCCC06
021B1877E73670126197211162820E2D0DEFDF9AA62890FA12B68E0D073B1A7F
021B196FFAE2BDBE34EEBFC5E193E370A0FAB5026A5EB477E1A3B5AC9F475E9C
021B245497D2BE1F0D7FED61D251DC5E383AEA15E67AAB03AD43D0D646805C89
021B2AAA3F7A818054294251A495D1F0325CBB557C5C8FE358D5FA395A113003
021B2AF0471F59D57C04F614420A97BD0AA158DA8B7D46CC92131735E044233E
021B3AB8616CAF7B8EB1C069F3E98866401A2B807D12EF6E783CFE6C18E41134
021B3C2C758DDFE131AB26C5C70616D8F83C60AB510A8786DDC7CEB45FC0862E
021B3CB8F96D0040E16AE8929C2E052B674D731595895E6EE8C12CAE0190CB22
021B45075BE9C6DFF5ABCBE3D50198F48BB08C494DEBE5E49C4D30B4CEBE9AFF
021B495CE77BBF86C549C463F13E366839AF6E216C51782D5734FF57065FBDAD
021B4CDA1B42ECBE8D1794872FA358A2E34A5E3727F803716DDAB2DA508793F1
021B4D17D2D20B0DE14A4DEFB8E4DD4FB44CCFA907CB7636D6D1B867B13C14C2
021B4EC50412D1C9C787B4C7A6FD1B081A13025A420308D5486EF43D3C1BC95F
021B4F4255FB6F6BFFD0F52863A356A24435D5A658A81F02D5DBD5CF596F1FE8
021B541E137B7F221754D832199A1A31B03957F646221280E6BA1BEBEA637855
021B59CEFD2437BF008CF7B23DE50C837AAEF3A3957286124769C18386A46263
021B64CB7AAF248ABABE3FDAA3B73B00DB1040A3B7952CD38BC43460FD6D87A5
021B67238EC71542B15DB93734401B1D0AB2FF5AAF09C8C03614D48D0E0D7F21
021B6BFA5390AAA97C63AE3073D1FEF4DA311EEAE71A4327CFF23A72DDD35DE9
021B6D5D264905F2550D3B6C1079DF6F7E6646C869FFA1B7E6057A6B3016C2D2
021B6F583776F742C12CA881FDE4329601DA9F68835B0D3321AEC07A56A9BF00
021B70282D66D5FC60B3F68333ED8C231ECBFDC13CB7C44C8344CC4216C14C28
021B72B489D3511677F67C5E7AD888790DE8AC264C01B00897CE34E396AF9317
021B847B48CE9D1673BC6C45E105361BF618EE922152821BD016CAC8077D4452
021B873759C07A21F3B8BD16CD04FA2F3C3D2926EDC67ABE9BE9EB0058F16DE8
021B8F30431428C6A1D515952BE6326F4C21C599CF26908D70DB7F3D19E08265
021B90C2C98C3562FE826EC50C9B43416B26184AC242A93FA821767149D85EEC
021B90D8D20C49D4549DFAA6907EF8F1766110328EFE30844E7D6FC448D37D5F
021B98CB74D0E670B99A35AA81A09E876AE373398C731D78D90748497130A90D
021B9BA1BFD1A6D491251DF667C6823D643FBF74C662CE3728CD73D468A21736
021B9CE85A83B3D452D0749F9646A3055B833144A7E41BA080A28A31807E2880
021BA14BDCBF1FD4584BC2F34CE836D39DFEE8D77D83A22AD47D30705DCE3D6D
021BA862FB31FDC2ECC765AB482B33EDA88FC7904489BD13631D27A26CE6C7F1
021BAB79BB277453F7132E69572CBBC74BEB1B839E7429AF42837FF6D9722F7D
021BAC23BF3B0BFD613AC7B9A114AC6B358EFA9EB17B1581CA717C39ED770BB1
021BAE7221DF9F7F13C998005B9D4D7D99CFF849559C5C3CFE434A6CFCB86D55
021BBACC1E03C0FA4AB26856B9AF2EFC85512CD70EFF01EF3D1F0D8E71DC05AB
021BBBC4ED4F5238DF63E3D5D6BAF7A30A75408B5FE009A0C0E854A02A92E8B0
021BBEFBC42655AC5546A53DA7ABCDF705C2CD8F6AB2A66FBC12818EB107C675
021BC4CDAF3E7B31752274E2FCF8590716D9837EA6BFC697482EF582070D76BF
021BD068242FE6D2A0D225BB968CB980BC5EA29F6651EA6EE1DFC605B95A0251
021BD591EEF5A6DFF7D8A70F4E45DAB31525809E8A404FDDAED013AC436F017C
021BD5E3EB9D4E260684FC74D6158259D536C779917ACA4FF1BBEBD6018DC971
021BDC2F45164F20F65FBDBE546A93A980B1C30FAD062D94248DABD4E4CDAFA8
021BDEA10E5E70E29325CDD27BF6CCDF53510139099109911631F34405113AC2
021BE2A9D6DADC40FD4A66CA53AE6BF41EE8A13190561BBE3DE176866A2B672A
021BE8A89253B01497B1B4437785D6E2DAE4C094BCB205C118FD3651D19C07CF
021BEB38C3CF727FA34068E48E17008AB56955F5C970543FBE28E3949D1952E5
021BED5C9BD3B360D210F38758B5EA443D861539F47182E9678C73FA1C4C8168
021BF5E6D3C0F91AE2AC989CD09F57BBC4B4F31FBDBE7790471FCE1A552C07BB
021BF6ED8288C2D1F1D9C07465EA71FA24866BB7836BBC5B5B8F34810E13DB3E
021BFDB91A72BC50AE0CF7864782F4979805A5A240443C5514AF8754D4DE0E46
021C00082D031EF67BA67BBFF7B012224C18D09B7263585410CE1DA60763E1C1
021C02AE27628BDEED8878F3FE3C175AF7D5E1565C8423D39EA458A3641F4544
021C0AABEC93EEE2A5F457F4525128C687C13BCD041A7D3A37540836F1529518
021C0D78C1D066425B2CBE0144A63CF00FF7DF87DC8CEAA5A6A48A61B4BC6AEF
021C105E482912F32B211EC5A619705C20DFC6F839001DA945B2397CDAD1CD97
021C1A79721CC3B7441B7C1059D99D06369341142A725F5F0F9154BCB2DF3DBB
021C2222CCECE8DFBB4DD43D311C6E7A3D7647650C12B9A7C0F5833779D24330
021C235ADD133D8E183CE289032D7CA07A8477ADDD5AC4E97A4FE69F8B448927
021C2ED766955CFDAE9E308AE567B9F883134D7A7974401CD30B41C8E37AADCB
021C33B6B7F9DA1A0E0226505082DBA55DF9B9EB6F6291E2E190C4810F6FD1DB
021C3B2908C50BE3B66146FE243335FEB112D75C42D93526AA0B357643A10796
021C3E48348AF44A661B009B35D6384940848AAEC1EEF00B34598AF12A4D2A33
021C400D4B941041D46CE4EA01B8C347718A13E97C0F6CB7C4D979F33EF7DCD1
021C43B76F8CFF06DC77C5F3D7C9DC215247D8DD093F4B236ABBE487AD32D9E2
021C4B15C07F0DE96E4A0C4750C67490A3BC694AC468EAE7D8EEEE40118BBBEB
021C4C46D5D2183F43D56D0A08AD13713FBCAEAABB426AA7C14219B6775242A0
021C4D491BD078302627EE479D4BB84B20876A2916CDEE61B1FD00B98E037124
021C5A831FCBA13617430F9A9FD6014D67356745C6755CBAE5327BE9751A1B37
021C5A90A1A87F3D144D42FAEA9085E12E2D84E12DA636185B570EEA98A682EA
021C6652630E5C26903A66E2A86D596915C6B732A5847DB289BC79B92DF9DF34
021C6B5EBCEC18B1185DB8DF70ACF7B7F885DF8795ADF8700561FCC109FA6931
021C6F8DF29EEAB338CAA114D71349E0E0B21C573E2C5F6542086FB094EA3BC6
021C72BF7D2821138809526AF3DB58D3BCEBA7AC05951FBA981C48046B61421A
021C733D35B7738057A6AEAB9102C7F63DE5BB4AD5E3D31353FC90956C7B7A4A
021C856B334E3F3E47320445392EB76E32124AA41236786A707A2B555453BC9D
021C86930CA94483C739F17C23C974B5563268D524567056F0CC181399175777
021C8AD4EA5DC2592962DE326DCED0657B9BC391E0B38EC6D08F663D6436F03D
021CA14CBBAB470AF77B2D5EBAA191BE3AEBE02652F3AE3F20D12F170FADECB1
021CA150BFA16D060BE4798F0E9913AC849CF9D191347A67E4AB43553E4CD6DF
021CA240146894BF9B8FFC7808A64F103D5B2112DFC80928B7B4C921302D1A76
021CA2467E182006A15695FB059D2F51C3343D8887D47AAB15D02448D756F765
021CA5F28FD4A1DEF002AE530B7BC9A4D2F15D6B8ACBB96EF76F7EFBC2B2973A
021CACDD83266650498BC4973AEB848B4AB0BE99C26037AD092020CC40B048C3
021CAF36CC01C28675C01A001D1785452CE2832EB310B3EC63AC63BAEBE9D53B
021CB89C1F2CE4FFE9F166A01BA834C7CE48FAC90C99DA4CB02616C3A9FF364D
021CBB5922A6C1AF441183CA4068889CC31AD1374BF7F74AC87254A0D42A176A
021CBF9A7CCC484307535A3FAF991CBC20FDE1F451D7D6C8C6C0441F07CE8F61
021CBFD6493FDE57EED9EE99FB8A1D0336EFF769B497D5D798821FE4A4AE55CF
021CC656086B6B3DAA51F574D444D652E624C6EA7661E9447AAC8E9EF167707E
021CC71A6DBC5F8C048EE041D392E06AE67EEF5FF3A2174DC56DD018FB602507
021CD025A8080DE9B02770AF0B77E1F71EFC430FB95E33469CD4834B90A1303A
021CD593669F9CAB030AD3993C64D807F57C93131081F32FBC063C5B914C98FC
021CDDCA1413EF269D38A341003D86B4D59DF575880C3F605E65D74FEC4BAD75
021CE1CD0A2A54BBA8CBA7AB55AE64F87D8E0F32B091D6511AFEF84CF58A70BC
021CF28A0BB7F07124430D0D4ED05CBA6D3F97B4186A2BCF695894034633CD31
021CFF9982002E838C242A6E8DCA8A09AFD7083CAABFE0F5B5F2EF542EF447C9
021D009F1A050B2AA928BF05DA2D90F5C0EA250D23111EC34506A55339B11976
021D077BBFFA5FD7551DF51269938DE27B2798260122A4F410D418B88CDF9E37
021D0859C4F9D0578368425193E8DD0D74F8755AC3B8FAA0029C09FF66440D98
021D12DCFF75670E14F03C533ECC74F35D73634B1F1A1391CBBDBA509B6FF8D1
021D16E081308B35C86CC22590161014C5912A50D0B3389B15170E5B91264234
021D182AD0ED454C3F77BCA0D4081BCD41C88BF9BF4F97F5572AB3465D0F6BBE
021D1F82D607B8ACD5AA55D674C2105BDFE5364DC1A636D5E22BE5635B00B106
021D2152E4214559B664D211589117258AA157796671692DB5B6C92C5611D844
021D25F63126FC03846011B9E333D583CD9E2FA05350D0CC694892BCE35DAD5A
021D2990BAB2757EF3BE3B7D6619A5E0DA87CA19E2D63DDD950F4B39A2B31729
021D2C5C54B1295E2EA1DBFC6BA4E4541572BC88649FB4009C6D3FE0A7D9E642
021D320E2BCF99586D99D8E0074B91571244BF515099653DA44EE964EE12EAF2
021D3A09F4741A23FB7EEB4A9D239A17F0056C4B5F3D096319B0E2B1364E00D7
021D3B490361CEED076441A1A1A2F166C46C4E44D662861201F31BDC906A1989
021D3BE0298F45807819F4F330E9D6C6ABEA78888A472929FE878759F939F677
021D3DE67CC8FD66FFC8E05AF4F6AA060725D1653BF4E8BFF28250D2629DE067
021D3F2EBCBEB633C4CFC16F281A725044A01CA1FEEFC43C88CB1D923FEB42D6
021D45466C9035B044F9A57B824DA61443C3A93E66F2129E69DE03638EC5416E
021D5EE49D0EE564D318C33402EF83B4C358863DDFF213B913A0089F1E71140D
021D6468B372B0A1A7C0E1044E518355CE5367D5823F706B267A78F4AABC2A06
021D665A751A2F49830308CC10208205AFCE691AC94E288512411053E7F19DDD
021D6C6A9828AB4AD99FB9C5CB715A3316DFCEFF16114E54ACFC2080A1D46BF4
021D722B9B5E285DAF7870A3C8E3BED42348C857B8CCDFAEE76EDD1516412A92
021D77CB55FBA786FB1F7C4192A281B0AFE645DB5EEBB82883301D322CBE9213
021D7843D887E356DABEE0042CC9345493113CA2DE96F4A1BBE050FEB81B021D
021D847FF1286AC3C13D48E12E3D117F7C57B17C6E45C4704F888CAC17CD77A5
021D876E53DF8DEF81D7FEFA6A0604BFCDDF4D199E986BC2368670C8CFC502A4
021D973449FD340E178032C41DA91AC8158E6C995D5C476B56602D5E072A304B
021D9AD1BB12FAF1FEC8AC90D0FFCAB6C7F89ECF5FFA98732B9E17BA79020DD1
021DA03C0C14443ACC0ED860E0B4C7B7723510E28F85FA7D4998CC5A822B897E
021DA3366BF4C6EA4F1BADAE2CA11B0B4ACDF1CDA0A92A718E93CC81F7DEC0FE
021DA65AF0E8158A66A2B223075A0064C181E604F7D0A03BCAF5B487205C8E8F
021DA82C0C4B6B1ADA386EF53B7D8235BABDFDD6567382BAC4327A029DD1C6BF
021DAF54DF30A4DCB9BB200F3FC32322CCCF3957A10833510BE5879FBE2E01DA
021DB2F06A638179080B3E0838ED7F93263644C86F4459BB0A0EE222648D3C7F
021DB41DF4B5A47962B35D79BEC16315BA0BA36087673CA7E384E13E2648D7F5
021DB604D30F860CF49C01AF0B2C6DF498DF68CE5EE2954024D1A31D5E7F2A4D
021DB606E42E5A9ADA6916EAF1E08D5854A5271F633E815DA5FF8E6E821A34C6
021DB7437A293D5DDEDD43D34EA1E62B502167198EFCEE1B00828AE347257D8F
021DB966E9E841911DEA923E8D6085C57E7CB98C9B833779DAACD297016AD780
021DC40415EF3FE32DBCE1CEF3AF7E338AF53594016D06227E4CB55DEF5A19B6
021DCC7ABD35BA9FF00AE18A60E57BCC8F6E558834AB95AE101E14B5A39374A5
021DD33359A2C333851779945DDD8BF740BBD361BCA46A704721D71AD10E1FBA
021DD3A0BC620C2520988D9C298CFB5D4193880A9C75D8D700123D714460A454
021DD4253BB44B9F57805E8306CFCC6E0E74E5B055403AC7FA9A3AD6A1C4EB9C
021DD4ECEC8C78590ACEB0ECDCF755E6AD5039D80CC8B300FE0A6A64DF1D567E
021DD66FD411AC72C10BF3CD9CFF5CBE93D53F1AB274D756E1D480136CDC3EA6
021DE703B553D94441094F38D50C015F7A9ADDE9C35944E563FF69F6026E09B4
021DF097E70257921571ED4EB8DBF71AE954B747B96DE37BF16E12D533CCFBA9
021DF5A26BBA126050D8166BDF05A8CB128C4502B4F9003A7175A1363D3DCE05
021DF7B6A24A10E848AC30BC7C96BB4A8AD5C38B7213CB4020EDD45298E54C96
021DFE7E2C17FAF57799A78D4889F02ECFA5D99214A616050D8CD81071859A63
021E009FC0CE8372A808B8FAE98970871D6263FED130B9401A0E847291C92BF3
021E01E213EB30D8BA8A255DFDC9FF6B5AE8862059332C4883C05D2F8FAB6811
021E0C63B254B0071FCD563D880DE86ED79F7922907BF584515FD43884D79852
021E0CDA05494D7782F7AA62B470FB8BCC4A608B92693F2DEAD494D078326F61
021E15B84F71AD5EEFC113338C804BCEC3303EFA6B8263DC07A9E049A7B99C81
021E16C498688967D3C046CD3D0BF1BBAA24322FAE38172A3851CCE667B53A3F
021E1AB4C71558AB28FE001EE08169B9FCD3FA2B74A76A152EABF9E1111B5B4B
021E1F98768E283ADD5427F24FD65AD1AA39527E3CAECDC5E54D6B6C589AB4E0
021E23469D30E50DDD39CAD82A39EE714BED0F47422590AF1F9B182797986342
021E2BC2F47EA2B725976B0CFBF47A6BAC96D88A094EBC735B71D59FE8CC107C
021E32EEC371C3E822862E18ABE0DB042D428AF7C31CE11F4C27A5822F8AF989
021E364D14B10F38C70AA634D368D714C03934A3A35D912F250260D962FDA9F4
021E3BA8AFD351A304F5FD5E7898E5C69DC5482C38B49C31A18B480102472C25
021E443CF9C2602EB21313A80D8CD81BA181239626B1109167110769DADA0AB6
021E4E0B2B3834E113B70CC67B1C5B3F04C4DFF6DBE7810883CCC25EA13BB2DE
021E4F943730E5DE3415B4F8076E97E88367BF6049D70EADE3FBA9DECD22FF27
021E6137766888DCFD3CA0FD1202EB468A9126BEC728B0E8DC0478492C68619E
021E6367DF901F56972C15B46400423B003BF1364C7457E30A902F0E0119F956
021E699877709E68E1103FA8DE1E87EB4FC4E2EA0B9CB90F644773DA8B844A5A
021E6B90212D89EA5B2246CEC04994DAD1AE50C951AFE304974E1552D4408FFB
021E6EDCD78DA0A3B4CE7CC3062E97B5B5E6EFB73DD1CD6551A26E4E577CDACB
021E713743CD3FDA00C27F2F53EDE16BD773FF001A5607C5AAF1F303301E2C40
021E75370C4067E5CF2C53BB5EA3896A7B7E6E3A3BD8A8174297DD0B239AD8A6
021E78892CAA1C74B4DCC930055E853152FFC452638C2069971673DB819445B8
021E79AAFBFB4F418FFB2FB137BC55CECFC51E1466E3F8D8BEA725FA6386B226
021E79FD2010DB1792D263D3C7FC29AA96F42D55FCE90717E06D2AE5A6BAA20A
021E7A86CD023E4F31A930DEFEBCC019280E6CCFE26ADEED7551E37F0032831B
021E7AC15CAE1DBB2ADC2311DBD81AFC949905B27CB5D692D3ACD898ACCED012
021E8676D389EA1512BC99DE4EBC7EF8326A5D867A8511216551ECAC1FEBB7B1
021E882D39E291F30432C4CA595D60FAD908EAADA45A6633D502DA981B1C2CD4
021E94030CF52834E8DF0BF16EAAF42968C00AE7E10A43286B1FF32F78DA9E3E
021E9773085570341BEE5F1937FED1057B4CA0C5853F23376CC0383F3DE4990F
021E97C495FF006412D5D1AAB04736AD195E332F12AFAF0E2B7FAA502CE1EB64
021E9D2194029C4899FC7E8CA94A07BDAA6E1857F521EDE97B9AE797D2DEA50B
021EA02DFEC0EB43B59285DB096B4D5C668C38E61C7DE876A3381BBFA6119EE4
021EA1D3E66B957783B2269AD59B3E03D76E9BAB551C8E9BC3FD25721D469926
021EA2EBB358861EDDD48329B5017D0DD8CA6BCE5F0ECCAD7B5CEFB051037442
021EB8D0858EFA0B76B73D62EC27752318BED6CC92CFAE415B605637FBD38D04
021EBD632F0723CABCDCB3D3A10119ACB1AE9EF86A0EBB5B077401F4B321BC34
021EC9513F230CB83761B9C38D1371F048D36D0CA9250294BBF9164D88B16670
021EDF647EB9F4B75653E0C6988A5F22281E7272F272AC2905372FF85999094D
021EE0B542D14CA9152B0EDB4685966489D1F20C8631AB494AED3DFFBBCA11C1
021EE87770B36981436091EAD321962457A714FCCE0C3C5E2C9F1AFA746AF63C
021EF52DEF35C6BF483F8A5F1F074456E13CF7827AC3C6813CD85EACE4BAC41F
021EF57949FD4A9499A7E847605FED819AEC5E29084EB2BEE02A12766D220CE1
021EF6FFFB2D9AC0BAB962E1AAE68C386FBA92DCCD5B2B0C121EE27A32789C6E
021F0265B26EC3675678C722E6FBE03DBA33C4A3EAB888964B2AD828FC99233B
021F0F64311F8BF6E20313E7233E1B0E1B9400F10A290A1904F880355EEE8050
021F118B28BD630551D79AF435B4C4D74EFA539649C5CA608C06ECF606B0AFE9
021F15A8AB5E4CFBAA33CF6889114605405F4E2A26078DB2919A9A32F9A62E83
021F1606952662E73A53E88C95A9294B1B747EB7BFFBF8DF499CAABCF60F6635
021F1845A3BC19B40B04ADF9318C2CB05112E548D8000821F7250CBEC2188F7B
021F1B131FD38F9C30F0AA2F235104C2B305E1D87520FE61EBF6CCD87ECEB4A6
021F1D22F0CEBA1552BECAE81BC58CD4F0A4EB1D1F3F330911FE7F59E52CBC7F
021F1F71BEC4C493508A8C5AD1C3001BE2804B1855FFA3F4A47A872870E10F10
021F20C1B10E696C1AA628F7AD5E3AEEBDCBB2FBCF3D3E505BCE5A38262B2B54
021F301CC5AC1A77DB0872785949336A560353D0F531CF62C99F1ADB0F8383A2
021F3DA8B38D92D777C92C556E896BA56C02ED1D36CFB382602281AE34C61F4E
021F47DA6C9CF97B001832611952D202F2FF72A4DB3EBAD37EDCB4D340739EC6
021F49836E595CBC93C6D00528802C2146C611FC466DF53168A8A771AE20082A
021F4E45672002D957A84E6FCB375BD0085392BF8E54BFB312998D626C9BBE94
021F4E8B2BADFFBCFC08EC782A9B9F39297CFB600CB8EC90FB110C246CAB8C62
021F5682688366C80DD008227662B00BAA672F3F29604DEFB9F1A2DAEF316010
021F5FACA8009BFDCC149EC36F55867017E313C9949A283F6CD4E27A827F9234
021F689D530C262FE14EB66DA08A4DA26897206C6DAA1E909E30F35C85347E7B
021F6971B9F10255995793FAA74451B3AB0EA18C681CF62B8CFC41D98D0DABC1
021F6D34F960638A2151A3817EF860B3FE1A29CD46F979299AC1C48173DBC183
021F721B621A7499C163EF85FF0227162184B7200F450820AC228B9AC9D5EE8A
021F766761FBB92D403726B0A8B09F4220CBFD3B78CB28137FD4E820BC9B971B
021F78D5EFC4DF00E09E196A21658A7314C0AA40948AE5F0AF7AD0B5D02AFE16
021F7DD41BFF0AD07E3F1031CFDB19702514377EA689506AE4FAAC17E9492879
021F7FE3C8338777186482D83075AB96C3D770084A5F0C22C61F9E860A45FF03
021F806C296444B24673D6942A47B2B2620BA4C4A70D8BF5F78F47D3F6C3D69C
021F83ED94CE8C18720C11F38EC31E640080A6D641820FA69104C7ABD399679D
021F85B81501AC7B11497245272F390993D2963F6E84AA043466A6FE1F479E20
021F90097D53B802E1EC4EE04583D983A20D1D99DB6ABFDE4C3303D2245C3555
021F900D8516921CD077F8E823393FF54C9BDBF975CEF0F97628C7A94BC30372
021F9579B46D3052E1D9E0333F4B47174CFF2F829B358F6492EEFC4051C28604
021F95D43F2DD9798B2879355E8835EBFC7D34A74A1137351BD8CFD67A37C188
021F973EF55FB073039B6E04F402919B0C66B863B973F727B6F8F45881A9DA21
021F97B6E7FFE9DB8E29C1815D93EE69383B35A96FD1ED5454184CF2C7517B70
021F98D07A7483FCBC6442673D485DF5DAE2BEF3E88EA682A200E6374285FD26
021F9D9C13B0CBE76C9C8919BA3443F92264BCB526717BF253903F8EE28356E0
021FA4BEB16B5A549EE3DE39EA7C8A7FD0CEC9726C95F8A172A8FDE705616C67
021FA8B5B5F4CE6A473B05EA496DBA2E2D1B7007460B716C99637A9E3632750B
021FB0B7E92756614BB4D7860E99DE4291451745D0BB7449ADB2FE847B19F56E
021FBC08447E0475A48FDFB0C5DBDA250208DF59A874EE3A4332F1C79B6FD606
021FBF09BC43AE3771E8C70568C6EF5141E85B2C81C01A55CD8F1E715A7A81CD
021FC287B8511AB279B48626DB3EEF91AC9C8AE7B1AAFC584A377DD0679CBDD6
021FC2CA8B07908DAF8A914FF36E2EFD3F94E4C46822D252CFE526E2B1164C87
021FC58ACE6D427C1D4AB8DE3E17AEB169FBDF4F71F36E348082DA62F8AF3071
021FCE70001015240FB000D8AD1D318B331B08E8CEE84AA150FEB8D55DADFB0A
021FD539CDAAB377429C93A0CBD530E69D6E04E341EB3DD8A2374028AC661F83
021FD5A14784ACC35905B3595B5C13519AFE26EA02F1CF399AED156298A0E719
021FD9A3D303938E243F791AEB2882EFA70C59D4B4F9C1F70D8598D5703E384E
021FE24CE3E32AD17755C7C827CD0B91E89F9CB85870B196733EF00B669C11AA
021FE4CBCD3346527CA1640D54147600B9B430E03B77C3E4DA146015B2BADD93
021FEB4C99094AAF7D4A5CA7E4EEB5F89F978ACB1E083C9E8FF856B420ABFF95
021FEE622617F018E4D361D645865C05D1405C29B52CD2399DFC28C1BC6C9612
021FEEDD93982DE19C689558D9630A04A0355AFD04DB5A484BB400B32C918B3D
021FEF765BAC896A0EC961C930A2C51A4CDEDD37272141282D34DE6C47ED25FF
021FF8AF01E5A9DC6CEA4210FE958ADB92BD76750CC542AF484463E7827BE236
021FFC6F9FDFCA609ED98AF4713ADF8250CCA87FC6A162FE264DAA0C362F0724
021FFD0B4746CABBD01E29F7769351FCB7878588F44C7E89ACDF05806A9C75D2
0220023C9C13743809FA249FC527EF6CF828F6414D8BE6C2298A5A1D27E80A82
02200659BD6493E311AE18921759F4AF35AEA043F113416BE6FB4E1C24B89E40
02200CDC92DE28035B8ED09E70E73E260E672159F31EBE69C8DB1C30D827776E
02200E1C2378FFC5D1639A7FE9AAE73A745102E766F716E92D574D7A4C32C878
0220143F08793F743673DCDA23E073021612C5DBB455BAC02AFCB1514F656B86
0220157B6D1F4EAC7305089497AFBE06938ACC908B32B020D0FB07B25D068F6F
0220169A449A050483F3B1506072CCFEBFA8FFE9BBC4AC295AF05E035D059305
022019EE9E8935239CF70EF86C64EF51EBDB0BAA562745200D5591682560E6CB
02201C7DA8C2110EAB46D5324C7433FE11B570763F6E79B471F98C08BA2EFCCF
0220254EA3E33E7C213EBE1D984342DD5B9739478235FB7C84670B422E8A961D
02202DB7CF3514B99BEF45CDB34721FBCBA6ED220AA3D7E5254FAE7F57CDEF12
022030DBAFCD715940E5936FE9FBB4105DB5546E68047D35F8EFCB2373E0EEE4
02203AC469556F24BB271725C68C48B392FDF748FFD2B27A897DCA73AB21CA3B
022044FDDC8D137837FDB5B3AAF6DC6DA3C09D33648134DD159C6F48FA891890
022045BB0AACFA66E91634B243BDCF6F80065272769B73078B7AD4EFA319D854
0220476969FA63B733DF5F9FE141B5E085FF8FC9E13592704092DB7DFB61CEFC
0220484496C973C3D28D83E252FC02F240A692DC39A8F4CE5606F9C886FB2A3A
022051540C80134677D498D4C2746B919A457AD30A79ADE61D45E91B5D60E16C
0220545D909643916284C43075DDEBFD194859F7C4594914D8141C126D08B4F8
02205935D5D707FB585D308DAC0D227411FD884A04053F5AB4A613D92CBE9E64
022059ACA237A34DA8E5CDE613DBA904E50B1EAE8854C5E8005D0BE34EA1E05B
02205A5C180EFE14DF4E782F70DEBF0E8D2D558960AC64A6346544EEAEABC0D1
02205C4511A848CA8B6B05E242732055E08AEB107C64E9760C286876D0C19247
022066A44681C2F0B7B9A471A8D14828F70D82742DAFBF989CC2A9E56827774B
0220677FD0CA4973FA7DEDDB1DC42630B08BDFE53BA2F1591117FA802172DCC7
02207B2641A2DA11D07EDE7A817ED562B42820EC53187FE053E2E65C79B906D4
022082DAD6343E6201726A79E459A71FE0F10597473307756B5F658BEC9BA0E1
022085CA0C07313AB0F25DF0BBC51C16CCA25921229449C8D0655FEF3E00B093
02208E8916A9E57D0ACEA8B3A9B9AA83C2D94249E0BDAC21D5DC903162CD4962
02208E8B0EEFE2D6CCDF3C6883B4386AFBD59E10DEE74BD41A242F83CAE1D4EA
02209026EDFD4E7CA709CBBBB156EDE45BE510E8F800DC071FA81E400B751C80
02209717B8A8BC6899D8A4D2867F236B05D7AD7D8CFBAED03D7FF7F7BF628594
02209F4C9356CB839A5874A5B81A03C70C8410E5E5433297D5E43489237410A0
0220A0DE1122FCCCF9555755DF234C558B7974EE0104F344B7616441C42520BE
0220A10004A322763249355AF3EF8B35A0585655353A55FD0A57C1F8289BD5ED
0220AA033D2D929AEDF6B82124C7BE21BFEDA12C4CD47EB94E439423D4D04DA5
0220AA2CC1AE83F2AE82FDF6227AA6AAE93FC649A22AFD27E178B5FC14FA2020
0220AE7E1EF3E3BBB3BCDEBF64DC1F0FDF5E8A805C0A26A48E3CB2FFCE5E733E
0220AEE69DC8AB3F0AFF6E0D84039701E90D76B9EC5019D754C571873BBA599A
0220AF633B46514114E47C42F15D517DC60CE568ED30559E555EE6A81D431231
0220B45377B7BD05CE1C097F1A287E19F6A848BE57DC9C29BC0F45EECEB07F72
0220B5A8681A8A0A513B95FACC07EE87F1B9D5010F4591FF421B5183118C6772
0220BDDB28EF80B7572345175334DCF4E46F695BF18E114131F9D5747AA54222
0220C3FBA68C2050D5A5FE90B9F38ECAABE8BBBE9C1B18979D3DAFACBB3D65FC
0220C42D023C64977892A7998C54B88A01971FD1111F5A5FCA55917273EC5429
0220C8C6A2D16DE381BB10CCAD9056C0165884F667E518489020A26C07312829
0220CC25C3FE159245EADFCD864703B5CB77FCCA1D0617BD8D150612DC1EF4C3
0220CCF2C85137C7EE2ADFDB5E3A04FC0B2CDEA875A1A4A2D14EEF208289D677
0220D583A74909249AB9D64FFE07E228608EAD0EBD0C3F4FB09CCABCE70C5B42
0220DDCE769C6AC9F29629762A33FDFAC41573B8A266B916A8E8E96D788E2E95
0220E1BF333CF491F66230CAA80FECF824ED426013A640CA2CEB7222A2FA157B
0220E55C31B167FC23682753E7162D008D2491955354AE0E550E02EA9FBBF03A
0220E666348896B16ACED2E860BD96E3A626072A077E765B4271388846633A46
0220E6CDE5341FBF1AA3CC7F4CADB9E45E7A1AA62E99EEB9FDA4D7761193B746
0220EBE938ED8029E1B91B72455DE194D47704A449F6C694B0855DD1D931DD21
0220EFDFDE1FE853C6127D9EAC4A6B136607060C9ACADFFB1325CEBDF2ACDB09
0220F68C38FBFA91919E7155BB8813347A34F19D8ACAC7BDABD8373AC499F3AF
0220FED683861753642534FFEA9CAD43F915D8E0B1D65A8086882995540AD542
02210E607B0A6A0F845B9254D973294EBE7E26770FA9C490A232C5402E602704
022117F9C41EF04AFDBAE48BCC16E2D6195470A6E963156FDADA300C2DA4AC8C
02211A46A3E46A1F2F077B497D468F8BCCAF1D9AC4737556AD7704F503473E5E
02211D660245080F78475F6E14FF0D936ACB042762B18D83D9361A85A041C86E
0221235A91DDB8D2B0869FAD189020647D0B9229A95D7AB04DAFB6BBD4456A05
0221284B82AA5F1C94C01E20E1465A83CD7BBFCDC662CBB0611956162A008773
022133678EC0801BDBE4FA5F367B1CBDB01FF98A65AD21C5AFE1494FEB6AE5CE
02213A6C7F7BAE84CAD4125737F04D36D79560C1AB06B049CF71DFE743FEC1AE
02213ABF08E6584B724E0F8CB6B34181EE8CAE2A70870C2854485A6F877D808A
02213CB3694BB829BF337BA445ADEBFABBCF26DF1089CBD0C2FB99EF6D9ED94F
02213CCC22D60CEDC20220B24C4CE6C82A62AF407259A65AEF2AE9959456ABD8
0221547B40F58CCC8368ED0737A06F969589B1C2A2741E45D04D759CA437D89B
022155CA88303738C1B51C7F3E93387729570DAC38EDE268E5B452A70BF2889B
02217041F180356F795D9885E9462B0948A26C627F815B568229FBFBDD66A70B
0221721CC2BA1A3053EF0A7F2DA935DD0116CAA8536C7F841B442DB39A4B13DA
0221721EF3590F800ED1C437807D84E0777D9AC231411ADCD4789F2C1B82D0B7
0221757D887E91D5A837FA4C9FE4F4BD283F94C93AEF06E7FE5F05B888998A34
02217DFF7BBB316E6D79F136801A92F528368B0D0448B03A6D996CDCB08A3018
0221897CAD521CEDC21D823DBDDE792D4415A60566E24030EAE5F60A88671A9D
02218DA69BE21258FDFB1AF6ACCA1AB60AEE54C72FAA192D66131C46988FBC5A
02219212309A0BEF0CF1BCFB29463BDB7412753D3920DBA0ED598A7B8E777010
02219272E716E45E1ECB9D34E1C240AD0D7A8F353B09E316B1947D583DA23F3C
0221980AD0AC14366FAA744D2CA5BEB13E693A6AC960C4CC8F24517CDEF1A790
02219B66DFC5E217DE0B585A37B416B06D1F71A04A33F5F7578B6551C4158C00
02219C0CAE5A6A7FED208426245596C6436EDA507C5116BD428D43F2606CF1F2
02219DB647358030F64D55D51A060549E5F8B56565C8AEEEEC3C0F1553F986E9
0221A1C7D2199EDB1E89378B1F518187CE47130B65CC9AF53E1209093582FEA9
0221A2C202D82423A3C54DBE274DB7C43F1CF3FFEA7C9791B4F6E9911CAB5108
0221B1511BAB3828A4BDECB6467B10B1C576B47305940FD4D6CC9B3B5D26018B
0221B3C0B184BE74B879CA78C293A7B06B68A289372D5D07B3553D81AF1E1DFE
0221B4D9F62E72A1F0F6ECFD434A12B611658321F7623F347185CE6ED17022FA
0221B58818404CD0A781A16F83BBCA4E20B65C6813A742CF404AAA7C7912613F
0221B6FCEFBC459A26ADADD35ED8983FA54942EA91C5D14BF4B877BC943E4DF0
0221C48D4D6142986DCC06391B212A0A384F2AF8D067FE4646E74DAB8C83209C
0221CEB9A8EBB10355BF85C9FFD7E55974070D46BD39654C8E88059802D9CF2C
0221D0E43A1311187DC8BB618321799757B9424F6CC3E84B8644868FE0A3A1D4
0221D3869163E14377A975A480C4CA28B176F9EF6DDA9C2B8A72D3251497BA4B
0221D9029A0B095B44E672B17D2A074A8D54C504D15DE6031BF7F9B400397766
0221DABE0AF6D2B8BC3D7A9C951AE5BC695DA8A39C6258F61D56D90BBC2E08E7
0221E00B7392B41F3608C728F210B11B2B0CE4CCE2DDCD04666BF2A28991457C
0221E16ECCF24CF4F482458EABD232DE0C90FA8B8034F99B9E27302A749B08A2
0221E31853C726493FEB8FB3AEDA8B2E3EC49D9F955BF3D65ECCF60013BED70B
0221E3F9FEC9ECC010CFABDFBE0D6755BEC2BB17B71F1FC3541495B6179F6687
0221E864AB3270B13EC131E483BB0F2D6234CAFD208A36AB9838F68EEFD004BF
0221ED0A9524B6BFCF5598AC21C2D7AF5BA69478101BCBA9B8AA9C29BAA260A9
0221F2856FBCC38B46596A402765B264B7FD95ED7422F3B4F6266C907D2E7261
0221FA24B2316FD9A933C271F05178AAF7B96368AA78B31FACCF122FB519309C
02220191937806D21DE04D7631116575BDD75ED258FD5A65F65E48894A47B427
022209761AFCA893952DD3E3DD78A794C6A1E922CBD314E574B263070EE07B37
02220A847EC5177ED526055BBC8F202A0C1151E5AB192A21D7B67F17CBCCEA10
02220C1141750C66DFE56319F8C9125604FDCA004E7C518C43F12A09A02CE470
02220E4CD3072206E40B875DF120FFA78D0B07E0590C62E7D82DC0BA826B8F67
02221180862EA2DFFFB233201EA5985B07E2E1AEB7D6ECDAC24A58699B1C99AF
022215A0AA2BD9FEE367482EFE4CADF18EF55B90AD0CE7BC79CA34AF8B9A29CB
02221D764A3FD9D101122C16D7705C2680CCE345D04C93328AF4FEE8E206C3D9
02221E5C104F1FDCE8FD936A806F692A1EE6139187C802F021F42B743A8FB659
0222240BDF3B3DFD5206F60B15E90C3C191121BC814659AD10FEA93CB0228C95
0222240D3E31B642AA08925FDA04144E9F7322E7F3785830E00574FAEA0ABFC4
02222C6FE54F9FEC1FCA3B80F8D19C40BE82964CBC45F38A9CF4CF7F06AAEA1A
022232FD42D38120F990847A1261850B953D5E6335BB12D54B46CCAFAC646635
02223AEAF882B9404E07F859FB9854EE41E47DB1CB313BF96421088B55928E4D
0222496AE4A86BAF54837CC03CBAB1D1A50C6929C4B2558E9F382C221F0CA609
022250E2604F8BCBACCD88F2466895001091F7F2485C40B8D8FB18ED7C6FAF2D
0222577B77783D9C9427122DABE5C8A84890B2A0795A19A4C60605B86D5D539A
0222587B7433BDF613A03A2AD34EA0EE886CFE9673DC172FF4C755E8E8232D88
0222600772CF6E20E5BBB62AB8DD75401A57F5B5D02E93F328734663A59714B1
022268FD52883D7157AA1B749130BDB7A09C3F9443FABDBD2350FD02DD2A9FC8
02226952BA2BFD52DC3FF8FE31F3C037A682FCE79323A4F4D1206820A7157B00
02226A6EDF00BA91118E15AB2226FF3413C26958B5A98F05B9154F0E3A66EC8F
02226E9827DFECC25C0CEA72DB156973132284429CA2F303B48BD9F860E8EC6D
02226E9A18F3820D15AB17650D0397A4207036A2B5F690E2D9D15AC0FA471CBD
022273119C9004A9E975900DE18020FACA0F1DF5212A1762BE6F9ABADE51AF50
02227EC13C3D85D1DBF90763EF106A5F2EE9BAA059C233C52833FB01D1C2AE5E
0222843575EAE9408171E1ACB8821E9969E6FD540056F9DFCB2390A038B2C5EB
0222878408C798ABD373BEFC05863D35B0D498E27104FA510AEC6A81D9B4E273
02228AEB8712690DD153D2911CF4E67739BBB023909E9344368CD773DDDF833F
02229256103A64C6E8D0A537EEBC15C850B803E03C884BE630C908E46356653D
02229B665D91528FB420981B3B4FD2BFE7397464CBDD1DBD7949C316D2984E15
02229D1B734812A4373C1701DFFA5A53FD2321274C58DC0D19A60ECEFAA48F5B
0222A3C0E0AE6043F4A4C8F859DA326D8DAFE1A630671CC8047101392496CAA5
0222A3D1A52B0381CA23F693254C4DE18F1026C9DF6CF9E33EE81389BF864940
0222A5F5D763BD4D89A2787437477851344D022D09B391442D673D9BFE2F7A7D
0222AA7E70A8269059C39BEAD4DE3369E8F46D45F8B1EF0ED9541EF56F7BE531
0222B00DCEB622642932C2138ECAD19EC345BB1CDE72569BDF1F4E93992ABAFC
0222BB4529707499278942F2E30D8CEBBC4C1E1276D4B28BA4AFED35B5B77432
0222BF6ADFE74E176045CBA615EA2A757CB1F2603AA4DE022DB92C5543C6E454
0222C8ABD2FE4C19E24F7023D6616D60B03B6BE69798C54A10146561978AC312
0222CA872A5A372601CDAEF29D2BF5745695102AA35E5873768734C65FAAAC14
0222CCA3A182AD2A04952B97120651CB76562C4EE3EBFB2A93EABA21BE3E2856
0222CD5BEF8B299B93F677FCB42C8D9F176E1C73586AE49FDD51D8C78C7867FB
0222CE054A92095249D298E9D59BCC2A4B346E64D0DC72C531974B9AB1F40224
0222CF6EDF1D7B66A8132A0CB56088B6B278EEECD9D6351AA510F83F6CC700A8
0222D07E424D5E4F8BAC77EEB8144E8864955722040259D57BC8B8821819EFEA
0222D0C4971AB5F44B6FED95C7DF6913252F59A581795E1FEA28D684C5CA3AD4
0222D2ABC9F8380B17318C4DDDD851810C339EBA2E4FEB9671E52762F15539F7
0222D3C33C7A485043BCFDFF4AB030B282113D1151A6D5E89D6F2102B85D4FDA
0222D940026190E5A71040E2F66D79C2A18956F1794C3F88FBB89B6892191308
0222DA7706225A2B4BD2A717CF38973B103E34CFD20DFE645F4B88E763C0B223
0222DD1BD6B776646E66B3BDEFB8D1933982923788459778F020368835E8DA5B
0222DFB7C17A1373C3D38D6E9CD9B1BE031A02F559C591CB5BFF84CD7CCF6EB7
0222DFD1286F5385D21B0BA312EDCD0E500CB3E993BDD7267A66F3DDF7010CF4
0222DFD65C9CED964EEF0003D909C92FFCB4AFB0E9A33FA5F92E9B1F29F41166
0222E38844706A6616D2B911FC0A77B693811D52C8C522F2E056C93D69310DE2
0222E6171AEA87B562F2DA658A5772A6575313DC815F3A16C99D3064A4ED5FC3
0222E83A2540B83B7C51BC154328C6F11A9DA00EDA6BA3E0B2D304E2AE814A21
0222F066F8678ABB49987DFE0F68AF96204FE4046F40D0544E7730B9BA5307F6
0222F18CACB037FC97C73455366D567482E9D9E712856A7217FD3C292B2EA992
0222F4D198B6DD4005E343A9B4BFA39DB57B764E10A4094C2E2FF6546264428B
0222F51F76AFE2FC5646E34901235B91C2E697143009068C6AEB64FA3D0FA74C
0222F5DC5A79E22C7A37A6DA19892E53E66ECC87EA60D61B5F00E5A93158ED3B
0222F691D1F0CB133A7493ED2F044E01CAE922149A83530F5FC92469E794645D
022300325449FC88733353CF5612ACB1CE05C7349E29CDEFF6751A23688FB9D0
022300F696BAB5015FE133B6C7873F2C5BA8580FA55A69AE847D491CBA747A0E
022301D749CA9728836CD32A3659E168CA8A903425554D358EC8872A95195FD8
0223063104BCF2E3D2A1C96100BA58AD87A62433A5C2E541FA94219581DBF384
022308CA6E8C8453FE9701B9F806E7FBF705CF40349FDD95763D2E358F2D70FD
02230F67AC046450FDE809A57907C64A4651F33319281A5D61DE60D8AD67D431
022310EA6B6F924367AAC85A382BA964EB1CD7C1D9D0C57A315B13F26A5A069D
022316416A09E9D24319A25E6D49FD46345875706123F1413122240E8B8405D3
02232374E7AADC55DDBDDE84050023AEE85C36197FD0EE6C306AA5BE2EEF96AA
02232589E3F1C09680EFFB7E5355A951536B447BE6F77196B75B979C7AB3179E
022326D5F4CA253D0B857A5CCE3FB7898FAED08DB3E6766DBF6FA81209785BC0
02232A11085363CFFFD82638AE69F3CF9C1E790ED4EBB9E162538623671C0E98
02232ABD64FE3FC12AC955C7AE6A755F431C8C1B9188A07B64E246E2D8BB4603
02232B1B953267A24B56402471A402CAD3EA8B57FBF22B3E6D435D34FDA43CAB
02232E9D35C3833872C44099A9064DFD305AECFA2A5E2A19285AA8D5B2D020E7
02234B10D30166BD6498483EEBBC91CF7300D8C70AA870F13BB45C9CAA241DA4
022351213BD4C82B0E667B23157FC3B71C4CD29779FA3517DDBFC6575F6409CB
022372596083CA25FC81413C1ABE9DD2C036754E90B5AE8EC0D77FEE27669162
02237365D3C6CA2C16908D2321A4BCFE4BE83AB604A2671D88954A870509E291
022374CB4D76109B683D513F5B0F3E67FACD0D018310F30824BEBA18ED72158F
02237AD98890B843ED16C5A645E014B3FD35B7D49542A8768BC5F6A79E24A892
02238503A231C20D4CF1E2BA2F80918C610E140D969504076566101543359C4E
02238FD76B46D78D5E23B230F595473E193CC1EA280B74063BB54552AA598527
0223A1051128B2894F79267AFEEB06C9FEAB9CF7A7F96B762F2783106AC625FA
0223A3E1C15B622DFDF27714DBB0789F94271045F2DD4159D5D34F0376FC5A54
0223A57FE588306CC904315BB695BDC4C55829E4EADC4446625F3F905CBE2960
0223A581544E4DA29D9F3C6EC52B6838731EBDD99BF8C31B02D4551B1FCE4F2B
0223AACE569A99A4C38CF292A132F8C08A85E18A6EB806C016D6B0EDA9701789
0223AD6ADD2F897F84BFBC9831A9E067F8F5EC37CCED3E8BAFA7F0F3E058DDF0
0223AD7C5BB332C87752E315DAB6BB0DEFC68B32AA55627E2E10C9F5B6A20749
0223ADB2AF49EE9DE0F119552A10C18F8CE3C5F0A46306FF91269B219126CE07
0223B52D1D8EFE5139B047198772AD5DCC024AA5D054DA88F093DC93424EAF00
0223B81F830DB7E82E2AF6025B7A60FDD7F30AEB73D7ED96D1ACB305A536E5EB
0223BD18181DB9C68E1E0224D1D347E45FFB2D78A908FCDF627211D7E589E890
0223C30334C177937F31731E8571A9D45C8291F842E2958C295B14E5E87FAE82
0223C31A0AFE6DC57F43D4393A2B84D81F00A4B585F9B90F48461887D05F4C5E
0223C438481F31426FB768DE37967E3A271A2890F380AF129A29D2C6104F6AD8
0223CFDEA7C821435DE2EFAB503F698BB3151D585E595CC757C224088F6598EF
0223DD4B3B6A2F75E92EA8A8EA4B8D6E4795C3055412CA0A4081780F3141CFAE
0223DE169AA26FF4B04D23A3F58126D313C72C4DCC33F7C7C1FE57FCFFE50B46
0223E00088E49451DCB1431E7BD49A109D9C6DBBD4E4A630132F21CD1409CA42
0223E0E30E91A257755191C6D34A13DD96CE70451D4B51FF4881225B7A825760
0223F4F1A7A305580F7355F99C1EDF2DAF5E9F45C3C157C164F79A74A16E896D
0223F5D97D395A80C47B429B591FFFF6F389A3538E6489BA23399138E82D7DF4
0223F7046B7E4C0FB4B30935947C0732FC5E5552D83376D1376201D4B47B35A4
0223FB70A598ED2589F370B56A324764098ACA945C64C4C298A3B0ECE889C3EB
0223FB87D23C0579FF5152570993C0E0AFC921BA3BE9547BEFF1B9B7B53C8360
022402C03CB58EFA4A3C07D810D3103B4788992774E976250EAE93159DFBD80D
022404E0A96D2E29EE3B71DECDC76D801D2090C8C4665F8953F26FDDEF7917DE
0224079F784951EE84A07313F9968A2C0E10CCD5F5D04173D2AB3EAE73F6B65D
02240D826F67ECDCDF917D59A0382EA14C95F72427A215DB59B0DC548C80CEC2
0224108B7BF1355D598EA05F565E70894305EFF54B7565318B1C5A8BE48059E5
02241423DB0B7C233FE4FDC279482DC646300B72779003B84CAD557887D76BC0
02241A26690DC85285ABEE612A174B1B1F5EA142DE1F91FC02DCA6C3D18F9A33
02241EF5068B3E883433B371DCF7C372668E0C85CA22A169C91195457BF652A4
02242E2B704C64A00EA3AB327B7C808410374439EE3B89B0212DD41A972D6932
022430B9E542D02343730193CE20CA5F9E777A31222884B880F3270AA23D5160
0224393FC87B73FF6E3F790669F27C964B9FB54BB4A519B591345647C2A9C770
02244480AB87286DC4E23AA2CA29798A2D38CD8401F905800514FA81591EC452
0224474D6D8682AF29FDD85B933BA1FB7BC63F0609411843CCE70EAE465258B6
022448F5EA8E06BB3CAE275480AE1E66DB17EB1A321DD88D9AA17FC69625610B
022452F9C362169EE9549C7A36DC15588F019518C0A76E6A6F1C31C79FB5BF8F
022453C6E3086FAF9C8048118A7C1957FEB818967C13EB96481A0C3766C8F34E
0224618BC9EFEDBC004CFDA125B90DEC7620D20AEC34E5F3A08716A25DD27B6B
022467084D41F3C7CB35A5ABD4952798E5750B8EA88F1373704E8812DED2369B
02246912301F3185EFA3B345409C97177D9848010C7B3FA72C45D3F6B1EBFF06
02246C4859B7D3B4CC5EA09680EE6E3492E42BEF252B6D1C266C5DF35E362EE5
02247B16A2E3C04479761777C61FE015298EBC2AF6747192DCC0B5883E1D77DA
022480482F8C6374450C2D09844890F1F3C5210A2E4FDF71CE761386B7BA4B16
0224906C56BF03A09424FE82BDD6D39B9407E10E881EEABCAFDB015C9442BEEF
022493FBECF583C952B6321F322DB75500EAE72D752AB7AC2DE6E4127E3B7A50
0224A71085613F84426740D6EF9BB8084A22C68A1B1D532CE4B18A413ED8AE60
0224AEC4E817DCC22F2FFD6BA4DE3D7B4D1A670E8CA85D126A6F35078F220AE0
0224B1A3CAC484089E588CC0E895AD95A887617123DAEE21CFC4374E7606B9AB
0224B65DE6D97F8FCEC08297CD90CF41394770512CACE62ECF7AB07ED8A662DB
0224B80A87C8418FDD8974F59ECAE022737713343947AC31E7C966F8596D239B
0224B873307E8F2C5A44EC8BB54E293906A8A0BDEB4C85E30BB55C4093BF0407
0224BC880E96322FA219E0B4F960B17BBF278A2707A6D7BCCB661B3CD57D8F53
0224DEC0A328081C1446DB2B20F53A5F797C8B353E8D57A885E54D2D8A591982
0224E0D5ABF1CBD3F7BA62EE4BE01C29826BA26732DAD2E1FA6162AC5BF209A1
0224E40139758BD295766C37627B669A194121EE06C9E85969170638FB7F181B
0224E9598DB81A27424FF1EC1227B62A9B98DC468C156F87A3944CB7A7CEC4DD
0224EB84AECA5FBE601F35B457F77B771DE8338D7695F7646D8695B976EDF529
0224ED8E16AF62AEAAFF2E66DC548EB82DB1356853A9CB3688710FCD7905F11A
0224EE57E910891904033B84C3754BAC4B42032C7A5F0FD980A8B143C8808A6D
0224EE5D7D4B771A192AB1B9E45CE9C9FC2A4647344B30C8B1E1C10021707BF1
0224F351D57F9C8396D919F3435DF8968F7BBBC7FDC35D38AAA1E35795EF2D0A
02250503D564C445B4173921B38DE49F04F2D7FBDBBEB21CC0A179E71F9837E9
0225069ADA8D62E0172BA5A5ED5AE6C7596145A123623B4E00403F476E3A2744
02250C57D93A68DAA6CCEF426F6C70A6FC29CDF43BC9E2DC7B7C2E10E2BD1B82
02250FC54A2C51719EC8065011CE9101670E58EA454021FF9CA1B76783728669
0225100E1B6880849C7BDA848C5B5265450DFB03E363E5B556C80A533C1BC886
02251B0F319F84D76DE2B7E5EDFCDA075B0E6982D6E598F1F14B2A4BC7BF9BA2
02251CC9CA6A2AE7CCA7EC479DEC0B284DDDD8E798FA579D1EF5AFFF58FBF3D8
02251F461B4498D7AFA5040280AAA63598B22FAF22CC0887FDC79F81440102FD
022522ECA13B89981DD8E60C5703E80B1E0BF12D3A86A1E04E354AE8B03FFC10
0225234CD076EC9B872F639BFF7775FF065F331EEDD2E7CBD484826586455B5D
02252628F792D1AF0EC5326AE003D457F191E9078B8AEF777B7E7AAEC2599EEE
02252BFD81C658FDD2370CD41DD1FBA10E38E1A1C1A65879636BC5797E4A3B7F
02252D61E2EF3BFE975AC00353774380C9759667D2942B90E221184EEC8B5A35
022533C551413D1223D4E54B0DF2022A8183667DAA5ACB3E18DDEBDA1AB4B092
0225382EDF8EB0DF31C4D90D084CB0B9E172BD61ECF486AF4EED1EE653E6F4BA
02253A5491B4176C5ED1FDA359BD32310D819D21CF4BB91622B4573ADFD52D76
02253D60628FED5D4924729275FA667158859A6FFADE18BCC82E5F124B9B3322
02254942ACAAB5BDFA0D16358E2E36A367B983A2BF702E7074EB00177638CAE7
02254ACFD1EC27B7B47B83F0B9512F07EB6F58A5582A9DFA4F1582F26607AD7C
02254DD785FD8D09377BFF4E0869859732AAFF94EEDCFD6572720B96EA906E45
0225544B39B6D74686474395D0131732463624EDF3C9AECFDCD9B1441934CE51
0225544FC146DCD0840510478EC34725E86371CA4B345FC3C407C6D0714A5C2B
02255D53F2EBF041786D0113745236CE05232737D64DB44EA2140DB4430A4C8E
02255E8F246AE0DACA22EA2AD56796A95D877E76000A873A1A9EFE27796FA034
02256567B3FA06CF625445868A1C443B980B50830E62C709B7270A24E4103CF3
0225698FD7DE4AFC03AD4399CBD10863988EBA7F12BD2544AB153536C888625A
02256E0C76673234BB5AE1F1F87FB8F7633B8EE931C0DA876308374D8453904A
022571A219EDC85750B40934679CA90F1A9D33652FC47F714A44C94DCFD55C7E
0225769649F9582A0BECF87671B4AE5568762639148E14AE45E2B226B5FBE0E6
02257DA934E71483B5E53CB751047C2FE33B4E7562CD86D56BB0E9751F91B1BB
02257E974412078787B771ADF89F5B223EE42D196AD0B572552DBAFF36CA0F29
022593EDF59D4EA2A8ED9ACF1B75A89AC0F482E4D7E64AB3FB691C908617E912
02259C5F3CF6F75389506E285A370DCE7082E527B2F0DDA6511B150B9D781A97
02259EA709DF1565EF801ED42C7FA1A159030791EB2DD4627C650CF4D6B689D3
0225A193F3493676566496BE538BAAADCCA3646ADF3D8FE094FA0DC2C5F84DF6
0225A6E32E67ECE181B7C39F098F143FBE16CBF3FEECB9FE6CD6691B4238C057
0225A854B5767A43B828866BB94580E2A83CAA007EDD8ACAEB52E6F9A3524A4F
0225AFFB65ED52ADA4DD4AED6C826A596E9FDD385A977BEE3074384DD8B684D0
0225C013FA8F8CC32957C68399A9944CBBED7EDACA214FAE208A896DE0A79661
0225C6F206FD4E6567718A723A0D00F7457B1800771B3C832ECFD754FF82D98F
0225C8ECACC0FDEA536908566C1F076CDA331E227B873B3227DA4186925D2E66
0225CF2D8FF938DB684B46E567A91FED2EFFED884D4AC4B8F702461CA305FF61
0225CF4BEAB7A7CD6F8AA8B13FA36D9B8B8CD9981BA96575139ABA398C9B6EE1
0225DA693422D82261DFB9CACFB7726460AB674CD8D9AC2CF567A36D40AF1418
0225DCACB9138FBD909B7D605B9AB4AD804613DEFC742733E43541E8BDFDC5B5
0225DF228C99D4505CB10064178D8AE434915BB481AD277CF2861349C1BCC692
0225DF7D11DD0B773A5CDC1FB8F4D5A5D84BEBA1C0A5FF448A657206682C9F76
0225E07529CCC787C0417A36D01B9F4D0A1CF6B5BD9CB0D585E07BC88C37B593
0225E2D3D5EF3F1CA81E40D47EAD2B51FD34C70C381685F56D50ACB0BB201DA6
0225E2E2D7B50AE8C28BEADCDFFE33A92A59A2E4D1CF1662F6BD74EF138BA5C1
0225E949A3349C562467BAE62B0B5FE6EE30AC810C0FA3DEB344CD7CC09F4FF2
0225F0B216340EDF705414693D8A9E7F608531EFF376544675007B6EB7F7B99D
0225F1240E0E95A4AB6E15843419B72FCBF56730FE6553C5549503C125C11207
0225FBF580245C85B497B148BAA2299FD95C023013850DF4A9AE3FB838216EAE
0225FE5DFB0E72F6751A6B3487CF423C66E0844C12FCF35543D6D8741032EA08
02260050E0262F22EC13669E3B58903B1C753BF27C256697D25DC03EFAD734D2
02260275C771A2A03578250662E59D830DDE876D5D86A27085A73C7858861EE0
022609BF8103843A955627B17F01EDDE76AEF61E12126DEC6AC4B370601270B7
02260B2DAE0F4F7EB8AA5B96C037765D473A5D6610FAD45336C8D72749AC8D28
02260E81E2F7E8A0B8454A5D836F3DB81FE59C8139B1FF216F0F1DAF33632CE3
022612D60BCDACBF3243198A472FC4B56E71A3320D92385D99387FF61ECE635F
0226155D840010DC7742111AFE2A11D559A9E34740ABF96EF3B51BF89C77F382
0226160C466FEB8685007C9949309AC2371F681F0AE08888B6BFD13D8AAF261F
0226195666EF6AD32CE605FF950D51023D3A07E42DCECE09023EC9B2E593D3BA
02261FE05985B5FBB8F98149D93004B1E5F55FEEE3FC092BEB64A27C2C184806
0226221700225FC1D33BD24D93C368D2C51EFD2C7D635B0A8E3C4D88E202FE27
02262AD5CBDEF145997AE01AC765F16BA67CF14F8A89918C38E61D5C4B3E97E5
022644DA60632F194F6CE62AF58117065BF59F381DFE9AFCD697160C6DF2547A
0226579C1E587F9B96696944A00F4DACE5BCA7AAA6D3FCF39C0783AD1F908009
02265ACC1234202C0ADF1CDE42D3E3D5B69B0797CEB2DBC86CE82D2A6862D9F3
02265F673625C75018A148582F7EC3A373B2A7AD464D2E8A86064BCEA19B8721
022660F3C4B7F7836680655C61E5FC9EA8552ACD845CA532A1331743CEB32E76
02267087F7A1FF395A60FFE77C8A89E728D72AF730CF05FCEE55363356520536
022672845D6583B6C544509130208F22E6E439EB163B8E41198AF24ADF31403B
02267B7B342AD1573F5197AFF105E8AB26E9F2BC07ED25F9E2024861EA874188
022683B17028FE0FCFAD7E7E0006FD8EDE6CF6DA2A2CA4076575068C66A369F3
0226882A958754E348666B6F496B235DB8C9D80200168CF3604CA7F890866952
02269370A7877C944E3C566ED1ADB66DFE5597B8F600934C1AC17F2420E58A46
02269456856854BE31DE9101672C013B28FFF4E281D286816383B8EB281729E0
022696307939107C4C731571EC15DCE20C7B97067E4CEDE04FFD73103AEE22B3
02269871EA7F214109413FEB58C11923FC2321AAD2C63D923502B5ACC04C0E50
02269E8CBEC6A525CBEC7E3F923982ED463B5DFCCA84C8B16E503C1E8F1C905A
02269E9DFDE3AC5A6B8C64788491D702113000D65DDC523EF036BFB2E6265BF8
0226A0DF9AC0793C25BBC1AA5C99D5B1A905529663EA64408C0563EBEFA3D212
0226A41DB7FBBD37FFABBF636E872D9855681DF1F83D1651CD21D4B6471383F1
0226A7D414B6AAE05D05A2B651E858D9942717F4973056A233D0F290FCB723D6
0226BF6B120BC9859FF0BC579A8BCC53DB91591DB0BF382509210F24B8C18741
0226C644838DAC4DE5EF3DBD94DC23E7CD596F00426B1BE76D500888CAAE037F
0226CA9E4184B31211FDF0EA526CB0761BA2F7C2233017A6D15A3E84EBB74B59
0226CDB58C836F551BAF7844B48FC640AF576B6B32268548412315BBDE0C1DC9
0226D1C4F4204D77EA24185B48E2FC0986B2FE85A69974BC1E1C0D607C8BA964
0226D1C61DEA5E8A3A00BA2137E951F3F65FACCAC38CCD22276B022CF7F70EB8
0226D77E1D32E17C403D74766300FB8CF42CE96B5E1212B4DFCE5A2E5DF029E2
0226D87ED765CC7F0110123F4F8E159804BDAE2B0E91CBB2C288955B469E92AB
0226E64F55F35C8033A319A66BF44E8FE82BB31FCEA5F7E9C504E0FBD85B83B4
0226E7DAB02EA8B9C3ECD851F537063A3317DEF5D753F92C4D39E5F7D3092D35
0226EA1CA63737C34460C1F702A88B696B373A79F9A7D9DD584D108338A28983
0226EE3049FD5C2E2E574606C7D514854D610EE924CDAFD2787CFBE7C8E16EA6
0226EE5CA66774CB72D60DCB7954F93421311F2C058D4C0EC0FED03E06CA4DB2
0226EF467759C0EDE89CB2F211410B68D84D027CCE9A08323A7436CE5BF311F9
0226F17280E28F6DF1BC5ACC6984BFC4A239EAA0B28F740276BF1CB63C5B4EC3
0226F49E0F2E929D00E2395C21B13D9AAD9E3B18372648CD0126E10C8C4CE15A
0226F7AE6F97C82CAEE08342DC56CE072C71A9D32970F409D6DCC141FA608008
022702C6F2094586C3B1C90EE0B4656ADB4846BFAEE0111E695952462FC6BAC6
0227061347A2E42ABC3AE12343F079FDC4501B617D7DE712780400DA8EA01D43
02270C009EC22C68A6DB626B49830BB0F23BFA70727E97AC380858CF1E5DF3F2
022712CBBDBD03C355751500C4C5AA4332B8D53C0BB93ECA725E25798B2817F3
0227167B9465A27951DB06DB306303016B7122534E9B978542A449F70E9F58B6
02271C5E2E7CD2081B4AA1EA75F0C5CBADDA4BF953C24F9A5483BB310B8F8CFC
02271C6EE0AD3C06BE4EC629A86E46F75CA7D643BBFE19929A1309AC13BEADC5
0227224965A7CB1594EF0940371D5F0CDF4E75601FB3890DA5022492386F9C17
0227286A7580DEBE1B1D61CC4802B5BD0D8D5191A023CEB75AA2880639E589F1
022737C54BE0983D061A1FAB2709D3B4CE316318D6A80B19A86C224E32BCDF91
0227394C979D09ECECAA08AC14975A8D757DEB1EB26CCC19D46C03422CBD4867
02274016C69D1BC52D0B0E6D9C1161597F9128F339517557C65A4F7097B52512
022743D275B1D8529E9EE618341EC5957B8F3CF7AC082350DBEEEB57D5CFD2C8
02274BDE59122DC82639DDA7E44B00EFE38BC6ED2B52464663053FC38D2AE9B9
022750C10AB9360C68D1EC415A48C1E3660D1DE4841F6B4008B19DA78BAD4104
022750FFF6BD9C2AD8D6AA691636A435BF9C8C999FAFC1E4DA9C8359A504CF51
0227545C4AD02080D12084D17BC126FFE13AD2FCCD1F36243B881061261FB38D
022759219FFCF612ED946F028F8F132AFA69E4F20D08BE47A489D0BC6F09F50A
022759251668CB582BCFF6EF19A4CA3C5646B8F908D4001DED32A104B2F405C3
02275B597BF580038A52C24CD55CADAE8664D79FDFBB43DAB3FEBDCD346F23D1
022761AAE02D55A084EDDDEE6F6176CAD192F41294964F4A551BCC71D3D44909
022768B9249340F0C0BFCA72ACD26D4A2A31D43D45BD600ACA0D96624BA9F88F
02276B52979CBC5B222FE03A7CE5268A58B33443A909589824D09926170CD717
022775DC096D92DE9391977978666BEEBA42A2082E74A699D1BCBFE0E7864601
02277636A58407188C11E7B979F7B2C64C5E1805BCC6155D60903F02A961DDAD
02277B48EA0DECA0DD11D9A389FFFA42B3D6CC3E0818313A7AB70082F514C492
022780D6B384AD991A89DA7599CFC8B58D2CD599BF9050AFCD2F9D954979E559
022785115104ECD11A1CF76BC9C68903CD757BF634D8735CE9935776DC458BF7
022786E5D7C12FE18D25120DAB6DFFF6E03D59684EC1422B800789938D304E44
02278AF8EC9E652682092962DB67FFE0C583AF741F34FB73205B696C47942A3A
0227978C05AFF2B9525C27813092B0E2D8C41CDF0F9E9A53EEEEC7DED96562B5
02279D7CCF5A39329F0BDFEFB7164438437EFEC834E00E11031E1BAAC4EF0F7A
0227A193F4F19D562D603A8B382124D2CC08331B7D45EDFA841A32B469652615
0227A2410A41B0D0527AEE89C719263910698273A61F866B93E051CDEBCAB1D8
0227A4EE91A60EB05E2CFF931352AF2F620AE89C40D45297F5206C6E2FD5E642
0227A829634CC5C6CB9F32F433C7807FF1207D3D646FE2338D3A82A0B4641575
0227A9BF42965500B065A3326E36F623A447FF691897F83E63A28C303E5AECCB
0227B708FEB2181DC8B8F69EB11B036C34F6B9BBEB25375AD26A1515E6F53399
0227C24AE7938F84E6BD603B38F3619D30637C43A6C64B00A9E90A423F1F331E
0227C4E1A2A7E043688D9E188C1C8211ACFEE016A8F1CFA6946CD5D91E2159D9
0227CDA97DC8E2F1AC1078CFEFB5C3122075F40DEFC9D571BF85F864FCD16E42
0227D5269B33025B9AAF7C037320D2B99F14163E5F63FA831E45620A047DAB7E
0227D7239B7D1A559B21A97B1F0762D4975F1DAD09162AE6ABDF82B35B22F31B
0227DF4D60668EDB6DADF08E1C91CB490FB2197FD2D483284E87B7ED8CF38704
0227E15669FD9425354AE3D5A92AE3603C229973B48F362405D21178E36814E0
0227EE201D9BB5E44496F18584203A8FFF7C2E1D671258252AFA2F34CA2FF32F
0227F2051BF40CBBA634C879CA4F0002A967F4CD878CB40E22DC10848EA48AB3
0227F21EC7EE686CA4F95183C4232322D9D1E7571B208BF47D764334167AF819
0227F3418A6B854C739CF263192DAAF3E31A6623D62F02246EA4D8C6F6A2C074
022804755AE71EBA593D5A586365E01ED1B5D05754EF22B70977B312B49C1EF7
022805A5039FF480A21A5B1B4B429DE67ED390EC4EC59F1462953CCAF34CED47
022808EEDDC96B8F07F3A08C2572710715310A0F23540260D709505E4ACEDEA6
02280983DAEADA7C850223FB7FDA30A911E2C6F6D4A5E564EF0D60DAA13EA2B9
02280A467D6A7643A74153213F7BD0D012F6E89FEA5091600F697DD25F3C7194
02280D6AA6F0A6B8050595E6A23DF228C84ADA48B08389686FAEBF1138695592
022816493E567A372872434B920E19631AFFC69388951E3A1AD525A410C59CCB
02281A3783B8A92EDC3F63E22F9959DB742A4C032E9C1528EF2E397A54833DAA
022825FE3E5AEC27ED3224ED4F6AE04A3C222A40D829BBF440A3078CFA962FCB
02282EAD82FC05F6A43CC4AEEF4A10FC36C7B93DAED6E56351C2C9A237A5E580
02283977D601849D87AEE05EE9AC9F8B31EEC98F32991D49D19BA38462BC7346
0228458B75C8BAB30759D44280EDBCD58C1496F5A8C88C7B5947D83B7AE2A717
022845C297B94A6C44BFE89752357FBA568555FE8BA5D1F7FA34E7A5E06A61E4
02284A13D2700373906BC0881F19D773FCB50A303BFFC34D84D77579495952EC
02284EB1A9F3574CDF4057940802AE05F2BB26483041AEC504E6A694881A5871
022850C89DCF6B4AEC972C89DBFD63CD8B352680223B83A139299C596FC5D4A7
02285BA2926DC8636EF0340C886C771F2F63B8EF35CF1422814AF05190DC45B2
02287361078DF490A72F8F9E9B80675B3221BB26061A3603BE9FCF4DD22E4A43
0228759214EEE17AEE6791F3C70690A52359D17FF5FC2C83B847E9FAC7C8E140
02287650FC39647303FA67682CB0A684920C1B493FFB91EF210E563ED89EE3A5
022879B60A99069F7FB54DDBF3A559B4820792922CF09E9F7946380FDCAC9AC0
02288236C64743BF0AD27A9860CB6A991E4FB0A9985D9CAC7D3EC8576BBE231C
02288DF32CB4A856344E53DD31E1EAA6951BFA2FE757E3D15C4AAB765C525C97
02289016F96F6643530BD496F9FE47608A51FA9415852FE2649C80A7C86453E5
0228954D85B1253B1141F501BA57FAC4CA2E2361FFA6AF746855EC5BA6B71564
022898C54E0099D16B98F408F7AF7520CE7FE2E0C558101241F88735EA4DBC67
02289C4827AC797D75E3F32D2DAA79E33F4E9B8F9EAADCF67E3E28FF928BDE5B
0228A3D4CFEFBE84E9EECA603BD37BA8F5E5B7D646121B7F9B0456C49FDA475E
0228BBEEAA78D69877160785D33D7B8E931438FE8C7179D6EEDA45478C373656
0228BC90AE71C7A6EDAEF9604CFC337AE2163A18C20EB4B12304511891657814
0228BDC5E03221BB88BDABCAA280B28A9E50FE45D0739CFEF0E807E1E4BFD313
0228BF8DE431F5BD1BF4599A4F18F77CCEA93830F4AC9C775C1BE9F7FD817A27
0228C15680D100184532CF601E384048CD5D553679E62709809937BE71064E07
0228C97ECD2A6443019676B4B7B34ED7C99E439FCE1D09FB559A32579919FCFD
0228CE10D3B0B92CCFD14973E2298D4529C8002F8825CC513FC26DC45A1072CA
0228DA8E4C49C15B295BA5B3526E64ED680558B7826FF910E7B6FCB37EC64568
0228DAB05A957D97759D9B6D5090806FA1C9B3079434D4976E65FF617FCE92BC
0228DCF98E53E38FF1820F6F16D2FC648C54075D0905520A2FE9B7FF6B9ED648
0228DE7B7AF629BD305ED952183AD892D4990AD3570F32DE1F30E2E058D42ED0
0228E5156A58ABD2860F1B70186071E165645A7B470FD70BAD1EE19D0B32222C
0228E922A43006AA2A1CA44778070B88F6E2545319583706830300471BEC5F50
0228F53060A79193A62C913CC318A11E116D24D17034143B74B7B911C7BFB84C
0228F5CD1B25E2281985AC96D5073D6E42B852BC83C33C115D949B8C54802FCC
0228F88193EDD30FAC3F51236A47A8748E269EF25FE06BE1425F3CFAEDF33B92
022906453E353F2D63CBE8920ADE4425874977FD5CAFC18BABFA8C3F4299FBCF
022907E2494551B0014FC54E028C27F0A2950BB9242D37810EF3BF2C6417EE88
022924098AD048A9BE73DFE86D1B7BA5B3EFD76C7DB8EB81C46035A6F6F08C81
0229264A791D530F107EB1C894FC04FB98C0D6B32A76ED76F6089E9933C881EC
0229270FACBA07A809CE642577E1D168B1A4F36EFF1B5C1B2582548068CAC85C
02292AA843AADF5749962B43AA05F5834E28BB0DAECC891DB12A8ABAA7589B78
02292D9757933FBB398DBE4A9E83AFCB5CA85866542F8E574EA8E51248D58282
022930E6D69D534E051834D5C1DE5F7405F3C57530B1690D3603853C7C15678B
0229312F6236429DCD6ACE8D6F202DDF7B6D032FA2B127ACEDE5C34B5D494718
0229351AB52F0B1F13E9937C0CF7FD66BA2454256D0D34807F4EF8713051113E
0229414C092B62BB78C90FA920BB540F01788C12CC4C0B52E6CF23631E736D54
0229544EF30A6F019DFFC42C98C0E628F7C734F81ED77152CE2F9AF9D7530AEC
0229565071B3C124CF811D831C1A5533B23DF6A309DB205AF31F405A5EF1E205
02295A82D41392DBC7C0D8798738B17FCC08F0BF2E600C9B5ACB846D75D5D468
02295C3AE69F423CEE7238299C64E979A2A07150783156FFCD1CD5E5773782ED
0229602A1D8CD074CCE2B8A1F24E652F4611D70A00E248576C39A84D77D5A44E
022964F6AAA428869C4211B8E52D6D4CB401100BB2000C2FA0EC88D7AB3DBEF2
022970CBEB59AAFC1D5EFA71F8226AF9293BBA2C95013E8D39308C684023A6DC
022971FE6B5BF732A18B9C147AEF2D919F8FE7ACE394AD7856C9F23DD831051E
02297273AE3E2A53C07F2C8FC69C99399293A14A6ABECD1DB043374080440D9B
022978006583356E50C8B3425EAD9CF1AD794F30D778B0C5CBF2E143202F3804
02297EAF5AF51D7CD80DD381039F85F8C6E5FC0BA6D43586A9B5E3D8E192A22A
02297ECA461661989BF5BB239DEFAF531C3E39AA3E130D31356A04DCC8442910
02298117D5189942E8C192A7353256C0596713BCB6534367B4209F177677E7CC
022985C70E729761CB09A7F9E3D9DDF0B51789A78A3CAAB14CB85920F6CE5BB4
022991440DFD3C1A0ECC382FA16064E33F3E541330036024CF09CE02D504AD32
022991A70EEB6914CAA7E49EB57B3F560BC0483C06769FD01B4D7B9B271A5F61
022993A457D0180E15F98C0EE2F9029BA77135A3409A1D97A4B93EB48A5C959D
02299AF43650FB3A17E031C366D35100C72B30E2106BE0E1B1618E4C6782E37B
02299EDEE13ECFAFF9681864857A6755478C83B499FF273E23153FB65F752473
02299F8B69D821009FEE7FC30CB0F2A3975480135690E64825992860CD09CA4D
0229A2762F8075F9CB083BD3D29E495132FCC45C72519F23360EF7DCD4D31FF8
0229A368F83554481F782A161F01C82918F4D94710B98EF9EB39A13CAB6E202F
0229ACCB380B681C84F0B94429442B6CB985DA38A36CA294EB319047CBA05E56
0229B0DCB25F7B4F365F0B05AE1667F92B7519D9D4CC06FE5118B72E723A13B1
0229B275E95E88DE90F3728A7A92F8F8F60501CDFC83CB860EC26B5F03030A93
0229B98B46EAAEC7D3427F712277567F1FBB860CCFF4FCF61E891D016A1388F2
0229B99B21ED9590041A3C32C56731E793903FE9DA003F62BF16EC73BD3629A5
0229BBBCC966AF0A11868C949AD1FD89B213AEDF66E888DA023C17B6A84E4FD7
0229C3CB94F2A0472298A7936EC2A904669A623E4B338ED1F6325A0A2ADA1C53
0229C73A8B7C558F29163C61E58DADDB0859327B248A1572C32F4BDB51E5D988
0229C8ECBF893B8BEC21F315773DCA8A886527CB77747B632DF49F28AF98BB62
0229CAEC7F8BD82EE1DD2972A015EBBE2B86333DB23609128904C70198627D32
0229D4F7314625AAE51FC1C7CFFAD004B7CBC7114AC4C3C9CA03159C3AEA4447
0229D744CCD837F96125D723722CED4256DF03DA6D2074CEE517E6F2B0E1FBE7
0229DDF02506F46E4BC9216FA136FEE90F393AB8C5EA18CDAE97CDDC5C4B62F5
0229E00894F1784183235C06E3707CEA39B52BB351B3D06E130C8F7B15897742
0229E109185BDFC08DA43508DAD75A3CD595EEF690FFDE92846955C944B0487D
0229E4984642E58C44964A89811707F28BF656A2F53ED3BAFA32FAEBA451AAD9
0229E4F9908F12C9C9544F6A3DD6E71D22FB0B00EB6350EF0E56A991ACA1ACF2
0229E67F01CDA97AD18BCD47F7F9FBBB8EB1AA021172D0FE4CF776CD9BB511D5
0229E7DEF9A9CD1C925D3E719221A95F775E3E313912AA74817B532FDE65A4DF
0229F41606181AF6EA1D2D3BBEC2E90FB54798A26C5C3237C942FB4331288381
0229F5ABEAB49D54D680847846C18E0FB07379AAAA065EA105FBD666A1072DD2
022A008BF9E82010F189159BF1F48940F5A58ED0C2C14053931623289C035A2E
022A00E1690B255F22B3628B3BC4C404AC1C4E2BA7C226129C6BE4C3A798F0A8
022A04471C964F2851805907304767903BCA80C974D92DAF40554D8B0E7CE91C
022A0A16E05816FAADC3D034CBE2349B3986C2782924C4960ED8C5542802C090
022A12406F387ED5BCDA4BCADEAB0D47B088D30CD342E6177624D015A53DA18B
022A130FB7C3765D9D347758F604272DC166DB27ABDACF2D5FF49B10DAD367BE
022A146A66DACA7B80DB68184F14DA9EA78EDB6C0F262C0D90E033A9D51AEE3C
022A15F7ED2BE729884EC2B3E419F0FBDD1CEDC641409281958D109EC461FF25
022A1C6551810BD96C64C2D7BD0C3242983F53297A96304D490390D6BB0F4F3A
022A200F830503631F8A37235489DA06B76BE71D47F647FD02CA98339A5B9B65
022A228B885B8F0263388C6F72AF036204D4330D0DF0BA566F86A8EC1CA899B4
022A365FC2FAB3BAEF92D84CC3455F4424A3F070B64B4F74250162CC05C7BDEF
022A3AD8E7CC11190B5C74108FBDA4E36D9341CE0FD6C1B414904B6BCDF60013
022A3C66AD4A395ED5F2E575371D836F88573E2D407BAEEEB6CEFB3F10B5DB9D
022A4177BC8053BD5FC5293171DEDD886386E1CE16F1756AF716BDB7ABFCE516
022A48121720FD6F0ECDB3CAB0331CE1CF9F21DDF4B71DAD6F89BDFF968045F2
022A4C3CEE35A15089DA26D3FD0474A93AF66369AB294101C83884903B7FF2C1
022A4C7C014B0FA0F9B2563F1630508B6410D18E6466A6CF5A35873DB51966D7
022A5AD12FCE7044E60EA55EBB2B743658B5D842D63A5000D7A948EC290806B5
022A5EA3D9072D73F0C5BF6A9F85D967B5EAD5261812984F5E4134479EBD9B15
022A60DD30832CA87EF2A6A1FEE41919CB0310FA35DBA4127234C1406292D0A9
022A63C96E31201408EFB38F3C8547EB094B4383512E47884E5C4DE4AC5F678F
022A67A5779C58D0D89E6A02F9BB0D3428A0F1C1D326A940331B6AEA2238C530
022A6BBD6BFCAD88BD29DC2B59F8D08BA91CF268046263F41C38FC8274C5402A
022A73B1A97F2A33DDC1BE5BB16E4A7711238CB86D5C7C2BB2AB8FEC7126A734
022A754DEB7253BA89A9B0284980A6C8D572E1BB339BE646E59B146D4D58FDC2
022A7660268F783A9C5A64A3A449D68FF894DEC0E597C9B6A0EB62BADBE43A1F
022A79DA2851927F50E9412E993618A87419BEBC9ED99EE137D230A287B5B3A3
022A819CC652B483AFFC1906536503EE88BF33B620045029BAE02DB0CD97C05F
022A8BA03429E4923C41BAB06CD85C324D5A60F6CAF55D8F5F6D9170EBAA7939
022A90E6DF49E3F61947D34F36EFBDE300AA395682DE25F69AD00678EA97E0F0
022A928AFEF124E802CCACECE7A8E242ED3B30E94F61B84239AFB04B6EBC32D6
022A96656A627830E9D4BE141FEF30E5233617D33776E2BD736866037666E629
022A981A3FC113D3943B83716651CB08ADC519B4E8A3DD9CAC73B49520FB01F6
022AA0171ABC21DB45C679F5BDA1514DE7DC17D3DF0A291A9DD1C48B44DF904C
022AA42AA0713146205C594EA27D836C3097ECBDAB246766B78760B328976A56
022AA74F95FC36EEEB4CC2545C3E9830058DBFEFF7D7145159827A718EA6F5E1
022AAAFF8C1D737D29C7B6D73F91DBA292CA96016C58F5B9B7F3C077FF2DD489
022AAB6C29A6CDF7E1CDBB39A67FDBEE156346C55739169EE516B7AB063FE197
022AACC3A53D11DED5FBBC82B2F8BCFA546D683FE47C4C5079F26B74AB5A4829
022AACCF0FF0CF4BD34FCC88BE4BF395B37135C15234732A53A4186692C2B53C
022AB81C48ECC0537DC70126C3AA539DAC712E50A513D3CFBB19171036CF5B14
022ABE58857DBE6E678969F55C98803C16AD777AEDBC1C2FDC4FB4EA81E5D043
022AC231E9EA48DD9333733128F90F7EFC80F3428391D77AF725110C92B828E1
022AC3A7D390A660E89A5E3EB8A0A3E8B3537AF6C0250BB0140FAE0248996AAC
022AC67A07FB86B1E0C183681112C5FCA20017E01432CAEA0F8D8869C493EA08
022AC6FE9B9E01D7123BDBE79DCEB16908B83D18CE7EEF58B1DBF4B4D3A9FC09
022ACB22DF1F24C3A9C7B022EB7046E949BB2B2D8881DF50B26ABA32828DCE77
022AD321C3348CF8E41F5B12720AF74B5B99855478FE51DA19C389A112D2499A
022ADD0B3355C79E3497F31FF29817954A0F10C529F6808EDE224D03AEC7E87A
022ADD658EC1DA338342C4D6CE212F3B9DB13F5AA851772CBF499D6B63322ACC
022AE57A0E03560F925C0F3403718840428B5958ACDC90F3D8D34F235A9B0D75
022AEA9B0F4B23C8BA34E6F8967D1F5BE39DD0A0484ECEC05E544FF057EBA16E
022AEC789071C8B4FEC27D7C3CB85ECBA6B349DA23DFF9204AE794380C5F7279
022AF0CD668F491C5EFCE4CFF578334789462B3C9C8B240708A2C21E2F4AD2F5
022AF0FB997818E9648C0CDFDD20D821F638611A82D8A01D271053D12E6022E1
022AF12C713CCC64BCDEF686DC5118539E432256CF5288337D52691255ADDC10
022AF2DF62F8DAAD3156A76472431A2CE0DA4BDB3BB86BDF79DAEE569CDAFA45
022B0410E721BD54F86881E922CB5E3D0F8D5C45C6AAE974EEB91A72A8F08EDE
022B0792CDA607948BF6AF00BFA2997FDEA5C8913F2860D0FEACCA8DA207761B
022B107CE506DD5E4F86697AF8A15E946A7342E30DD92686F0EB4FF221746D42
022B1825F81BF30E56E11B0AB04E0BDBF0BC31A5B40BD0F97093E8B3247A2FCA
022B1DC5DA073A114902A2D5454B414F66B0DC5878A68FA706B9FBF5E53BBB16
022B1EE3FEE35597B9EAF69E0E34B84D75F872C0991B6735F9825B902B3D1499
022B24D9CBA8704285AD8CF4CE5B18C96AFFF0A4E3CABACA5EB8958B73A49945
022B34F536557C6E5CD439B97A5FC8628F49AE306D517A301EA797CCD2B084E9
022B396458579F394FEC1CBF5F2B74E464A3A86B826D69F72FECB1F3A3ADB541
022B396A4632AC78662E2E800303C0D153234EB5F8DC7225EE5E13BFFCD0CBB1
022B42237ACF74307B8C2B3BAA04336B682B3ACF3EA551D2A0661E878E225E5B
022B4ABB7731891DB95096C2F7B620A823371FD8274CEEABD69732CB9828A302
022B512D69DB204C7EC449DA0E91D5753A2A010946FB02CB529974EE99014E50
022B5A4DEFFC05BF51A6608379F0B271488FA6F2F09E3F6742CEDC04A8DDCB33
022B6178D4950A882C1AC3BA9BC3948B173A3886477D436EF0AB231B366AABB2
022B620D26D09FCD706DC23348279DD4A10B2B373B839B348CDE4B652574E531
022B633C97C89DA94DFA2BE7BE1A590F452D26D0E2400C38422F8551E498CB8A
022B650C521D7EA21C7504626FD45574E4262AC125C0F3D36573D2B186F8791A
022B655DDF821BAB5670A1A3AB8CD3CBCEF8AD476F46A73007D8838F48EABB80
022B6639AB3DA7304D5F83119808962F337E6F1C0668678191641DD5068EDB07
022B66DDF38B97C32B3AED3F09A7688C9E16ED2E9D0058C997674AE30CD0056C
022B69FCA52605EEF98745F1E8A3598B2FF4F973A69CF5B2077F042002D0797F
022B6BA7005D4A6CA74DFA5B4DF2D11BC7164D9124ADE0C7812953723B275A3A
022B6D12113AB45C795A8456707397BD24AC21C0BAE55304B38BFD5DDFEE5854
022B6F75A534F13EA11172F6E79944D81F97C8ED1C8DAD3FA110E3B207194909
022B72496177AE92D476D6218CBF3FE618A40A0AADDB14C41E21F83064E2DE57
022B8B6D5B193FF6F9EE9486A8CA9ED430BE248BAF3C510DCD2C4D83F0CE13DD
022B8C90036B0C4909F97507329BC70550EABCC416E2BE0A38D4C2CB586A1FA7
022B958D07DC7474B0681A3053E9EF877679FED5F195E4E3C7338D3CE0EB7A33
022B9618039EB03904817526AB3C2E2F58D8A79B0E3A1F81240D34CB66A87AA4
022B9A1A0220F97DD7C7F4FBC4B39115873F81C7D5E445A3381E8EE272E774BD
022B9D82C3D5C86EC78DCF16A4E050FB931896CFD3286576025D8E53E5EAE954
022BAA39C4C9BD912B2134737A311B6919BB3C75008325E54E24CB68E8BE2EAD
022BAD74F05F48A4AFF3421C5A289BC1A91953A1C7A13C1452D06BBFF7082EC7
022BB78473BCBB9155A34C6F83665DE605619242148907D2DC8112D4EF0012AD
022BB9AB5DCE2DC7B67043E139911872D8E108AD31B827AE2C06E1ADED1777BD
022BBC6BBC8FEA71728AF192C06043F19641EF0C6C30BE12A702C7CB3AFD4379
022BBD28EEC84C8363EEF85BA696C404B76120B56183C5DAF9F04A9D6A44737A
022BBE620EC1EA9B76B7057AC2330A6690EB2631FB522F299327BFF627DF5623
022BC17C93CACAA0F82746F69B0C0738884932897018738B8336DEDCB55C25A0
022BC2B68119E43DCC20C1107EFF86FEEAFD4D68A19A65AB9844E71AD5E86B3C
022BC6DE3F5447F75F47736C28E22F418F9F1B559E6DCE42D06E4F65DAEDE4CA
022BCDD9E9674BA4DB395084B70E41728CCEF2F9DFF7B315E36668D4E6872576
022BCF96A84C6A56D19BB933258BB5EB9DB47262B2740557C5CE1DF2E2A01E64
022BD3D000261B2682AE0FCC801C1123B196A8AD02DCC15F82D5787392F3632A
022BD4A73AAB8C2B56E3ABDC93C4D84BA47EF4A9FF881F5937B0371CAE655666
022BD630D6D797017D1C88C0A7FDDE515C4E7E58C25C15F96A9283415872673C
022BD65C263A1736A7A1BE3AD17B5C952781DF6E46843E534F97A1AF6FF11C8F
022BE222BB4B1E307B85CDCBF3BE6D5D82BD529666CC12A0F7D33B0A0C0ADB3F
022BE2E8FABB0A16E430F573451B85852944AB2155AC95AA6937B3C9C2B5DAAE
022BF0595192B9103B5326243044335384C7F8EE8C36817EC084740A2E441EE4
022BF1A83F6881B525557F0A5B95F16FCA6476BFDEB9B8C61EADB301EB745439
022BF2D2951132E5A66E518661D069AE569E6EB1545708031386E527EEA231CC
022BF5EA8617CFE92F1AF22E52F56C73A071974AA79AF747144C91AB3E263DFA
022BF83B8E98142A25010F1D9A0F91060E5C1DFF9718F11063C0A7691B7AB76C
022BF8F00DD9015B44E5550C44A4F5397D1170DAFA332CA629D8A74E97469460
022BFED679F21D1CD17986961F87F644E7BA90225291E3A143D7BF96C570CAB8
022BFFF897B80F165E0B827E66B3D2B490F8F88565AC00BAB5F6AC5225035AA0
022C033F8442FF3BC5BFE1347096D16F6908C61109C417DB90055AE093EB8D71
022C04835EE0649B77679CD1B0867DF3A66BDBBD00912817EF5AA4632139F4AC
022C0E6C1FDCF6EBB3D5BA342114AF0F3484AAFA1E150D166D1FB366B9E6728B
022C1235BA3FB2A643CB329ED350F47DAA2C9BAC54D38A0199ABD4584988D378
[truncated: 29,411 more rows]
