# Supplementary material for: Data on Vulnerability Detection in Android
Source: Data Brief. 2018 Dec 15;22:1081–7. doi: 10.1016/j.dib.2018.12.038 (PMC6377051; doi:10.1016/j.dib.2018.12.038)
Supplement: Supplementary file 3 — Supplementary material. [file mmc3.zip › Apk CSV/apis.csv]

00B1A25574B29CABA56268834280C903E5D866623A6AA2BAB62BB6389445EF11
00B1A9B138C1FCC96962F7246A84CA6AB399B83B6290BD1B7E4AA49C045FE16D
00B1AE4F8EE9D297D73A6350E15C45F6D704DB0E07349FB689DBE108BE5A8B95
00B1B4FC086E8CA7E021C274151E73585A104E7000BA09CA3A9C99DA3FFE115C
00B1B52BB55CB016A5860D7D5D4B20FC54A6FDA5B06C38B23FC566A08C15E0CA
00B1BDF32B2911ED632E2078EA341D32F81E96E597F7DAE5F8F2E15B72429EB6
00B1BF63248D7F3749C2E7443A51D24877417AC619F4AEEBA7A56CCE347EA3A3
00B1C4C7502D7FB882B38669E64C7116A107A060F5485FF5B594D9FC0AC8117F
00B1C96BB8B46A0C6AA0F0D4FDA2640C3E828410E15C7CBD902878A9B2DC64E5
00B1CE0F297FD62E5934A7F170997CAE88F445498ECF8994850DA890BAC510A4
00B1D5FFE9E597AE82E61A88F2ADD7FA901B4B6770A2EB74AA6383514E5A18CD
00B1D857F520003D4ABB58E48D3CCAE34C0DFFCB5C5DA98E208C62C863C9F61E
00B1DA1A960F2163BBE1B6B4B9DDF50C2A2AB3A51835AC70E053A566ACF8D5A8
00B1DB1DFAFF8C50BA3041D0396906E9C75BEB52089D8F02427C796253D42005
00B1DCBB19DBCB41485A6CDEEE610BCF4CE591878F34C47B3C18282CFF62FB2B
00B1E2515E9F4664B081DE4BC5C87690EA5A586716FD13DA29036012755B664D
00B1E40639EDA6295C86CF680BA8D7C71BAAB0A77CD4CCB9FB91B04F79D64FA1
00B1E79E05876D259AF02773B98ED632060FB9330C88E181E272B404DCEE4E57
00B1E7C0213D0D6E3F75A19F42BE84BFA927595F74425008B9D1C243A7DAECF9
00B1EE41C6B04282288BF870E1637E557CA82FA97035C6C24E044A4B53CF366E
00B1F46D11A5E978CD56135F46B76049CC375C12092F57180BBF26837D052997
00B1F552B6D8902638BFBB63DD880220AD0A80B4235D0898AB5B15863B7F987F
00B1F69FFF812EA2D309EE90DEA5F4661423AF7C45DAF889CFC6B97BFA904946
00B1FBE9F7ADBF3F85D020A569BA64588BAD1AF6FECC4D8BF3AFD34FCED7A41D
00B1FC5A2CA7C2841E46AF3300A49218CB10D219546ABD8014F95A4520812089
00B1FE504411FE35B88C5F5D3DD7B3F6F8DDD992BB1FB1F8A545EFDEE29B4436
00B2052275C486638A20AA9F1439D05B8BE538C4FF136458B2813CBE90D90C99
00B2068138A588B4B97D2B292F93D6B06F8CA52F2FF1233684E8EBF4644BDF91
00B20719862A6EF3317490E3E2FFD8570614DD2BB14473D33FEFBE91B48BAD06
00B2084699585ECEB045668C1E4B6CA7DB637765788874EAC20C5A2ED478A938
00B20A9C44337BA2017AC9CF16179AB3A74E7A0AD21C7F270419F48BAB5920F4
00B20AB4309EF14617DCD4C8435633EAE16D2EEA80C3465B7F83AA4B58F1C4CB
00B20E2393F568CA1DD26F32464508A505EBB3E3A20B91294AC734297F7842DE
00B211942AE3B535B5E39B1FBCDFC1E17E47EF38826C77133AFBBDBAC46F91B2
00B219C140F730F9761DB289BA76AFDB8B41CEE701D4FEB0C9402D21A0708022
00B224B6BBC0CD06ACD50E86703EA522488F5A16D5A1483A42086F1362FDEFDC
00B2288DBEDCE4D0756AD6766B93F6CD4A4F67519587D69DF4B769C27EB7E76F
00B22C6FE18D80CC96DFA33506EBED031767DB39C0E2DD5E768DD0ECC71198BE
00B2323C73CAA40D8E9E90F82F2721DA6EFEB54D0BCE3E5237B011E3AB6B1E00
00B233ED17A056D66F6F22AFC30F76C231EA2EB005C902A5DCC9506A5E3F4744
00B234E1B9F8A8A2574F8EFD41302F8F984D3CBAE72596D700D207EF9663262E
00B236804AC53EDA8E7886839F8EA27A0A61D1F044B42B38FFEC747D0C0DC7DC
00B238D6C760FCB55AFE3506C56C4937AB8D378784B4DDD50D98EDF4C9C1FCD3
00B23C728B83E36A99FE00C593949E4A6F14959B231F0F891E78EA066148782A
00B23D71037888EA13787366895EA478AB5B1CBE1A5452779BAC0C6A6AC9FB1D
00B2436F4070479950D689D1678BFBF2B3D4F13B346328706BD299908796A835
00B2468A83688E6900B865072BBC022439DFBEAEE9AAC1B12B9678F96F862132
00B2474782B8A9DCAA56B6BE2B15C295EF1E74750303636E2E37F5AA5DFD60BD
00B2573EF9DFB1A2A8EF2F4030E2700575A66F45769C8DDB8F3F7CEBD2198FC4
00B2574FB96060CADF442D2FA833369E9FB824638F5C313E14D0B1C729FF14BB
00B259CCED085DAF49C5A405FE1F615815A193566C9141F5F53C66FD198403CA
00B25D69B0D07FEE793CB2D491DC9E506B8DC01CFCCB53111AFEFF516E0DB2DF
00B260AE4820AD03E1296F7ADE5708B46F6495BDCD180B35866958E49B1A5E26
00B2647A565B425DEF44FABFF81227493C33CE0C68119F138BF84121F67BEAE9
00B2655F4E63FF82152168F6D6A587876BF1A4C5CB3E79E9638A15258BD853DE
00B268726A835170CDF91BEEFDDB14AA36E20D1D38EA8EE92ECBB7F1F694C7C8
00B26A16EFDC4F0000DE48FC7698DE93EBD0AADB83C68AD89FD34C6E14784DA3
00B26BE4624E00A3EAC291E6C0CAE6EB5763B1BB4EED9EB608A4A4BF1E434C98
00B27154D99C961EAC41939A764CB6F4CE51C6D57450585F8A7E84C90D4FAF36
00B274AD2D43C13D0EF6314643712C031A568AE5F7403FB33E5E70A6BDADB7E5
00B275B81B874963134CB7374E526E6AC371851C89AF078B6D3EB8613148C763
00B27CCA89B1998B46876E1403F08DC4EE4B463F4B6D1ECAA5D4446BEEDE96C9
00B2806FC21CE02F1C943981019E6A38DD1E17C0CE3C1A38CE0FC67882DAAB86
00B284D0D39E20CF13858A600EB1C4A45428D9C0E4CD0DA6307711D8419C13AC
00B286F683C5175A4A27A6752A7A94FC6BEB5351BE9CE100268BED16F13C716D
00B28B5428689C82CDA142420F220C2BE821EAF913FC951187A7099F39E6FA0E
00B294D84227E0C79DBA426E2B38CFE278430AC5D3A8A248A96B56E9B2AE60B4
00B299AA3C60A863A058D0BD460A44B48271BDC0955D4B0EF3E63F65CB0D039B
00B29A2793401329E66DFE7F56A6805523358837214FF4F56439D3D02BC18EAC
00B2A647666AC94E6EEC25F3ED6936DBA55178B44016FB02E21C80E0E3B94FF6
00B2A87B353FFC331E3EB9CF3774445789299C09515D0CEA302D52C3CE95A52C
00B2ABA310F2276346114DD290ECFFFA7FB7949446D01BF4FF626E188C021FDF
00B2AC0F9A0001F206C94CAA512521AB2217D2F92E3CA8A103DCFBB132C16F3A
00B2B2FB5CF1B3B849EEE98C0AA1899F3FDB8A26641C6201D9499D8C80B3642E
00B2B627757AD73A972BC58BAC6C74948C759D2DC9541BE185A73F434F27347E
00B2C2E5CD23B610CF156B36A8F713E45A8515BE1AA9EB46D3EB644807064778
00B2C87E0F4881A7F443CED0FCD42608D8326D9114050AD45655CE30D7991B70
00B2CE8047F3E66A274AB41EF72103B90979BFBD1F19F248015BDD6C5FBA4CED
00B2D37BAD186B06C9C0CFFB7F18A89025511079B1DC317C3BD71F8D5404AD64
00B2D4759ED05014F1C75696B71A895042EE73559BC0B804A16BB99E962E0626
00B2D8BB7DA6C53463BA3B384E08A70F37F1B7ED0528722A1358C6A2B8255EE9
00B2E3B8D920D5674BCED11724828CFA10AF4ED9DF1F66988B6A7FCB2BB289C4
00B2F0F02E2519B0B464AF9DB7DD0DF7D8C5B241D4E8D4D4720C2546857F27C4
00B2F83753F2D7EF6F84C1741C13C9E5FAC660B638B042CA87EE2EEB6E205E52
00B2FA8A454C4A478E98C537565F44CFEE4D0A973AFD81D3AEDFCEA5A66D5C2E
00B2FE2AFE1204E56475024590AD882AB472D9B2291ABB3E6D55840CE511AFF6
00B2FEC9B11F3B9095A7CD6FFADEB472EF425025DC0DB679A649B08AB395680A
00B3023AB93D47ACFC985BEC29FA3D0046329614BDEACF60F726BE6989E45FA6
00B305B393E63896BC5724074E226582CB53B4D31DDA6C3D95C4FFCAE01A478B
00B30E9290734085069D06B2CEF42020903198575A820DE3E4C917B7EBAE0467
00B31371B76B22A8C0AACD793404703016DAE56703CFA4483579ED2FFC24D658
00B31C0E4B5ED4ECF23C9570D3C978C633B02001228295D82F4B5D596F537887
00B31D39593FDD2A748E16CEDF0597570BECC36644A987EEA540E46B95093C5C
00B32D113E90147F7F4224A0880109DD113E597872A0A98C45267443C0770141
00B32D1264BDE742DA68AD73E47A200BD3BD0B06D6C7A12C81C88C5C10324497
00B32E7197E2EA1ADB97F589EBD49A875E43479107A792FCF46C8BF54D2DC463
00B32F0BDD3CB592A37519334BADD957C3B9E5666442FD0B9D30DC4DEDFA9D3D
00B3332E3D51BDD0E66227F11ED546B476B4AF1A7219EA9F5C816916530F518F
00B339F98EB937FB10987EDB987259425A8B4E232C434E3EE341C9ABA6900B99
00B33E41978B40804DCA11CA24037FA40B6FC4C9656430A866271121EB55E612
00B34209D9453D47BD5A2C3EC77F1054A6C7D49B07F3D663C6A19B09314FF6C0
00B34291134E235C35C40F65733C236907FEE7006321C2E09BCBD5F576647502
00B34446DE13FF148D3422C75EACA0DB9A99C63BF8E10630B5A823761D9179E7
00B349BB7448AB96FCAF378A99BDBBA21F1A61E76C464FC8E29644D7DF32F1CA
00B34C62937C60EEA0C9129DE2FD08C44DFC89699A2C0EB9528C3E9D157BCCC4
00B34EB5B8A00AE1CEB3282F415227E7C45CBED6EE41B0108A59C1320A5D8644
00B350636700206804459CCDBFDCE30EA454F6F582540E806B2B71EAFA4485AF
00B3515858A3BA012868145AE1FBD98C3FD80E584592AF96CC9723EC3AD1BE21
00B35838770A36C5C5F766F7FEF536255DC4289769B3F86A2A73328627DB4C5B
00B35EA89921C93273958623F52862756154D58A519CE0DF35A7656018E5F7E0
00B360347448E51D77B7C08077A3FA42501F8E0FA8318A2C53D244E1666F4073
00B360B447408C17029FC99954C1AAC73DCAD714E6C0B7E1765409567972B025
00B361FF79B3ECDD60261BD2F1058C44C6F94836BB348B2ABD9CAFC2CE4AF5D3
00B3658CC7C1F032CBCA05FA948080846C4F936131354B334F2F4111EFCB3A57
00B365ED5AEFB9A2DFEE13BA62E9FC7C1DD5BA2B48A8F1CEAC2832A5AC8264FE
00B37CABF998A464A427ABB5B9DA0435E039888875B05D229468B4F9098449D7
00B37DE8BF8277D1B469208E34F4812D7860AABCAB42C892F50C297ABC2DED25
00B37F7DFD248F91A84176044AAB8B01514E38880594C42DAFEDE642E1FD270E
00B37F9DE33BFC52BCEB9BE1F8A2C0CDE38AB5FA9A3BAC44064C4F6790470E9A
00B38E5BDD57C03F4B27A1D3C5316BBAD1121E7B606883834F458BDA09AE82EA
00B38ED023DABAD2A218DA53F03C5FEFBEFDEF0434B9E3C61D9869D45C574ED6
00B39467C18204718C8A5B70BC7B3C996813A2B1782B83C8E55745441CBC3DFA
00B3954D9CB5C2D5049F79D72E65E8FB7DF92D6611B9C58034A1457ADDFAAAB7
00B39622E4DDFFDDFD69CAC41F8D3908240FA9EF8F66D92F44E48EE303E35211
00B39AC5AC832AB97A981F52BFAD97011FD4C7DADC923E1DBC13A8D5EBFBF25F
00B39BA318492AD009C18EB8D39F74025C532F6ECC856A0130C166835AC885ED
00B3A3386717BAC4ED510951B777DF4177B22540DBE2F6D6BD7A640AB784388E
00B3AC5102B2CEE1B5C7E8BB59552FD7863425EC28649B5266AB3FF83811AE48
00B3AF7B4C44A9D1A96ADDA59775CBFBC5F0639613A0D2BE86C77CB5E8C78541
00B3B2B8400047AF37245208D5558C1635D19EFDD3993A2B43F13C4CC5BEB231
00B3B5547E24757606E31A1670B888F683DCEFF2126396777815D0BF5199D7E1
00B3B6B70C518F06C8744788399656711FB12AEFE20F346F7AE1244F71C5C7CA
00B3BE21CD4DE2E0D997B860682281252E011B8EB7F21837789B9C7338C9E282
00B3C6CA5175E564EEE00861E5D655E9D60D71A96060F6A09F48A1006B63FC56
00B3CA80FAA304DD9E398DFB0A3FB7641F9D0BFE97049C4CB54218488A781D07
00B3CD932AE0A6F888EB515EDDEF41A592D44589A7DCA48A7CFC21B71BBDD002
00B3D024C72AD76614B4FC071F6598CE3EB4397E20434BC31F37B8CB0A2AE976
00B3D34C280BB2736EABED6069B323C9DF80227D32900FC3BCD8750C1C0B9475
00B3DAF2F8FDF3D6F0F28E4DCCCA67BF75ACB8D808091CA38E00A8D36F5A0C56
00B3DFA700E702F9CACFE5B777A55608DF092A077F15D456F20A27634F48C601
00B3E3B96EB08E52817F12412D9A3981784E2256A4C71ACD55D4B846EEB8E1F7
00B3E541FD80B479E83981B43EDD15639CBFC43AD813DC578AE901192D2BD1E6
00B3E5A563550BC12577783B15911D958CCA2B9D0171EC32017E180D1BDC2EE7
00B3E7C0425B8060A98A1B81B634D23A94FE7794ADA87AFBC7079DE8D3B09AAF
00B3E9957F002FFD32F24FBFE1C8AA2008123D26D4001A44F5878F5E6F329DBA
00B3E9C8A3BABA76BFA5D385BDF49305C85EB5B6060D4144C29A8B6EB846A1CE
00B3EAC7EC86B8B654B1033A379A3868445C697B96601CE44BD901A707010A67
00B3EF02A612599017AF231EB7FC91F7A3C60CB7AFBD9562F8E8EFD5327E0861
00B3F1C3D7A95674BCEE5473B4A4907EA5C597274C2828BC059DC63BD6FD3C72
00B3F4E17771DA378725682B7D6B20ADA2DCA5FEFB251BB6F14852FFA6509CD5
00B3FBF61F0DE51D16AC0538E04878E9B987DB1E2D86325E784547FDAEFB9E30
00B4127B13A61744175E7234A4F85F4739158A7F23E339EA07E541A278534DC9
00B415889B8106497D85035F5D9C737ABD40879B72EFC60C208DF693C983ED92
00B41AE03F6C167692E574C28D0A11617C256A625CA069233049E26EFED11F1B
00B42068C2CC59304B6BD214E145C4ACB21E46594C72CF8833573A2762EF420C
00B42530B650AE54998ABA6763677DA394B882B20F8E353270E30916D8623E98
00B428D1A15468E2DCDE60E7F2710FC451920C1D70D0EC1BE3549205441B6D49
00B42BD351A25A9CF5DA178C65F2AF6B99E98705E5A37CCAFE46FDA2978B77D4
00B43032F64B607DE0B2EACE152DD32B72585D8F45476F8812778ED609081D1D
00B43F0F20AE7F82D0C34538433F3AD5BCC97400562641EBAB0ABA4F988705C9
00B44E3326AF2FD8B648E95084408C573FE792C0C7A0A0F0F5EAF0DC678A5952
00B44E59ED95B830B9F836E559A0E2E2B9A7E6ADEEF82B6FF7C563021BE22A2B
00B45BDE44E710C0E1153433665F383DDB69821CC6FDBDF0BE56DF67D677196D
00B45C723F8F9F2D48DC87B3114C16A9DDADCE3505F9E3E94D1186DD17229102
00B46537717D51164C5CC18FC8021305D5C07DFBED0E19DEFD883DEC50B943FE
00B468FA8F2BB1E16B5D944011F640C4DF4C2CECB0B81A97966E29AE2E6C074F
00B4712CA950CBE98C5C027A130DD7474190048B4162B19E71BAF9F4B22C5102
00B472327D92C8B33A54A15F75877CE807C8DFBB7A8839B725A198AFD41091BB
00B4748FDE6417B8F3886DC375D5379803528DF1135AD7824176DA8332360DBC
00B4794D480ABFBD5FFC6B156EFF200B3AE4EE48AA14B7ADA6F9DE11758715B3
00B48691540395F730AB78A3A429EC37AA4782F3EB0A1826E2B0ACF4A3CCECA0
00B4895D2433E40CF740833A2CB93743E9B30EAA7C052A3807023ADA445EAB82
00B49D89E0D0EC98396CA9CF9EBBD588456E8200AE4D67B2DB485337039CAA4B
00B49E20ABF364BF7C46597E437B49E41DF74A361AC625B443F3585C6688AA8B
00B49FE6187C378FA845C7B9A52DC33CD9437F1905C4C1132E877B4D314BCCC5
00B4A1B7640C6E335CC343CD740BF77D61F5045D08ECA300FB4B0DECEA4A2DB4
00B4A5A67872CCE185AA4E733F36FB66864553D5F481C37DD220D68A50999C32
00B4A5E78BFC787E12A0E38DF1D19E932A96DE67333D926B6FEC250B0761FF2C
00B4A6308B5085AD04AAF9BA60BECAA4790D09EAF93DFD52EDAAF4406E491444
00B4A6B97CDA342554D207C42189D9BBB0391FDBBA1EBF254477FA902E115452
00B4B4C9809241FAF1BBB8506A09142D444CA0A67191C289190E174A2FAC77C5
00B4B6375B4BDAC677AE5CEC52777849C15082B4E0588678828C846E5E81D0AB
00B4BF0F5193478AFFF80FDA5048BB0F90A6F3C972F7A85148A12B34D9D403C4
00B4C1DE9288DFEE94D47F4A0D0E0C1618CD8112E9C2675C567CAC567E34AD59
00B4C2A28D2E036F8F64085096056EF0D2BA6740BD35D053A340887958634AC6
00B4C98FE9B627D7F711F9F68DAB044D5D88211EF54B35C73C4F9A28F3CB10FB
00B4D8312D8356CF9C8656E4835D7641A36CBC0C6C5EE88D42A0F370FEDF4B1B
00B4E5F2B48D00790F0DFA70530E115960E12D9D62EB6BE78414DCFDD71778C9
00B4EF4ED5FF6FDA4218D9ACA5014EE6B51E20AC4D6A593388877BFA7996EFE1
00B4F781E0A1884FF82934C9F28878F33D219391E424740DC1202A00928A3940
00B4FA0B062BA30360EB6F660850EE37D078039D5BA686F51AD89F3E0DBD0D61
00B4FCFEEFE111D508226C8243589E0A7EDDFF8D7DE642BC13A683B86010FDF7
00B5015B570F503ED8EABFD952137FEB466B7BA161087BA3F50A149EF4CA8ECA
00B5034887D52011439F20C8DDDB23241B79E332D67DE37377854D2A65045130
00B50B840CF41C91E8707540F8424062DB68FADD14DDFB1C560EF8CF06D8360E
00B517BEEF4627F891F151F9F8B28F490EA84EB2EC5C96C8FD0494FA5727ECEF
00B51D994C7EC7FC4EF28B4A11CCEC3F83C80C88B2BD29E8287DBEF76D9E943E
00B51F077F1B646EC068044396498F271530B3FC7F738E7E2A7622DD542D7E21
00B522B521A04A9E3661629412FF39427BAF8F44058315DF9075C53A769C3811
00B5232CB1DCF787F9415A48A21187246ABE393902B9853906E0E0D33D3134A5
00B526DB0AA762E2A2A6AAEA2908252F8A7891E54AD41ED0565CC7CB0193B02E
00B52A10EEB9B61613A74CEF7E96C7FC83A4C96CC33A84FB8D835D9118E3EEDD
00B52AB695997BF714D9B9A1C1C434368C90F98EEE0D48A5F64EAFD24A1DB387
00B52B226E06E5595E8C52D2B046A9C037F2C9E5137DB60EB8630BEBCBEDDC38
00B53280CADE548FF0578E51DAF06A3CA4F1E254F7DFC49E482B7C13F02A11C3
00B53925B2EC9B834880EE4EC8ABFF75F32D4AB88C35D629F7C92580423C65EE
00B53B84B5D800D1EAE877D4575927E5C99A8771E089239869A5414A742D3467
00B53F2E2C4B0E9BB4C7993096AF0F6C4D2E1A5B6B296C7E6FE4FBB13E7F5F92
00B540118C43823E977806A27FDC72CD28597743F7B1345C8E9D54E7B9A9CD69
00B5439849BA928787C5C44D65C5145971B758E496EA293483BE92566840C8D2
00B543A48ADB05CB72AF13BE6F7614274BE7B6E486C4EEB7ACA366562BC3EF97
00B547F94556F2AB20D2F87549ED331FBB095EC76D14003C0F2AB6EC0768159C
00B549F3352E95F60B43445A68C7F4F6636370B1EAF34F441EE1599D7727F130
00B54C337A995F839080C09641CFA676DECB6DAE4F1CAFB9C3AB4E2DD094BC20
00B54E57A0B84B909273DCC788C543942D5D7793B7F3E91B72DA00C7AB5EDE77
00B54FE7E5715615203185294A9449C6B29B5744DA9DA67AC66A42997FA6AEB9
00B55046CEFC2F92AE1DF9DD8C560244170E3D120C42028C3006A12D68B49443
00B55327E61E1E3A03E810CBFF39677346F5E6DB2429F7A1D1D7F7C1814E7237
00B5566C27F90CFB6FD6B991B85EB4FDCF397DF67B0ECC32560302AF6D09DAA9
00B5591FA117BB879D309142038061D423038D8EED027B293A364AA73B7F65DF
00B55AD5D68E1394CD7EC76974A56AF25EB85754212D6501C0233F33F9F5CE83
00B56A2DA7FA171CDB47D79D8D89C5A0BFC029EFBE1DF3E87FD2DDB05A3FB99A
00B56A50A7F8036CBD8F90AC3C2A3D01439C3680847E7A59CE145D33F73428C2
00B56C1EAC441E14C7A8F6D65F7BF2D74B74A15697E7F75B017469A9786B4C66
00B57EF2303265EE77A8A86BC58E49B5C584EC0CA40AA40B716DEBA0CA1E9F99
00B57F6AF63C860B50802080BB4455E2A10836B7D19CFCA44ADCDCB4C59BF1F6
00B584DDC81503176A5678A4E4DCBA58DB162FC477A03A775A5D1A33E11907B4
00B58BC0532FB76A83683441F3ED4610FF341E04687B6ECE4F2166ADD220657E
00B58E31D8BA9E0E82AB8BC8FCEF16A00ACD7C7B11319D2BA214F60D8F75C208
00B5901BC3DD1811449676D671D750254BCBD5D62C2BC2F6EA24D9F131E72952
00B5924F22463C67314F0722F19DF00A22835E7281B7EA5BC49546FB96F38F45
00B594C129153BCC5CCE9EB3803BA294C0F52FDF5F03DCDB68DE141AC74CF15C
00B595C893D67D9E9EFF3BDF792FF24D242F49236A3DBB8995A05CF992C37449
00B5A2A60C1DF4EE19EF387CE42AD058F578BB2DB637A762833FF2E8835663CC
00B5A6DF3114FE22EFACB0E46164BFE7C52502EAB73C98E8C9D8272C01841A49
00B5A7FC00C7841479084D42BCE8A2DA67EE3C31FC078DBDE1572E3F533EFE78
00B5A8D627C6DA489CCC23C149538EC5D3CD3A8AA0354FE55CF9114604D9546F
00B5AFEB7CDEE01C6013E3B05EB76DA0A8DA8BF52F7104769F2BAEABDD0B3B19
00B5B1CBF82894BEDCA9906F1FCE44111BA89C47F9CC2CDE33A848DD3C0E70AA
00B5B7999A07EB8BC00D27195CAB52B3046016E9623276F2281B17ED20F75001
00B5C38CE21FBE9D1DBA311C9B64D23A23570CF48FE13DEAF44F6F949458FA94
00B5C60573573B2270D5D74094BEC7887DB1CCC4A8F9BD5D89E2A526AF5D4D71
00B5C784765182BFC5AA31CE995511EC1D33003D8A43D19D99671D39983463D5
00B5CA1514EBCEFCC8FC56C200ECC981C201D51600B58603ED94064D30EA4BF1
00B5CB3419F61DB1E8C97E39F3AFF98A6C9BFFB49D1F08080084998BA9CBE409
00B5CB7A6EB617BA2D58FBE62B9B343DCA67B0C2C0F06C6300DC74382C3D05F5
00B5E84781B67FA5E7B6EFD4B18B3664226C1300011E03926B2CFC1843431E0B
00B5F82EE3E9D2DAD0DF54F6C354E3B9C3F373BDD92D936F107C2300E7115448
00B5F8D5099AECCFA461B116D00CE30DA75A65ABDCB8E77122149665B09275F9
00B5FA2EB49512509457AFD1E8137BE9E78D718E5ABA4C674DEF2E1EDC5F3987
00B611CA47B3CA5847D82CA04682E093E88141E4C29886FE1A2FEB0012BB03F5
00B61337A7BF2A16D2E3A53C580E5D044B3EB7313B1E5029663CB761D2DBCC0D
00B6136D349EDD40725CC96352FE09DB7C44FD1E7F69269E807DE025044CB7A9
00B61AFE2B4FBC944D805B239B53ADC163E0ADA13F8027A89EA3284FC22BF754
00B61E53068E049E6054096620D43DF15297403A00937856669765146DDC08A1
00B61FC4E1732402CECF9CA78643792711613CE2D7706F8C0B27408781355E28
00B6215AF605EECE1EA68846FB1C18C72CF77BDD4D911AAAA182B36011EAECCA
00B631700F3E8C792F17579FB0A994C3A43BAA7C76B71C5A9439CBBD43878100
00B632F6F675A9D1F0432BCFE44A9F2262F1C19D9EF125A74F43468252CC128F
00B635CA5D1447030E171D86A3C6A07EAC5A9563EFA011FC3368EF5A35BBA107
00B63F247375016D8439AAEF0155B30BAC38C1D210C88CC1FF54FA53FD22DEEA
00B643CADC58AAD1AB60512AC160AE3CC3B82E1D694D89F0220EAC7FCA5D1591
00B6446B187435A9F44B7A275510482967C892AC054CB8B5F9E62759099303EB
00B644A048E109C2DF7EDCC9F2E2B3BEDEFB102D5EF588A4F76AF047ED253D33
00B647888D9730E1D2F65A23821AAC18E03378480C658BD8ED95B8D32EBB9E1F
00B648EBC15FDD55B351B52DA72B0E68D8701C2A029CF82BAD2C80E198658EF4
00B64FBC936EABD3530A6611DC2C03C116D67CEDFBAB3885DA37040BA3622ABA
00B65032C77E93000934A6BB214A3D2C0D7DC973DF44A3BDBCFE1DCCCDF176B1
00B65491823A389617916934F51C64B98403E3065C3073B8EF70B090ABF1A275
00B65564F095BC0E1EC70DF38B9627BD132E252D8F0943D729B3569F98DBCEE1
00B65746B70A15FAFF271CD6D37DE4206D8788EE79DFCBFB618230EB0D2D6336
00B65CAEC73CF6F9F78F147A5CD70755150AACAEF7ADC8FB64971F70EFA54CE8
00B65E1C724800E57E1D62D5A6880735319EEFF533C65AE19E0A695D26BA0FDA
00B6674A6AC8A9805D59B3DCA4C272A16DBBF62C395E3AE03083D2A9AF78ACEF
00B66BE2BE34407AAF770BB9CD49B22C36A28343B3B8C64B2FB209CBEA3072F1
00B66C8088AD4BC719C68C7F9C8CC2D141F801A6CBF86B62D0792BA4747DB396
00B66F62DD3320AD70DA82F6E362AE7C03DF1D7BCDADD22B24B130F0C030C9FC
00B67A0E3114F1F007C6EE197E3955DD7833A4ED94BECE3E0EA08342DA288A4B
00B67E43CD98633864254CFB2903814F698AAF1A0B7C08D98DD50AE83DAA5C9A
00B68197B104611E49095DAFAF3F59FDE113475ABB55BDA0AFAC08EAF6B12381
00B6844D59DF83DDE064C0D2CE1CD95F7C6C7753F120DAB9E1CC4C98BA46D8F8
00B68563EB3B77734EE0D34291702D69BC2CBBB73E12D23D06E8DAE9D57877C7
00B6A1BC4411A611FE2847BAC4A6EF57E778E312A811EF2C4106A0EB90793BFD
00B6A32D18FB636021EDEB531B6276BB7C0CC16BD80653F58366CDDCE8C130B1
00B6AAE3B8792A266F0BFB00950931335884E7BF7C114BB42186CA1FF533C21B
00B6AF32535C96CEBAD763C6A3A2A3791BE848D64E6B33BE3EBBDF567470D6AB
00B6B2D1A02A9F9370992C0F176E29C2714556C90B4D1AFE4FED73E509C055BA
00B6B3314EC899AC74A0CEEC5EF4FB660F056BD437DDCF5CC094357365281B82
00B6B3AE6ADE16A3AFBA324257879F2DC0C7D1D1ED0248F6499236618A41C91A
00B6B47D5AD7D855FD586B50F0E5C2BA92720A9CB650D59B9F59FC527FA73D81
00B6B55995E8D86D5F379ACDED824FE558E91B6F6A075B543073F405E2BEEA03
00B6B8EFE53E0E18AACF9714EFB6985EF6E46C440452354E0512771EF9F9D76B
00B6C675623A58C69ED00EF180FC40243B1DF64DA600DA5E303B4563C0E50A8E
00B6C9E0C84B255D635BA348CE7DDC1A3BF2A71B061B5456CDD60D2E4F2DAE0B
00B6CA9F068B46F9AE08280CB105DF77BE5C59B72AF02600F4F1803432C52986
00B6D20C248BD21F98985C52CD03E858EFFE8094580F09FEBE230FAE4BC5DDDE
00B6DE15B071EA5A8B1C59491BEC1A2D91A72A8CC910CE2CDA9F42F8BA81AC48
00B6E4174EB07EFD7981A48478894295266AD12AB688DC7EB033D75C51A41258
00B6EC210D28A63E2583B6B3A3C576B0C091E5DADF1E1ABD29713987648F91BA
00B6EFE8D23C0A2BC1A60D45738707ACFD6D463EB8B2E793D50C27F6EB154FA3
00B6F35B28DA3746EB7DC43C34AAD263B92DADA1F8DEB03BB3A1D3BD72CA1F93
00B6FFBCA6D6D51DDB639B13DF4F48E5F2B303377D2316DED7231434393A2451
00B703ECE2BEDEDCD0849909EADE93DD6DE9546CBD597F3716B684D1D2C7C0FE
00B70867B5B05C5BCAD7148B262AC392F5706052ABA6072B62DC342479CF4E63
00B71432B013204C36113166D9B0AF6C0B589D7DC2121274DA37E5C485F151E3
00B714B3081CCCAC0496DF9714A3673A4BAC1B675F37D0C794F0659499A93876
00B71DFA1263329F0CC1D702570353DFE61163D09B4BD41AF0B5E90332C0EE23
00B7251512466645DDD480B481E0D17FFEF82B8B3732F5AB48B9F2B7D38B74D2
00B7255B1BEDCB3C26DC2D654A16825FBFC5B3587262B6F8AF70DFE53D18EF46
00B72612D948F9C1CFAB76C57D5CBB8FE05DA1F675829E22CDF05AA1B6B31B97
00B7292E5AF19AE067EBCB7B70570176F9CFBCF951AB11993DC20DC0B0508974
00B731398BA924DCF17740553784F08A150826AD91DD40F9D9BAE96AE35CDF76
00B73FB9CBCC8AE07D945EB84FFAE681188855831ECD45E66714FC73DAD27839
00B7464670F62EB9F7B0104BE5517DFA020A7F734B74554F0146D0F9398D7026
00B74CB1A492D5FFFE7653633962633E340E0153D87764D2FF35A4FF40E2859D
00B751BC23227E88AB7EECCD89DFC38A8C912FDC9405E7058936C63AA2C100AF
00B7524DC225174B3142A9072BF699B762EDE8BA67D38EE819B1CDFCDFC801DD
00B7595109EC462F2859A6D7F9AD48EF004520FCDC8F2C4BF61FF78DFBC21D5C
00B769A7E8EA3F3B270789CC81D132061EBF6A8C29A1293FC5531B27CCC4D202
00B769BF6B908D6E2EF656A14D38CAB58FEF87627866551A8A934DED20C91C5D
00B771A436D25B5B1890DF5F31C30AB21F5D6BDAFA19FB4084CF5F17077C693E
00B77223EFB8D68D967D6F01DEC5FBDA00A70A61811D778657D49CDE7EFD42AA
00B7775F82E9A109A5FAE3AD85A5D807F3746E190D3FC8C6516889E9BBD32905
00B777696D7412568EA33BEDB048B13FEF5A1F8507EC2CE0894DCD0EFF012AD7
00B779E3C257EEACAB5BBA6A27D58D7237AD15ADC4712AC9C1554354EC19D3B1
00B77DAF8D6A05995F3356E7653431DBFBC5D44E612B369E30CFD0990E681B0B
00B781AEEB7315B38D2552FE913E8CE7FF87ABAA32B4F3A0FAD34721EF5512F0
00B78EDFB506E3AF266D95BB863CF38A1E2A769CB149388850BC22FC4DCA8B24
00B7933CD391A4D6E21599F9E095B663187A4FE5913C1D905C3CB3C780D9D8C6
00B7943D229812AC0611E268B146EF3C913BEF12916D678F5DCE115100125441
00B79B19C082E32BAAEEE253F78489E4F5BA6B1C4C3917DD30FA8EE6CC5544A3
00B7B386DADE5485C0B9BB0A731C5B9D019DE8E8C0C94D88005D38ED9D82CA18
00B7B9AAF35ACFF3574A60EC4E9BA8E27448D3E1F347AE5013C124D274FBE3D0
00B7BFFEA2FE4B02261A072C3AAE7F3D328ABFD4F23088E5F66941338087029C
00B7C0237415A8EFB3FC814E1B95AD87ED38A530B2890E1278464C1485F7F790
00B7C78C9C2DCFBA15B744E54AC173E2C651A8C836844D0F7872B3BF9EB35010
00B7D270059EBE2286ADA543DACED26DDC76A19E663340AE802E826348E9BE3A
00B7D396F4E79E037262E67166A1099882EF88A6B6DA4FD456EB608BA8DABD36
00B7DCA80EEF195B1D2EF50A58D51FB9B2A57B68AFBBD950BAEA1BF3C1320839
00B7DD0358EB2AC67C8ECCE06462FEAF24F11A457D4BF48FB01999A1978F5BF9
00B7EBFE9DA374F81E98FD87FE6F5CE3B0A6D668D430201DA0EB4ED928682580
00B7F2671C843D826EA9D7904BC355A8F6948B79785D9C1B0B2020EC48998B25
00B7F3F8189F5A36062D75A2878CF491375F2F62209E58FC02DF0DE03612CF58
00B7F67C2CFC25CD4B98DF466C2CD6A13B51359C981626379F33E4FB8CFA8012
00B7F9F36CF21FC77E94C22802AA2A395CA3489C609233C2F58745F85C652DFC
00B7FCA1F85E249F0CBB3DE4A332C0644BF11BF383262A9CF293F95FE47231E0
00B802EAB7560BF9D129AEBE0209AC99E8D63551217A1579B8AF621C855DA7F5
00B8042692DAB8B91E7ECC90BBCC81779FDB84B89CC09732FC3DBC51F3357DFA
00B80657266BD3EE675521DD1DEE02AFFFFDE0CCCCDD45AF2F63977ACCFA5D45
00B806B95752AA69FE0911815AD55BE8490DD432CF855BD050A4FE43D51BC689
00B80FB69D4B490F41E2E09A62A50D5F779731A02595ADE3F11C9E02662C8C53
00B8102C955EA5AECF7DF0C0DAADD4BE49A8E59E40B1DEC72562DA65811296C6
00B820EEB2FE1F4E7D3751B4BBE22B9A9BC2CD9EC4C4DB6E2B7D951EA53A342D
00B82600B4627676B6EAC6C887CABA99FD05024D79A7733F091F062AF37371B0
00B829D876C863581EAB12EC87998CD01C5B505529B8EBBACC4A90B8E12C8333
00B82CA864B553C7BA3B1A9F8FCF4A83CEC177A554C3A137BEB3F1A8C24E23CB
00B82F5126F8F6512E47C3EAB332230B0CBB93BD5B531D143535FC2FC7A42D06
00B82FD7B67F247A1B1B895C742D10B18C48A1811462D0949699425EB7509450
00B833AE6D43F39ED22D5C79D706A0A55D38DE5E3813F85323C48744CF3654B8
00B8344B1628C1A400590172BDCAA0D1A575125C0A78FC82DEEB86979D78D7E4
00B834E12372A2482C2E85C904BE7C48F8CC80F0FF29DCC90C58CE918C5B7172
00B8365D81BB7E258AF3295674649E7B74053D2427D98E18705044F1F917AF1A
00B83724F4FB51381E4033F8535B59CDB5C6D2AF415991B62D386F0BBE528D42
00B838179A351A6CFD77AF944C35A1758DFAA0A6DDBA04FC423F3D6409E50EE4
00B83DF1FF30E935990214D60CD4DC6397F3F1F874113A7E0AE926AE3AFB0DC6
00B84500D5AA59C4ADA4D69FFF133C54B9785562FE53A0DB3A61652CF1A62C5A
00B8547E9575728938197154C4D7EFE62BB2511A8F6477FE4933C20E818A571E
00B855A78E8798ABC5F4D2E0896E9F74D9937C71A293DA459A42FE2C3EA82E30
00B85994078E2283DE3492F7CB8AA828CB7F2B15AC608D45D3340905ACFE20BF
00B85C3A0A8FA5E7766116274424E4F7330D44847E3A12C655C49831875E645E
00B8669163236699BAF7550AA1CE78F66B39880ACB34FEECF260852D0D1E1179
00B86B2D6C42F5EC052B4AD0CB640B22A9BE76A22BB9F780DE9CBC171B0895B6
00B86E1C53A89E61F38521A215876F4CE8A911783C4B450A7193783E86806B7A
00B86F8A6D0AB3751A8AC0FF6ED75BECEFAF3E42D36D411B0CA8272E614F2183
00B86FB1B89B3531CB5D0A40D23C40DFA3342B7010351D6F36C8F77596C1DA5B
00B871F2E3ACB48B494263BB2C1281AA2634EC750BA1C2334004C211D80CFFCD
00B8755D128414AC70B5161CD86189B79BAA91AD54C3D066AE7F59F9912793B0
00B87B79B59EB76CAA67053FC3E9527599C0F7AA655138E868EECD55BA9639F9
00B88264F57B0E1FE14A233AA698E72DC606FAF53D0C24B682D6FDE813A91184
00B885122EAB2889C10FC270C2D2DD67A4D433DDBAE0D30AE877115EA25B9F1E
00B88B796009E990D028BF11676F3D4E62718A61B0006517415A714E96F5724A
00B88E2A57EE7B4564ECB74BE866FCE93F988309905E18EA303C4475D82C9551
00B8905F4C2C6A4DF7D635ED8C209F6D61C839CB33498986D9287DD013394E39
00B89095C1C8B4EF234C13C8BDF72436370F9230B953C3D7777DA9C1959E48F6
00B896BBC7AC4CE6A642876DCE0E3CA246A8E74454990E9EEA07AB990DD8C681
00B89F92633CAB26194442B952E11EBCB204B173886B934BF105A6CC78FBBEBF
00B8A0BC3DF540723928574B795A2E8F24256502FBE232DB009D6A07EA331601
00B8A7EED5ED31BB9A86DCB415CFFC1E60A31DB7ACEB57B80161E64E0D6E3BCF
00B8AA4FF98763B920EA4D84D9229268D3AB57A4D797D75AA9119A861FE55695
00B8B09FBC9B1C76FA0B990AF3C58D34780126739BDF1E09DB89A8DD90746DFB
00B8B484AFD0791C1EED710398F213A9BA7379F2CE2A832CBA2E0B9D16DE3008
00B8B5BB37C718C5277B8C504E10BCFC18112099BAD1E6688B2A7D7A11C6EC6B
00B8BAE9ED74575062C3A0FD1CD683005C24F5626EEAA4E326B8DC0AE7B68032
00B8C27C7666B212B15C4DE98B191A43AB15549AE49C0BF51374A163765931FD
00B8CF868D978221CBBC80E0120C14D7DFA573CD954DCCA1DD095F22A77AE315
00B8D5C77B4A16E82947BABA544A7D61BC536C29C0B0A2D309A0327064B54267
00B8E00F1113F75AF7EA51BBA01334BD5B461F6BAAA6C9AFB0939C59E7DD4A80
00B8E69291909EDE7BD8847F1EC7E0F277C6068ACEF9FB9CC8DF941AF12947E5
00B8E9514AB1FCE27C47022099518C8DBC9B0DD1D5516472E94917C1B182B254
00B8EB0807F647A09B2544DBEA45084D89BD56A1A90EA67966A867734AD7793B
00B8EDE20E9C469B91FC1D5828EFFBA7A1B7787FA6AAF980224B8F3A4AFBBD7C
00B8F069F478EBBF8921C7D91819CF36A6025EDA49D92CBD1980EE23524A9144
00B8F1CCDCEFC4E8C417F1DC1614562B51AD31E30775A464DC4DFFCE62E2163A
00B8F44EC3DC9F9833C1E0DF8DB0B7F8E7CC89EF7862515F9D565F21513BBBF8
00B8F63B4B25A4EBA4933CF8A7005011B48D40EA6E2E5182D9CDD003618B5E98
00B9052DACF245AD71FE94175159DA01F0227F563044AB60927024F2EF213FA7
00B908DC676F590B53278184EE4E898503AC655720443D062CEF607E5B04859D
00B90DAF2B8CA53E1D2A172E49ABFEF8471579CF29819DFF34BEA9642AF11120
00B90EB65697064FD23B4AB060ABC93A84FA5CD953DA5D82A76DCEF08D1089F5
00B912134BC6B71727E39D344399710BD63EA72F11DAC87FD80F941433BC6FA3
00B9223C22F3EEDF112F154AC824EA80912BE0B62B4118D5BC77A9F85E15E65A
00B9259CFD0FC6C1630CB2F85C61E05E7CDE14CB03811F741F1618400D15FDE2
00B92F03BB630EF6FB3FFF815929B0938C8BC7233A999F21BB809FE0CE65E84A
00B9330797508EFB1020E8722996CE5C0CB47866FB2C5AB31F85DF82C40AA049
00B9360DCB7D0B2B36B2660C1998FC80BFBC933DC5E5860048572DFED351781C
00B93A13240D56C20500217B628279985735C1A23E201BD0E06F91E5453136A2
00B94505630F6430BE21E2EBCB1B3597DF5C2CAE60EE3EAD7D705471515E5D10
00B94D65EB16DAC2A1022960F35EDD17D954037B15F6AD0722458E42119E7544
00B9563DE7EF33CFA8D0045F82A3E3290674B036E302CB40CECDA54B903ADE15
00B95DF4AE35ABC4D8DCF434BC812FF48C6B0A76EE3912DCA7CC6A349671748D
00B961032D20B7883C2E352A15D241A17EBC4C0D09896BF2D5369176516AFBFD
00B961209AC5CE70C98C1E6447193B4628448998CAC6A10EB7A483C6D261825F
00B961BA3E6D3CBB1F6B883769AA6CA05868710B296AFF351B3C4E569FDA31DE
00B96468284FD25A99B5CE128AA53E428E39C307B60832734B0CF47C071B8956
00B969808E6273EB4541B48C36982EBCFA71C7B24B9F846C36A0A1EE818FD454
00B96D086099129A65AF0DED8DBCCF8D72CDE9C73E456143BA58F9D2811E447D
00B9716AF1E5350C9A79497E93925B7228BFCE3EE104D1DFB03410BCAF9078F3
00B97597BC7D85DE01E5751EA8D1808EE7D08E16C1B9335982B4EE8E936366BF
00B9792F711FEB2A79603F2FBADFF10D63A56F3628C6BED9969B5E6EA0EDEEC7
00B97DE583CD85ACF21F80CB478BD426D9A097ED24BF11BBC2B5362BC0FDAD8D
00B98057E4C8F378A4D7ADFA89E204310D622D023AB8606A392B0E6F9D853852
00B980E6B85E9C4F376A92CAD932E856454496CB3B5EF14D3C499F8B64F9BC70
00B981B97CD23FD3FDB5276234ACA4C24B52731C07E512EFE8F27575A17F7D0A
00B98A8ED0C85BEB413B0B6221AB596CA1C041817DE25CC23F7102F8CECF63C4
00B98C8E777A6450AA7484A7F51C4395E2489165715AC0518D3E54C1DD345362
00B98E25F5F23DDFA7E281FBE474F4F3F85032592350AF753149908E48EEFD35
00B98E34337026BE748586E9DA9D3AFF80D00C6D8907F76DB6A9D0221232A3A1
00B995B44291816995EFFEC00E5045CAC1B3F3C44630675835CB2F75D0B0B607
00B997E8EF970CE469C238651AE85A0E1C4AE799435C599367B96C96CA98B0A8
00B9A9C428E24008E941BDA3BC212B637CE78029AA0104380886E1EA226EF7CA
00B9A9FD0E1902832C18ED1C0AB0359159C65D9C0416BCD4F760D962B07E7C29
00B9AA96E75410E4D5A470A01F5CBB22E98926466D34329A30195D3F7FF59438
00B9AC1FADD3C0F3FE7C2AB3139EBD15B9BFE213CA6E6B7619A0B73F9CB6B20D
00B9ACFEBC9EE85C7966B5517F1B49C1FF386ED46EDA1FEB4175741A725F7D8F
00B9ADDFF220F0CF22490C5FA87B7D4FCA31DBED21767A65CBF26334F48EF7DB
00B9AEB7126D9A5BB7FD23F58829918C04D43F83ED2C0E2B4D288A3D2BF7DD7F
00B9B1807EDDBA17E33B9B1C9AB1171BF5592D6506089F1B0B87410D49565FC4
00B9B702EFD64404DBD320E2375B0E263A2327275338DCA6130CC1EF0D5833E8
00B9C2205E2F9CA72A734A508D4EDD86F2E6859861109D823DE55085BE147484
00B9C32313A7BAFC9D16E5D86BF0E60ADC9E892AABB025C22D2C94DC5D652DDC
00B9C7822A3080F40E351A8124272CECD165D54A52CF35504D28F791E41F3B5A
00B9CD2709EBD0588C53D36841F15C787DC4880C7343BFE5BF7577A8C68D21B8
00B9CDAC9831C2B5F0092C4B43FC4B3D987B448B27579197B8D30A598CF18CE6
00B9CE86F32F23855AEB1B1D86B8F01DB6CCE921D9148E65E25D87E76F0C7B05
00B9CF88EE15BF49B6876FF2E25A6A5BA2ACBC0B55323D98E82B1205BC6653A9
00B9D1AC8F769E3807BB71D830843FF60952046A265178DA05C3872AED4527F5
00B9D6043D06BE88BADEAE5E395F91B724709A0EB61F571C94730F83CB71C6DE
00B9D86C64D1BA28A5B793E2716667411410CB7D4B6CEDD781066A5A13F66B89
00B9E8D2AF8465DB4DDF898E1A5BB77CBBE91FF0784A8CD0E59FEE9BFB13BDF6
00B9EA593DA12B7BCE137C0B6E76F1274B9274AAB6B6340DBA9F9466E5EE7EB6
00B9F384D55FDDB559C5A2DE52881422E61F62EC05F95AD70B392484994FC64E
00B9F5618057918B372434A38627076B06979568EB1FD4288022A83B5BE018F6
00B9F6A6141A2AAAB1917B809A9D63E3C8FF663AF31B6833A8ED179DBBDFD960
00B9FA20C86C44D1C02D70C226EBEE4B75AB01214692083C48A9D8D6BB95E5A4
00B9FFF80F715FE5EB3C01377886040892A17F58BBD25705EBE4876EF011FE7C
00BA018D236B55646AD535EC94C53A8298B5A2C6BDE05141CBBECBA508A26CBD
00BA043E6A20F6D0A02A1DB4813AB6511E6096936124D45F8C92C3828D7CFAAA
00BA0997B170C7EB5324B9395AB4D6DC4E8CEE2431274DC76C2935536B742723
00BA0C48CC47F198218DF45C4FFDF953B61582F77A09D9D5B7354DCC46DF02F2
00BA0D015D7D419D72D5804D3DA32D56CE1354E23CCA8318B4272ADCA3A6955F
00BA12E5D2A4F9D16BAE2D24A6AD744B2D2A1F1BEA5896DDB96C501A116E53DF
00BA1430C2FFFBA51D3805B0BB3866E36E8C7DE032A5F44228F600496E0897BE
00BA1D16B5865B31373BC796BABEAB7FC9D1F6C8DD5C5D0943768F5E09C9C2FE
00BA33D23ED5C9CFCEA4C45FA27A0F50267A9F8206DE7CAB8756FF5FA4F67461
00BA344F02635F0A26FCDB336D797958944177B21D09EDA26089DF224539B3F0
00BA34C5FC5B72C79FFD5D0FDFAAD6B57DEE33A8319C46F94CD37F495E804720
00BA3AF789555DAEF23A113C6FD18C362839ED2EAE907CC55D48B1E4D012E1BA
00BA3B362F0F73A425A328EE319D0D1BEA7A2BC56D04AB8597C909C81635555E
00BA3C8980F1082B4814D872E21890A3A5DFD71994C4119804EE785276CCA760
00BA3C9ABE4DF628B7F1BF1AFB9C0629EAD4C0D9D38D8387E4D81A56CD64FD08
00BA3D469696821E09974FE741D6FC6EF48061D1BD0C72366CA2936E14BFB25E
00BA40C784FB5BAD16485B6F8BC678433CFB0D003759DA6798E345C3CCE3B0FA
00BA40EB1ED33575CBD6E53A801722357B2F2CD9A2A576E37D8F7B5AF32408CE
00BA449439832C2355057BB63CB79CD39587D2C34FA284337AB95C1E5947F174
00BA45BA2A2D5AE3DB881E0D6BBC28F2931F1AD7E2143FF809BB635656BD3D22
00BA4D72DD7E0C051829E1B37EF2AE9D2A940AAC94507F674E9A8BBACB168F7B
00BA570FB51755043C4ADD1FC2B969D28FC1E3B3E6D215A50B86CA3B09A9104E
00BA60B2E3DF3815B25EEC3AB6C4907DF043F9896055A28EB89B64D5763328D8
00BA667194D8A7E95E9B7D557B5BE60E303641DC008C20BC1400177A01ED04D2
00BA69DE17B82CEB1C72889DC8D55032B005DE449AD6CA97263262F19CEB8E15
00BA70404D4BAFACA6EF52DDEE14F3D05B3A77C0A6A940F958C2AE9235728DCF
00BA7648AF2F561104FB53C2804DFDDF75EB3FF601AFBC4D865164B72E78E5B5
00BA77358AFE321C65F186791A6F3E05DCAB8DB8987E0950B1A22B9F56553BAD
00BA81C3577A11F074DD4962F99414EA8D157FE75A56A81C1BCDC0AACF4F9084
00BA82747210CE61F211BA3B068BFD2EA184E78E4996D0766D3C898584DB825E
00BA885B7EFE36F753D69C94471E9E31DCF235E837D468117D570CE1C37B5C36
00BA8AFEA83A2D99833DE541E51D03EB21B338B18BBB630CD962792370D99274
00BA9308429D3BDC81FE71E92D73F11648CE63C22B6F094D8BACDE79FCE4A4F7
00BA93BA86780C24C6C61DF954BC86EFE398F5C31DED871010919BD37FDBAD7F
00BA9D1371D8E88E78D39086807925810C8521E39542D22EE621C5821EC4FB5E
00BAA1B19BF36DF49D2D930C4F3B853D5FF1C7F80EBD71C0F63B95975ABC2823
00BAA2FC9D41FDEA8390268FE50C1EE79ADE60783C8C24326F7FDEED0455A118
00BAA706C02DC800F42D0967789D82F657E8E200D5910466AF8E861E4BCFADB6
00BAAACA2093D3B9C57A7AAEDC4A8DFE42D6C10661F5E9D5FC7070976F23B70E
00BAB10D1E2F1F3B305ACEAA0C7777CE60575753A03F8724D8E3A94379D4DB8D
00BAB2A0ADD73775A8586FBED55C47064F22FEC8E8DC1E73C1E7E435B5C62E8B
00BAB55C6E270B8B8EE3AEC48649E51351D88B42CA6A6D0F27B51BB77BF87834
00BABC1877CD3E30D615ED142648EB3D8A32CE48B0FCB62C041AA81F5D82C93D
00BAC114E0A6982017624CB2A51FFB15BEDA445A867800BC738D53E4F1680C9F
00BAC403F07EBBF65F66FDB6C6FF9C0060EBC474C26B0F3F645FD8FE7902F47B
00BAC4BDF43ECE53836C767FF7718D8A0A3EF3258577F52A6462DD624741540E
00BACAB68028C511B632E8E3D27BFB714958C6A29FA0BDB17421218329ACBD8D
00BAD3EDD3088EAD0A278F399BDEE8FD3F78C15189F4435268B3CA184BA3F3DF
00BAD447BA734E27EBFB01E1DAB424D66AA8F1FD8F894FE6420E378CA8F7E1A2
00BAD63C7B3D3EFB2F000B28B392D7D42E20926097D5CADC00D3884DFBF2323D
00BAD7FDA682161B839AFC3DFC3A9FCAC61F8DEE831EAB4699B5760549EBCC03
00BAD88396119F2D07392F76653D976DCD61C7D0A1342CFB21E83A7ED78071D4
00BAD90B65A555BF1D540841E0BA572D9D11C7CDA6BF49A576F5629742728252
00BADDC7D6CF12FDBEFF45F61B447F9F1758F296FD11A0B333A37F545367D055
00BAE09BB40F322506E30BA5BF0598850316CAE6ED1368CC2B1A90C3AD75909E
00BAF184D5E426DEF14F83C9F381C282A876A61B8C665E66F148331ACFE51489
00BAFBE75E863BC9FE0EFC057A0B174424B95D1571E514245E1661A617B3C408
00BAFC577E9EAE39748C1E27C7ACC80F561279C1AEAF171ED331AC114257895F
00BB16E03AAC89BAFD35473E0EFCD7D89C061228E523BB75D00CA32E2B6A1FD9
00BB19F812EAE1D7BC701089DFE1C445A3645AF669000689BA70707CF3B67E44
00BB1D854B5FB41CFA93FD0274C13AFE38C103074F56D9F0F35C207E9DCCA31B
00BB24512257107FD0FEB196A665A6109ED95F319BF28325476FDBEBD64611EE
00BB2E656CC1815851D74620210CD909D6D604269FD8C69567D758AF6956EA8B
00BB2F31942EEA5195EBF54326448FC1B7E2B9DE36924B8F47CA5972D0942CD1
00BB31D44DF93D5AACFA1AD5F9BA1D2F760D49C4BA175558CD1424017F5AA73B
00BB3886B89629D64B1C8E3EDB929780716823D3ECAA2E8BD18FB5D0D7338AD3
00BB3B6DBC05FAF128F590D0B86555A26A47201278AD2BE422164DFCEAA45C5A
00BB3D3AB1761D8877548C0EE43565526EBAE0BDBE11FDD0CE2322CECC49AFCD
00BB403CD3E380726F68EC298D7D7CEC3573ACB9EE633E6C2B9E51DC11F69453
00BB4077EF6E266733EB75B19A1E029B8045D760B8A4593A1339B0AB384530DF
00BB435F21646E2D8366AD39377F96D27985F2D9AF4E848D4E0206E3DDFAAC34
00BB44F0590137D8BA664E5C027B4722C774C3B61721FF73E8406EF8082C4297
00BB4B3159996E7C15981FA71C49034598A1EB92727D1554B323E773CA1343CC
00BB4BAE0AF811E8982A1FD430C5706981E6AAB12ED0C160FB617556528901CF
00BB4BF7FCFEA7CB385A8324EB44B86FABB8A9D46AE12359D6C5A449B253DDB4
00BB57C22BF78FF27FF233ADAFC5C9AF2D79BFC81CE3CE8079AA5410B2C39456
00BB599CB10C494F83A40EB1CE6D916CB3DE46310F57BA25B1F754E7FEDB7E7D
00BB59A06840C4DE9E190311892E77B83DB3A4E024E4F238057441CE3A11EF56
00BB5AF5D5CEF2316113EE8C30DAE13C5984995783B9CBCE0BAE04CE6717F819
00BB5C0B1C698D10998FAE2DF53323D425E5A19BDB72BC4FFFDD745C03824CAE
00BB5F18B9C9CB8A00651CA64C6431673F11E6C762CF81A8F1BD407821DB9290
00BB5FFA82FA5E5032BF671A0FDBE9442DBF554994CE08972954C1E55E749C14
00BB60D3D725DEE9991002263245BC1F27BE771290E19194F4692762260178FF
00BB64FEC641AE9BFD0EE7C03F408C6430E269D0D1717FA35954326F147D7B5B
00BB681E4796346D0812AD032758A019FD3648E053276AB95D47361BA654120E
00BB6CC106885981C53AC92768576A0B9AE6FA0E5F0C4EAF27FD0BDF7A7A52A2
00BB6DB2CA7B774CBC4B714406E99DCEFC159F34F895539E3233B29FD920276E
00BB6EAE88689CE374DD7FB6AB2617F99079D31574CA8318CC33162E116961A7
00BB73DB1C10D4D41A15E70B7C70D311DEF1CC7A5525DED74BDF5B08F7236C5B
00BB75F965C20C3A0D1227A80DD2E86867401C745658EC5ADA59C61CF912BD75
00BB7C474FFFC59F483BB202F93CDC36BD5DFBEA12C34D0C5EBAB6BCC751E83F
00BB7D146483F581C2B1EE29F6B42F9E5036CE798F49D14429430DC6560571FC
00BB80805399EF531F1EDB09D06CDAB5719D9FB75964CF71CEC128B8B2CAEA2B
00BB85D6F3B0E1A98DB0E4B839792FE72624285BAB03BE7D2892D98168D0738D
00BB86B723228A24F1EB6ADA166313413CB2DFB3F7093DD52D4A4D56E12B1631
00BB8C01F55DD2175DD71113102EDEDB66164747D0850F04535942B004A489FA
00BB8DA8F8FF2786E8EF1D62F2E0CBD1E62DA301337C68E1DDBCF33A861CFB44
00BB8EBCF9B2D87CD1D01FE5AADE023433BD20762B07C2B65CF7CF00B7450924
00BB99AEFA59D2498331855197E2BE02792EB03124101E14E742C943D86C56B1
00BBA099E5FA127D7E13C7E1276ACED2AC10D111F650BBBA9E1084416DD5FFE2
00BBA2A9267CB99461EFFB9DEDC85460087E9219016456EB9304888391BDBED3
00BBA31ECD0A176FF4DC0DA9A0DF78FC13ED426700D98E14D2ED28CDB3B5586A
00BBA38C400885C581B41A3516846FC6B1E9F9E02DCC47966BA5ECA43670BE14
00BBA6C04949A508DF4EADF5C562452F4A9776EA74E697989578E9F8C8169228
00BBA89E5322C67033EE0A278194097FDB7A0AC3226F123EFDB4B84345CC6299
00BBA8D6D27458BF436458F3C781AE53ABE76F4AEA253343C50AF5DAC0B6743A
00BBB92716CE51CA561D7457544432942341FC37FE9F84CBA57D73E7399B0A6B
00BBC6487E4F4520FE58EFFBCED492BB66C0AFA5ECDDA788126CDAC96CFF9BF6
00BBCA88D5A5A5ABED7245171DFC16A81B7AE4402FF6FDA3BAEB0750BD3D47AD
00BBCA9574ED9C04436E7472D1D630CE095C80AFDF163E4C67816D7F5FAEE7C6
00BBCBD65F6D7E40975AF8A7350B9F662023816B540C6D638D8EB79BF55F9A04
00BBCC879B188AE828E947B2FFF16C78B90EE587333F40C5A7D4CDE50DE4F5D2
00BBD483A6D048BB27AD4D276CC3727BB7EDB87D24818A31450685F194A1290B
00BBDAF598A62AF7961D08A47BA535F4028EBBFAA917C047F8AB7B7AC0A6BABA
00BBDE57043020BEFFBBBF3B8635D94739C662EB17FFAE00C46E8ACF37043B46
00BBE2537843DB46604680A0D570A809D8786B5C15DDAC86A2370195399D8984
00BBE5AF8E7BD64F344C6E0BB4BA45F328CF238C0D7551761DB60014F272E9E6
00BBE7374731EEE717EBE40B963D3D947A3678E4E753325F932A252CE9896552
00BBEA92FB8470AC3E95984026BB472B80B4A24F9004D960BE3A683C03B7C5E9
00BBED3A38B9FC12D44754565C6279F63510A780B403843341D9CC27FC04F638
00BBF4D479B8113BEA21DFC28B209B6E0DFF86C400F17989F3E39427B488ADEE
00BBF7A7CE6F1585579EC72E26478588E22F508F99C913681697B0789C39B017
00BBF80589962A4FAD4D16A33DD40D5D0E52896A7E079C4F17B1B5333C8194C3
00BBF95554AE2A442426A23A746A3F07A2A7C61CFB5A536D44CFB1654669CAC6
00BBFD1E401F0D4BBEF3B8CE6E724451B8E20B31B1441386080B0092533CBC23
00BBFD699DBF21543FAAC016346184A31FA9F6C4826A3E598A41D7D759B08580
00BC025B86C73FAE0DC7D2B513AB95AB039C1EA6A867F76E427669CD547BB6D4
00BC0A9FD20BD89BE437AF523E225B59D8B3C1B495E04ABBEFDA8E1371F419F8
00BC0FFFDF02DCB31DCFCD937530D8793A42469AB08CF556B5D96D41EEE9956D
00BC12063C8B105044F825C39FA792A51943A0FE713DC0DD55AF0583DC0F13E3
00BC139700EDDEA4A54B619E52B8EF3496BB99E72A68AEADCB349234AC497B8A
00BC1623E17C1443D46F8DFFBE9872CC43DE338CE4D7F9B7D3127663D1DDB924
00BC172E0099139F2411161A254501B8A1D4F29DAA19E39185D368D138B16B22
00BC174B7A4DA94783FB61EB093137D50B643CD4C716F48BE94260826760176F
00BC24B8096893EED32434E0EA23A20227DFD59BB0804D000DD8A775A6E77325
00BC25BE6E4D4BD997CD5815166F39054551A5523689BCF04CD804B169F70EA6
00BC2AFF0717096EADC0FD74E2477A9126FB213F2293796131C5C585F9CA66E5
00BC2C0B6E99672D07577669F2F90C706FAD651183C1946C07B09C0A91759640
00BC2E67DB5EFDCA67703251C6B19C7CD0E9F10990C632C29E3529E2A4D2EF0C
00BC31CBF48BE99F3A7046AA7BF92820B9EB4239D9A6FA0CB0D14FDB022E5FFD
00BC35E2603A8313631BA0B7F7CD27F9759EFFF46DD3E5771375EDA5CCE2DF60
00BC3C26775BE7FE3AFC581D706EB8063EB2EBE74CA76105632D7D3FE9425A51
00BC3CD25E9884711BE09279CBC46FCCD8E3B392EF25166F34CF0D2C9E6809E4
00BC401327FF9A4EBF4FF76CF2355A78928AAC3F814A4E9F59A5459C6AD3E717
00BC40E4228BFD034E46C853DC87F3A73CF1C056B6A1C5AE3728873FBF2CD8BE
00BC45FD2E423FDB7902C699CD3E992581FAB7D11C957D0A7D160D050B8238D9
00BC4C000714D8C3A8003D8B55DAD260360EA978E8894BD86028121E6653E051
00BC4D96A9AFE5097FB1E2CCF07936A16230B0712916097BA804ADBE9E4F5640
00BC4F64B9DC644A4DA8C0D0637722EA1C14BA0564EA0DBBBE2178F4F50AB130
00BC5336AEB55B12E9C1F49C983809AC5E31CC725C817967115D2A73E6D46694
00BC54AFB4D591E6A280EB4B2FE87E36B895BADC9351BCD46425461A0CA0301D
00BC5C65D69D4DC3CE964D63551C26625A79B4D00210526EFC6719BDF4D80D03
00BC6128423444595359B00514871E5D10EE371E015BA35A526A32BED7925B61
00BC64C92F9F797F781D6BB3945703971F80D813F28051D5A877520691BE6C4D
00BC6542EE363C8193A786D1F728C045846123EBB8D6A3B915FF107D121B5EF8
00BC6A620DEAAC1E22A009D05AB68D5B591F261369252EFD22386F26417AC2BA
00BC6C766CDA129C9C2D53BA873BEC86420D6911C67F89DB0E79F61414A4B127
00BC6E1D46304CB21FD625A0C5608A9DD57743DD3BAC5DD6B3209A62FAB09451
00BC704F64472BA5A56A070EBB436BCC78D36781F2ABE6C02872675F9C9FA725
00BC72F7248B8993DA55F5002570858FA666B258CF457C677C7278E819143369
00BC76AF056D20CF7574B8E426B6D48693DEA54FA1CB306D5948B246D6B1E8D7
00BC7755DD5E4A0525F0D82D9204998AAFB00D799539D07F0E2F2A0BDBE6327D
00BC7A3469B5EB06DE9F7E6A057E416D95D4AE94081DD8CA3CC02D43E8A42B2A
00BC7A98ED9E2D03595D6D97CC3E4606720F7ED1CD561A0371A599709915310F
00BC80EA597EB8E4FD9F5171AAC6105BC2A1ACCAC7D4A1DEFDE4DB6D24E17A37
00BC86480C9DF60D4C5D18E15BCFB6BBE54B559D8DBDB69F79F210184B2C80C5
00BC8BBC4C27D183929CA16F19CA5540484129868E113016438C16D1BC889708
00BC921EDA68C8E628EFD7A645066BF246E6599B6669F7F6AB06DE8D2D733C33
00BC95F52922217B40A4BA81D26E93BA89C1393B95E5B974C224D9B5FC34F5A5
00BC9C7EA59D3816615767CF05960B152A7CC407B88ED4B663860FD9773B0957
00BCA3008453F427A3201696DDEC92C575FED03C1F45245A681F03FCFD44A1A9
00BCB122232B6367975FB1297AF398C766D883C931979919FA0942C4F1704DAB
00BCBD5C604B0D1E6727DA63F69CC0FBC4DDC83BDF0CA8C84EC3CEBE5B1263CE
00BCC0FAFE255D0A45EB0E898C7AA0B0773D6498BA06973AA39C3A9494C9AA79
00BCC10A21237F69FFE85A7EEFCBA297B3D16388A97DC4D9A3CE84BF88C44A20
00BCC29B27FCB546532C7D6A2B2A674933ED88B228A98D35C1D75A25FE22F2DD
00BCC6B7D416CD3C5D3A83548FA5473FFE5E1D912387386835BF02648A488684
00BCCC9651807806BB5907BAA6F2AEC6AECD7DC6559189321D0B47BA12FF2A28
00BCD34161AF3980B8B33BE14B0C16CA1AD112317D2E47D5CB91D72298CF7BF3
00BCD35E17EF5F83B433C9F827BDF683E1132219115D8461DEB4095AE0DF3C3A
00BCD63ED60E50A979BA603BDB002BB78B0AC54C403B917BDF2CBD061A18BD86
00BCE92967BE34F0921C4D33546B3F3E14B7C8ED1448339290FFBB74B7ADF072
00BCF85D6B70447C5B6A262B39E3E16CDD96E70AA1B1C76E99AC6073B7227ADA
00BD03FE43087DF685D0C0FE4FED0EF84E498EC6658F06A89071CC65A28EA61B
00BD173D68A1571CEC5D9640FE0E05F83022D4C22A9C8685F36777516DBB5723
00BD1752EB51E7FD31FA2EA3579BA2D41B1F9DCAA0798CC74B1DC9E4591C2C3A
00BD1A2E95B6615BEDB2B3884467AFEFFDC59C96B416277034E02809DA43BDEB
00BD1A5D156003915E88FFAC5788EA4C3F5AE154D3227001740D74B1D8B5D890
00BD1B24FDCF8A15F59C13C91C1929D824DBA165BD0EDF0918876C8F9CC6325C
00BD1DF920A88AB55EE20FE22CE942E524EB74360AC2C8BA56308D152BE9C9F7
00BD268040622FC5716081AA019632377D05B6BC443107C316622C094EDE84DB
00BD2C5C7FA972758CDC5321B8971DAFCA47135B8CD33FC643617136B8C11D99
00BD2F9A08B6492F729D39C3CDD08929CA9AE7BAA270A0B4114F4E818A372F9A
00BD395ED2F8C495BEDD1CB583D0B06DE4CFD894388FEE31565E48BA8811B0E8
00BD455301A2D2EC91890C575674C6A2597FAA180478344D29C6B331F3970540
00BD459876B21469055AC2C40A781D06D73BC50D7B0974939AFBEFF5BA8DAEBB
00BD4885412C3F75E7B74A03CE1EAD978654B7B7E1BED7A5B9CF00F075D9D2EE
00BD58E2BE2F25E74D7CE41793A81600B3FEFB0DD6477C0AC784851A82185710
00BD5B827C36CD677D604BE05950A2B5CCC40A3DC3301B8177FDC3D7E8061C5B
00BD5E56707F897A88DA3912E739AD6032F45846021C30E2D20AF8F60C4AEBA6
00BD6904C7130EAA131FBEB86D658BD7D8C2F0FB04A768DCB633F17DC7A70DFB
00BD719B6A14A1419ED86F8B8AE3F9E15A4134AE02FEE10ED03C0BA79D9D8D5A
00BD7715D0EB151983EAACF63E6CBCE61E49CBCD61D2CE80E9DF34E750AE9449
00BD78B5C0B6B34B8753884CA9CF2AE62BC81F6AEF85D36ACE7B6AAD0DC35823
00BD7CB5A0B0A6677136C249F658C5943F32DA93C9C6D99A04E591A3889EDA07
00BD7D23E814F90AFD5FD18048E18081DDF2D49EA1D172DB688D2FE737902901
00BD8210505C001735BF1924B0654818AAE2EC7C99E8EFC5279FD517C8CAEE43
00BD83428A04192EFDB9D3FAF73F917593A2E1B17BEDA52CDDDE29BC29DC887D
00BD8A4202103AAACB38D4FFF7AD2CE0CBE457BF6715119C5001549382AC8FF9
00BD8AC0598FBA1F77085FB1809A8CAE09C273A64D3D21E49C6CE26F9684E968
00BD914591840F1884CA4898FD07B27DD0C9572A29FC6975D50312D94E7DBE33
00BD96432E3635942091857FE213FA82382FDA620C5BBA5221F43E39E852576D
00BDABEE32B8CF82EB3504E52215ED5A7214D3D8C408E04D6E355970998849C3
00BDAE85E3FE5E6F27E99375E98D50230DB88EFECDD2095D9B3896CCA1E25941
00BDB508D3E9C01F36A1D8661FBFFAE32A46686D5BC0980B475FD23AD18C5966
00BDB694947984011202982101F4F39E36A68A658CC782B65034132857232912
00BDBE948603BCDA1B164F07D9FB7F0AED90DF5BA52D781DBCC3EC02DC1AAD16
00BDC041833A42C654186640A18724F775345BAC7397DBED7BB5C3D0E191BC1D
00BDC2623412BB1C16AAB81D6FE7F0B6976F5C4B8D1AE1AFEFAD41454425E479
00BDC601703F3A8A9AF3401CBFDC2B6A7599FF98EEC37199D6C813D4DADEC876
00BDC7712D51B1D704998DCB75F85D793834B7D1513F3545D1186AB15AD0F801
00BDCA1F70D63923FCC552EC6378AC29E2C79791C505217C1B2D410E07F53AB8
00BDCCCB7C5E580DABFB3F71B7AB66F05B44D41F8052FCA615742A2BCFD29472
00BDCF666D2439E11EB08471A5536CEBBBE803A5A1415DA6B1D79CEFD4C29980
00BDD244AF80E33EA479E303CD2D5AA0AE661929E43B70F7623BD0B0352B6B4B
00BDD6D7542106114094F9573C003DDA8BE79F0C906485173B8286691BDC59A0
00BDDBA6465057C2AB8821B9815038F787D6EAD8548D3A4F3D2AA8D28DB275AF
00BDDF09797A01F60ED81B89E3964B8DF1E1D65B70AD7BF1359F9FEAE3E70046
00BDE2BBC59B5EAAB3CB04579D9C2C5EEAFD2290CA44ED3CA69F1243DF996D88
00BDE3E13D9B14AF8071BF141EB4DE4D554FD148FCF5E5A38C0147BADC68FE02
00BDE7C4E0BACC40D2BE15EC2CA46CDCA75ADA400E66068F2163EEBBBDAFD1E2
00BDECEB43171A167DC2760D6130D3BB9D0A9DB17350859B6329BC18998D174A
00BDED23A77559DD0BF692D95880EAA624AF2ACA13C263BB4DC6C1F4BE8CD8D8
00BDEF35CE77CF2CAF70C5643381B7EDE62F5763EC98850BE5B1C84F3B873FC8
00BDF66719EFF54B9046FD2AD780C2CDB15FB4388A1C0F5E3656D02D98092E27
00BE0E2DA9E91413BD06B600A136A8624E5603FBB469460C1C15919C757DA079
00BE0EB1FABD1C34DF84CFDAB0EC214977151BC683AEFF51EAC85E88F702AEE7
00BE131DF35AE5B74C1749DAD2E2AF34060E8D699DFD961E3C23E715C342C7F4
00BE15FF923A88EED16B69C91AACF07A5A083E9DBCA8E4AFEF435F3528027581
00BE17038A68D5569F2CDB8B5F539D1908EF0FA80FD9993FB935305FCFD9B700
00BE19E714CDB1B5D6CB3791FA8CA77CE1C0FD85C16B45956D1936CE90C87F9A
00BE1AF3C703FD4B2CF70664D3AEE7F6203EADCC02DA861EA2E142335A8D0CE7
00BE1D07579DB8F29F7D48EF65FEC19953564DA2D33C1FEBFB90FF88BAFF29A8
00BE23A1D3F0750FA0744ABA678A0E0F2AC3F0CDACC89C70E19F3ECCCAC7787B
00BE2A8A28E7827BB5B72909132AB9535C28C4F1FD86076196A65878792F6D7A
00BE2E75CA91895675879A869C24547F3F71EDC7BDD6CB873A7C8D421A9778A0
00BE2EB2AA4FAAC286AC245F95D6F325964C7F1F35DA9EBD4B9E205169A22455
00BE30B85508303171B11DD74C52A93D9278F4B0F815D980661879F9143706B2
00BE30C50CC09F9F25DD1EB7F6B21C8A91C5DCC63DF524740E308E451C70AE92
00BE3167204415FE8FBC981726BA46A63F0BDAF781F0812BA337B4293E40F80F
00BE36CE3D19B7EDDAA441911A004AD8D24A8CD5962025CD65C93EE2E2C67359
00BE46C3EDD9E36F323BC7DA2DBE889AD75B5AD3379A0561B54E9E5ED8677638
00BE49403C4668C71254CFD9F317D864CEF9E79DBC1C940763F9524A23FA40C3
00BE4C0D358D8154716F43475B156CC8C438714FC96B2749F723C3FA6F5523D3
00BE534F3CD397B64659BA4AD4B8A12DAD1B228DFD988737D947F4EE0F34035A
00BE53C42650D3BEC826F3842D87CD5BEADCCA13757A587C9BE8914478F4D886
00BE558056F56A8442A7FDB7BE994C4F138972B55B9DE05C1C1BB83F7651B00E
00BE595941841A33F756144B5C43F845568823EA2F153B23B4FF7B442C74CBC1
00BE5A59A3DFF3B7BBA4C65584F92293A1B01EBECBAEB19AE47241CA98E07AD2
00BE621DF18B420E97CC32F35CCCEE6A386BD07195CC53DB24588AA8ACA4F12F
00BE63C0D6CC7893570B5BD8052EEF15E476D0A3A7F64EE17124F3E790481A8F
00BE6A9AC93FC6CE699D2D4A58A4805E6BECE48B4A77C120CCF40FB70535F268
00BE6AAAEE4BF2E8F75C40BFEFAA16E254C6A8BCB81267C865276E1C4906AB27
00BE70ABE0340976106F61F922D462113F0CB0FB6E5129A7BC13B294D7397D7B
00BE79B55B904B57C8F84CE5E3EA835361F5F13B685BC6A04079B078850FDE25
00BE7D1C0DB72F6AE8D4CD85F83B5E2E200698FD3504AA7A7F514BEAC0C6571E
00BE7D4EF8532DF5A7B1D7DBC84F948AE8FF366138AE551BFAB25A5F66A1FF13
00BE7ED02001A09FEF9B23CB6372E6D34D2A6C64C6699226FE3C0663FD95D6DC
00BE8174E82C165CC394E87C2D363AA7E6F52EC6AE888957F068F9881118B995
00BE817DFF8806803BA4E83449AA907ABC8CD4399BA16F856F17A919201FDEF7
00BE85A39152BF05A20391908E28F131208AC4A5A812A1B131B3A6430631C5CD
00BE8C7FDF3D9E4C7E09F04CAD8998EDFADC5C5FF8E6FB4CFCF198CAEA956441
00BE8D9E78B4D1A22A4094F9E9A3B07910B2FE3B6BEAC2789E01E897B1EBFEB7
00BE9F68A14A8DD3A7CC6D1899C016F81636A72873FACA48D81FC48D191A33BE
00BEA1362FC7EA91A02BBA7286F0129FD851158A24CABCDA1D139A4389EA62A4
00BEA3827E53CCA2C516E81B58A845D5580EF07EAD04FDD71D2E33801F669519
00BEA8B6F22E74483FB521C9C8A1464A0D5C857D21529470F421CF10631D8A87
00BEADC3E8F9D0395A3C9F1A122A0E140ED459091BE341FB7FC3CCD5D35B3A02
00BEAE3DC135AECFF68CB627AC72BE579A878FBF00158E5A72514471B85EDF1A
00BEAEA7CD7208272E0EB42B463C0094F2C96AA8FDA3E328645521672DA2FA80
00BEB3392B8580E5CAFA5C584A60A1BE1372610C9144C5279A5AE594A0BA4E94
00BEB351100C1B27D7B3BBB1678BEFBF76FB5190449333D7782B9D1B806E3A3D
00BEBEE30B439C89E2FC19C549880270C3FAB6C1722BB5698D1D591D294EA792
00BEC0E7C9BE454E1CA820D17A5A4D35DFAEBC54ABE0A75551B3128047DF9BE3
00BEC3685667E926339AABBFE6C9037CE87314247380A5234AF4B850DFFDC385
00BEC4AA2022AA1EC7B298BA265F6DC05F1446CFF85FD224291FDA036BFF5841
00BECB2A2C6512B5469C1595CFCF6AD70539979654E8ABE5842825D0725C5C72
00BECCD0A9F01CCBAFAE721713E3DEB46DF8012A11928B4B25F1A83C2A8BFA49
00BED982BD2B8151E80C65AC01D9E2D5C5C4FCDC62DF26215568F110B4CEED18
00BEE0ACF7AB3DC72816013B8C024E8F465CD65D2F5946F81FD15A8F61FD6F78
00BEE37C2D6B356E6535B4BF60A8F5EA5BC2129F22C9E9CEB016967EE1E2F6A5
00BEF7CF5315F6382BAB139FBE7AE3CF568EECA8FFCE6E9BAC4E734BF4414282
00BF004083032CE61D3D2B5F1F5C7818DCE4E4E2C9EDD0259B66C27AEF17B231
00BF05FBA57E8BD6F299025D0BAC7F0F4EC483E07E870877EA94EC9007BD2C5B
00BF1681871AE727C181B661EE6B4C4A63FC1F475022E2AF0C00C17EBEE7900A
00BF171590F9B1B3191C5F0F479360A7F5636ECC74C89C331E67FCCB7B235A76
00BF1994ED51B433B16BABBEDC9F68DC47C24171050B9EE6189E1E36EB09F432
00BF1D7196FFF6FFDD7E911E41FC328C65BB3F91FD84CF4C77094EE8EE6C584E
00BF2022EA2B21F25D9AF044A331A06F90065DA7F801B6A28B9E1A46D65ED56E
00BF2024D26539628984A04BC82CB4744ECD273DFD7DA3710DFEFE22F2885F3F
00BF23E57558DB170032F7DD6B45ACD2B7B049DEB190D88A55E62003E4F11D43
00BF27334E0AE2E60AE82B7FC3E3A2F3A4F767EEC2768A56C876521203CB2282
00BF2A52D480420E030EE8385775C22C20D0132D19AED2411F82362A86909F4C
00BF2AF67C3D243FD8FB62038BA8DF46A8C471DD43065D9D0C4DF41EC1465519
00BF2F34722E7EF861C508AAC27CB93D4649E9DCA317E4871FD636A0B3E0C61D
00BF346E570E5F75E626B5C85E35E212C3442B4CB4EB1A4B47B1E02DD3B40A34
00BF356931E6C1ADA9AD239D79DF4F8E404ABAAA92A84E4EA6FD40782B2F88FD
00BF3830C18113CCE9FA349D7B3524DAB6F3E3CFB2B0A1D4CC7DDE147DBD3F1B
00BF433B8A7C37807E1A0A5B8E7B44F943FB5C77B37A00955C90185848BAAC48
00BF4CE587D53B8A61B5BCAC1B5370F44C25F740420D5C27A7F32FFCC7B456A7
00BF521D3995E0ADC9EFB3EDC0379042460032691AA531960A232B5D71E0BD62
00BF568DDC2432BF127C5B086EE2F0CA423878F8DB3A685F3E1FF67F583C819F
00BF58D3A4F43C3A9DE8D75AFFF697DD2D6AACAD9C8B438CBDCCB0742E6A828F
00BF67B5B86D91A5EFF60F7E4472848FF0705DA4FC5D6F8BD41AE9589E3BB06D
00BF6C3D2760CFD4F785B9D9EC0796044BF827712415F2A3BB12652C5ABD4CAD
00BF6D3A1D3682CDEB8999898A26066654CEC440138CF485958CCA8F0DEF4D78
00BF76C5292CB11462355D096BE0A91BF8C7B06E759178D889F6AAE2C0AB6DF4
00BF7899EBCEA2ACC6C99284FDFBEA7AE021DD4945923181ED0E1850906A6845
00BF7E5F57C3A01D9C5AE103844AAE2C6EF9A81D758C60E4668E558CDF6642A8
00BF7F976083E7B68C9D2F5AAF425A717C1E602C65B61744E47389EA3528022D
00BF7FB7FCF3F55B147432D76D451125817B2166DAC315CF77DF6C28057EC420
00BF8257E4F39CBDFE03563D541B35EB7A56A33F8B28204A72BDB68A1E2DF387
00BF83200FBF48CBBC16780F60D892D62C33D48DD5C9EA3003F57BBD94B8647B
00BF8634903AA6006AD61617237C89513E5C6250A2506E55D4C6C738E55C3BC7
00BF8F3B63EA98A5F6D5485B2CD3736E01E135F8BDDDE50294FF5E52841CF5D8
00BF8F483FD2A985225E79686D8A9EB7C4D04E8EDBFA6E662ADC078DC1D421DB
00BF951680E78CEFD64B573E1282B97A867119BB7AE81A569B7D09F19F08FC55
00BF9518BB718BF884EAE3953CACCC6A5D22FE88A18C410A84B094EEF9497311
00BF953C4A9E7ACE6E716AFD03B75C13B7B710B1A26F9C0D156C4106AAF518F6
00BF96692DF54A8ABF0C3B7F77168D867E2233ACC953CE6AC24F4EEB5AF5D160
00BF97AF14B24210D3415345807749E97187AA99060DA248ED0B052FBF2F797B
00BF9A1238D3104C177B3EFC277637E53B504BE45F2C21CF88F2C962ADB6F24A
00BF9D077F612DE53230362119DB9A9789AE9FCC89F9B803E7870DA84D11549C
00BFA1024E3C14944458FC1CD2F4100D15DDC390B91EB112C2B6F811C860EB34
00BFA36BC88DC275A8A10BF6063A8622764F4E1CA696405D82BFD895B3357A7F
00BFA3792F8640ECFD3F0A09272C63D153F133795031190199E98EA9255E877A
00BFA8344FC70FF2AAD4C02B0E410F5CF60F7991BD662953AA364EE6D6296283
00BFAE816D148EC39516C8700E8DDD30750B2BB13214F68534B6E64B00DEE3A7
00BFB5DC8595475E6E18C270591FE03927074384E740982BD4EF4D63AB060996
00BFB6CF275124F6FD42A1BC5F8D0380C1E0A31128C5D57C4D0865FC158537EF
00BFBC02BF110D4DB769FDCA441CE9DC066CEE2A5BDFC836D70E8251CEAE344D
00BFC07D5EA147C389F5142744312B6AF1993EF5518261BC84E39A6B4D5AC991
00BFC134F5047D88677AC92A578D018FD97396E173128FFF323497A4DF80EBB8
00BFC14652EDE921AA6964C5D2DB43DFF3A4618AF0B3A10962CA1C6BB8A63479
00BFC2812C3DE641116347A2EB0C0E909F99BE772C3B2B4251BE35636561B47D
00BFC4633E84717D20E9F500A1B51442E72EEBC5D35AF376D924D7875975D59B
00BFCDED0D8D15F2D5379202885DA0BE3E5E9FF314245772478D87576F2499A4
00BFCF9922B79D179E177CA8B8BC6FAABF1A685F0FED46B920CBF7B04AA23DE8
00BFD0D2D7AD626B85125D623A691890F0110E7C53DCE56859A021E9486777D4
00BFE2A7755D014CF163CA4B5B18815C17034B703EB49713077404B0600BFD89
00BFE39346A9368EC10CBA6E44485C1106FC46B0E6686965EBF7DFB908B9F36F
00BFE3DBF0B1F02254AAE8F49936A701A7C0A88A4D20B16F1497F2A43064DD59
00BFE3FA3C9950DF107C0552D43149C0F79FA2A12842FB268B1FE7A49C82C1A6
00BFE6E89B38D2B7CE9C4A11021B1005A0CBF24705333986F1D79BB3D048CD04
00BFE754F574E39C3D72EC5EA8AC331D19E1E3E487A90D44C30BAEEA4EA584BD
00BFE962784C5A1FDD64843EC594409F68D9920ED2A6DB9E509C649B5F3A4390
00BFEBDF98B45F328E445801C1712C7D878BF6F9B8CBD52F601523775E1C1E44
00BFEC761CF00B4072147D2E594AE5D3408755EFAD3C2A1D923306F67E5C2807
00BFEE882F6624D1C4901B5504CF5A2A6816CC13F0FA77572FE862CB43BD3ADD
00BFF1E051A2946536480577A89628040A18239C66CC53C0654DF559EC9E4489
00BFFB47C7D1CFBB129F623E88951B092D749D0724622DD5381B9533593C7768
00BFFC2111BB8E484536DFD2B6DCB2287D273B8344C6821CBBF69498D63B0E88
00BFFCC81ADED57F489A912E9D8C30E0F5214FCB58576CC795FAA7721414928F
00BFFDF6832C2C8E79574F20C32BCA914F7E2BBF63568007B4E777E0F250CE64
00BFFF03DC655219F4C94F4831735D92A1A6A738555840F56D3BA83C9F6DB7E7
00C000D54867075B9543C3E4CCEFC575EB4B24D02F8B43BFC5EB2C9AE9E86588
00C00DADF4075CF8763E5698DE11F24D31059106B06B749392FE8974A019967D
00C0106D0AE8A4A2D04A0563ED8F3FC616FBB16D35E5E0DFCF7AF366AAC0344F
00C0141F72FC0CC63E741165EAC4F403963972B3B3567C8B8D04BDCD111F4DAC
00C01C33B288EDFFB21178856CF35BA18A3779620BEA7C2BA17A99705D248491
00C0200C949A3ED57F0FCA1D9A2BF8528BBE409B734BCB422025D947E48B22BA
00C0217244A4B8DC5B1AF173A16BE7EEC6795D44075C3FD0A17066C1C59AA334
00C0271AC9F3854237A350261488767EE535F5DF107EA692C97EDA852E1FDA53
00C03206EF6C1DCB302ED9745B1C5A557B5BD12020833013D5658012FBD600DD
00C037174B4F1EBA8E50210E31021DAE70D39D41A1A670B43220FD992787FC25
00C0398268D83C31AF97015DD7573AC27BD86134A357C2404D5D92BD5BAEAD6E
00C040321B8F3EF7492AB9FEB48B7856ADED3FEB5654C5EF4C719FB45CF5E2E6
00C041EDDDAA34B20472F5DFCB4CF696D73DF19729D87BCC2E3E5FAC09DBCC10
00C042D7CD158BE6B22FD6272CFB739EF0A1B4D6A49867FD9183B8EF56DD59C9
00C049416E72516FED3A975185BE5F480DD06ABAEB96F26C77588BCEE18A6A23
00C0509F1BD4E9B11269E2A42DA94B67BC6AD64829096DB0F4872548245EB307
00C050F06AE9EE4657B927555C7AAF9205CF1D494B85AFB2CE13420EABFC2B44
00C052BBCB7D9B8A916004C5A5DE3FE5ACE53E3FFE1CD8A64588D210697E9478
00C05E7C5C2793CD0162093382419D5337ECC72BD3923F3A9F0DC78F168ED4EE
00C06089DE6EBFD3EE4490B1FCCF1F55F1BCACE81E8836443EC8675FEAF6F3C4
00C0642E4833F56D42C5F9C04D8D04F74F2FDB3936E4E9CA51E96FE78EDA3AB0
00C06597EBA54A479B75D1385B33B770201D03834EF632677F4AEB34BC778C5B
00C06A49CE9E07FBD82AE5166E8089D0F6380EE4C47D2FDBFD8392E7BDB39F74
00C06CAACDDC77FB1EB23128ABC8CE3661CA4B65393336A7BFD6D097B10B2E7A
00C07043DE43CF62D5E7B6FACFFB1DB12C9F392104B5D62C6F80BBE4683C51D1
00C0731737125446391E62286F8F26AE10B326E5166F34D3D102994D8D0A7416
00C075E1D02C55E70BEB0DF2CBE4C73BAAE68DD74A3BF45C35F2DEB5AE8EFDE3
00C07CEC73E3A7E9E8E3449D9123981587311FED4E920C001500C2BA2A25C403
00C083B338B4272A1D102C423AD6E45C8F97531076957A9AB4B7BCB3FAB3545A
00C08913FAC22C3AFED0D30AC08D81109AC1C9239D92ACB9225050F1CC954DF0
00C08CEA6FFFA9847F23ABFDDDC78AB0E2157816A6779314FFE571324DFFBE72
00C08FF0C5747A75D23935AB062655A7C7FAE12D8B9AAE2D3B9BA84987E1454F
00C09933D04B71A18972320B24E02D1D1F39564CD20962FB8B3C689665C1988B
00C09AE4361E17F6BB0C92155CC47644E6E9AF773F7083D06EA9234D61A6D1BA
00C09E05211568E41BA98753BE026846582C46330D6771270443D9CB23E55133
00C0A324C49610BC7B49F947B63E9DCBC8207BDEBCB46434D09988C9DED3BBFE
00C0A3CE12A4BCFDFCADE9340EBDB6DC3F9AE1FC7C496173CAD48EBA3C4C2B28
00C0A85782EF57BE129CD6666B9391D81242C0F737EADF66786F1C59F76F5B34
00C0A9813C306ED83DE034C19669ABA8C63E215356AF8D8DAFF61BD982D0B48A
00C0AC2C80EC9987D25791A44BBD156C0244D46142FA607B9549228CE18EAF20
00C0B20DC1ADADE9EEBDA58F3C63EC69AB509A072E188FD0A841FC9A45218602
00C0B9E642AED95A8C849467C1137040109F1BB7C52CCFBBCBA45E2DC01B58F5
00C0BC5D2B63DE0D9B62E847927D0885D0997F9C4B769DBE7C2D5148F97F562D
00C0BCD2C574E21FB46D341E9BC34487993C4F1A2B4814432E3025D2A1F69197
00C0BDD0675B4CF2F8F1472DEF51BB065AF7B984ECFD50E4141C1F53DBFF9A07
00C0BEB9823D001AA2BC02EC3275F6FF6054C257DE47599BDF70970FA8F3D996
00C0C02A9801AA85EA7F6E78D7E1A4CB4E5D0B06A4566BEA09F1BD6C9369A9F2
00C0CE3C4225674C3C30D373FC5CE480ED4D9A24E0272692087C905D0E4BFA8D
00C0CE5D854AA7C6D9AF6DDFFD84AE1E3FFA7B9228E159EEDDE35A1BF6494DC7
00C0CEE3B102E6518D7F3FFBCF51B1142B4B61BB049BA6CCD78E1A281F1BBF75
00C0D24B619CBE2A7CEC9FDA1454DED39CD97FA41F35F4EFBE395E03C4B151BC
00C0DEF1F1C078A747FB8B60C06B4F97EB9193303BDEFB52CD7A033ADF53C01A
00C0E326E7D9C133B40C531F274687E10C77688C5B9BBB438CAFA61643B31089
00C0E6A9DCB1645028DE5993537420DB3633B79C5EA05D433FF30B2C772A47C9
00C0E73FA20B187B14A4AC801E0808DF797C30C650104842892133A0AF437408
00C0EE78BCA6B3A8930C5A8C60FD30CBF7B14BB86A584560830D368DA64C077C
00C0EF21DD441ED83FDF19D998074D55FED7A41A2750592DA2167B63EFC5C422
00C0FB9A74430E0FFB2FBB72BBAA32DBD94B9899FEED8F1A10762D63566D7A1E
00C106FFF3B7B76991CB8F6B690173A7A06ABA72F15305E29A3682604C4D9CAD
00C107922BD8E35BFE5C44A0F923D356759D4A761BA972C3BF9AB0EA4A04EC62
00C108B23B88244E1E0DD65DDAA4EE7B80F7F1E22D25B23D248AA962CF5B140E
00C10A546C9E69C2283E6C23F5794ECD2DE4A9921AF1F88B565E6B7432394E8F
00C10BFC3B59A411FEB36D7ED6DA0C2E3D209ACD61D6CA0C7F86D9E542EBBB00
00C10E1135F38B0942B0E949D35A6E4591EE32461396B7443F06186DD554B894
00C1135D74726105F80AA3C5D339C140DD1B6A3002C28BBD0F233C0D09F10C90
00C129724CA83F7C305D52EE5A9313ADA229D40D7C632137EAA2B33428CFC56C
00C12A19A384B5AF1549030B9143D989A79527C51379B5CC20C3525A06D9DA23
00C1305741A7B22837CC62AAB96BABE9B8131CE7068D3E190204614CE7772BEB
00C131F9ADFDDC1F792DCC06DEF1D3DE956A3E125C5248552749D213EA372DCF
00C1345539250A1293B10A7A017CD501585091A7C20D3DBC9C364ED9EF2911CF
00C139E768A2E4AAD3E856F04FDACDA303C0D448BF932BD6F9484E1B6EAEB20D
00C13AD69B935A132617E5C015B994DA4D6DAB6B870467DDC63E0E706C517AEB
00C146730E5624609835B9F763AE1F33E3779B2FE90E94CD805300272F923483
00C14C357ABF14C3FD860DF2FC3E648D31CA76A510AA1F27199C58215B6B4A69
00C14D94525D18374F6AAC961D7F112210DCA16C654151B6AF9FDD75A1EE42A7
00C14E02FDA4192D58C02F29FA4288485A478F014023DB098F8D514DC59A5DBA
00C150B12DA7D3C573D0757C88C0ADDFD752DE3036D095F8BC006772BC0777DC
00C1529E0C86FAE8C78B61AF732F30B5116340451F034E8CBD688765DE8AA077
00C158A5C7EBB051E814B5B0A9693961AABB7EB79A335608FC68C60A16DB7FD9
00C15B0158401CD263BA79C157FAAB61DB4B2BA312C4679ED8FDCAB5C063997E
00C161D307200F4B6CF08C3C1EAA99EA3FBF47861AA8A51B2B9003B83DFAA200
00C1661FEF7458A7EC8F128E00052FA35E65D33DB11C30263826972CA8E9E6D3
00C171118229EAE573EE45844EB95982A659C6EF5C3750F8F77B36D9052896DB
00C172307438FE70F77A630A9DCD7C7A434107AB8D0212BB0EC23D43AEB86BBB
00C1733CAABFE1D8DE90B0C4F8A494240BFCA91179389421E63D448720C5F4C6
00C174CF114EB0C06D327A850311816A026F15EDB7B620052D9BBB57B22DD4BE
00C176E96138DBC654A24EAA0CCBE9E10B794822AEDFD6CABA0D04D1EBE898E3
00C17CF90F3F1DEB514190D5D83630BCE304781FE9A804DE5B0B60819B487729
00C17EDFC14E2DEAA16BB20D479850719E943F3C0A85C843D670B0516B2F3259
00C182647D2F2D94656B3885E9DA25BBB1E54342386DDE29D22172C405ACF84C
00C1925EEDB8E9E0C62B739F93D4FE47B993839F495D46485B78085CDA803FF3
00C194AB1DC16A2FCDA2922543E59CCF29E7D18A711956FEECD4AB55398782F8
00C194B8883F9F8030DDB8FF5BF36EFA187314A6ED00024682E540D6F4127F6A
00C198B9A1C6553804959B0128E70BAF2997779122FB8F4C7D736DAE3ECDCCCD
00C19E985AB7685BF6FB67153B7D140D8ABB52C21A9D50ECD1EEBF408F811A63
00C1A49E1881E30ADE8B89A41DD9C89493838EDBF8D6AD2AE94327E69084C052
00C1A5337D54AE017628B2B69816B5661FCC201793267C7714C80B279F77290F
00C1ADE830DA91CC8B24951DFE9764D124D2AF703A98D6D8EBB1FBBF7C2F1073
00C1AE9672743FEE3CA071A504D66A85760E99906E712ADE75D8A865A2EC4B83
00C1B3D0F1D2C9BE271DD0EAEF09EF5761474F3A5A90EEDFB94A7A5C75A83339
00C1B55112D8D587EC96EF9F311295916876FD3E0EC15C58EB06C4D406C591E3
00C1B97029BC4731176542A35CD276AEF4C723C52CB1EC2EA409644419DD7485
00C1B9BE3480B7A01DA28FD4B8D196603FDE58A84DEC67723D8A384905076E75
00C1BD077E4DDABADCC56556CE191FA523AF76C1CE87960DA2B6AE3C018DA6F1
00C1C7114343306C6F20C9143B2AD9B530DE095C4247A932D5F57C41057F058B
00C1D696F6EA68947832010C944BB439EED45F7D6FABC8D5B9D19FE515A5510D
00C1E1AD9851B9E1D95D31BEB1028B45805B32FAA4E0A5AAC2BA6D0EAEEE2E82
00C1E1CD4D9F7D5B6C9BF0B58397F6A13F41621CC995297A7D7CB0F76F6C7272
00C1E5138160B5A3C774C87AD8A99CCCEDFFFBD894932E97A1D2BAAC85EA4888
00C1EB6790ADFEC2A57C0BA376EB87ED926A274CABB614F88A44202EA7A72A2D
00C1F317BA6FACE14C1EA8DB51FEA0F922237EB1AD98FFB782245AABA13D9CCD
00C1F361419C978F48CEED4347C76FE5C3AC4F9F1DDF5915C06C828C4F599765
00C1F5C49553A1B799B492447185F52EB73A777037699C1B26A5731C1A0AED46
00C1F92CAF76BB00576B2021884E266DDD24590E7C2A59002E076D07589B3FF5
00C206517B45BDCECE58445354591BED8700C3A1450154311099C4231FC416A2
00C206ADF492D2539D6BDEA709C6490F733FAE4D3326E95031D9DAADB060E74A
00C20A1B425E4EBB2E25EB491638BF2FEEDFAB0260D78AD7270A059DE9E63162
00C215298A07E736CDF011148FA3B5B0FF4845E5BEFD635A1DA29F0720CA966B
00C219529836A3DC4EEDDE3D86958231D85B2462787C7BAD4C209B8CEA1A7CE1
00C220DF185CFA3B1C19A081236EA8DFB4143E5CD1192B8497F445D2D8EFC3A1
00C22E24AB2F731FE8C40C1DDBFF50F18AAE406585A8D67804DDAFD352D30E6D
00C233D26FC97571D74B90347AAF3BCBE9C55CDA76512EE52B095138BF547343
00C235D9E5E857EC156234D329C9A74E62C4AC522E7A7FC2391AA6CEEDAD33CC
00C240090D53E7FF5FDA1FB1DAC831ECD5AA860A2931C2152BAD34D1B83307D6
00C242D776C617EC59F172BADFD39071ABD6944ACB54DDB4874F892A56252D81
00C2463D8F6E0EC4AF0E6C84067F4DC48D942906F3A18716F37A75AD57900195
00C24C039DC2A0E8FF45574C4D8F433CBE80D14E933C0B9ABCDCDD540535FEF6
00C24EB862824705F56D49D53A3DCF5BC799E6B028A3A46D27D56EF929CF4721
00C24F7B868FCE3EDD1D4BF05D80014C83F3F61CBEA448C9318471057753F42B
00C250A10BDA6B5584C9A0936DD12B6097FB9DE088A2C2D4B6E7C6660E503861
00C2551A0813F6BB50C57395E538608A0B308B1B17FF0084C1668415DAC0F735
00C255571BBE898C82D27193E1F6FB2259451A5B765447C97CE6EABB80366FB4
00C267F55ED282E4BB5C065FF113479DAFA770162A4A0401FC6A8A89EA379CDB
00C272FC7FB4B835C4A89366D9756F5924834A60E2EFF29D09C5B21B52071F75
00C27631386B07BB0ACF5F9399914A30A9D8B171D8F170505A25EF4A90ABBF0B
00C27AB545286C5CAEDFF1B98B1CE41D55652D85D37A15944CF2CC012CA18E8B
00C27BC4EE6EDD17CC686DE83DD4853D3B87CBA4CC713EEF74F8D8C08AE867E0
00C27D3CD81882564019AB5EE27691BB1ACF1C6B449B58EC55D0FE3B74E87B48
00C28089E5A38AF475FFE7BE3493DEB1D8A29A348D284B3B02DF94E862210871
00C289887102C5829E1B63733F5C357FC95C9B219C748C377CA8CA2DAFC3BE91
00C29436B9DC0FDFD4A02659E3849214F9A84AEC48952F5923AA9DC103607D78
00C299C44B7C57D2904D3E80EE0A403C366F149FFFBE6B2660AAFB9EA51DB06E
00C29B8065247E86D5EBD61BFB2ACDF1736217543A5C322770889C2DE103605E
00C29D662CB9CC493285AC5254F3499D7E4D4829B21E91C300F953F749D744CC
00C2A103194B79410B875031F317960A0F6BBBE5893A93685279BE52464A1734
00C2A27B89568033866C4FC9C61432712225AB543F88054FB7F01FED0C373100
00C2A63E80530F742DD9E54F26E3AE090DCAE6D73AF3B594983EF9B5F6DCCF13
00C2AB6E0457A9B228E8C03281D18937EBF1DCC3F7134F621DEB9860C446BF88
00C2B10879EB63869513F9139789152CFFC62B0D736337BA49DB11D6C3656471
00C2B446FBE1920CCE5B0A35D51005D778271B5AED92730C71198626F5012C38
00C2C3C3CF7676D851E3DF8A4BD7D2A3F90207599576E920E601E6059CEE23E5
00C2C484DC8534D769516F8CFD3B3FE23AE625C6016E289B50139B641095F630
00C2C6BAFEC4483F9626C66F2AD00C673772F7A4A6074275411FFD2B91FFB3A3
00C2CF620F7014881798E7D90118ADE2E92DF1E966A567B334E75629A02835CB
00C2D3049375263F104BBB3D8AA25762C40C6D33FD93D8BA22DB34748AA6BD93
00C2D49E10E16EC9C69C4E247E977163CB94DBA2CFA6259D91492523706415F2
00C2D53C88A100732F8DA3F62143B0F8822F797845ED11D02C11587C8D85C8A2
00C2D619F1029003E61ADB5EBD67EE44159A46731FB43B11FD92744382059235
00C2DB772DC214569B6AA839FAF8AB14A01EADA883A547EE883AB3200D959AFB
00C2DCA2288A4C51D400E9DF1F7EA7DF496D39DB55DD70902652257FA3E81E20
00C2DEDDE1CD7A3DEF559D5AD74E06AEE15E22B505B8F1287961F1478FC42725
00C2E1EA399D3227294A4EF0CBB090264993A59926E4E2E94F570B35E1C9ADB5
00C2E2D0D6361BA86CDAFD531CDF03A7542A9FFEDA9CC42F75EEB0853C50D412
00C2F25984C3E8227D90B3298A9C68782341E07FAF85C6548C363CE5B53D6853
00C2FE6679C02BFAE20CC69DEC79D809E4DA0E8B944BB9C00F8EA747BC207EC1
00C307397EFE8173ED8A5DB20C0D5D4D10CB1C181A9355A4AFFEDDA6A6CB8C48
00C311DE9C42C34899EF0989334063C098E022C0CBAC7FBFC05B028672AE5FEF
00C319019F118B97C5C7F1BBBC853B424A114B058905AD7C85E60F7EF6855F79
00C3191125F3411305E1D5DD4F560F186A5A2E0197D66E65CA07521BFFB198E0
00C31EEE7D5FDC27312ABA15AABA58AD13E2CAF9F1CB763FB7386D7D9E7B830A
00C323F7ECF34547F0F1317E1F4ADB6AC7090D0AF00A462E86FB55ECD6F0EB31
00C32E3571593645860B5218DBB9DA35DAC486D35DA27D993F6917E9B873A87F
00C3358542C5162FC6FF668448AC7F58C27F6DCA5DD76505D40B6213553F3CA1
00C342ADE3E7F894E60D05181F21FA468038C80493CFC818299AA9BA8F53CC98
00C344B85E2033D9EFC325A8E1AE92A51C74ED4E97FA24F227A4EC19E57A6A8E
00C349BFE41BC6EC1AFCC7F71F6D24CC9CD93B0528964A6DC56B2E07001E7CBC
00C34B59391E4A0B25B0BEC167E2300B9C2648D582D0153BA34EAE45CDA47E68
00C34E8B42D9681DB23210DC810E9F0569D767B48146E20C603454D42E8F1D6A
00C3503360D6038A240506B294D7ED3F364F837D4C290AFF8317C41298C85478
00C353B3D0A4AC2F3E280A8C3ABED0DCC168B2E9F8F2DBF24791D7A9C32DC841
00C354C52F10AED5AF0D23438731A30DFB5E98E1794DCC5901CD0BFF25B0141B
00C35677CCA8E45A056F2BA2955A45BAA02FF7E4089C1A96968464EDAB4EC4DD
00C358D3649AD0F62B001488617750D91E159315EA2D3AB37BBD36779AA864DC
00C35E02A6717B2033751514E017C577510E543E74F4AADBB42C04D9DF660E1D
00C360F64BFD4C7DC3D47D4E8E7E8DBFD8384FE32D08065F0813E1D41AF93C5C
00C368F87E41B2702A49CA1E0ED69846D8388074655FB5023A74A1F157096E4A
00C369867236E80A3F75362388CF9DA3E21996970BEA13A2F712E01975D5F876
00C36A1E04DEAA484D5645A348E5174D5DF2F11D6F62978D460AC4B02C08B1E8
00C36E5CF698AB777342B2230CA41D6B9376BE4218314BBBF8E9079B16393D70
00C381F40F4084F98CE6C7A9A32A1BBC890123E9244F779AEFB491EAF9DCF316
00C3829043AD9D46427BD8FEFDBC23B2C579ECFAD7F62AF51FF38E79A886F44D
00C385E21BD4CD75CC9E625696E486DA95327C64126186F7F25984038CC992BF
00C3884F99BC217E64143532D078090BCB5E6C6FBC2DFD7C8EA5AEB41901551F
00C38AC06A6F1D18734196129356C042F62EAE1C8F7082CF5DB01ADE5A127E4F
00C38F7B65CCAC968FBFC555BC52FDDAEDD3A3BBF6DF22FB60BD2AD99BBCF342
00C39341CF53878403010C391E4A085B23DEBC4D1E5833AA6E08FA1BAA695DD7
00C393BEAC330AE42B5976F5FAACCD0D643B1282FB6BBF167976882D5D0FECCF
00C39588788F190C25C21178EBDED74479821EFAD6732FF709F18F144D5BDE8F
00C3997BB9EAF3193DAAE6D3465781D857F09F092F93E052272C408948843732
00C39AF861BD2CB172E17526CDB9D5647080ED7F8CBF5FAC518268D93F36E9AC
00C39F2417A37D26A404D3EAEFE0EACA49AE1BF66D8EFC7AB0D78D472031FD5C
00C3AAE6B765DA3EA08B4CD61EDEB76ED9824573B7F65A1AABA6B69DB422AC7F
00C3AF474C4830B55AD1099E4F09278900A79B3882980D7940ACD926D4590A61
00C3B620EEEE187334F945600285FDB7F60E38C69811CB957DA353C8B297C117
00C3B7620A7979EA13EFC1C0FDEF4624E310D7AA9EBFA3895878C22019B3B3F3
00C3BA8338631A74729632D5FDDC5C4296F34B1254AD1185E4BDA8E5B5566199
00C3BAC1B3CB82D0FAFD7998B678B2C379CC1E0ABA15EE04BA4ED77A396A6C4E
00C3CFC30F1E2663E6DA0AAFDC8DF98BCF8D9E77709245E32B96799649B3F476
00C3CFCAC6BD624B8DEB259B5E2D71D2FF58032314D7BAB0B98B2B376F05C08F
00C3D38E2A43FB9DE2E3212D1350B4B106245888CE020BEA84A97FFDF00CF147
00C3D5300CB14DB0D9DC1E54C164E41AFCC146FF561DAF307AD8B92279553F1D
00C3DC3920AAA4D14524294FC6E1245D9CCA999416B7B0CA0E8B4DF92AED4916
00C3DC6ABDF299B474C228D7EF24106010FB43BF4FBD427D45F9A6D7842F6D3B
00C3DDA803793BC752F1E936BE767043578E3B808AE02D89732C887091ABE3C9
00C3DE5387EADDD20389468819C58AD9B9A88D8F6E9E6C289D0DC532F42E81A5
00C3E1CB484CC1A89538FB0CCE969FAB580099E1F1D9DECFA4CD01E66077BD74
00C3E2F78357459C49ADB1897A3E69522FD2CEB8A086D5554B94B1450A43F50C
00C3EC16644DB3154D55B0DD9685CB138BA5A056D5E3E736475BB4D08FC43264
00C3EC806ACF366D758FCC4E26D45982A6EBC6C7E3F04CFA0D12874428564FBE
00C3F25278939834C980A416551A933808C7D7286358BE82F4BF90EC4AF38A2C
00C3F3A9CC5629B632619A9B7200B127D3F3D75925869E863C51D8E0587CA2AF
00C3FEC770760D280BC08FC298DD13D1D0E6AAF2296FFABA9BF39D19A988A713
00C3FF4DB658BB13E6BF8A1568D88C80D43B152955AF6192926D940D93D0BC3E
00C3FFB0D09F6DB86FFAA6991B3C9FE318D9CE49B1563755F65FA0AE3C0F313B
00C4020D0771F8FCD4E2ADADF8FAC3A372704F0A873B4941E68EADA58A764D5F
00C40982799A5181E0F4BBF4DE0C3E0CD4446FA3858A0CCC8A6951891BA828DD
00C40B0DCBA2EA0D88FC372E516D0E24E6B4BEB18D139D8B8ED9B1CFF9816545
00C412F1F58703E351C8C8921DD49ACBB1C93124E8E39B05612AB3A5CC26095D
00C416725DC65E4F646A6F87A54E31F3B154031AD37D65A5D26FA45AEE162D02
00C41DAF103C971F3AAAAC60E75BE7C57FB3F5CFCCD3E067B7D6DB1A588EB847
00C422AC293E4CBDBA54199BBBA928C9FCF7108ECBD1FB66D2581DA03E650E60
00C423DBC7BD97AD410E9BE8128B3A5297279B00E4124F8073DD275C3BA43FC5
00C42A5394BF720AD67E6FE661E990F77F5A8A25FCAF59BB688F12219F450040
00C430F473B78DFD486B035B4766D03489F7E1A4921A499A44B1C0691E62360A
00C434BDB99E5620534A17897AD59263CD479137A914E790DEDEBAF99184537C
00C438198D64F7AAF2309BBC4C73C3DC39A099DB2115FE9DB9CFD227CD741AE8
00C43CECE50DAC11EEB4331FAC0CE4E9C847AEAD82980CEE613897946E556569
00C43F6CA09F5E548B3EFD2472A5157AB069E0AD9699A0A888465F5AA764302E
00C440579A328011AD823ACBC6D8F0E6386469973D9278E7AC24FD08AF9C939B
00C441841A434FA7406FDB4C51760263E340E9BD358A55D735829058EC9A21A6
00C442A816A3C2534D2CC2D35629E8C60A1D8145875F80E8E8AAE244256E74D7
00C44B41E2C1EDD1EF4B6428D197B0E6BE58DE3905DBDDE1E6A73B13F72CDDA3
00C44C9345247D18E432B02BCCEE16218B8F6565DD7129A4C367A6AE8BDFEBD5
00C44F283B920C6A31E3F7A97A0AF5B972E0346C42E4D813A0CF2700BCDF3F82
00C451433AE26E043C3C2A9969162A56F8D236A6590B93B752BF84B0C8AD2272
00C455239699ED1CD9202090575C1DF3C9C4C56A258C0B7389B718C16003E470
00C4578CA32A7B9BDAAE4B1DAFF84C8C6D3424BF37391F1D2591B2E74B59F2DF
00C45A31DCB9128438F27DA7671D7A8450722DA89AD3273E4FF6508A52B390CA
00C464C942EAED10F019C1F6F97F47CA5AB6E500A29F35037FD6F2CDCADCE0BB
00C466A09A46CB9C82CF076A23868625549D5C354C0963B327EB7AC27A26DA13
00C4693FCBFECBFE67F9FEC5EC2C287F6B8A02E58F7A30CDB6F9C958F2D173CD
00C46C629D13FBA3A79C2C467FF21F3DB56CACFA72EEAF4DD65D820BA97B6A04
00C46EA66A36B145869146433B0AD850D9002EBE52A5C686CA239F6CE58783D1
00C47E00B7CE9C5ABA6299A381604AC55FBA65F0F183447AF88CD5B6D051EA4D
00C47ED302F40C4C5B5C57EF92C1ABD41469BDA54A726482E5A6C25CBCE50753
00C4861B65358048D87E91E30E51C4BF2AD5B134528F21A7E2256A21BAE0124D
00C48FB95369C94F044AC2349425FD43443B7DB05509ED389C7977479C4F5C30
00C490695E3EC0213EFFE517C36F767086402BE8617ADCF931F8A1B2F8DBAC4F
00C495E81297A7A7BB35BDAEB178B43CD536AF2A3CCDF08DB3CCF4C93BB9D35C
00C498A8DBE3E6C5661D0DA5309529AAF0557BCF45A0992E0A7ADC9D56FB3072
00C49DE75B02AFBA07B518D234205E2F4E82FB61EDAE118D0CF049848A6D8A10
00C49FC803AA902CDC611D4286B9944C56AE3B1994999EC2029A3021CEA439CE
00C4A93A5798658EC00BC0A6B324AF8D659AE3D28A3F8B857FFF3093A47DCC0F
00C4AB90C483C8A457AE9DFFABF2207A562D9D705D76585E6879C891AA8E5705
00C4BBFE616B8A83EFC11A45FAF84A273244567597A4F20061B877B13C2FEF9E
00C4C4E204CCCF191CF2CBDFBF0E924BCD3AC50EFD62C6CCE9C5F47E801C17F3
00C4C984435B2F357733E6941549B95854C33635059599782636C70EAD6B8F54
00C4CA0AF26B6369E1EB278435DB5DB14A9460DAD4FDE1F259201C8A2BD720FF
00C4CC3CAC9C710980547C2AE16A122F05AC6B320A707B6533DE9919844EBB5D
00C4CD01B00BD70B2D981B050014FD63B8C26C1569032590D409C13216DC17D0
00C4D0F07C04A00CEF5646B9173D25AA6C3371159D49629D117A5648886C47E7
00C4D9F23E8170E2D5B1641E04ABA217726CF1C00F8E912FA8F1A1E2797A6B82
00C4E8167A6226FC543720F4AB78AFD9C8AEE24195F0CC566D9284012FC3BEF1
00C4ED7337A67B32024A9B447ABADF7518E396E40DBEDC58EB1FA7ABBA334D8E
00C4EE898DC3D09B5BEFC96A4AD48CD1EA7F154FC8F08E3A7A68B0CED06A9522
00C4F114C2F12DB63E6F054411281DFFDDDD821980BD4F3C0DD83AD11B014CEA
00C4F396ECCD301AFC60A0B780FA61F8535820A83ED42AAC5D889ADE88AAA531
00C4F47A4DC97FABBDD323A83D2AD9AE09C98D83C8F3CD743583E9A0D0DD14D2
00C4F619D1A88824932D5B688F10C2FBF15D0094BD0A8D4209990A95967B9580
00C4F9C2E6DA677033148CC0BEC9EE4970A9C3D721B277AE76C9B20280390532
00C4FEE130BB27FA5A736E0FF2C92EBC3DA5C5095E2DE0890F47F42800C5E5EA
00C500BC469396A44B66AA6D69012F393744EF2BB91F2F305EE879C472617477
00C501D4A9B9FB19891FC0BC6E5B7606FE4F88D41411EAE642610BFB1A220997
00C502BE75F8965B598397890C83EF143B0F33C53B2259A05C16264561B6DF68
00C504C87B800D779B37A4F30CBF4815ED77BA8806F297140B8A41E3E3481AE6
00C505D9DF17C0A96788E5D63730A858FE37B97E96F2AFB8736D393D390D50BC
00C51166D2A2A2CEC629A97D9D0591F062E33A6EC127A83C360EC040027519A3
00C5132D89AFD3E207A556904ACC9B0AB44371B902D28FE8E813104E1F2C86B3
00C516B5C47C4E5325CC08CBF8CEE5EF05E53A03296F5A503AFF7F85724F926D
00C517C29301DE36833507EB2BCB35C95C87DC90D1BC3A398E7A817F5FE73D57
00C5274A30383FDE05EDBB316CF6CDBBD357501D664399A132A28594FB60A83E
00C52F3FA0C59AC7CBE7D2D248C1B461818F70CEF4841BED76B81C35ACB1B878
00C5388E152626BCFA173CB7D05546A014774082AE2964B8FD9B175D12FECC43
00C548A43A31BE7B5C7320B93E4450E382655A0379BB4ECE047E34B549E64B17
00C549B5487D999517822E6A00868183B2F6C2C53A53CD504DB93655410CF664
00C54BD268985139FA94E180C904C54765850D749271B3B152ADF0D9C9BD5C4D
00C54FA22E2717089554B6995A4F4158CD2742AD3636124CACB20CF73D367414
00C5538A84DAD380368FC1EC8E3BEADEADD709D77303E51DCDE3E9C4777C491A
00C55D74439C725362F6A07AAE19855193417725F9663D763C40039A759644D0
00C55D75F46CDAB6431923BFBFD2B28F3A0ED0EAA8AB66840BDFD8A4AB240881
00C560E29D9C64D10E8C344DD4FA308474DD40DADC9073CDEFDF6B08D9A0DEE7
00C5613E578AA57DCE5E3A538DE79B61CC7C111EBB54E0DB92093004EF76D0E7
00C56A2A5D06BC9E904FAB5AF31CFA231BA210D0AF55F811EC852BBF815CE6F7
00C57923CC8A1403F3DA2A53E8F5F22C864EB60E32947560CE2479C04ADAB1D0
00C57C036E566202EA9919531C8E79904B002E1E4D9B3059D2A5270C809E4CEE
00C585E3A1D595EF2FD78A7F06DF9929BC72D75FCE67C177A748644B1302BFDB
00C588F22C42CBBF4B9638C0A89873AC02BFB091C48010D81A7230FA2F2E401F
00C58A62C2D0C8F7AC1D39DCF92A0406A980BE0AD4844321BB22F80E4EE2C817
00C58DA3D1FFD945B9F611708599E975CD53E6EDCA87812FBD4FAFE8E2DCEC6B
00C58F08DB16C55F0220B69EE91627678F9E2062D1B12DAE1CA6E1BD8534520E
00C58FD18563051C7014F172CD14D14321BC5F837F79372E4CC4A6D2CC6F1EC7
00C591DA9930682536599B4C982C4B1EF3A2CD467BAFD54FD41BDE956F96B2F1
00C595EC0C78F28AD09980683306D0AAC763F5F2D9F91B76CC9E79AE22235451
00C59E1E1243F961B87107087FE3BE37F80D6B88F9FF53982E4BFA781D673047
00C59EF45C90E38A193A85852119F780C7C038CCA96E715DA576699E167B1A6C
00C5A0AE6DA85343B5CECD5B578C3AB1A5C44B7B85858C975D85635F5724E692
00C5A0EFF0AF3CC25EEDF156C51677FA19A8B44ED1C520EA44527D4392648FC0
00C5A7D5E2F72A8EE43D1AA74B12D9BAB512C9BEBF01C89F0294B97FA4EF1AE4
00C5A82E595C2CD36FFF5F72781130F271A1299BC0B1BFFFD149855EF24B830F
00C5AF724E8B58016DFED16F12A5F88461C9ADCEB671AB3FED518B346E0DE8CC
00C5B8F083BC07EB6B51551FFC444B5720345FA984C875C749E8F8EC7E19E8FE
00C5BE37BF026ABB6B600ED6F483E0D4421ABBB87578E0E692ADBDB13E89C8C9
00C5C2357F04151AEC869AF65D9E922939A8F614F9A93DF8ED149456639CF243
00C5C91DCBAB6434CD504B04B612BD291CB4D272CF750AF855066C9FF7B8AC8C
00C5CB14C3FA436DA6E037FE84309242101C62759F60D3309E8AEFF8CB6B02A3
00C5CC29534FEC4FC247678C534BC924C2F62672D6445C13D7D5D85A591AC3C2
00C5CD639F40F385D8B42E4500BDF9F2F8C3E41DF04330D80EC22FC3CF29AA36
00C5D71F384BD2BDECC448070E66871359B415A2F82AEF091359B157F42D40B7
00C5D8ACFDD631F43B2AF77DADDE9B4C3536AC19F21DE68435EF0CA991D844A9
00C5DA130A33F6E4A07FDF7D431FAC12371D46B4C1236D0D21B0B9E92E77FD0B
00C5DA96D429F82F1FD16D9D7B039079332A35A80C1FCCADDB9605FE36646A81
00C5DCF640149B018CBC7A80CD46317161D1711BB5AC439B3005823B9A6DB396
00C5DD31BFDA080F52ED0CFC47440D966057ECF887F02FC0CAE97FCB392DE351
00C5E5D37A12B6A2F527F0FE815D825A64FC95A4B1B1C162C2F9FAC90D671B83
00C5E6A60957FA4DB5F998377005D302EFFF9A2579B2F8383102D3DC79867912
00C5E8D27E38F59D1ADD27D320669766A712F3799EAC543D9E6E1894FE0A2DE0
00C5ED363A3331EE11834394968FC6A0F327FB0D4153E02A29BBB3704393E431
00C5EE86440AC733C470DB67C5EA29A0B9261A538774EF6018E1D384AA91ACB0
00C5F39ED0FC70BB655DEC810A40488BEE94AA2EF3DBBB07EED69F1F82BA6291
00C5F5B25250207494458E7362878E63ED0D2782B42CF1DDDCB880B104DCD40C
00C5F7FF6E527089389875C3FB41CE43FECCC047683511F899CC2793E5E93558
00C5FA864FC1AD3E8213DCCBCAD7B89EB2BC41D2A75A34099879A9F38A135B05
00C5FFDB4745D91D3023D1AA0FAE097AEC63291FDD388F601010C006D0B65F04
00C6085842F7CE4F9227159A85720D8F9EB4229231B6A7B2C7408A2A0738035D
00C60C14BE306C449EB1704B472C088D480AFC9C43D618F79B21A881F47966C9
00C60D633BF2912EC0275ED77021604BD23426F255986DE47DFFA50966DF7E31
00C619324A88E9F0A94B5A364544CAA5AAC072D95B062F76F14F45B9144B1FDF
00C61FF34D6D426EF98007CE1D2000665D3CBF03CEDF3C471BF3E4716E1134C1
00C621E365A15577A7A86A4B62054DB87EED66C8C4D2220BAD3D1C83DEA676AC
00C6231880BE0A01963D4A7973FE44765299189AF5FF06BA1163D9D7BED5BB5A
00C6239909663CFC1803568640BB6CB394E3C13CB0238B20722982C0594401C4
00C62D1AA782B4341220D95DCBB7B11D820CC50ED0EF0AB733702DD2F64653AB
00C633B01DF8719438B491B3F911C0BC25A1E27AA0FCC6986B68B6C3F6D20078
00C63A36CB3AA67FE115CC282C03E5D8DEEFDE2C410D80A07C62B6C8565B6F44
00C63BA8D0488D869E14BE64FC192D61809B48DBB1708AFA28B742DFE4274FCA
00C63BD2FDFAC4228D4FAD593589AB8C5EAE1159671D1F0769798764EB9CBAC7
00C63E7B9F2F19B890F67874B1F4D3408092FAE4ABCC71A4F2A27E4B8AF70CE1
00C63F5E0117D86B5D14354C4AE827E541776AC9F320FF8B4D935D7063BA8E12
00C646E23DE5A5465C06620BBCBD48E3C27EDB1C8F60B083278EF4B637815233
00C64CF7C7CFC97ABBE14287614135AD142FEB485998ED5E3F203269F27C1FEA
00C6544A4063732CF8A5F3E475C96B8CE1319F3DF5C1BCFA38712AC75C7DE3BB
00C6549C7871294E2AFCADD69A3F0B4D873639325A10D6DF4405D245CE685667
00C656305E93F18820FB15F7A35D35FF7E7D26DCD80949EDDF5B27F1EA0A25DA
00C6646E23F75BA24F884F268436E64DCEDC4E45D78F271D0B6BFAD9F9856282
00C6709601506DFE98FF10750737839822EE865C02244052D3342A507552440B
00C677504BB764AB24B76CFA8B4F04449D9ACBC61102090B7A15599005BA9435
00C681441042A74225929EE31CFA65790E2813844E0D08C91C1661E2B0832B62
00C68315B4DE8D22401AEB01A0CDDA50DB2581D7082AE4EF9B0FBC98198E1D57
00C683C3AF1F797E7DEC4110335CF5BE9EC401AB78272C7955FF16379BB785D7
00C6847971E5DCBA28FC23811F502A714323D6FFDED3F3F46AB8727FF6943AE5
00C6878B1C959C5C98A69E7C1E168914965F4E5655E5F739E993A5F921D10A12
00C6898FF59F8DBF9189C26DE9335DA3624F335FC9DAC9487EC908DBA6EFEBF4
00C68AF94E32F4327E8728A197FF7B2E1EEC228A248C87ABF41F7975C1A07549
00C69A7DC7231E64024B2E692C29BF33F99AB120F9DBE60720A9299406CDD426
00C6A81309BD24F7D54ED4F833A605527D29143C357095056F22DEF4DBD95E6B
00C6AA2754CC1966C72DF37D7583284626526101C3C31E80147425F1F9CB6031
00C6AF8BF3E258991CA7AAB04589AD7511F4B4B89A108E2C367000820B715C4F
00C6B359454DB46F957C9E0B2E05D3AC54965893D9A0D4A575E11ED2B569A6E2
00C6B3F4B547A25AE4ACEEAA495A2245A46A4FA2FE771C08F0C5CFA5B01E17D9
00C6B817CEACB447A049D4671C1C6C7ACE9FE8A136329CD8AA878AACFA38FFD7
00C6B930A05C1472DE9765672C61F618909B34C8648FD137BC9EB8A35E9E302E
00C6BB87FDC760535A8320D2F74EC8BD0FF9E8247A50F0968CE210AFA292B106
00C6C17F5226F9F53AB438A8BB204DDAE1B7C82A0DCC6563532FA6D041F14660
00C6C1D2BBFBBA316A68F57C99038D56D5CCE6547FEF1CC7AAC5564079E41218
00C6C311246AB56B34B795F32447DEC10EC840D9B0D1A634170F821B504DB343
00C6CA8424C607CCD1E0D41849F633F8AEEAED33DAF40D4822F4AD4912B5B943
00C6CBB89800F2D8BB35469FF964BC1AF77A23447652E81AC3727D4EAAB3C67A
00C6D965B5C57B423AC7F920B40226E48629B1CE2548DBBEF5F0F1D7F87D02B7
00C6DADCB3E97BAB90E45B69A1B71D300D6986174D8F48A48225C17F615361AA
00C6DD555020753F4BC9B5173455BF11AF27D1FF5406B4A7525AC0DC7AD7C073
00C6DDB84AEEFF77CEEB036BA1199A7B36AE6A1004AC3236C1D5194AD60997DD
00C6DFBDE657C97EBD586E4B8E9540F649FFF6A8C13E86C4B5AB13C66FA42602
00C6E032F752108381C0DED4219A01310303ED02711E0C63F00A20299292D809
00C6E2DF3695BC03100B654D5AF5634A635D7F16C4AD65A775CE2A1B2AD1FDCA
00C6E4155D5C53F1EC536B3951455B637CF005D88769DFC238D25BBBF48EC297
00C6E609CB35225A9D4AD7F850A81A909E548E11F5DC686946E28352357F16A8
00C6EBAE3341E13A1D353E986212DFEA7171335140A262E9C93D0008F98E29C2
00C6ED55B3EC73C69CD48230F3B5E7D927563BCC5A096B1E8200829124167B9F
00C6EFCF35EE6B186F0D1F84F299EB88198811023736A8F5819326E2C441B6C6
00C6F0D06AA071A4107E314B7A506C34D842713A11AE2C4E6FECA1EBA80446D9
00C6F36A7F8754A1905423DF504A663024B5D14CD492CDAAAB2E3858D5C959A3
00C702230B5489B372955AACCEDAD30445AF79F9A1883CF87383FD7D986CF601
00C708E98195618F94D8458837328A69ACEAE901CBDE16E407805F35A1C1A4E5
00C709EEE0AC718858A03412073BBFE63EA949C35D76F327B2E5D3149099C92C
00C70BAB8CF37F352E732D986619CD697C5731950634E65562CA1D8771AE5C18
00C70E4DAD03F4B747133B3F4C5C07EB12E2045F82D8FF36BD30D437D209D530
00C71132F3900D19EEF36423820995144E1288F842CC9E3FA1D8162F6E8D670E
00C7162D883D46F241FA64304AA85F686EB7FE2600D57A817CA3DF4686BB8ABD
00C7163EEE21D1AD5E5C01EF36726C08A283C3E4E5AD27860B77586C8DF62973
00C71BF845ACEE156FD16A8D58878F223F75E8F06C6D9EBA050CB263FE917564
00C71CC5EA14EEEA959E83D80FB1552EDA1765E46387C030F4034CBFF9F265FE
00C71D8C2217F2BCDC01058664597744C37CF305C8EE93F4356BC0AF2D3EA8FD
00C71E0B43480639F48F4F20226C2AAED13A6FD9A3B60BBB3A5807E4CAE245B8
00C71EB70CD73C9E8489AD9D273AE24B6B80965ADEC49A16955FF28B54B4D178
00C71EE0EBAF51426BA2522ED81C1C5FE3F93D30F6421D56BB2DD6F1E4D7929E
00C725E1DC8B1A891833BD2D8B98E981D45926290AE4593D1301C25236474D49
00C728CD68910CA77A1716B47D34D74F4C8376E16B1A61369763C19B3805B767
00C72AC03D5C80E3DFDA2D941189C5D39AFE3D6AAB11EE3F890D00A608CEFF18
00C72C1F32229F9D1DBE6E97AA9EB509EC7C47D7AE7169C9D7113C72D0DEC564
00C72C5B30B8B228DCC337C30757B959B67ECDB4A4388034CDE2B1A94AE92558
00C73DD1B0AE3FC3454213BD2ECAB46CFA1931BEB824CCBE54308081600C208F
00C746D6FB79ADCD57F377458AF6FED474099CB38D9DE25F6D31EFD0E5FB7458
00C74CA1FB15AC6A3E111384E013E3DD6380ACB97813410B092432E4CA0C9A7A
00C7502887F965B6E023D4ED9B0302C66C74493BCBB6B05B0FAEB9171113AE07
00C757B0293F4B3C896AC9CAD23A0782CE015275D1157FA198C035E954F02947
00C75A669DB793F98D45A01BCD49F6D59204DABD443968E649BFA65A839C7875
00C75BF5D507E58898ECD2EB6813E5BC8F25F0CCD6686E43FD6D5CCECC58EA0A
00C7645D764ADAFCBC76F07B2A830A16000BB7E5C1B8D56F078F3294C1005F90
00C764C46BC2910E21F327DF91A42913BF2C240C4FC1F91CF33C6B212D49DA25
00C766D7F276EB6B4A9C1593C950344F22BD8EC1EC68B8F9FF2ABF617D39640A
00C76F40B883CCC06BADE6F7BD5827BADBBCE662B7F422184F8D696C550B81A9
00C77708FFC75917727661178016762A216178101AD224EF2D90ED457192805F
00C77CEC70D4356A7D01E9B4FDA7041C80CECBEB067E0E6DE2C3C51DDD7CBB1F
00C78054A570DCA021059C6F0B8D41073FC2F30CAD39B011B7FC5835F14D73A9
00C788905A87573CDBD087DC5D5A6A11C9A9B71B4E399872FC738B63E425D0FD
00C788BE8FEF99E2FDAD94B6F432D4FE69824C9B20A0F4701CE673F17E2C44B8
00C78A2FCAC94D1110D4F3C4E83AF934D9B71D3C24E9E4E97591AEABC943A3A2
00C7933880D1CEF03D00AE8AFFFC3F9CAA36D7CB431A3B2E8F4EABCC0BEB1668
00C7935E0AD54106A2FBDC5AF0F6CDA6D049FD6F5B2A8819E18B15561259D2E9
00C794BADACD86857E1679AC4643DC16AB321450A3D92C3DE5D7A69BA048FF7C
00C7A02DA06BEACD8028202D7471FBA0ACF16A29610BA2731192151B29F2FF3F
00C7A2F51187099A39D1EB475F5A7100D0798CE7CD027ED1D1B532FB5D77CE25
00C7A5480C0A5278853E5C8ED528AE7E4FEEBF8552AE53B5C04186086D9B0C7F
00C7B89C9AC8F38687A045C80964E2A26F902B11E14B93BC96DBF6FEF191BD62
00C7B9B596C5CD51F13DF10773565565D4C4453365499E113D9192FC515ACD26
00C7BC6FCCE5A131389CEB89070DA6AE08570924F6E6E9FCD53B60394CE6C8C1
00C7BC9AA488A7C7104296D355054FB206A19539E936C02430AE501029B740CD
00C7BD80EA07788FB2B2A8B2B954F4B7D9869EA272567371E316753386E23B66
00C7C3A6777B1316FB9AA27CCE4DE45D050AF8BAE080EAA6097871C5C0F4487B
00C7C52F49F750D07CD36E79D7A9A973148E0C0859F8784B616653001B4B5A10
00C7C5CFC2ECE8F4C1AD12690EBD961DB4DEA1ED7FA983DB424ADEE3F94CDEE3
00C7CBF5594FD799253265993D57E01237FD2D279B97B89F402A683ED1DC0A98
00C7CC1B15FAFD145B83B67FF9AB8490F9D2B9CC0CBCD4C555638D9B0630F186
00C7D29F9EB4B6E60860F1CD51DEDD39C2B090DD172EA3DEF0A3C4DF6103E6C1
00C7D576A3151E63D3AA6EF1D3E5B884BCB9355CFA461F873B115802BB02058D
00C7E6767197802DAAB5F1A7A4024ABE76B734F5A0C04152B8C0D632502D15AA
00C7EB9D1558FA13116BE1F31DFC0CA815702CF45578ED4F8D728AAE56FF7EF3
00C7F588CBB5156690E673354AEE84BD6014A68091D7ECCF4D7763100FEF31D1
00C7FEF72D95E2612779EFCAD0633B91DBCE60F6901D79D0793317768ED58B9E
00C803742553520A3AC78B84EA51C421A838BA45E5003D3786F9CD2F8B30C282
00C803D3AAA43690AC2D6E52AB020212C98EC15153412A776ACA9F32FAE13F5A
00C8064DBE1F8F5AAEA61A82B8A1320714EB5FA81CC2BE9F6C6FEDD842A17283
00C80A4CC6DE724F656DF494A3C04513D6FAE067599EB9FE4D345E98D0FA6747
00C80A97C31EE68B110ED86FD33A47F0B161A2C0B62BE9504827BE917B696421
00C81AE483D585DE307E9DC3F20C9BC9685DF0ADB946FB8646CD0E8081A63BB0
00C81B9CF8E0A55FD280F3FCDA9845081DEA63E4AD30C7E791991CCD5B393A55
00C822D3B4B34567892AC8E707D1DAF6894C4DD01C557A3529AA5F86F19067C9
00C82CAF569CBE247C7BE41721A23E84957EC8E58CCB243CA8E95CDE3BCE723F
00C832F93B55BCAE514183E9B3A502C3DE6955C3D42DDE7DAC2C6CD68D66B726
00C8346A96928209E9F1396B9352E095C086A9A901CF7121E4999B413D31B6A3
00C83575A26A1CB0B2BFD06A7DDA8076B88255EA30EF6B6FE7677765C2D08359
00C8379971C781F82970547A88D331497202F51147A4C66D7ABEFD250F035882
00C84069D69B88E1139FB730D9068DB9AF3487888B19A49482B37A110A0F7386
00C840A6630D85971507611B18A89658439AC9C86F48A1A71F59EB0A1B0BF560
00C84804DF6323407DF1E3041BE5D8034AE7F5E4A03B22D4F9F4D0BA1595E6C6
00C8507A3334671FDD5804027CEBDB7E8C935BFA025D5ACA2E97A3497ED7D422
00C853442991D659D77B3BB8E73BB82F51DEC4EA1D28325610433CD2EBDCBEB4
00C854CAABD35C0B861FADC3B845B47000E34F4894D5E62393FE525EEE59A918
00C858E42877E3D34A4DB3A7C51666893A8D24E85410A9814C4691EB66901720
00C8644CD4C72DC16AB9E534BDAD8AA47D3414D47586604F1970B94D9CA7AF6D
00C864665102BA970DAA343F5618B7716E0B81F0361A441FD54B6B53F3492BC3
00C876EE40B48E6DC5EC7C0078DB5B1894E54B6A35122FD80F3845866B962156
00C87E739B308A88E563B616BEDCF7822970CC43E956AF77751DD76068D20B99
00C885BB0349C31A45EE1BE7816736BBF243F83987251AED60F9BEE6DCE3F5B1
00C891929279A2AF2624E3644831304B88638A26D3075B6CA37C38DE6B005681
00C89327B1792127150381F2897A2445872FDC9F66922C98EB8226E694820E59
00C8936A362F9597A654994378CE20CB9688F575820B96096BABF3CAAE47FE28
00C897B00148FAC7D20BFB90DC696B532278E12CAEDDCB615E8255C11893ABF8
00C89A4870475A04A83F4D727747856B8E15F6827C9A0C25DB0B8B7A66E83E0C
00C89C260B788B0F44064A8290EE44F43DCE5CB30D8299087088F51CC1713F10
00C89CBBE59B8089583D0A8254660E1BF4A7B5CEDDF8234271B3C382CBAA18AF
00C89DA12A39FADA59A8529EAEF19301374C9F22F7042F9D8ECD82AD7089E1A8
00C89FAF8AB2DAB7483615707EDE0FB8D28900C42E81CE4AF4F9EF805265B367
00C8A388D9CC584228A3EF84D67D6BE80EC7792ABB244D83105720EA845B3DFC
00C8A73EE8EE2D89065E0F59FF0FF1FF505C3D1BF5A2983DD40749621176CE75
00C8A97E11DDB9281453920D4CD4EA47C7E96D2289F3F2B3C8393915BFD13A8E
00C8B2F2B890408F0E59E43C7DD8290C70478148078FD9F48AD9A5BFC62488B5
00C8B395880864EB739E31F24AB048D3CADF1ABDD38170917FB65D6F58B421B0
00C8B79F5ABB2F358781D98E03D342BA8DDF1DDEB7A1C23B28BA1F82066B8C5E
00C8BA73041F9DAD28065CB5AC4AB3C13A9B7B5ACB6A79670A2B22BAF92FFB65
00C8BAB1FA36ED4F1729FE46A26A7DF1455E5240326266573EE205AED399FDCA
00C8D35200647CCF9FD68DFCD2DF455B64CFDB0DFAF30685D859405429D24943
00C8D8E5058A795EFFF0B6C0B37E5003EAC0BEC058B329F075473A7D96606EEF
00C8D920EBB6995F0518875B53D012299B1C6B184A418BA38740350B5A0F2D88
00C8E676F9B80F4F5A0E54D9422833237CA7506178493A894CD15992A1AA36D1
00C8F2CA62BB319DED38AC776ECE5CC7947D228E0EEACF58DA91F22815A4D1F8
00C8F3D63E9F88E3DACAF59A268DD1705B718F47F1BE64DC3B86E5557DC1350B
00C9013CEC0746E28DC7C71F85E5EA43E5C213D4BC1B4EF888733BF44D1580D1
00C90761A3FABD98AF6C513C4F8C6445BAC85D6EE3396610FF643A6C292B154A
00C9120CDD837820C522A6413F776CB3B2538422D5CF1888BA1E7B22D997B5F8
00C91DAB9137C6C110B9C4CD1B05D54FAF1D941E309798C55ADF431CFD9F68E6
00C9237B7A8D604628842E3933E57530B1539CD1A9ECECC2DC097647A8D95BA5
00C926688380BA85D7173C8516D0747A67FDC6061057F4365EB65D66E9F03703
00C93006E859A7BAB1DD8D5D8A3A0B7621CD04A0BC25E1B2EA265A9FED022AA8
00C93554254EAD919449DCF56495953C1F9AB8C0F3368275789158521247332F
00C935B0691D1C6815819A6B1C443169CA62562C7E0FEC173E3ECAD75A862100
00C936BABE49852FF2D7BE9F5434176A54B1B86309BDF8918B5B07BE474EB000
00C93C733AAB492DDBACF4E022FDEAC1EDB3B6600AF762C26CA7AC3963E6F7ED
00C9431E50008DA8FE0C6AA1D2275D8BAB26689C23721FCBCE0F218331B93EBF
00C94720D0325DB88AADFE381EFB53E7CD93FB430EC9F25B641BB3B637E11889
00C948D7767586F526CE32097E021A6048F2A212592F1CB281244A6226EF3DBD
00C94F8324D6D93B2F6CD637DCE94A3FA9616595DF7D83C0F313EB8F7ACD9EA2
00C9514989694EF9669FBE24A91BB8D9E2CA3756E538C368B537FB6F73EBC179
00C95273468BDE57F3F713F0B22922EBD463CE18A808C76F3072470F5B588DFD
00C9532F5473FAE6793CDEBBDE2915592E001BD893AAB14DA23BB7D3B66DCFEF
00C95671DD0B008C37B1EED8A6E9D3E8E56991C30776D8714D9EEE93ED0BCBA7
00C956B9E3F1A1E90F9C00F0D16104D508F84064F23354F427F0FD5A5831D285
00C9600514885196C7418BACB79C0206C1546059C6CD05E280554401411FE213
00C9600E72015D075DAEE2D39881402F2C5ED1696C0879EB1C3B1A0B44F1682C
00C962E1D282547BB5E2998A1DDC1AE534436D7F8C32E236E2E670EC9542F0FC
00C96A0693515FAFC48F1E03FAEA5B0A9DE96C1A18845B53B5F9C6ED3F27EB0A
00C96F339E48B11DAF3DF1DB0093E5248E701FA8F402F10A4198C5C8E7955B31
00C97219A870EF5F17A566EA7C5320E0AAA27FD2EA6ECC8A63D0C34E9BDA530B
00C977254CBC596FED9AC139B51DC84CF25DC27E6BE7016275DA7ECCBD8D60DC
00C97735C8AF2FC5225924D9E766DAFF0D441D98A88399462A322A6C2E7BCCB8
00C97A8E6A97DC3C5F84C786ECC3E0BA91656AAC8F86359D8ED75BFC442AB930
00C97BA0C69B2C60108EC84E8293B2ECDF0154B0DD45B3A296493572E9B7DFAD
00C9851D65AF01373A83E6201942BFDC9E690F7E656231542C16885A1DA6D220
00C98780237092CC0E6F52D948245585040B3BCF42481657CE13A3914644ED20
00C988C57289E695F269F6B09AAE557A52B739BA8937D047809C715CC545E89C
00C98C36FA6015BD12FBF9E471128C3E509F13DE22A3C41C7B5E273F3196B43C
00C98DC556E42490C40D0EC2124980F9E1DCEFB3986806C358D902B179783A3E
00C990DF6DC050F4CFABF4AEFCE961FECD67CEFECC5903C57519FF7987B3E20A
00C993CA1DE74B327521C4D4ADD326CC0D744668806310C6E9F559E5C48185DF
00C9A9C04FDA517BA5B7E0A210AB02161BD9B9843582F6DFB6D0D02CFDA980C9
00C9B1F662F5874F7316D6DA5A8564757938F2DCFD8BE5502AC00023AC133E81
00C9B4D623FDB04C5872796CB1F1AA1B05B61C48AD1B3DD352CF18FB34AC5CFB
00C9B575FB5888C380515BDB3DD151B8C57AA06DC2A4EFD6063605008AD67816
00C9BF70914D2B69917E60B3A6B28DA2FAE4BFD48C1F06F94E8432B6703A6D3A
00C9C6F300E2E3A9BA6187F311451591ADEA4F4CD29956DD72EBA85367026878
00C9C7EC1BD94E4E3B46B3425623B8412414D3CA02ECBB1E6ED785A337424C20
00C9C85A3042B583C640C9F0598B6D6B7D6AD54ED3F1DCC9EA1CCC6107FAEE94
00C9CC02135B454C474082CF3D0244964E5382148C0E12FEFE46C83E8B7067B0
00C9D0993B6B20A7C2D5CE1D37ADB2FDCA11625E5CCC5EB334FAD82DDE9DF8BE
00C9D4A05A410F2BDD8E466CDF3C0091419EF5E1165D5E532604ECFA2C1C85EE
00C9DD2DF825148C0D86B3E88335E83759B6B1D78175EE0D9F18F83DB15D8060
00C9DF6A0752E99C278B28B084164750B220BD097B3763FF45A006441CBF2508
00C9E1082A51F1D2DDB61D1F53598278530E238EDC5C8630103B06EF5BA10CE4
00C9E2D1B0F5017458D50E62C88CF6863B19EE0CF6BDF8064323224271A329C4
00C9E3633EAD7FCFD32327F7555D073534F71D0CF273E95F0C6604B7E12B4DB4
00C9E61974931668E91DC114B651313D3CCFF1A88B39137635421810279D4CEF
00C9EC2064885EDDB3D81579F2E26962252DA1222EED6036F384C81A4826C95C
00C9F203628D6CB8C25626C9821FC61804FC260CE67C220A9EE2B694A9C0DBAD
00CA0842D5A062DF199C77A23D3451097EF39D90BE4A7CC98726207AD43436CA
00CA13499A672FE3583647FE315491BF732955A0FA10DB2A7254171A4B004621
00CA16A50B253C2183B63ECE5823CEC1E018A9479B533B15DC300608719506F7
00CA182DC38ACE342E428DD7D7DAE819DC1D91BDE0CE5C3477F594E0DF75F803
00CA29DD83771DCD8428E98421E0AE075F85E15759BD001F55B17A3FAF409992
00CA2FBCE7695D41204385F54A3335C988FE9B2956EFC5CBB5332D1032DEC774
00CA334E47BBBC3549D144366C0E11138514EE7BF56CE8F95C2C0CEF0E8733C0
00CA36243870E99F7475EA88159911FD64394C8A273925170D9C7CBD3FE8B21C
00CA36CB14ADE9A500A4A22102D8BF9489E0D982BEE042FE50853903FA2DBA55
00CA39D5924418DD232E52B3C998D491BF4F2672E8D0B54C317CFCA9FC860E42
00CA3AB888FA5C50AF06711FA25A43AEEF09633D13B23AD7DE67965D9787F0E7
00CA3D0EFBD39A476CA66DFBE889E5D15D3A3D3C360E4D5459D51D02B353B044
00CA3FAD621A1DC22DA4A0B5488B5789583F3DB5F938865FF6F9B18EE4A5BC25
00CA407E92FB4AE095405A0AEE3C1736A0871AD3F20FD395F5E69600436A8427
00CA41FA4BE2EDCACFABE0154D7A8E12A989078715DC9F22409595C93BB8C22B
00CA469F26BEA029194BB49A25C6A3D43B84EBE25CF67CFF612F764C12FBC337
00CA473D771BC6707EE9C3639CA379C8091EFC4DA6CED50244CB9A895DDCF70A
00CA4763E217302F2897BB6415D57D4FE30BFDE4956DB2A02B03B7B15BD7D4AE
00CA4AE8A53FE7E2C6BEF48435A50FE1EDEB07491870639FEFE43F3D5C087580
00CA4B6B66D286C6918A4C337B88A7E6DA69CE1C6B92594896273D67FB475E89
00CA4C18745A9AE7D45843D3747D25124F5ACD63C0CBC893729882241DF6F85F
00CA4D8123B96D105BCE48FFF1D40FF0184B0CCBDAF204570A12FE6EB3F371BA
00CA515DFDD9555CF80E1BD56C04CEFB10613DCC56318F6D0F7D399E4F4B04D6
00CA51E1EEC76A58358A809E3085B9540593A906181D55C84AE7211624BF20A1
00CA522B1170D6FC18030651BAADF6080CDFDCA619A86E4B367EE857CAD98E03
00CA526106417430CECFD8EB630C07352DEFB0CFAC8BB07D4FB205D931A721FC
00CA5A4C2820E30261E7E9C8D97402636F0B2C7ED874B849354787D70482A1B3
00CA60828975870F4858A6E61A01B2D5CFD929DF86CCD38CB49D85C4A086A656
00CA6AB1A41B48C900438B82E79E4B6133B13ACC3A16E51FC7D7C55ABB671E14
00CA742D46EA5A9C25F5F3D0BF52B04CAA4101E9DACD38312BFDC816CDAEA499
00CA7B110C0603F9C9051354CF3CABEE57AC4EBEFA8FDF91FD488DDBF0CF97D6
00CA7CB7A1C30BAC069A8423D1567323580831C52C099CA5EAF638256A572118
00CA81A2C5E6C7F9F9B57C3365EC1948EE743EDC91C2CECA6C01FD0DA64C0616
00CA82357362E2D6E72FEE7486BB92C766E291903E1206B3516C9EB7D3C07B3C
00CA82BC647309D11033171A8825D6544326F70B8C78D94A962F466BAFAE7950
00CA8C2BFDDB6E63C38A669B67ADF517780F3181376708DE2D830A9F7508CE8F
00CA8CC994340BF668BCE2268951E6FC09C98EF1768425A489C23755FE8686BD
00CA8E9E70384D9D81B4355354C0D5E31F76C95BE108D56EF62238008CE16E55
00CA974A805DB71D60DA8C6D9907518FE894D038AE31DBDBA64E4B0794E79FA0
00CA9CD03A0AC33258C2A2FB1CED6043F5125609510AB70FF8AC95B4FA31D8F5
00CAA8D57FE683A96A662A983A377D14CFF72B59AFDCAA3356C639C68A0DA5ED
00CAA950294C4D95E651346869C33E6964A3B24559EA74751AFB909E2FE79975
00CAB8943B379D67CDBA367DCA3614ABA165BAB6E5AA895B3321DB3DDD8AF58F
00CAC1D7E4C9CAEFA59F12059494F94E9FE093AA71181131F8C8C13F2AB56B60
00CACBF8572B58FFDD014F2220F61E43CE869192F7BBB3C6A08BD22F4DEA01AB
00CAD8C249B0E5849C922528DF9CC6D01EA9CED4B473AA88CA613C7B31E162D0
00CADD5B51FCA41A2E7E74728DEADDF615B308EA49CE48999EF691A9C9CE4CD0
00CADE181BEBA0F98466BCB35FADB6BCB7828E1A2B1A4B8FD45DB92882E32940
00CAE91956BF2FDE4D3427612D3A7D42FADE3BEAB3FFEA7D797EA2EEE5EBEFB6
00CAEABE523FBA7914E56AD0E2763A49C188105C81640E3B50D11C18A852A4F4
00CAEE0321798CF14E71762B3F77A4446D0420CE1B508C22E544C641E00AEE8B
00CAF08228A6AD58EAEF3E6B8962EA01E70A8CC3682B0BD2346341D520917412
00CAF0AF490B372BBA7BFA876D53EEF9D3D002BBA6FBE3A5C057CE2413F773A0
00CAF30D945FD5408CB4D06E0EE4B42B4528A632669CD99413CA2A0A627FEA1D
00CAF798BE42728299C33F39213A11581A2BFDCF02F3F8485002CDEB32E48425
00CAFA65BED119667CE26EAE56668B2AF1A43029A4ECB17AEAFBBDC65127672C
00CAFD384A6D6F421B29203A3B6DCEB4E594BA3E7727254ECD72F45C81665E73
00CAFE2673DF6261718AD7738DFCE31A92FFE47CB1CB5E616E77F019BF9D9000
00CB012843D767260E7730C865A42A96F0F8CE15BC790D7B10173614A86D3AE0
00CB04772703995CB2E84B171FD3BF1DA6A464644094E0BF59E52614ED6ACEC4
00CB05D94E86AE7612188568AE004FBF27CB9D1F485F65F00EE7A3468263D227
00CB0B54341E8A5F1B2FB165454C97B47D6A740DD8B11DBFC274FBFAB1B7AEF2
00CB0F24E66EC8199C2C74AC81610626492C27EFD71ED20883EB4D2900E9D870
00CB1A22BD8F8390B9F86040FA6BFF021F6AD478204088213FF31D3ED83D374F
00CB1B69FDAA2BD6D8C0A5218E565A45D4453D1DB34A13FFA249691D0D06FECB
00CB1E7E0F57594E747C79C97FD29D56EB32E667D664F776B629F7278B903506
00CB2322605885767435AFDFC388135A7E4F366E2E697FA6A66350D2E2F7CFE9
00CB240CC88ACD79617389DB512C763D243227AF60D50996C535FA23AC8971F8
00CB2C3F4CB17C7A6CD7380430DE6C3C618B6FFA7ACC84D555BBAC9BD254A8D3
00CB3175B1079B038EAFD177F228C197110C13328D08A32D5BA9EB8DCECBF294
00CB449CEC521D8F1A59ED169D3821E895FD6DEDA0C97559E43C702987D7DA17
00CB453C69A13B4F495BF02DC7EB4F670DF4A2B58EC889DBB5137CB0C0383B82
00CB454127F7333004C42CE2F36F60B177953E014964F34C0EF3204283536FD9
00CB4BA331B84E5E48DA3ACCA19464D7C5BB2669396EBF48C4ED966BFA91D829
00CB4D99C10F4E9939BA46E557D2479017D59DC6684415C3657D470128758FB7
00CB4E7A94FBF9A091B72193744EBDD6214BF999E8620FB9BFF58D157558B83B
00CB510BB0168C62D592A0E25DD1FC8A3AA85F231CBC9EA26F91190BDE5E7E52
00CB5F307443E31890A572B10BF41FAFCD638FEFF48B6DED76FC4D3D125DD338
00CB5FDDC554556878A9DC6E3743C5A3ACCAE0E6920BF7FC013E4790E34BBE71
00CB646D95C3B37DB742DBDC65FD0E742ABC128B773AFA5CD8515DAB4CDE241B
00CB6BEC64A35A65682D7DA61761A4E3270C3FB5ACE9F6BF8FD2FEBB18F78E66
00CB6D24D37EE40BEF1C9AC231880B50BCF45C554EF863ED4F16554DE6720885
00CB6FFFEB1E7A268299F75E654D9FA08E73D9FADB690360A45C8615BC44ED54
00CB713AEAB0C8B6ED642E16FA2BF912486D4D0FAD6701805E520825E999627A
00CB7AB6E954FE6335FB27E6ED7C8EFB2CE1D8E19A4B512AA6C0A93E9E984459
00CB7E85853977D9EAE3A085DD492A7CDCC05EFA0AFC0BD3C606C2B5E8AFD1A0
00CB88407C5A3CEB3B175B3A020A4650C6E6650431D9F1ABCB9D07035BD14BA1
00CB88EB8BF9EC597A63CEA56D0A6F468FC2345CC48E2F8F438E1192959580EB
00CB8CCBC5201691A16CB01C5CEDC042196487D3A757BC21E8A58873451805A5
00CB94887EF5CDFE28302A4C5405ACA259BD6553470FBFA818037859635BA351
00CB99B737E87201F28B38B21527C318FB1F26CD9166410A42BB178790FE5838
00CB9CFDAAD8EF6964BB463ECC9D112E833819F0AC4EC43818E27B8A2742CC74
00CBA0A7FDD4B14DBFE96F49A02389519C12424288CA354B549C13805D1D594B
00CBA5AF04FD19F177AAB02BEECFAC1AB4DB2832CB932F603C9BA93B98857778
00CBACE4368DC49C3C833B0F7EA45763F111E79D8E98C1E6804FFD4F001D8EEC
00CBAFDF6823F56F7C72FCC2058ADBEB3F2E0E3944D7F1AE41875EAE20551C6D
00CBBB121EBAFB35BC3A9D4B1CB084B2AB57CFD3373F6CAED735D80F306AE408
00CBBFCB24D63FB0DF0F0817A41344AFF999AAF4BB6708AAAEBB4DDB267428A9
00CBC066DE0B50725161B8202AA042D231F071DF0EABC79269D89DF32C9ECD13
00CBC1F28F2EB51327B035BD2CD8E0088E7704BC3B4F3BB6085BEE3EDD4BF2CD
00CBC2CE7E86D999B42D875A7E476F79D0D4470F47719201CE0F4CFACD4C6327
00CBD17BBA736F5E9836FA6D5B3084DF541EFC106FD09DEF33EF1951A198CC23
00CBDA52328FF9D471EBBD2D861A6CD1BFCEB3FC0E96C27D5306941F9DD60BE6
00CBDC5C3F5F2DF9E413F4EB098507DE0882D7FB73AA97FE70E1CC47E83171C7
00CBDE6A9AF0BAA04392A0FBF4598FA29E12C7551F83BF660FED20B0DC08D977
00CBE074E05F173E0F92FC407E7B84681E2375BB760C8F371813FAA7A3BFFE68
00CBE43A61FE478870540CB91CAAFB768CC83127A9F0DC944D6BD7A044B58397
00CBE7A576E5FC2CE4A7FCDE93D9A61A3AB815D41605E21BB8A484CA8831196E
00CBEA292ECBDB3642DE0C473F5FA4AD9E61321602344F8C9C320E6CBD3A8EEC
00CBFE60A41E9C26015B7A202DA046E5FC05B1C752903E3A21AF404BA0F0BEA7
00CC0234B176FFDC7C84C9EB1EAAB4AD85800D07251C62E2005E5720BD47E074
00CC0598FCB8FD92020AE7EEB71BA3CA80E13EBFFB46669EC34D65628D29BA77
00CC1226095FC785B1DBBAF24D09607CCA7944A5F40E8BB4FD437E2D354C4B62
00CC1777D4A6240039D176C77960B9B9369EF053846ABB661E98DE4F4D79BDB2
00CC17C133CECC470AD3BD405352797FD2C52C6104F4EA425888F01F9A5FA060
00CC1F30DCDD813B96AFDABEB87BC79E466EA7710465F32BC1FF2C178258F2C5
00CC1F53723FADB6B657E8465F6790624321BC2AB0E1FE0DC033F719BD64E3B8
00CC1FC3C19A2CD882B0E8BB5AA4B16466339E909854089DA9379B2DFDBF2382
00CC216209FBCB0E511305EA42A84163AB7F7B7B62A7B85E26280DEE7DA2797A
00CC258BAB6B6A710DCDBE0DE70895F72F8CA72A0EB03999453768F07932D0AD
00CC2D29CCFF3E6CE6C1C28947598C32741516EF344F0F2395D70B8ACA61C979
00CC35A5CB081D1D959B58910B6CADE38F6A2CCE44EF72F2EE0D54F3DCACABAC
00CC5312D825258FFA64E4E570718BC3AF8CE37D7C28EC91ACCEA14C97133D04
00CC5886DBB657E4B4A00AF64F54995906321368F319CD326133B30F9EE2AE4E
00CC643658B397D3EC4348A38181D16D0FD43DE97CEA4977EE5A18403F85533D
00CC65DFEC0EC53069C3F2B7CE7BE01D897E05C163EC649E734FEDCA08EBDB3C
00CC7428D4AE48C834D838E0387627B9C2214AD7E2F437D5F2E705B31416639E
00CC77D9AF12F7852DE10AFE09D6B81E86BFB4F4162C9BC647A07558DD9B9167
00CC7BCD7C6E27D271FE3F3673074A4BB85D7F98EEFD926F100518EE91E2D10D
00CC81273CF0C2D2B1F6B5F26A5B147F4B3985A5524817D53FB8D5020FFBBABF
00CC83BDBE48AE5AD6723815773D56C88B39A7B7C61221D6B9CD930C9331B30A
00CC83DD58E789A3965A577848A25E5755964ACA56A75FB784EC783B70A5297B
00CC8451F4BA5B6F4960D17F05241DB16CCA0B4DC568B82AC74DA7796F30CD23
00CC8506A57F44E179C1A393CFB9F8615D0F16A5A9B95FE6F17BCFDC25299A05
00CC8591F01DAB1D1624802216E87E4265969D708364D10D2B28B99FA66045A7
00CC87AF703F8AB476BB81CE88A5CFBAD34516BCA980F0B97DD766A78CB1832B
00CC8BC50548F3372AD328545F4C6A543767EF356E04FCF1CB6E516D1162AACD
00CC8E3E786241856C95DFE503D51ACC168C2DF8891395B6FDA465601834985F
00CC8EF542865835DF574B4713C108AA379B789FF0A7461E8C842FF176E1EEB3
00CC8F068BE83F0391AD76CD784FCF203D6716E6A844016813FFD680E6F2F63F
00CC8FE813721B7AAAE4A62D5B96AA4E28DE38212470672A66AA92CB25AD27EC
00CC91E165EE56EC31CF10396808A149D7E04AEA4D0EF246C89E0BA28BB14619
00CCA122A33A87DE66EA698BA6E6E9B3D92089F47586FEB9B7320E583227B4D0
00CCAAE76E9CE5244C8EF2010E9720BF5F76CA33FE411D898C6153333D22B28C
00CCACFA7560200725865599CACADDE2EC44D9017586CDE0DF8B8AF6997703ED
00CCB52E91D2B0F9001451773AEC326EBD6B9A760BC488EC42472394D36693A5
00CCB7C5CB3F8C2CCC53B45F57C1E348FBEA56A2B9918DB9F42FE7FD136EEDC5
00CCBBC3D9F46CC9036DB1A270CF6923018E0F1543036AF0FE2CEEBE9ABD4A16
00CCBD33A21433D0285A904A2127FCC8225AAE971A918D15E6E51E35C1EC743E
00CCD37F5CAA5B3C9190F36FCEF4B5E6DA86D764A600F3030C13877B185905BB
00CCD723D47DD77563228E9B7075F693CECA1E96BB759D4B4ADA914050213432
00CCD7B60A0ED2C8ACC58AD0BF985A5F11420661029F043903D40ADF42EDB006
00CCDE6F25E324329C4947702A00893F23DDEB0AD18BD39313DA65D40132C9A5
00CCE1D5D1FD18AB6DC7C8A16CC5E8D8485EB396943F30895FC5495AEB010FF7
00CCE43F808F1FED321EF7270986CC903790C35BFB6F9D5DA32371FE28F1DD26
00CCE7B764D7D8EBA5FA69663F8D69E18EDFBCE471313253FFA40EB761F77D6D
00CCF048E2C065C94082716C073FDFBF4425F0E53EFA2127D9EEFB760B9418F8
00CCF9114E29C63A345D6E2C365D583EF65DC1273A483DC0584EA4CBB67E3B6F
00CCFD07C37B9B01BF88080DEB5E54B20D67EC9FC8AB1221CCC8A5BE9934A1D9
00CD096F0D38E0592148E2D97B957E0F6A4194C1652394E4253191D27A15D047
00CD1022B23173AC3A94F22CDED876FC6EE944F3D6F4F8D68FB1BAA53041302C
00CD1585D2F46A2366145533E0DF751CC104C9FE5F0B9AF24ADFABB3D559B748
00CD1891FA3E4CD33F5478513BACA4BDF5CCF77171DE474AF5E45FEFDE59B9B9
00CD204ACD1FA5BE5C2A6E5D4A2AD24DB860CE36D7D7905C070975A1309320D6
00CD24DCB6A7AB8C62E8285CCF1B82C87F8962A7A769CC4D90E294DFBB3248B5
00CD269D6E87D345F73C03425BBE0C9F1FBB1949BF25B68BE1DEA8DC16322DE0
00CD2B2EBB303B2D9EF9BA89918D5956718652E11701A1CB836EAAF6ACC59B67
00CD2CFA9CA82633BCA094F4E3A7C76469136284354845E0772E0FF088A8017A
00CD32F3698F8C3E22564964A8FF9F5CA520C449270C1E1E0460191133723687
00CD361A9756964F01F85F172616796C351AD37D64F3C47E37B416A27F6332E2
00CD361B95C0812AA9C0766B3933C7507BDAF03806B409AD73A646D91EF6C34A
00CD3F096583C95EDFDE74F794A5110D6EB1275DA9F58F3D52FA13C8B6F1ABF5
00CD44F1193779D5EC82F63CE6FA254321B1548C200DBD8A5F68C80B409760AB
00CD456B97029966F53F19AAA6119263E94E1AE6BA152EDB1E1F6A4B80447054
00CD45FA452D17A6A7B6AD9AC1C612ABE1E320C321370293DC9645FEC705DC7B
00CD4B4F6FCCE081FF3D67173A96B8B733608C69A9423C09D54C4C5076AB6222
00CD50A2D6C1F22684D938D7A2AB4BADC108C56B8107D8A430FB7B85333E3641
00CD5283A8C11958F4C2E4AABC359ADA5E29813626AA917F073979505555D1B5
00CD55DAE6DBE66471234EAF6A6646AEC0E2D8F2EA34CD59572E678CF7216841
00CD5D282CC040BE5A8D62EA9B38B8E9DEDAB564C2D1DD24D0995284A5E6EA1F
00CD635B7253CC9559AD0374458422173DCA54982D17628CCB1B7C851A15C3E4
00CD6561ECC8A13D82E42D474CE6AB486398262D706439129B985B3BDE6292E7
00CD668F1618915CA4E9A7F8A3A50F0B2F1B67873F48D645AFD340A8FB768298
00CD6A9DD7ED7BEC640DA30100C64178B7B84603420A1F44636D508065FDF207
00CD7B58162703F3253152D1ECD47935D072D849B05C54D59B5092F2C26F66AD
00CD7C897FEFEB1BB40A420D7E2DF302CAF44BE8CD2E2FFA5464A29F44CBEC11
00CD7FC34621A22F8CF903F794263E40BA41BEFF87651BA860164AFAA98EC5B9
00CD82E0FA94DE2E9885C6526CA151FF3F11636712413BD9BE2F822D926D5CC9
00CD833E0DE0CBAA690F230F10FD5B76AD474B265D40CFABDD897169116E9E3B
00CD899E57BE9A9BFEDE2D068ACF42849E633B06C41575B75ABDDEAF9B847045
00CD8DDB31E6D586787EB662B561F5932EFDFA2D7A219B52C294F6EA6CD8E973
00CD9197FE529F33BC296227BB5ECBF21B05F5C21CBB4D2E54F2116E5AD7063D
00CD91B5CF2E1F8260E2D69F6AC5B175AC50F10ED52837EE3B0B76F870DCAA09
00CD99135152944B858B4FB51214BD6E47436D3829AC9172846E12C073C73C9E
00CD9BC5E337354B70DC34DB989E0EF8569E9F08B2F47DD907B4460E45147E02
00CD9D3726E0A49365FF702F9C5F776395084F800A65D0265A631EC8451E6ECC
00CD9E616B6001314CD23A80D772BD930448AFE3AE1C31184D1BCC8D6215DC4D
00CD9FD12C8CF3515FC8050670C7D77FC3C95C2F3663F9D30D182D03C59A46A8
00CDA50959FF7CB798C8AC2CB9A358D1FF0FAB30FB1FDD99DD4D7E26BFF9992E
00CDAAF85B6F6C8C81B2C8B2BD6D497CDD1076DB8D0815C7712E26A0CADE246B
00CDAB36A08866B0D8367A2C741DA5AF6E221AFC04E40814049ECAF9E01F9260
00CDABAA92C72A9CE55DCB818AC73B321713B449A0039B7F67E8DEEEA5C75577
00CDB12235C60359081CCD165C758B8335E7FA354C0190D6935D31A0892C985B
00CDB831608539E527695555AED3A716606D77F22B15AC650969DB957A7B0C49
00CDBC41EE64D0BBE09FAF398B728AAE72D3DF4843F94F6C9D3555BF044AE247
00CDBDC1AC134019B9B2E8585A0596FA780F102BBED530F6131C6D1E62D7AEFE
00CDBFA78327EF1D07F6FF71C0AAB6B20FA209972C74B5F31885BE9940CB855A
00CDC54E28BD608849434818EB3F42A7F662C862647BD8F33C7FBDD5549F4CCF
00CDC667E951D84F7AD18853FDD7E38E69224BF7FB8BA8F9462795C7A5396E9F
00CDD19540587996DDFAFC5B7640C3452EB146AE65A0E273ED33C3AA64C49489
00CDD45F1E9DE30FAD907A428F636A58E8FE5FAA6EB4F8979DAC5A923C8C8384
00CDEB3A3A9E103E95DA344D1D075CB70AEFD38FBCC1C33D2FF780ED1D85FCAC
00CDF0F7148D1FF8E4221EF3D87A562C909A43053586FC81FFA7006B9F286862
00CDF61EC2EE9DCE8208F8D41C2C8EA82713A57A5969D4CE3652D69E3D0ED5E5
00CDF6F823121DE10D064B3963E85DC838398CD27EBA294604945EAD00C835D1
00CE08DC6CC960F44409B8C5817DB55EEC878079B7741918B58E52B7DCCD0A15
00CE0AA9552069DD846C7D3F9B34976BD2102AB7371F8C5F8A4C91DE564681E4
00CE0DE0AF260EAB927641D2A5D4BEF5F3A9A07F891ECD0FC85BF2CFF3172100
00CE1300C81F1C619D0A23A52DF0728DAD125530013EC67EBE09F71768583A52
00CE188DE4F5751C08D42246A2396347BA75DE499E736AE1A11836ACFFE3F483
00CE1CBF72F60EC8BA348675AB2F905C5A0C6AECE20BCD8521C910DA7718DCC6
00CE1DF4E97FD6EAEC5697FE3E11EB60C946D1E5E4DB5E41015C9DDE2AFB8052
00CE22F28BC5541EFA048D6F880409A862B8896A9C6FFB6EF86BA0C53150BBFA
00CE2478EFF8633CF8F471DEFB599EE6F3323BC360FE020F5A39D8A42FCAB85F
00CE24AA26C3B277C793E43FE4879C5FE0C244CF9C4E45BAD3BBFE18079E0C74
00CE332A3BE6DE84F54CA6A4203B466B4719FF4A779271130B0F9F20F5D6E4F3
00CE3582B6A82140D19F90E9B1AA315E8C9D2B7B3C590F7F24E9FD6054F88BB8
00CE37DA01067AE517BA0C22CC96B0C880796EA036F7B9E8EFC5546D128CDE26
00CE3C024DCCE96F6EE7BFA1E86B31DBC90CC3BDC947C75F8709FBE370EADBE2
00CE437E745CB1FDB0C699C1A3B2532B788147E5F021596FAADC3E7D7D526C74
00CE44CF317194FD90958DBF29F9EF7F98E0A74412B6BF7C91E28FD1D30E8A0A
00CE472213B13E9E5D7C1297B27827596782051266117A28EAAB52B1B05D80E0
00CE48D1C3EFAF787D72EFA4E1D901B0C671DDA3889BE2D9036DF8EDCEFF3143
00CE5635102C39CC15CC6A6DE335275C8D1EA7A26AA9F4AA0A70DA903E71668D
00CE595D1C953EB866108EEACE855F4D5F328E1B1DE5A9D01DAA1E4B9897F185
00CE5DCD3596A01C34648F5001BA5DA10E5171C83B533CEA7F1DD4152F478386
00CE5FF495C102B323E9EA1470169969467A48C8386EEBCC21BDDC63C252F917
00CE60B5B6CBE6D730F5F3D7B349CE0BA132829A124A8E466DB2C61BBC4952B3
00CE6BD21B189CD62110B2CA1DA7972289794D77FA7A97532A07828A12E65FAC
00CE6CD67E724ECF6B2D7AC57E806F2129BA04E433836D398DA82535334F44F6
00CE6D4A2C942287B2A49EDB254C64F0B15319B13CA8C954133861B6825DDE2A
00CE749708B0730FDFFD886EFFB66E66DE49ED2504EC4A2AA6286AC4455CAEBF
00CE7A587B25E6CC4DB2A9C8F19B5C3213D9FB41400651F4C91775FCDF2ABA47
00CE7ACCDDD8501845F3D5E7F61A273EA6C04B8BF68969ED5FED6A81DC07A7FC
00CE806CB31EBBA5733A84C56812A35114C8DAF544C261DAA8C1AA7B7A5BC20A
00CE810E75ABDEBFAE85BDE11FEABE7B13BDB0E88DD10B9BBBAFA15D7DA7585F
00CE82A5E70BEB17A3DC84755473FFA94BE1CDF8BB420E3D9FEF934F8C5FBD62
00CE83AA4CF4080D2AD095652D1DB08893EDEF64E36ED9FF326567521AC812D0
00CE8C2611A9337149778B408255A3EA885467DD5E564F022581DB509CA127FC
00CE94319A4FBC4FBF44C71AC429DB513D92D586165CB51F4DAE251F55362388
00CE9A4EF915A4FB9677964C5DA8464E476C73CBB7EDFA3AFC658C931AC201FE
00CE9AB3EF09B781D37D0EA859DDC1EAF7AC706BE8F2E16C1D75F62EF4FB79F6
00CEA053B5774E48F84B25E16FADED4E94B6524AA0CA0AB69C09E75D66C4A3AB
00CEA096F46A8F45C2D1DE2F1567FE0B1C74E1B091CE9E1F827F8454363AF45A
00CEA38FDE15AB77EB154C913A40C37F83E2FBE6191532E7498504B71F76DA9E
00CEB7AD0C98D32A705FCEE57999C58CFA7F6E45276897804F42C00388A62AAE
00CEBD36458749AB168FC6EC7F4EBE6FCF790370EE87C07EB2DE27DDF89554C2
00CEC36C112B253008A06BCF9B025E717A96F9690A6A162A1179B062D89C3354
00CEC764135472F35FF0F32016111D476ACC81EFA57F44A3B04C2767D1F3FC5D
00CED173A9AF9306836089234243639C9DAC20A3D0976063D65AA5E262D116F0
00CED2B3FA60C375E61A0C7ED5CF443AF57DDF72D68162D2B0B0E129B82E2073
00CED3180CE6B5039BEFAB5CE9D576673F019C9BC9381508359C4F9D52E0F4E4
00CED381D77E827BB42FCD9F0A3588043E11F75EAF918D0A6651A4B3F203C735
00CED7E847A42A09C539F03DDEBDA397C0A25404C71A8EBAD66883B21E47F8BF
00CED9AEB24C441AEBFB2B6897ECA1264FAA22AB8CDBEDA67544B65A28F4F344
00CEDAB9003385BF212E4313852C37CD5B9CC7AF2FF9380430CFB0E068DAF639
00CEDB967022D56AC71F7E5775A70CBE5C03A918F7A79C3DE7FA747C18C7FD47
00CEDC3718FF17DC896FD00C2D1B40653CAFECDF04AB6B3CF7F873B33E5DEE95
00CEEA17ACE1E8B4026A3F8E493CB15C1DF571CEE880FFB9F34AC496889573FB
00CEEA6748931509C17061780830CAF78A853542DD5B3BE05D7F25AE2EDA2F81
00CEED3FAD71BF1B5B60AFAE0F9C979EFCEDD12F4545FB58A3E00D79310C93FE
00CEF0DC44E1BC3B9B9C3ACC4F4914FF6522540956BCAF8D77F08A38E95A3875
00CEF1E5C01CA970309DB2C3E155A471A03D439E9624C8436A5B257AE7EABFB0
00CEF35F4B2756596F9B8E3591A067A1F4F89F27D61868FA3F5EB194AB9D6DF9
00CEFD54409CA02B01AC705CA8714AE638977A3DD58E402378D67377666ABAE5
00CEFEE35251307ABB449CE095EA17019468848347B1179544708505D1D083CF
00CEFFD781A2509215DE535497D14F94646D26A43ADFFED265D6A160846B82CE
00CF01642807C894E2CB0A62A865620FE860BC46F9648766DF2273FADDFBE8A4
00CF030397807625862A78AF9F8A6CC49670895F3823AC90DC266BA0CA03F3B9
00CF056C485358B157F14C5065F589540AD8C9532560AEC807C0A2D2C76F9266
00CF0B2466560082A398BF162A42817DE66B32F7C170753E4BD5627E7868C5B0
00CF1026833D730A19A3EABCB8AAAF74F033F881762F8673A70F71D2E1EC6F78
00CF1F622C39ACBA72F46DC95C9F2CF8CA7375FED7ECE56141EAFF726FFE5A84
00CF21EA1D7F28297D0AAEA66726332A23F7EA0C5E22E2B6F94CFFFCBECC16C9
00CF227E16279B361BC3C859B69DC97035931CC1C09104B5BFF7525AC9142149
00CF26523447D563DD96FEAA7EBEC70296D67D08C06B8109814A0E1F2C2ED4A8
00CF274631FBA309D66AE69340F6729B2FA8F9705763E4156536DC2238D88D72
00CF321CB25A437CD62F78D9DA9E22D2E18B464377A1171EBDE5F27A0B2F2257
00CF329B8ED33C7BDA7C3A51486BD906D871408DDAC58340332E92734818759F
00CF4634643F6E7A2E11ED7D2E982F07F6F6972C6DBD76CD74943D68AB4875E5
00CF469F05A3743F5D3957EA654E46683BB41B18EC9E04B542AC045611165BC4
00CF4DC873D97DDE3803D429F051F673F3B9D8AABEA787D47E3F9C3720DC4B71
00CF5011B858C48F07FACED567B542BD9D5AB5D755488C3FF29941925743F1F9
00CF50B6602703F54A90CF300C2739C37209627F4354F48448691124E554AAE0
00CF51635991AED73597A7D7E6570C4E9A33EA32014AC57E572077B6A3A2AD65
00CF53D398A1B4F6A66783B2EE8819FC55EDF2B738126A8C044AD431767D6B40
00CF575C978599B575AE4CB5E94F2807FC657EC0850CB283D11CD9E13082B575
00CF5D6A2FC16AA014D70E8C43CE5E8C81E7CFC67CA73DE00294A17DA7C01DB4
00CF5DE0DEF5BD8DFA43963B36E1353C80B68925630E1BE521AC90C3E52799FB
00CF60747086C58BCDFACF0BD8183B71D729A408FFA0550AB4F4D8311320E348
00CF6C4E7525E4853FA8FD07CF070AE12ED44594BD0AA1F348CBDD78551FE901
00CF6EF414EA57BF106228BC7E38679EC899D77B625B9C4547B4500E46BE5468
00CF715647E2E5F15D9F8C6E8DA0B899AE197C9C1B6B668B2F5706F14BCF6ADC
00CF752891A19C54C320C6EC89795B7B85C2EBA663B82AD9F3624883345B2B5F
00CF7A7F2CAEDCD23BADB39ADC395C81334027CC7EEA935C6F8D55F4A0CCB5D5
00CF7DE92924DF5F8B4C7DC900A42C18EA30E0D0CBD6081CF11EF3ED210A3EEC
00CF802E8F92D6B7977D1FD688EA3A43915F360C48ACDF61F472048CDD4E4D61
00CF8A614A27D6738D4B747597839AF2294FCDAE581129160664255F6CDEFDEA
00CF95E922031BABB6F83B4C640CA4D6B1E31F0E8F79022729F8AC6777B37D83
00CF9BDBD47921240898853992DB74B9A098E1FCBF6754C0979B697459F4A26F
00CFA59715CE5E241D4A67E4314167FD23A21AE465109E56FB845D136C2F23BE
00CFA84FFDAE4972C5F045E2EA217BD8E9AA0F8B6149CC3C39A2714FC029DF3C
00CFB0D69C755E993BB79CCBE91B0B7DF4374401DE3C09507B8250F1C9A233F7
00CFB91F2D098CC395FD0AEFB36B118510D6107F5FE4C9D37D425D3B363774F3
00CFBF3CA8C50F7FBAF76A08897D03109F6E26C66467B7FBD56B7C25349C52E8
00CFC56C8B9CCF351043A645D7A12FA48542DC252D51E51A7C03650A348F71A5
00CFCEC3EB703A114A96E5E8B6AF28115D2027C314135F58C0F169B93609C141
00CFD1345EA58E9D103A4D2BEB427B4F5346B03F5797378D2B55AE32CE415AE7
00CFD732AD7FE43D04365A048D56078E6CBC77A310FFB25E83C37453F0BCC7A8
00CFE5186FFA06A82E23627A6BD70E9CE76EAFF8FF27EA07B46F9416D8F204BD
00CFE8649B9ED9C25F2DBD7092C5F0FFC46A3C85A1B930153DB1CA7A6C01E126
00CFE8DDBC1683DA6D089336848D43B539ED93A0841762B4B6C4F5CB85F5978D
00CFEE51DBDB0273CDE970202BA8A6BB7FCD0F98E26D08D2D578862ADF2ABC42
00CFEF4A2A4CA3D49EA15B7F0152CF7899965D1457601F6A4C3B06D1BB124168
00CFF195016C183C8E198B5F637027D03178C4DCE128663257CB5AFF6BB7C171
00CFF352D39599C6D477F13B7584EC3B9645C732E0327E3FC617319474972343
00CFF65D1BAD8A90FADE0AADE471567D1875FF74399279584AA6EFEC2B5F0814
00CFFAF973E17ABBD4A9006248DF9E5B974BD331A39BABD647707651C3C3AB80
00CFFE7EDED4B03606C21BBCB1FC781035B272F925A9D1AF6BD5E521EC86B1D5
00D0002A0E2692D8464739E36E50B7106FD4273C7BE9F590A1E47E68E18D48F4
00D005BACCAD6D8645449684CC1C0A3CDD724321B3293BCD05B640B6BADB80C1
00D00B20E35C8AB3F7598CC037693FBA86137C711824BFA632DD54CB6617D777
00D017A4A15FA381116B5ABEBADD12103743F3E374374C579113087E56CD4CE0
00D0191F0ED8B2C34D70EDB54EF6628DFA7235F37AF6568EB0CD5F12211D4631
00D02E266F1E175AA899A15EA040E4C788AD53E312CA83DD2D3ED48AAF067FF8
00D039A0D7D2ED124B779E36868327AB316B3A6FC12B05C9E2624688AAAC7B48
00D042A630423A6BBDAA8EA6438CA52974253797F26C130C21DE2EFB90E0AE8A
00D05265F7CA8448B8DAAED906DC9B4AA20200CBBCBDEFD3CC0644A4AA09490C
00D05873E58719317D1A7BB61417299EA120A0BDC1F81D0D28806C5A740D8043
00D05B13C0179040EE25846BFA6F3CBBE62FC5B1E44B6F4B0B68D699A7862130
00D05CE66ABCD65803EED11BBD061EC2437722E4D9B7A279DECCB0394F75F813
00D05DFE4E8443C825105C2E699D43F18BF6D1D6D2A14A7C28AB04B696E61758
00D06075730307F9D819BFC5302807E5BF7792372BECC3B5C99FE8135ACFFD4E
00D062E5A9AFDE561E18FEA5352BAA38DB766E0949160578F93554959211F194
00D0654575E40441DA0DFCE9D1DD830FA6564CEB40FC4CA40BF70C0DF69CAC24
00D0664BD02D75B412C10BEFD68220B8C09EDCF96E9D91FC5A6971BD2844E692
00D06739A55E97F6DA5CFF214F4FF44B0A32DDA9764884611A1BFFBD5B273DDC
00D06797B508774087557EBE2FBE1E94E8A015F49AD9A206B2F85AAEFD93808F
00D0716FB547EDE8B5B08D83D4470AA0EAC70E488DFED2C25C54C79EB159CEB7
00D071FC79415F29AF7015D606E2A43A1F2B8999B4D48A5A358353771D7143FD
00D07585C67B074B68DFA12C67DCE692C57D72523950062993AD9E0F53BAF5B5
00D077B3C6354897DC78E3CBFD74AAB3D2341C36ACA8E58E6470C1D2AB2C22AD
00D08AB21F5335113350555AB4C555E0543B5A61A22066C4676172D6E893A41F
00D08C641EB2EF4CD0E3E60C6772BEED60926CA8145FD9ED4077D00E7EAF6AB0
00D08C76CE5C6F420E475CE87C3B8BCDA6E563BA66B19B6ED4A5864C72477DB6
00D08D6413FC92263BDCCA3B707B645F76B115B2D2D4B684022113FCE2F84B3D
00D0924F34A8A011C71A9899CD0BF189CB651EC1138866352B837848455C82D0
00D09261442B3496EA3A2AD56041209B882C8B0F77376667F9782195320C03F6
00D0945FC9F42B4A7973AC3295CF348E06260329870A4B38B576D7CEFD7C3A44
00D095D180E9EC5B8EC7F57AB4996E725AAA8B536D73B05B0F5AFE0787BCF8F8
00D09E77C3484C7A11DDC0055710A819DFE569D5CF3E3ACF98691E0FE4CE0F48
00D0A1C0E7B65EB25BB42368955D4D80F8EA449E63B225DEEB064B62F0B33116
00D0A21D063297AC5DF93992801E5174FD7D46BF62C49059DB033B9FF3B953E2
00D0A2DB01AB6163546CF012D820CB27417434E4980D330BC00C64F468DFAF5A
00D0A93855ED0B1D86A9E7DDE3B6CE0B1DB9E96C2866AE38771B70F1037225FB
00D0A98FE6CC7AE8494075B15A894375C8BD4DF3A5D6C8A552E6B521A5C7C746
00D0B29597CA6DC5B56AE46E1D22C905E545D9198FC7511BC42DE838FF005B3E
00D0B949047F6B2CCD39F20C235613822F7E2AD588F2CB1E87C6DE1D321C0A3E
00D0CAFD6DE9951C4D27B6E5FFCD9968CF47C3360B0864800D255CBF0CD91177
00D0CC21BAB39D27ADC9DC42261EA4081A83B8D80E369A86B587640E89A409CC
00D0D29FEB7AEAD65F801797F87FE52AEFA695A610C91E676F1F55DEB5B4F9CA
00D0D37AAA5040BC9A1A1C1E69C1B8584FDB908EAE7F93A7C8790CB99F72A714
00D0D66B1BDE1B2F0537A039D9C06A5691CF10BC2CF5B4B731E94D2A8085230B
00D0DA0975D5DB9B6DD72C858ED55076DE1DBFAE16DE90FE1296C780478CF0BF
00D0DB882DFFCC7E8D5C10B5FC22847547D9D6992CDCFC8FFA9E580DE1C3FE2F
00D0E36845676834B501EC34081AFB9B10437FA1E1F8C001DFE122D36FA9A96A
00D0E39C3F641F8272122B9685666F94BDA9C630FD0E51F8DFE2F4DB19EE423C
00D0E57B76854385F4C5680F575E86AF3E4C4642D39C8681B9E0232E19829ADB
00D0E67FB6AC42034E3B7D385F90266CD24969C05B48531E0B01CB40076B79A0
00D0EA6ECE8F3B908621501DD9163D9974488C748594A46ECAB334C5E506C8D6
00D0EA8163A2D0D2A562803AF907A19417BB284B2406607CB9BD23A15AA9AA4B
00D0EEED46A26A2B97A5D7F280182754A2194703C713F86A3DDE8E12B7D95AE1
00D0F4E80A136BAC42798E02A2EE37DE8524DF99A7D3C5355A945E742CC37334
00D0FDF3F04E6E06B63928E77DBB32E4DAB16A35AE9D45FE8C6ECF76AE9FDE65
00D101DEC9F6A94B0B375694951194037BBC44259AC1AB143AF894F6C79251FF
00D10240148010EC9F99785A12A46451940A8C2B48B9C6E214E90486459A4D89
00D1051ADD56F3B41652F1B899C855A97CE83602897B97BE0572751E9C1A82E6
00D105ECCA2E24CFCAE7C329293F6722EA7F7DD845B1C232D0A025198BDB9DB2
00D1092F0EE8F43C1CF2C1644E9DE6AB53F7F078E0D4B1F87EF1D5DFA48399C3
00D10B6D8F45C680E5E5E748185DC8FA5208581D2EA639C650D57AB4E29F087C
00D110E7CA728E8B0C4F57DDF208CC7F088B74ED55256AF0737070C4131E7A81
00D1139AA20C21D3483AC03C3D3D962ACD81B5F1B5E63A6393A0F01DFFDF2934
00D11EBD7A595006292D0C10E2B5694C4480390413F35DBDFDF29F5B0948F76B
00D1212E2A9868EFE0FC9857DB41F0C02FD5FCEA398600565938FC501990CC28
00D121D9539928AA881D312DED68D24F1D8F30B3FD2B5791499CE66724C6965A
00D12999E41B3AE533A4909594231F801AEAE87F358D0857A4DE3BB08D702AC6
00D137A40FF47315BE6EDCF44698D40C10129C6D5D5129BE91022DEE2CD29567
00D139E1E667CA56EF1E0C42F031E2FEF38D073A24F69B7D311098E4C325FB99
00D13E3B89A32C06EB8D26455311BA8B8D169488532C9E025D3D34C7E2FBB4C8
00D13E5295AF2DB8E1FB150822D4D829B710BB2203863FE6E2D69BEA54E83696
00D145282FA38DCAA3657AB06094253703242A7DCE75EF87F53F5259FF7E9EFA
00D1470BBF60BD3DA7C5F0F7B06529CF5525AC79A572685F0B2DD33150BD869C
00D14BFDCEE723A051D6200A1525B515D01077253773B3DEE84EE946E94F2302
00D14D1BAD6D39483CB7D5F4750069E506BACC04538DC8E5FE6609829970F57A
00D152DD2B5CE6DE55015FEF3B71C65A08DF5FDB76782BEBBF827CE8A6A3FBE3
00D1555F799DD3E28412DBF6B1DCE9A5B3F6B5C797DE5095AA8E7D8C82F07293
00D15651295E7980BA551224972D0D5F9F6D2862A1DDEAB5644ECCFC47449940
00D15CE4E64E0369D147BD3F024EC4D5341F5DFABDCA5DA97D5ACD74EE15273B
00D165C527260C2060312CB0E5A6DA98185A99214332598A8C2F5AB2F096E89F
00D1670E763A63E36824D1EDA8815583C04D459A207059379E2B7813E8357FF2
00D1738AE9F91B5FE2B7DFF01C7E9996EF3C958EAB4D246B507BC527B8EE4B36
00D18836B825A7448A53AF76C55A98C284CA44336B788D33AF8B707019AD1385
00D189BBA8590DDF6116DC666584B12069625A0C793FD76582DE4EBEABE347CC
00D18B0131B3AFF01664E1D015B8C6048B069055523EEF55AF0D57616C411BD9
00D18E765798172FFAEF544F7CB4F734BF536438D4AB6AF1C94E615A6E47DDA7
00D1A0575658AB0F9AFFD9D39E0C8198EE8B79A80F52B28F9CBAF236F0CE58A6
00D1AAA9F13E69F867927EDAC743F634499C98055B7ECCC354A3059B399FDD98
00D1B22CCEC08772BEFA397F09C07453E8A8ED3282FD39E8ACF3B94A96E73C6E
00D1BB7F5A32A4932DFBD6D8AC79A61D721B04A9603A8E18F494A68F0A74A321
00D1BCA51A152881122EE30B6BCC83AB612367E08DAA2F11E795DF9B5BC12496
00D1BF331A209A083DD3C87F36E68620A4E2813A527015A056793665A3F68BB7
00D1BF43DDAD6FA9E3FA761F72C992362F1769E6734CEE0F25D12479C50241C4
00D1C7687E177B91F497F71246CB21139E1450211820D85468F5101ED017F9F5
00D1C80FAC0FE260AE15ACD9D3ABF8A240473F3B0B2A6B868BA29DB562BE40BF
00D1C844704023F065E1192B826BE6248702BE5B1AEA2B55C0B6754F631D2298
00D1C884A5CFCEDE841A0522AF94DAC9EE43C6F37D71BD514EFD24BB2D42D04E
00D1CA6FA29D1F0B10CFE7C1EB211A9A5D0DCB9D5EC4F5D5A54BA6618CD1E2C7
00D1CD7A7A28E3D61BAFCF00564B3595613BEBA255AEB7C3801C267FE61BC9B6
00D1D30E5D2C9175EB14A920642747077E18ECA01B293A9A8D750EAD0ABD9D32
00D1D328BE9A18734218F0FB105C1349EF2CDF7139163627C0DC33883077EF9F
00D1D54F2834337441D25D455BB9D75C98E75DDF3CA3ED7D4CEFBC3BE76D2E50
00D1D5CEDF9964CB57FF71356819A51AD03F0D9C9EAE47AF7E3CD8DB7A28A23F
00D1D5D6A1B413F1404F6BBD5F6124EF01783CF2394B2FFBE93A1A6A231A8455
00D1DCBBAEE1EE595AF9122395ACD857862E564038CA104F3F18ED9E2470BE25
00D1E12F2A515B0CF06F71DD52B2B952581C380EABE1425DB9151DF875AF738F
00D1E3DB872B535519ECC6A9BF73F6B9B62A73E9AA8F95C011859A77DD2F9498
00D1E5C2C8ABCFC6A34DBA668D8C98C8CF4B571023515A3E278FF4684322F811
00D1E93781B76E31DABAE174929BD15DD57CF739C48B4F6A57ABDBECC3DB92DC
00D1E961222BF289816C786A5AE3934DF222C3E0B5CB991EB91B608FD6950CF7
00D1ECAD08A159A24288E15D35A45ECA7AA41BDFD770F94532B00E0F28B03325
00D1F5B05D62473E298EC0ABA3780EF9527DA05EB9A73DD3EC84E3CACA787D5B
00D1FC5C95C8BF1484021E128BEC843F50C3EAD42E8EB4088BA28C955BD8DCCB
00D1FD4E856D873126F62F208A22FFE6A9DE8BF74CFB25C7F827CBFA32020B36
00D1FE0E9563BB5CD1A4BD1E3D50FD1F2A6FB505CBD5E15F2D63AF324ACDC24F
00D21125FFB270EDAC39F2AD6B2829FC899D0427FECC01CAAA5BCCE4E5108AD6
00D216BCB5A9D9D470F1423D97D9AA12A7868F0F7F17CD7D0F8DF005EEEE9048
00D2228D789438FDE80BD7DA34AB570CD206E714868E61333B580EE0DE795591
00D223BB7B9D421E8286C2436795BD7CA2F14FDF55B51B8EF65A3C96BA0F971C
00D227C95C20FE66A2C2DC54AC02C2EB629B675EAAB6FDBB74CE848834AC7B63
00D228C9C49A10F5D88009F2A46E8FC1689FC7F77687784773811663AC1AFF28
00D22AFDC8D9DC16E192B93A4D5F4143E069F6B0B0E77D36DEB901B5E12D6648
00D231279ABD4CDB022DACC8D41373144554B7DB01C85F9825386E1D0A533D03
00D23C9148D6297647223E1B3F9C1245D4789A87D79A8B0429B3D029A39E29F1
00D23E063A66ADBB028BC420769DEF4D0B04B45C6CF6FD6BB655668631F8BFCA
00D244C95753BDF9993BE23F5ACB9A4EC9B44FACEFF21529A79A0526C7515A10
00D24AAB798FF7329607555E71E95FF14298A769E2A39CC5954684292D4A3BC3
00D2554E649C2EBB33B1C51A7F758DC97E1FB84F25496736D957BF73C48894E2
00D25A827A8106F692D635CBBDF276E6D8F379E2257FEEF0C200439EC3554B43
00D2627E539AB7C0CFF00EBB9F96B9D40297448363444455547F17D81FCAA919
00D265DFFC97A59908E35CFAABFE37E3181FBA3EB7474E457A9A7AE55669DE74
00D268B56EBDFC4D5917FE38E8E15DB17B6E9A4E839D91FF88A22A94FC02952D
00D26E4293089C4F2C232D09181CA15F0C4F1C875FB7C1304B9D23EC81CC3570
00D285661E486E3CE6A1286C77630D388625DFAF535C842B5F9AFB68A9D538C9
00D285B55A07A32549C5A2524065090BB856E6543D2B1D9F8AAEFEE6B3621699
00D289AB5933B8F88CF75620DAD3BBF45D5DF37E61731B721F697D9ECF4760C3
00D28B3C69BDCCE5E58250D42893993995F20FCFA38C18F860988806B60A3F7A
00D28C4B80151F9D04DCA502A2541D2ED4430D9B37128136A179493826AC9541
00D28E40693FB4818B9E5DA26D41746216D7281B7C95F1782F8F1408AA2046FB
00D2960A9EEBD02CFC851A69B85E6E32F95B2466C995BEE720B84D3CBF8FDA89
00D296AA8C4C56123366FBA2B432F5585550FC4F8B310031589295F4390D88A0
00D296D15697A0C3F973623692882A4693BF585B654CE2A65283F9649B72AB5B
00D29AC1C545D7CBA263CBADE0F31040C07771A28CC2E6747BF9A1B18CA2C983
00D29CE9B9FA07AAB64184EC1699F382EB96887DB6B27DFE628AB6876D967335
00D29F97643E8ED1116A32E104896C53F94EF463F01452D0BEB4D0953C79ACF7
00D2A5F432DE74F59427BF753FA59F6339230A5F32C5B87FDDA18AFCB454A2EC
00D2B445D874D5A5AFE0B033675D1616DA5E3E71530C171AC481F33C6FE382ED
00D2BA7D8E02FB8E6D9FC23CEE813B26A648A9B2AB6B3BFD0980D14FD4A33109
00D2C03F866797E736D0D5FA684A7255AC7AD7375BB92B5C9E71DE123171DF65
00D2C0CE31FB2BD089D4E10AD56074F7F992B04E4061BAF126155DD954E20AAF
00D2C5F7B296A5268CC3675D522E8D5160EBDC824C46953C32BAB2EAF32B495F
00D2C61A99073B271441A438B59C2E755074EDA78531CFDEACFF78847805F019
00D2CCCA7A403C7AADDC091D42F214F6F199DEB53374F84E9AF9FC20E0003F02
00D2D2DEB86C17047C9E96A75DB0215BF92853E5FE0288AE88928067B40A8A92
00D2D3FB5AC32788ECD14260B053599147B7176EDB4817B6CF599AC64C925788
00D2D8B6278B212949C649521B29364C1714E19D9091F97496EDE68C451B851B
00D2DE38A96F78282475B34C63D2028AC941D3FECA8DB3BA1EA7A6B2CD1B5913
00D2E3AC5D39594E54BF64D661B41333D5B118A6033D0A7D4CBFDC09C1403967
00D2E67CCF5E2F22F5D960203C0296E6195645863B901AFB07D3820FAD4ED432
00D2EAC1E350841DCBB94B44AA1E9AD7599B4318292D637F222B96BFE32736C7
00D2ED202A98158DB00982D21395EE253029C8E56527303B55F5D999F333C5B9
00D2F9FBC23F9911027E35981D5CD00DD8E7239116A228BA87A9F176E28A711D
00D2FA982248188C1420CA2493B2BA273B7F6D0D9EFC1DD5B306D0DEBE6B58A2
00D2FAEF07CD8AA0B4C9D37ADFF69805798045CB4804BCA080862BDAA2FD3C95
00D2FCF8D46D7647D2C3F1824FB2903EA93708AAD376E2D2D98D4EAA818B2A54
00D312D1249A5643C5CE990C38EE2C6DF76C7CA6D660C07464215B72AE5CAD4B
00D3135C830B95F6AAC760CE190C2F68D612128B4075D8E8057068A2F70DF3BA
00D319428A8918B6A876C42BAB87B9E2E4D6FC92C7223B267B2628F620B84959
00D319EA952424456C6FE439CFB7A1E03F3DB08263D8EB2DD1ACCE1A83E07E11
00D31AA30963189DF5C15F46D2C9F3D6238D8CBAD8D5B96213B46B43B7C9B900
00D31CD39D2145399441655310EB385EB436760987B1CDE743BDF5FD1FCB4882
00D31F1EFB40E81A572B411461B1F3B228C9843618054F843E75B4CDE34299A9
00D32844B2B15C5A97FFF6E6C07878E662A0A8DF0743BD40F031F46016F91ECC
00D32ABF485BBE84B2C4FAC15B3C653BC13078C0EA8FD6CA327A401FFD4C596B
00D336F02F29300C1E75C5527CDE37163F5C41CDC80F5EBB8EBC24232D8D481C
00D337A95BF38DEDE76AD38E6A6E621540693F05F9C081AC86F5964ECE5E1247
00D33A6149F692F6F81EDD8A2994D6EE697124B2782532FD531AA87193B4BD8D
00D33B63A3B0A19DAC1E84DE6ED417F94445955D44623D6DD980FCCCFB472919
00D33BB7BDFDCBAAC7CC49659B156B015D27ECFFF33E849FBD44FFACA34F4BEA
00D33DADE047213313CEE5D8846FC9E04348E2BCF1DCEAE4447F7B0435EDADD4
00D34AD6B6B14170855A51861D4F87CF6DF1D6741CBDB0BA2161A019D6A3EA67
00D34F89D5F27840B80CFAE3A1ED83F36C99945618F4646CF732E515D0F80A1B
00D3510EF66B78679800C17DE82529E0DA87FCF1F9C56981CECB68575F54C74C
00D3534C318C419E3FEBA6D889376E0A2CD709FE6D5F4967E20D41D7E7ABC6B2
00D3582CB721DB18B786BA377F579361363FB79DFF2F609F94FECDD95585991F
00D35DE1DD22F0F4B8E9D14FB6490A39B4EA5AB1787E160D1529A0AC89A7F7B1
00D3600684E5A4E1CF91E355A08907E15D00524CF7A726358D5C502C1725C416
00D362AD2068B0BF9EA4A7BF043D3CB3AA43BC3BA89845B34ABFC83127BF7A55
00D3653EDF7420B311ED1891596A3D6168ACF3A4DD81AADC228C24F8E575B7CF
00D372F65FFA689321FCC4A581D80AA13ED1FE55898D426804F6C53306B2A87B
00D37D44627841293EE7298E40665D6C1D32F9F9672750B5443EDB075D290D9F
00D37F1740245C149AF8F08D00B52B9EA1AAD1D827CA3C20B19AB4D759E7C00F
00D3803E875D86B17C9F82FB3468DCD2DB9B2C5E53BA53D6308E26D4EA78BC6C
00D3886BECA4AA9AC49A34AD8566CFAD3A51173F5E6DC788F6D55D38024BDAD2
00D38DD9504BAFF3A956B5FDCAE36B06CD041935260ED47B744D4B30EDD060A4
00D397E6C6A8929D7E55C7877471A23B5552C45709326A290C4A7E39AA7ABC1D
00D39ABAB41FEB06EA4B9BA4C14434E68F5A65EF5B9BBF5745362463860F2723
00D39C2F6883BAD57F48BACA1009A38FE16ED9CBAC246EA1FC963CA7FBB643CF
00D39D872A5CA0510B07BD98C049BF4033DDB5CA19916B5BD9A2B4697F842476
00D3A15A4A1124D90C9C4D95575B418F8C60EAE726A6218B0AA30BE059DCBFA6
00D3A4FD352773D500ACF45975D8550A600C37EBADBB6FCB68817F8B2F72ED8F
00D3A598DCAE8BE4B86D7B60088F48DE96D166DE5E141EA608498D62AA64F2B6
00D3A5F2F9510E20DD3FADE662898072BDC620A43D76198E1A4BD89191D91A17
00D3A681C4058B90CA1A3F47CA7E39CAEFD769FC1D7AF8A4C05A9AEADF591CB9
00D3AC8D198EA2A1EF60660DA2C48BFC2E31E42EA834715BD63A4EF7D186042A
00D3B1ED1F2A3F89C451C60B47D0869DBB84CA4D7331FB966F781E671E47676B
00D3B4F173897E86E349DF83D9179DD0BC4E4F35BA4F5881BE1D00790785D850
00D3B64B94338BE23156E383DCE285280D23B309096A008B0AC1822C678686C7
00D3B9B9EFA5550053172C30913CDF85390460E78D77D8AD6D135CBCB8BD0F51
00D3BE499823D832AF75AA4D4367D04E350DA084A5A211643D5469F5EF05480D
00D3BF4E231F7E6041E5A31A0FCAD9AD1DD46B2754138AE5481FC7A8EB8EF663
00D3C11EE0795DA8E198C2455C91AA72BF38540EF536415C0387F6F24BE9F8A8
00D3C4014966031DD97A99AADEE4518596703FDB08260F80B51231E236FE0FD3
00D3D3DCA38B5B253A23E84954FC2DDFF7481576115780E114A9574FD12D7F17
00D3D5AB214CF75FAD6C1BF5F8E3C92CC0ABE23A0F2D2E2B8BCCBF1B0FE7804A
00D3D6C9AC43DD6278A3CCDC39BC897A5BF71AD5A71D0EE88DAD4DCEAE220C59
00D3DBA3F4E37147AD09D37809979B0552A52EF8574D2A8558529A4B9670A14D
00D3E2E2D30EDC6D7A5D791B0735DB4C1D42DCE04C6199879B1B7C6CA620B6DC
00D3E883A4ADBB039444A43E25C14C25D8E3B71D251C7D705A876D87B4089395
00D3EAC1A047CBBEA0B6E9374CEA2BDFD3FE6D6649F51D9532BA5AA98063E971
00D3ED47A36C27D8BA30F99D9F6A9BCCF7D5D1325665FFB15A7EC3FB6E385E09
00D3EFF69B29FC3CC0AC3FCEA273E7D56FA933C51F1AEBF05BBC32CEBA7D4D57
00D3F485F0573F74BD6F1060BE62EAAF9CB9AC7BF897057525AF6C530A2FDA0E
00D3F8645EDEB6A6D571DD0C8D32C3F0E54A4B75D012F73ECE06E988472B1B26
00D3F9C34A22D8D39E54B43308418B2983519AE3A0670DC3E5E7FBBE0A854CFF
00D3FD21BD0A03BEE11F8A502FF8620F90E316A2E81F664E2FA09176A30A4F8F
00D40076D3F94FDC22640DCED608089EDD2DB14B6FC304BF5013569285F13CBA
00D401884C6ACF19320F3D6EE3FBCF7AA447EDA1D2B7875EF0BECF5F6684B60C
00D401F6B3E0669303C9F2982E165FEF90DC9FDE4D4A47AFB9F9FD53B303189B
00D4041853F6F4F633CC0D32DDE5503A21419E96AC10C12BB922D751FADD0D16
00D40FF02D8ED9C59EA302A799C2D4502521753F295289A9E55D4A5F44354393
00D4118D089B21201A0B477F2AD71F50490FB286B7C7D46A0F445874035DC794
00D41252509032618333C95E81D37C33AD0071FEB4151C2F06BF01388DDE6895
00D41F820FF870EA0D4FAD9BA4E338581FC87C8814A70B28CA4465AF9CF50C28
00D4232CCF5EA75FBCAC34C1D1A0C8A2A534382F92B189A9BD253A8F3220F6EC
00D4291D6CC983B3B874C441AAA3C5B169C09D546F1DEE19C45056278F0B7134
00D42E42049D3E5028CF10B577372020E95B463F38DBA65875217CDA40AF8DD2
00D4312676E80F6562E7B144DDADB7E2E1E12D54C2DA963F1480F3A266A058F3
00D43BCD3363026A3D38C0659D9610567BE15655A7A5C36C87C0845EECB0D385
00D43FE08B980FBDF33B2D322CDCE85BE92DF29D310F7175065F6BB472E95B54
00D44123E7C0E2D392E1CE2E623F27BCDEDBBFA7025E526C88BF187CBC0CB91B
00D44141A588128F3A5E9A0A76325F32B3A18A0D0176C5521FF3DEDCCA654794
00D447F74D10A660EA41358951DF5908F5F569FFCC1C472E960F8C87C319567C
00D4525FD2D06EDF25FD56E47E5021AF7D5C4B1447C34E1269284B810F1A0052
00D4561ADADA98ECE3CDDD438C27E0505DDC8729F1B3652B25D27BB0D107D66B
00D456B82ED8F2140CA47331BE0B73A7E09D06D7AB9E1A4BE7F400AEA0DAB53F
00D45B2293DE73C3BAE1EB1FFD49E793AEE3461120C4898D37416692DDD7477E
00D469390081D818BDB213EDC689CF8F460817807879E3FEB8F8AFB10DFC7907
00D4712256A610F0E8C6CBA1C17849A986361069C533BDB15EA5C3B07FA6C54F
00D47693D12E3F28104DA096503E9BD1FEEDD86D777A870B7923437A42347BCC
00D47E21D3D872E11EF9CE39083A2DEFE369BB49ABAABF711716E71EC43AADC8
00D4826704D191E12B27E988A0C42C7CCD7DE04A2EC914D9171827409396BB6C
00D4828A56B4FFB144EA154AA2A03409DF1231D95ED1956FB80AA412D4385D13
00D49011CF8E77101E1F0664BD620AFF2FF0D3E10CCED6E5F34D2632E07A6404
00D490BFBDFC9FAF5098B7EF01FBD4DBD83BA0115BB8F53730673B1B33DFF83C
00D493014CB059C0E1C803EA172D638B32B801B8A6C662F049C798AF6BA227FB
00D4A59EA3FDAFA65A8DCC43E82478F05C955F66DE8F69F659B6F24E257BEDEF
00D4A8C90DFF44A9BFCDBD541969E29EF822DD404B987787F79F205B20D678AB
00D4A978B33D998E88A38251F7C0AF9EDF3886574DC06B46C9451FD30C6130D0
00D4A993F02B4AF567F401C4BC1BB4CAA6B71D5CBC8E793F0A0A0EF06252F7B8
00D4A9A0EC1A881DEC42A54D3550CFF139BAFA40B679C73CF750231BE79FAD35
00D4AB24991656470D253D9E33CBEDF921C08C4B1E91CE0142FBC66726176D78
00D4B38E7901200E710F1265237B056D98C74F87191399C9189373CFE645C176
00D4B474722C63E2A42073E0266C5ABB11BEF3BC1A7C398B0084076AFC4FA5F2
00D4BE5E01E81A8C893E34E8FAA0B365699AE7889A9E821DD8E80BD8D9A81082
00D4BE922930989D0391F29EC30968CA88C531ECBE14D9F2ABA3D9FEA1BE0262
00D4C9AC745A7CF9B8F3B2F376978CE1932F7BBC03D86C0D7EF93C175EA8F373
00D4D6E4858C48C17FE2609177AECBB80BEB5DD5B744E5DCE4B400F9F13CA061
00D4D7CD9ACDA3B0856A16D5C0A2A15C2BBFDE058A34B3FE77164632A10181F6
00D4D986C106A55F5F67790209D73A0E091E6C92BF4F2EA0232BC7D8F80B97C7
00D4E59EF87FF1A692FA6EDB5FD59DAB3360CBAB4CB8284D54B2BA6FB0FD69B2
00D4ECDFB512A49710C3C214A0A9CB57BFD3DD708C9FE85D752A47FD7B426485
00D4F444DADAAA0C9100960478E092E47820091BF5A7F349D08944771EA33AF9
00D4F7474729DA71B841BA60A7BC1BFF227C2FF9111C961880695800B32440F0
00D4FF375A22135144BF7940F13086936050E70ECE91633619647C1B713A6A92
00D506BB0F0D6FD6971EA2DB2AB916C74875F67C6ACCFDEEBF7C3485D3F5F0B0
00D50A14E474ECF19B975DBEBB9405B60B882493051E0FF845FA15D9E290E25C
00D5157FF4535AF2E90D07FA7EA30D7CF1D70094E420A15A193D4EC9901D50B7
[truncated: 13,000 more rows]
