# Supplementary material for: Data on Vulnerability Detection in Android
Source: Data Brief. 2018 Dec 15;22:1081–7. doi: 10.1016/j.dib.2018.12.038 (PMC6377051; doi:10.1016/j.dib.2018.12.038)
Supplement: Supplementary file 3 — Supplementary material. [file mmc3.zip › Apk CSV/apk3001to7kdone.csv]

0034C7D2166420839116E0398ABB5807AB8B42FF4563B646AB63B9FC2108FDA8
0034CB6E5A5574C7CA18BF7434E059B78030F6E737E315C6EA71ADF976BEF881
0034CE7E2BD32A016A83B648195A8E68166D5279A446FEA5F1112777420AA247
0034CF9D8EE0CB79D47FE7E10B6011F665DCE4E90E974BC104F693A9C4EED11F
0034D263BD92C677B7B1BF825B412B1D19137D0C142C10D80816ED275D7B0556
0034DA9C1BF537222D8E04CC8AF4227450BFC43772BD7C3CC2F02087E9C46C91
0034DB58A7D3B498B37104B82043386CC3239C698A4CD85E26A64DC3C77CCA3B
0034E50E8D5FE25F3CD8A52B0548E11E48AFC099606AAA36012DDB1F27594322
0034E6E3519E2353F724774E88CD72A60DDCE27C259222AE061A46B69F03C05F
0034EBC592256FCFEF644CCABB1E9F569703F8A830BBF0D5424A799B70B02685
0034EC71037FD300E19C9F3B0F0DFCC091AF769DAD9CD8BD4613D2F82E942CEA
0034EFBB3C397ACD6F3A26BD34D78B33AD5242798CEC00BCB800997074785048
0034FD2F6145E89DCBE72481652A93B7A201FD707C0A7697B91114946A501753
0035043DE1882F1CBFD52A6CB44866FF379951D2B0CBE781E793D4648BEB9907
0035106E7F9EBFD211F8AD56B71199DEFFADA177E5AA9D516FE783295B811C34
0035132C55E51E53FE5532DBBD34614B1430FABF0DC264E780E02F418FCDB489
003516C78E9D4DAE4C2E13CD503D2C92D0ED29ED59B0B2BB5376632ED6C3542D
00351AA2AE126627A4CA90E51F023AFF711697FD084BB3E347174F8F5C8FF233
0035282BCFFC237E60FE4F6A3FA0A5AEBD8C8A089DD1BD154C2001DF2733418E
003539E31B795DC850E93DAA0681C18436EDD420BDA59126415640DA4A047C47
00354D6400CFA29F3DCE387CBC1D10A0AE88D169CF182B815776488B992558FD
003550A0BF1B133398FB122FC32D1BB5860A7745164F651678745DF40F0E66E1
003552A4FD89FB032ECE35BF82722F43BFF8A305C235D7941E02505024FB81C0
003556F56A98B6552B556B0C9D1BCF4B7495E2EA2AA82DB13A9DE0E2C7F7D0EE
0035582D40637E5B7596924A4B7EC83663EE141FA7C216A6E3F7A46C58612EA3
00355DA7DAFC8AF76155E46C19620B8D1B7D3B8FAB37F267FE1C9857EA63A92B
003560069E432C5BA649622FCFE5AEF99FDA2E1ECC840A95FDEA5042A09EB467
003561C2E36EE73C3706A43B345A9D1F914011F93305B4E97B9451BF898FA3A8
003562D537BB0C314B75FB9FFD3978DD9F16C21BD8F4F52F8DF5514B4BC8BF93
003565727E0A0EB8B5F5E85FFB55F2538ACEBBA29753BFB9FEFE63DF226942CF
003566AB51E5B4F052C4FDF7EEFFC16BEA0448A66FB054E379BEF27226BC611A
00356EB2BE343CE4784248D10E71232C44B8920A1D07D4DFCA0B99D622CBA323
0035740084BF2A88D0587EF5AFB07DE28AE3CE8972717C5BE7AC661C1304398D
003582253ED11BDC328FCAA26437D8C5D3BD9DAD15F217EB092771F241975879
0035824AB97AB44887CC48C2D9940F2BD06294323032936B0D0E2C9AAA15153E
003586F63C8D386BF7CF09DFC747359C34FF2BD52D67A66D82322CD226095786
0035878EB72E01B308B7577DF0F9EA8BF8CDD612576D81623524FCEB1E096BD6
0035880A15670CDF0C5396B5FCC6DE0C20C63095B2B4D7DE9097E79E788E8431
003588E560C6EDB7AF9F5CB769D7BC943438A9EC0564C56C6B5F390976A6C468
00358E782A26DF001DA6B705781451773BAB977AD35ACAA83EDEFC7B60A12CF8
003595C0F8FE205E60884960574C83502DD0275F2B68B293B1F4A7C090572ECF
00359F5C324D7E736FF6346DBE53B952C260A57A93F318A0505B6EB6E4C9DC64
0035A78EB58AF49E65128ED2464F4044455074E3D9674AD2CEC1841F80E87A1E
0035AA4BD98FA66D0C8D7FBE9FB49CD7F78F141F0EFFAEED9E084A581C945E72
0035ABAF9167739136CD1FF15CDAEE6540D8645DBBE7B9E2A92C1C05D278EBCC
0035AFAC60F865A978B4AC86FA66311786E33C0B2EF8E2CFC6CACEA9F9C3B86D
0035B1882D5D1C94FA018050B1D8EA4971E5EB86229731A1F6B44FD58D922248
0035B2F55800A2B5632A1A2EE1F74E681A1643014CDA92BA8B36C147C3CB5747
0035B68284BED2F5C0A131CBF26142F16F33826213DDE8FB321926610255D729
0035BA60FEDBAA1345E2B74FE4FCD28F5AF4B49BBC16DEA6F2E20D34C7235C84
0035BEC37D015F25E3D79C2CA1717A1A511DD74FA52EC84936015A0DC335403E
0035C2B92DD10120F601FB9C00FA05037AF09BF46AFA78F435F52A8670B289E2
0035CB27602452B25A6FC873902C4FED63E61D7B05ED419B4A70C9AD99F1DBA8
0035D6B75CFA8F1FAC7ACFC06CE7C612E15E322C3D370CE9A3BEA7549C40C2FD
0035D9D37D5B7F71E68B496B9B52083308BD193C2732645FF2A5BB889D8AEB4D
0035DFDF6A1B8906AFA5ED1294E7BFED750AA6A3AACD88FA0A9B8F26C72A6B0E
0035E5C71993D7D170988DABA929641BE122ECA3965B0082EA78502C877D1979
0035EB892ED29B3B4849AE70955A703B1B9C8DAA8A2126537C259B10BE9A76AB
0035ECC499C943898519F0C1D5025BAFABD9913FA5B0ACCC677CEE5E301E5AD2
0035ECC94BB7A5CA11AFF64B34D6A9F4E407D1A9D6B48DEB9524A37A8BFC0E1B
0035F2FA5533225A09E3CD52B1392DC88185DB3E3B09DD10CE7BBD6DE8D21421
0035F402C64F5B835D79D29238848ABACDED88838A3863939E94EDCF4E1B1599
0035F6382570DCE29586C12403B9275661B16FD853884E3962A30FED85887259
0035FBC62BE1961C858C4614A52AD503482A6E8DE19C06BDAEE1B34D6336AFB6
0035FE4C385A88E11E0879B84836A4EA447AF58580E8063DA341D28304E79B4B
003600287B99F794D00BE2BCA63373E0F7486930656891F5838B8095601A23C7
003601493C275B76C23B0853464E3755C83BD31549ACEDC6D5E7D4F089E9CF2D
003604927D72ABB0A9123161FB34367499F0D422EC7CADC58EE68C47E9A093F7
003615E85DE58E6C4967A0486784B7F793FB2B64E48667A9D26376154811BAF0
0036178DCAE00F8556317E22576867EC440F2DBE3DEBC4D2C2F4F173A229C2E5
00361D631ABFDF068796D65E0AA8E90D0DFDA27033F01E73AF40771A9CCDDC04
003626AE935E0D5F5AA390E7D483430B05C4158ABEE041977EED6A0D7EDA4808
0036330E011D45C3A0942F8137C70A2AE911265E86BF2F3D16FCAEF2F9DEAF5E
00363349DBA0F2B1CF1BE25AE3861275771448ECB3602FCD458954E36E8062BB
003636A4F1709737F962F5D9F7F5AA53461DE6F20AEAE1C3D9319A81B8E1C510
00363C56E8586856318D8AFC9326B9319A087DB7F6E13DE29FE0100C69780D4C
00364632A4D222018FC4E6BDF2B4742782AA9F9AFB1D287D3A839C68E57EEB08
00364B869FB121B581E6A28AAA2BF3123FD9D601D6A0B1B31AD7F3F451B8702D
0036505ED7EBC5D0034FE4A735B45427DBCB3A04A661C9E5BE3B5B59512FBD8C
00365A9444A1E51467FEB703D7A27D6FED2B1EEFC6189DF3CB3AB9F59873AA32
0036600CE89ACE5F4DD8E01F1648E1EC01A2BAA28E645AEEC9231A414673DAC0
0036657E10BE98FD5682622B1E518809CD2598E82107B4EF566B697D0433B66F
00366C6824C8C995925D8C5E106DA63C96F0A84847D835E5DD8A67F2AEEA3111
00366D1DB04501C78323C5DB50509DCB0D24CA7F4E29CEC1AA98AB22C1D05411
00366EE7023CFEADC3AC61AE4DB4E82723DB42C3C3D53E0E602CF4209FD1CA08
0036704344BB5655FB100CA0957B8163D058B4466244618ADE0E6F5CE6D0D08E
00367188BD548F98E6592118571EA6E2867C5FF16254AF52F6E6EFABA79D59D8
003678E958CC096BBAD5CCC5B37554FA759805A973BC520398E9F2B02F4244EC
00367C2BA1F69B8E26BD929335961E90785F46E40EE5965EB76BE093DAA2D6DE
00368185A579ED2C665190CA8A595FA34BB15725A2B762E2D1DDD253ADB09876
0036891301FECD0D0C3D54E1492CBF5B0E619D3ABF48FFE5F1E45C7EBF91B40B
00368A021D44D8B4930005C1E3EAE3084FF7DEF6799E2D5E2ECF1CB73E0CE100
00368BEE27F2AB8C0D8DC527C45BAF667779A1486635A2E8738AABAA9E3174B8
00368E45B455D6AABA90D95985DB8FE513BA1FC0A408FDB52D25A6BCF3DFF911
00368E9A4DD46FDC9BF9FA4AA3D8382B7C70ABBDA16A84A621DD3B186BB14CF4
00369114082227EDF9950EFFF39D778D3A65A5D2E30537AAB1B7D3868A4353FE
003691AFCD08425A8C943B4881A77780A31E28375A18DD42877F5A8660385F53
0036A0052E5ED6576049CFF63FAA44EFB90E185D92F4EF139A9C7C5B8080CD26
0036A7497C3095E0B8E1E3CEC74C1FFB268EBD38E070F4163123F98E796604C3
0036A77BFE7078EB8373A18DBCA633583DE683CA9198F8CF54E9D484B562FF41
0036A9D92437ABE03E54F45BA3B6837CEE73C0C6E9FAE64FD23077593C8D7706
0036B1371BC173743CDD9018B12F26B6863AB37A5010823291811138794CDB1E
0036B1A3E3536EDEF2DD98439F71DDDF27D443B7BB552844D80552725B44CD1A
0036B25BF3BE806E00EE715E9D81AE8BFD6EC6B384C8BC6FD8C9D4EA31A3CBD8
0036B90EB79DD6E54CA4C5014A1086B494F27A917798A321F77AB7DA13FE7399
0036BF1D3689B0EF83A0439E794D4E149142C6FF607AA747DF84AF62E9D91F82
0036C288E63704956016E09C02FA75FFFB9B0CB706EBF088BF6CE1EDD45B34B4
0036C5B574B48FC1B437680A0FAABFCE440F3747D47A9CBFA6D13569BA7B8C4D
0036CD094C8EF2C8F285AF7DBBF94A49FD235962C3534F06B9089CAEE7CA4005
0036CFA76A3260D9C866EB7F0D0F0706AA2C0C68B25752951D3DDE3C55019447
0036D8A60952543E29A8050ED459B8F564B57A3E42837B173C4784A663A0F952
0036DAD66CAC3FD0B0E5088CA5E4BE44062F6FC676341BEEC202DE3BB2ECA521
0036E1A090A71C3E485D904652C4A23D2BDC54369BF4735DFCB3810C5C1E8D2F
0036E4B7E53A70C277C3E36F2D77EA44DE6C0ADC2EC7248184AA23F5A1B0B7B2
0036E5DF52BB8F474440691F0714500ADE1A2444F2D7C08BF4C2AD1279B6F0B5
0036EC235B2E0083DD1163518E003289A8CEDCC211ADF7AAE393549F21F21CB1
0036ED5BADA5C005839B088EA11790F2F04C846783C4C1685A26029723604D8A
0036EF51CA4AFF8C7360164EFA1D800B185226190C1B5575737673666A95E95D
0036F10CC3F30862E2F412D0884C3DA27C7B93DDB753627BF72E0F53AA9970DA
0036F300A9A932AC7D14486461905DC873945FD6084250F7E9CC0B7D37C5BE05
0036F875C350DDEDF69DC81D091DDA31382D63FA2E18B3C78DA2C1F86AD37BA5
0036FB21D5C5140A1C2C0E1401C6DE5C71778F503DF7B1DFA3CAEBA698BC236F
0036FD0E67D03CF40CB0FA12CAB5CB017B890652C6C6530A58BEC93D066CFB3F
0036FFA294DC23E7928868B70D45050DACD8547CAF5D7BFFD6729F975EB3D4EC
003701E6FA0700AF924AE041E5CD9719E7956F805E9441819C597CE5217BF5B4
00370BC4AC39245128D0BE4A8280270F5F884142B6770C5D737045D6357D3379
00370BFE923DE8793D0C4DD21C97752A7E56D056D7BA028F7873056DA618DC95
00371DE261CB150C3CD297535206E0CB473062BE3C500772FB913A75260E1429
00372004194B9F411146A78005E3733FA4FCEC0B84EA60E52EF7EA0A61FAF221
003720D69A5B6301528F66525573A193646AC586F4CA310793FF129E8B22D5C3
00372433CCB2810DA0712090582B70110D433654B8256090F9B8FE3D82E00056
003735649BC93C75E3D029B9DECBC09E1CB28416DCF75E78AE168C5E9AD1FE09
0037365D550401211F7861446269A5EA57BCC34690594142BE9902982966E2AE
00373A42FDFEBAC884E957DC0CC5CEACF2FC6EBD97A4B3A8EB38D7B8FDEAC70E
00373A908C754ADE040E9AC01C50F98496458951D54D37A44ECE5652297DDF85
00374291B85E72E56973B1122EE171828AEC5124244F9D0D5C697BB36EC2950A
003743D687E626D4564E14DAD7E377D629B6356ED7B00F38A0788046155898B9
003746269893A3D406BC5408B3D0DCCD2096727FDC4E84A8B5C4DEAC50223981
003747388DBC0D0E88625C88A44551DD0540808B63FE7353F99A6B2C780DF9BD
003750F4A5E3E831057F3DE11C53E2164DDBA8FDCC7636755303860F91B85044
00375A0203DBA43B5F8D2DCDD58D299FA42E7698E583770E7DA9A4ED7F3D79B0
00375BC858B2473A66E47D3E392CBCAA1AA48289F94A1900357DCE38B0C78973
00375CD1C10A8F887270FA7885521FA0516BA8A11571FDD4C2269A998B05DBC1
00376B796EEFDC5A168B40351AA325B70F67C714660BF60A777955F187C22092
00376CBCDB14CE63E047C09C6C1EBCD8E584F922C406FA2DC5D77BFD9C44A52C
00376F0B0382B8C0038B011736B25B639E14FE4E7C30810A053B592AA2144E05
00377093805106631C097916EDFE69496488E8746CF347CFE6C2EB6B12CB3DC4
0037725D8BFD8D1E6E061A16CB2992D24168B496AA8EB8B94E4BE93C47DFDA0A
00377283900D632B49B0CB3D8D46F7D85C7B8A08D4168E9D9D8BD9B826D4AC8C
0037768F99FA7FA73E4002039F2A4015EDED42547377A99331E7E85570872F7B
00377DFD460A140FB48B5D535364547FE135B58570F0ECD77ED6D6CE22E6072A
003781E392C5263261BF58E9D988EA8BB4EDF081966E3540CC48DFB11FD61285
0037848B7B2AA3416DEAA7C4E4D6B4EB9854137820EEEB0CFCC2E9F237444F53
0037859FF20A3BAD7FCB1E4DDD78E93E58E37F67DEC6960C67D142058AF7788C
00378A3CE76D858B7F3C3F5D17B0E2E78BAD9DE10A86A044E25BAD8F23C6BCCB
00378CC9A1D56DBFD2CA09D4B60E6E03A1C38E790587B9467AF62EB0EF53ED4A
003791F56687EA0765C582310E62E603DD93AF8CFD01C809033133E4494EB996
0037933C3B4A7F7EF1286F877D76DF165E7F6A57F9574408A50FBF8EB33D1EDF
0037981B2810F9A02F7968CD774D85F3E9FA9427ED770892C997D098F5A0216C
00379F705B449F7737E40917A56DFEE953BE8B0415F2D8BFBE641BBBF7E9BC07
0037A439C7A307B6F345F6BC9A2A10B289ACE825872A2F384835BAB36EA14750
0037A4C8D21E1AAE47BA6D8B4E975B9D71C1AFD1E2E8CC469D629CA24B719CAE
0037B2C2D797627858837C5D0C1A62B31CBC46BFA1BEF0D8BCC07E5DBB04B149
0037B30312036FDC9A0115F2B1D45C83817A2280DE32EBC218A69835E62C2CF8
0037B37B5BE5F31BD312735D4AE79266308D9560109A5D652326CD2004102FE0
0037BD4FCEC86BE055EE0628ED564317F386A4FB6AD1FA3413BACDE67B3A1708
0037C0E66D9CFA3B4EEB7D7507037A5F037988751B8BA0070C376C292D37F2A2
0037C88ECF1C5F17E21C60970F419BC3DD0710F75A4011ED0336FD99DA1629FC
0037D120A806AF88E27CE94C4F868F5D2F8B346399D42F8D6635346C2BA2B138
0037D877DB8A7B0131C591473566DE9FE43256FB5EB09B65CC71DC27A60EB02C
0037E8186D7B71EDC45DED6B69803B38D9898B724A7FCF146FD040E8CEA195F2
0037EC88742C387C9EAE7364833E8190CB9FD2639460F9B5AD70FC344EEC3889
0037F5DA2E8693F932A9B17EB1B69D7D7C973B6001B1908D59793ED89C6FC901
0037FB140C999284D6838091A2488D70C46888FF9A7A4EEBB2465C204EF6E94A
0038001695070C2775F59594A7F5E3EDB1E3C77D5942C092C1F382F49E940DB3
003800270652E04BBC9398A671A6E7A714A309EA8A7A42DF9BD192D91FDB5796
0038005F5DA9B21767DE1DB332D788AB908F7FDA16AAEBC8F10FA33C59C0BADC
0038009C394F64A06BDF50BAFCEDC69150B1C5DCD5F9198D28C655A95FD9FE26
00380237AA274BF0CA24CD42EBCE6A79872C99A0E2B0E2C452BAE00CCB4DF1B3
003806885249B8EC5B0A7475281C2DFD59C8A6E3BC1E06044B6E3D91D64BA61C
00380A03C5A9C60E3095ADB3A5ACA0A5C6AAB6DBDB0FC11D0E721F52B06279F7
00380D6E78BA3A293CBEDDCDFFA19FE7069F48D180BD0EA88348645548B3662B
00380E95B8B03134DC2ECAEBC3DE0E4823BC1BE9FDACED8D04B428DA1488C41B
00380ED5ADCA25FA88593E0F7501777E68702F784915F20C361E0698A3EF2C81
003814CE04492D90EFBE5FC4EDECE95BE1E13FC5125E1539C54F32572B2AB3B2
003814F023EDEF0D33DCB7E361605B1D0E4F790B23EA4FDD894CA72F85BEE1D4
003820C0187E20690AB8ED4590A2DC0057A190B7163033ABBECFDCA8A58AA332
003822ECB3FAE1166337EBB9F46DAE12A51B2990B426A1EFD6DE4C3DF97EFE42
003824A11FFD397D8F0582DF22552E2E3AA34BF7A568721B203C7FB5ECE644B9
00382A6A5682FA470ABCA8C2FE01270EFDED71EB2A8F19BEC78A691DEA4D1768
00383040F3F5600AC791F3AF327EA1C05EBCA3215975E8882971ADDB76C95742
003831436323BA84A0E73C84F273884DA083C56B43049F51202510DF0467C477
0038314E9303B27BBBE9C1BBA9C43CE8A992C2AB407E32AC7D5EA3373C78D393
0038343D491EF420843EBA9CABB068524F5C3A8C2563FD93A662EEDC846BE426
00383D805C91CC1388F2D048A92F817317C121A3C8213695255C559C08B738EA
0038437B02AD790E22C7E7CAFFA2D8F7B9D40A75D13AB1C3612EACE8717AE3B5
003849052F5BA9D98D7D973D488582149CFCE1F8178692CE7C52D734B1C3F4CA
00384972AF07E6738FE72E116C4983C21C0FE8BB8EECE6ACF2A745EC881E9EBC
00384B033741E871744191B95398E571ACE43252FA5D550C9170AE99FCF5A031
00384F2BBA53EC794E3EF6091E18ED127F01EFFDA083F0ED9C9B40C4BF4666DF
00385353A410AED7F2BB4D498E11298A830CDAD73B65BF6FA9A9719CE1516B2F
003855561FF7DAE9ECE5BC07FB7EAD421A021C87E4368930276D3DA307BF270B
00385654B3CE098131A63F2CADAB3EF2B53BECB4C953D7DB2E6E4DA611941C08
0038599C4B52E17C49783E9EFFEACD2E1BD56D2D7D6FAEF2254E42DDB7E15FEE
003860DAD3BDD08EA0691A153480997F9CA198855FC66867106DE1A2E53932C2
003869F0C1CB33756F06BE777AD2D72D7186D6DA1B99BDDB571719D692509DC2
00386EEE251F2A0E8186E4BAC007ED1721ED9188FDF2A85DF5A495FBFB2D84F0
00387324F7122D99A528CD5B2E5D01ECDC9390F2FAC122033A426A23BA3FAE70
003879AA7B465245A84E8D894FD9623C264C54F00E2E121EB98C301964AE8974
00387BC4175EDE90B82D4DA060DC61D272BF187A9817862F12F91B8BF9615A10
00387BD433BEA898D0E6F695B1CCEF8B2812F2E8742E891328CC54772C5A52B4
00388B581301932C869BF9F546384E0E9111B8E3C5A52907FC03BF2129C444B8
003895B94B95EC1981E457BDD3512DC1C13AE8E2B0AD57D01190514960F58212
00389F1CA906E4120A1FC1389DEDED51FA4BBD6EEC460BD8F8AF5267905CCD91
00389F8EEB4078A4F4129DB30E59CF135B1A2F3C9387916F73D4ADD7403C2067
0038A8A9A40E61984A226E6766C88077302DB29BDE1ADEDE3C783FE7D4FAD18E
0038A9C5867396E0202A3929F882F8B9F6970CF9F8345BDE7126B8297A517C99
0038ACE026824905E9DF8611D108EA470366F99548120642CB81CC756B44B1E9
0038B58B0227F255CBC0269D80BA16E6BB14D18E1FAEEDCBCD7E0537077FE68E
0038B62E300E2D2F9988E40958505D831107182BDD57944B290CB25609D02B24
0038B94B8BD774EE54159307B08A69D6BED7EB84D11CA0585EE5B769E0056547
0038BB489ED9FDD34750D85079C8743A73B3333915CFD9346ACE9130F92F3063
0038C1594506C51F3794C337D6CAEE42D5E087EE05834C63220AA39A096549E3
0038E42AB06392334FA5446CEB7FF9B1BC70C5F09527B7508A6B2062988B5C89
0038E9EFD024A6C886E6A1CBD830C0B944D4C2001F1FD0D61505DA37F876C7AF
0038EA3FB75F93142119E2635719ED725A53DA8E35365B2432CC4D89D664E3E5
0038ED4642989F463CDE4DF9C07136B5CD4A2BB322598FD01EB5C1A53989A188
0038EFC8EBE66A3594CB8C75EAF2ED3E8AC46831753547BAD23BBF9A835672F3
0038EFE061C0E8A82DFE13FB7036C61C40A503CBE1D078D61E6C7FBF51E44B37
0038EFE468C798DCAD1684F8A4F0C833474A346D5331AAF61C306A3C0069FFC0
0038FE9B889C337F400A28D4455CC79D7EA2828EEE6D0073DE2241DD88964D0A
0038FF2081739B3BE4E10A4D0F2E912CD91262EFE0458482EF05BDB544855673
0038FFD7747A783EBEF9085CD5ED09C1711B88F087D19761A32865AB681384BD
003902A40EF272112DB01C6244C1749B7006CA0A3EF7277FF7F9958E38E177B4
0039052036B2480ACDAC4466EF546DB3DD95171C82F411D1C47AF5B32E762D15
003906D037C99FA1E4801A8DC106982FD40BA584C046D2B2F79F0C64CEE39F55
0039103BD1B999B0C3A0C011975566D35F066B723CB795E7CD182D2EAF400375
0039189651A19601B641284A92FB878E70DD605D3D836A6B75F6CFBA4CFB574E
00391A3B5E67C66078BA34129B6FA1B5E8F292B0752E9E538A16ABDBA5BB101E
00391ED0F41F332FEA3C3DF42B5318A852602D088817A1DFF40A6936C023702F
0039279CEFCFF29C407AA39F3EC94ECEAB989D8033C9B3549C197E66ED2440A3
003927E45BE78795E6F8382889255D51F1075AEFEDE790AA68ABDA19B63CED81
00392B4E428714D4A8A0D3247AE0DBBF64C5EA44F03A607DD7FD309289E4F4E8
003933322BA13BBF875E0172BA0EAAD3D26B8322DEB0CF487C49F93C49E3C8AF
0039424D2784E5BAA6ECB48FFE9C6EA12C9B5F5D0706E7707388ED0B5D29EDFD
00394255DE1ABA015D3C56A6CE773437508E9296EE2C06AC0C5B49604DB593D9
00394369769B2729AFF001E9474488089AAED7EC980AF6E2E93330D63CC0DE95
00394512BE47B1E60A0C08695DD26ACD3587F21D14A0E744D01138C874E02B57
00394734EAE69DA7F4BDB42B27948A98D7A5F203852C0EC5BD46123BBD4D2382
00394DD524F5A9BFAD99C0680E88872CA873C7A0A552F44F06E8E9E99CCF3634
00394F1532AA7B252B651917B4D2B8D34C8015DF2703292E9DE116AC17C7B4AD
00395525ADDCFFE2FB22746580AAF27B77066E02CBF12F4240ADC067DB8C4505
0039565CD49C1A25DA36EE623DB380DECAEBC0536CA4B7CC41344BBE8D5B2088
00395B2417B40CDD3DD5227F338BA432559E26A2AE71D398849E65A212700F58
00395F80EF3A4CFA6120127AC982CAD2FFACB697E10B0128A8BAF4CA051025B7
003963D57ABCA72BCFD491E0336019250BDEB5DB27E0B5B6C8950F83843A123C
0039641313C002706DA0F9BBD572E871F4D69D027E2B0286AF5F8A39336BB25F
0039679190F9F9EA9A19B9CA7DB9068DFA00776F5001695C50934BD4D80EF11D
00396918B418029255EF971C126BF35863EE51DEFAD912524D508B85FA20B8A7
00396FC8480EBB44FBBBE750C52CDA8EA3484E2346CD72863B43B5DD95F92075
00397471D446C0611C3A0886C4D7B809634ACF1206EF548875EA79AFC399BE9D
0039757D7E71FEA85200EBC77D6961A91F3473DF5680188D61064C7F3DD8D400
00397A8C7B8463D6E2BBDB96BB116E9A7B846D69A02CEAF8C09199412A09EFB3
0039815AB78DFFCFFCD400BE6ED6E3093BAB8F9FF0C32A445AC5CD9891EF29D9
003981C75112224BBF4DCE7A40FA7F572DFC7D15A0AAA05D6FC75099C34FBABD
0039830AA5532A1A523394D67B4ED4DBB291C418A5D9969054689E457E4C6BDA
00399359169E18DFAAA2D948D001B9D8FB28601D2CA4430A9F8C5B6FB806BF8B
003996E6FB1BA3C81634B5517DC9EBDF07C32B37902A7ABC0D13A46653C0D84B
00399D2C5A1DFE8C1A2A383B2898C4C4F34BD7D8C71E4EFDC17F2CF6054854C1
00399E078F77295297243637DCFA62086F85A10B477006F615B8BA0F9D4DE42C
0039A095AC032D998E92184CA76A8BC1F96F643E7A713EE63A29592455F430EA
0039ADFB01E438E1DFCDA6DE564CE9FEA16D9551B386DE7557B99E8B95B9A131
0039AF7558DB8F2FDBAF13E24E93758CBCCC54FAD3E9E7EC8D9605D38FCE02B6
0039C2CA88D34F0326ED34F0C23A83945061BEFBCF0CCE5A3BAEB3EE9CEB371C
0039C4D549641B07133B6AA004BEA968FF077B043414F18B822A67C38EA63C30
0039C68622321B3728658F4711A835F15AA20AC8983B3C53A83535D6C43109EA
0039CFE7403DE20AB04020744F5A5D8F3247CAD806ABBBAA34A2A550C06786BE
0039D2772E409760E7F750A233FB9EFFD64316E643DB0AE8595C1479DEA8D7DC
0039D48D9F17D2DE83527FBE63C34712F5F7EFC9F7917563A8F07539458914FF
0039DC2C45424060A9D1B564D599F33BA4AF41CC661DA44429567302E26A5784
0039DD3F49E8AC512297472A228AC06AF09C693B9C050BBD3702620DD38FB122
0039DF54C7522F22649CB1DE504333B293A1F673DA0E826855861268426D8B7D
0039E20D31B75A32A3BFA259E54C403141335380E9D458201572795BC487955C
0039E5147B519B64AA6BDC4F93F9032D7C66F74ADE6FE90085EC31E35F385836
0039EF805A6299DEA825A0A45F6DBAAAF92E3931D2C2BE00A6982EF1A859C019
0039F123FC371C7EA153208938D6E08931F4DEB6E03EF95B0AA6F4FEB021260B
0039F372CB2B314B161039229DC3A177A3A754B68EFDBD318B9016A7C22AECFC
0039F4A4B78E53BAD273B1832CE0DABF187FC837A2E1AC2ED3926A6E5E2A873A
0039F553817C2B6D7032DA25FCCB948C8C097F877A8D70F1B6EA3CDC0AB815DD
0039FC4F10060E827B393FEDC97A876CDE7D363B2FD1B413258DB41B3828F99D
0039FF39A6BD5D3CAE4C88375D5AF613161A4F644A84AD835B89F24401254410
003A01DDF96270C3E93A2DDDB307C7817C3597A2AFB4E0944BA608370BF37026
003A0474EB66886358994FC1796C057868398C9F447B294D226FC36577A6B7B2
003A06CFC305034B22BCD8BD5EA9B96E86AEE8FBB5C067C6F8131386BA5EE9C0
003A07FA53072F89CD8BD8D5795C121D64D2777F6544BDA6B54541C950B773A5
003A153C8143F6FD072DED68011621ADCE0E725B2F14EAA37FBAE36FED7AED49
003A1675E7AA7DB1594DA458D43DFA630E5804BF79CFAC6CC8CFDA63B91648F9
003A18AE850E99D0FB7745C1D967EDB34A029B45CE9C2828FBE5885892952A1B
003A1F2991D0790AD142B9A2603B13BF2BDF3304FFA839066AFD7CFBED25C360
003A208316AC81CC1B2274D91C3912797F43243EC63FB5EF3AB57773520ADED0
003A29486B7DC85C86F1233A016BD5966633D5A70FBFBDE4068BD8B6C41A8428
003A3039AF9DCBE95222205145F5A08EB7762A27A523484C064CE68A25B9A586
003A33A1473A82C707E41E24299CF38C49F7F7802639AA30BF9F9C2D9C00E316
003A38E8033E9860D10F441490EF1A15C15FC58E5A3D9485E17D4705357676D3
003A39E444FA20539F4FCFFCDE18BDE4D2904B8EF85F690DF251CC724E2D4406
003A42987D20B8D590DA36EDD87C4B37681FB107973A39485190DF731E64525E
003A466267A9CC707D93CE0D072B28CCDE7F1AB35FCA3342F20A37856010F899
003A4D8A184A82B3CC89D3149E66BB3CCF0D66AC63B057AF8E73ECE6AF8B12A5
003A53E2DF159CCE731D233E83D6A63B6D026518973B406D82DB0A87F7471CFD
003A55895EA1DA74D9403E56532F2BEC2B132900FF5B9CD53BB249BA80D69EB2
003A55D42BC39033A66C32211294B361786EED3625AFFFED5453D5F9ADACBBC1
003A56B67C2CF6C0D44084C26BCBD618E84FDDF805993BB4FE315E75723EEA1F
003A58F90BBA742B5223D83B01E6DB1003C989D100F0B88FC695826E050072F8
003A59E18DD4FFCB26D4746EFD6BA458BF8CE0FFB7319639E7418070F87CCA48
003A5D58E503A2CFF52F477CEF6F54A3B40909102BCF9CAEC059A53C28D67430
003A5E311C31B0EAFDC3150CA3544D2F8F044CB0ED09850049D8D8EC7F790DDD
003A5FF3AE302A608AD3D8174A52770F284D26517B143D2A6745AEE40CB3C535
003A64C56A524CC05E33DF76DC6BF72F77F1BFCA467969AA40D9A74669D38209
003A652210E232A22F142BCE0EA16AC23678740266FB38A078AE6210F43F1D18
003A69E58A98359FCD823CCB5375805786056373AD6E816BC10369F1679CF115
003A6DC63388AF24527FD5DE4F38F455EF6BECEA2C829DE7A71A86B9D93844C0
003A7873961DAA4452509B71C10A074F0FEA6CFC01F4B3DB413893E5DE230540
003A7902D217D82A00A2BDB6053CBFAFB3B73839062FD4BBB963559388942BDB
003A7D71CFB54088FED4CF3F1EC6AB32C3008D455BB9BEB57637B508B1271D81
003A806C0BF8EEB79CB9811B520F0FEDE2B54CE0D006B3AC9591BD4AB4DA7D7D
003A8B28B43CA591EF255390E3B1E7F97B3301F03C9638E8FE13C30E7E35D3F0
003A8FD846A7868478B796F36949384515E9BB06A717A4C1544ED03202280A2B
003A971B6014D237AD95639183ECFCC95C5F258C70BBED2AAF281810A33B3FFD
003A9F5325419A65196148FAE83E87FFA51062741A2538C3CCA93271F84CD83C
003AA85DFA75234C2EE670D09CFB3878728204177AB12A8186BE718AEFD6E1B9
003AB5B4D2C0788FBC153483771D2DE2E93CFCBDC97E377BE6C4CFBCFADF429E
003AB64213A5DD6D140BA89F2C2BC7D83474059DD4C9F4497A064B8A531145FD
003AB99F7F7D48CA07F55323263819A6C7E105C9B6B1F6CAF4B5257C72A215C3
003ABA89E4CC0162DD6D5890734504662030C6411512FB962C5FA89EED310719
003ABF39C857D0996296E609AA1C13143F0B3DC84B30EBB5F6FC5DFAB9186D68
003AC1D201CEC345C38EB47B5F4886FDBE173E6E7C894E83987D0102F1BC6AAD
003AC58E6DDFBDFA4B98BD38E89B1A95732E76051C9E6A20FCA0C41F4F1CC8D4
003AC6B28797E4A8B4E626DF62F4111B719A9E4AC56EC5EFC2D221B752F7E222
003AC8D20A312ADFCDBF062A4E3E197B927AE2ADA68638F7F884C0F5E60A0704
003ACE4252BD8A0E2E4B8D716C692B170EBC903686D1FB2D5EA2F064EDCD5A26
003AD1AE529336F8326B2A881C32C9F8F8FB1525CAAD241178C09E3BB2E2BBCA
003AD4BC71916646405971356164CAB9045F47D6F79BFE487E21BA921C4BB4F4
003AD93168A070F9152787452847A942F718A455DFF8B34906A7B4DFC79A9CAB
003ADCA8A052543BB849B8DB962CAB673CAE3FC574F11F4EFDADB7AF0684485E
003ADF0D616FCB56C6172D4C32CB3611BF5C0D7B4AAB87CA26BAAE7237155157
003AE07F350589AE67BB8CDD112ADE077F5033BC315FF62C07811E7BA923439C
003AE0DFD9EAEB73FEF699144B3E5B626A9DD3287AB0B7B1022CBCA938D47F27
003AE4939EA6F5CD1859C47AA8D4A8D35D4D67F5340ED4E2208C97EC4AE895CF
003AE85311D6150F154D0238F1B57807B85F2344C025497C46A5A7B7ED5589E1
003AE964EB018AA7A5B130FCD26CE980AE56823E6E0A41ADE0AFA1096D4DF6C9
003AEDB9119E6B68AF727A7488EF8DEF94A6D2C31762703BAD987FBF761811E9
003AEFA48E79AA0EB3D898E2B0BEA5E8B8C322903EE75E0470881B6BEB961549
003AF2FF8D2F949D21A7E096EB5EEAE0289F3CA254C2B6B136449878CAD2ECE3
003AF6E950D9C49ECD5A566ECE9B50763E383A8D03C4BE1916F7F53262BB89B6
003AF92A77A1F713C7631C5C2B66E7FA040514B100ACB6DBDC661E88C326D932
003AFF66C5754AB72B47D9721F8D8C3D6BEB23C14B86482AC9F469B6E68F753E
003B01C94679AE1AD002E565B2CF41AC3F2F03BA8EAB386C6BDD7345C1772EFE
003B067FCBD6814F4AE6DC72ED23512DE3ACB0E3C8442A1792F14B0D85DD28F2
003B0907754FBCE6B71EC3E1CFD8416C7727CCD4811DB5906738D3C1CEBC0752
003B0A2E6A7AB877DF36D40DFF5B63A168F4BDB861E1B36B5019B4E1A08A3121
003B0C9F7CCE6D0361BD80024FFBD5239F26C13260A7621F5965AACAE175E4D9
003B0CB499EE273DC62A61335B07EF39E78A71DBFEA7393AD91478CE921A5AD1
003B15C03AC148820548BA61B0A65A4A776DBE923DF76BE3285F5A6EEF14E73A
003B15E37C94D975B997A1BA4BBDAFD9750002AAD25062195BCFC1BF9080F048
003B1C8651A4B0BB1F9EA125CBF44885C54238E464717309FD96E1382FBC1DDC
003B2F0B1CF53D5D580C631D8A0281A0D49F02B77F35B2ED189821BAA5239F47
003B3031102870D684EDCB4CF042A98B58581804EB04E2EDEFE5C87AFFA37315
003B439955DD8E8B4198A13AA0BD024FD2E22A5B793288B70E4D4A783482E43E
003B47F53C8F2F39655BD424B97F85BF2168F09B071F0605116991C7E0BA5E2B
003B481F8731234A2C8330F1FCB7343A1586E82C3E8A2FD3E62BDA9F9C191C34
003B4BAA08C54E2FD13828D1C3E9612A03F7AF310278D01A801C821258CC2404
003B56D1ADFA9F460060251C652AAFABB8E9E2D3CA8690D67753781827FE1736
003B56F6E297A09EFFE7BB68A963B970D08FFAC08EF46E751A97B2B1B864640E
003B57AAB90243C723D8206C70C062E1055E532DEFD98791263032FC00B12608
003B59F5C0656468F50ED71B03B9F2086DF8701D4A4E767E42962EFB15419265
003B5EFAB33207D1CEA9728D3AE606EA3CC1530E48D39CE181512E868924427B
003B60EDF540E718AC00F5363C48D76636DFD7DD5EC91EB6EB6517FD88425958
003B67E7BE70DF793BB35BD06809E68F49DB79A88D30349A3981AFD816DEEBC6
003B6CC7C31158940F231F709169C878F9202C9AEEB75688319E81AF3328ECC7
003B6F8C9F6DB97D7232E912710AE344515D59F0137DDF24A1B93D4E6A39BCD5
003B76368DA2E51D9A7F765A6600E9A1410E541E4CE877E1802FC929306C4426
003B7725CB186ABC591D09991833E82BCC2ECBC407F5E4AE67BAD91135FEE433
003B77526805FBDB2113CB13B2AD41F9520212AD8929A2A4A92710A7120E4688
003B7C8E3828B0D51C97B89E4A484AF1DCE601C27357BAABB8D7B25F36B91E0B
003B7CE13FB402DF6536462C64F4C22DE02F181A2B4E6B4DBB7F681AC678782B
003B86A4220887D0E23A790F2EA78F832855FD732FB2756C3CC30667AF3E0BD6
003B8AB36F45BF5D11B6E018D160B95192CC030723BB66A1B56B01901222A0E4
003B8B53A89BF0235EFA59EACC76573249E67F194B953CD5EEAA172340109988
003B95E53920C19D9673919522308042ADEB2C5B9DFAD31D30BE0695E8D151ED
003B991613DFE4D7613C8C57F9038EA6E0B95893166EB0F05B15EA9300B2B603
003BA03E549DE6ACF902DFD21BFAF5986B81E2363815CFD245D8FF821D420048
003BA411AEAE650D04888D55D77937E735FA783854276D4CBDD4F6240DCBB739
003BA601007288F9DBF4334321C3BF14B6825E7D13B6F18B81469E156B2DBE07
003BA81E4D025659546FC32E2765415D2046250789F7631DDDEB9DC39BD63F17
003BAA0C09866AA10635A2A5BAF04B2DE838D12BAC0C30CE07F7A60AD8DFE45F
003BAD3B55BCB0C1EC56605B4786827ED0CC1D7B677E6AB717CB20A821DBFCFF
003BAD820A0CAA0970E50DA4AAF71A0FE2B1CA19922B3139D4EA43BE38898552
003BAF2E1F7E8A05F4E618B5C947EBDB5A4F13C7DD6412146859B65D7DDC8BC5
003BB5050934080916FD5CBC91F3ACC47250F9E83452A27A9622D2A20497DD10
003BC0A35D12823E5914D56E561EDD5333CBC08735442916B42E0BEDED2F3AB3
003BC5246E3FBA67E8E81F6479977FB59A8654322D9D95F477E625CBB23D9941
003BC552A8DA2D39E2064B9B862E1FF88E272FE431901DA91D3C2199A1A00A78
003BC5730F46BEBC9520B0EAA1452DF67C90E461595D0A5ECFAF5A19C1166514
003BC664114B16F938586B28DACE65FA8CE65F750D72BB14F728DD0420FD32D1
003BD16C6A6ED1F4D34D5434AB7B0DF35923422BC6E416C800C73013A53BED1D
003BD25F6A8530662EAAAD0FDDCDD5BEF16638A4165E6AF63E1C2D19C9421D4F
003BD74039522810407F0F7CFD922E2012B22AA5E88FC2C945475820FA3B41CF
003BE9625DC823BE3EFD1A260D5A4EE6D28187CCFF82BE2C04FFF72F6013A2FD
003BEC87F3AC5E2CE2F5FAA9A5CD26B728726268B6617EDCD1A7FA529C18644E
003BEFA6C82CE37ACF1C33F39EB8898446C169AE1C62F67ABB2705E6B27FC687
003BF55749EC5CDBCA61CDA42F2B174EA2974AAF46C9D29F4842DF6D8E3DD5EE
003BF9CF170CE51F983C7B0D0AA3F729840C63BF06D98D019BD6705EAAC6064B
003BFAE80697A88D074A9F70F9ADF0350BD9157C2FCAAB0245034979713BE881
003C023E7876936F1D2EE6FA58436E0DADAEF445AA59E5AFC3D1C18CBF77DC86
003C061C45CA86E7CFBA3A08A3D6715864F0771EF63386A74054E448BB3F7173
003C0D4936045470BB033C44C302C0115B73017642DB6F7314F72953D708C95D
003C0EDC030D99D62D3022E41FF6CF0E8CAEEF3BC3E5F5BEC6A2B11E467DC03B
003C10DAEAE99E639EE19490DD8F596E382A508557EE937AC3CC0CF3C383A7DA
003C14B5DC88B976D4C2198F18D9C2271027A8D22547A09745B85979C56247B1
003C19AE39FB2CB0A239A2DE1F20457B2C72DB4FB5855628300BDFEA8827CFA9
003C20D64BFE4A5D6521B9D5DD54A5B688BC000E3A87DBED1579CCEF7CDF4CE0
003C2295450CCDAC3F0C8225B48765B477F6CF6732A4523CDBC87B9851EBC18C
003C24F77577AC002583FF72E7AC8DE1B2DB721B72DDE33A6DE7BE89CF1413C2
003C252D0D194C0ACADD2231E5A779AA5D10A0DC661D387A13A67523CB2825C4
003C26AB5B94A9272CE5024CCF6C2CC31D456A39AC6E3F7287B7FFEF041241D1
003C271C0955BB7C044C5DC0470859C17C4FDB6B821A2E03476F70E95D59C43A
003C2D50C4FC5AC2A538500E8AC8F20E6FE6068A4E7FA69AE923BE6D4CDD7473
003C31F8C7A6794D8FDE09EA0E8C27DF68DF2D0FB91B76F7CBD2F7804BD5E432
003C32DA2036918A7EBD46F0ED6EF1E904A69740F9635147A12F616072EA8914
003C46DC62DD5832876797C21C8458210A1BB986E51FD1F8F488061BE62743FD
003C47876E287BE9FA8B4ACCCD72224CEFBBED60BED8BCA68939FB97C37BEB0E
003C4B36354B818B179485624C566D79286B13F5C7446A6D9EBB054ED3868310
003C4C9EE12AE4F1C89F1AB4C07F681336994E2CB1B95A0303D854472B4A3EF1
003C5282ECC277035EB6DB41444F53D1E50C78AAAACF85F4C0569547885C78EA
003C547E1B06D10984A26876FBBA87C6347CC178CB4A564E144228472C240BDC
003C5523D6A1C3DCFA937BE9506929F8CFF9D69A66091E09AE2202AA366D2826
003C5781E0C3089A32A2D4A41C86E03EA9E8CCE36BFCAEF7B88B38A3F1DE122A
003C57C3C0A7829322949FCD678E9B1D5C6C41A66ECF7C201FB6C581359AE8CA
003C598B17DDEAEC9ABA1C6565A177EA37BE48684BF770CC90DF735232B91B24
003C5CB9C63467BAD2995CE5EBB7D80D830C8D30429C98171CC2F7DB12D932A6
003C6AEEF7464355246AB049CDA982F467644EB6E45B188A24B6B5AFB7A3D446
003C73D66E62C2C1F3494888D6E78E144B5E4B9AC6C407387A6ECE50E02C37A7
003C7AFD92B32B1EACF8B61C804632A74A43EBDA693BAFE05B13B380FA1BCA4C
003C7C41C00FF6CE4081DAC2A844A23D7B9BF301FDB0D6EDEBC84865D61E9C29
003C7E3DDB03FBE12206E84595188D6FC7D78A7BD0BB39CEA16A02F3579CBC20
003C7EC5C9BE3BCC1AD8B9B3C61532CB3B964742AD99C4CF79A63F9CBCFC349E
003C82FE2273B0D25C22063074D939AC81DB232EE2A6F514CCF935595D54D2F8
003C84DC38C001B0C4B481813CED475F7456A7E4E72D2BB9E8731643FDD1C15E
003C863A6B0ECD373A0FACE3E9B9F5C90648CF9A6F68E4315E68FDCFAB38A55F
003C86C37062F25DA5E3110C38A89064977087223F05EFEDE53173C261A824A8
003C8BCD744D2741DEF1F32F00A333E8B9B30D157C5BFC73A15E6D537073FFDD
003C90056A6DF82AFD2A637982B8C519E705A39E996FF582DC5C7B736F328F92
003C9862CBFA6563459BD49995EC8DF1BDBC9A718110D97F02D5BBFD50CB6895
003C98CEDD251B63E1BB452897604AB4C6E89EF1A746F5CE235270D81ED8F746
003C9AFA03A5AA0E7489904DC6BE58C2D657AB3DF0A24A91B8354C94918EABDF
003CAD3744C28A04DCEFF88A3BFA26E6CD8CAC60D7925CF1DE5FE04BBD1594ED
003CADCF40E9B08E61BABD9F82DC0E295D28F146B1564E00D18EEAAD743356D5
003CB5985C11DD3984730928AFE22F44DE9135806F4C55EED9FAD229594BA04E
003CB75765B65435CC9D7CAFCDBDD68AB1D47112E0A47546EB7F8E60B5D2947F
003CBBB44DD5623030CEBBB2EC189B366C4A6E7F7AE03CD45790F5F466B6D954
003CBC7C17590B34DE169E1FA132D2268AA829A4299E4FB69A9E8820AF2D734C
003CBD6289899D747671781ED171C352AE8278BF19F9087CCD5D491BA9A9BFE4
003CC1BC5228E0C929476280D9B84CAEDDE3EB921229F0556ED1EF2BEE5D1159
003CE36E7255D0315A2007C7FCB8F27D31E4E08885FD5E65A9BB4B55A015405F
003CE6D11160371379439A4C6FA17601C58624C49E92AC2EBFD588CEEEC8D2B7
003CFA001F00E743506F70C990365E8397A9206ABB7D2555B34F293841B0C525
003CFA341714A2C9DA08A541E7FCDA9A7CA327D9493DD0A8EF5DE15DE9FA0302
003CFE1924F90238A119F8D5800D626EB8957C10D5684118DFC87EB2DAC09ADE
003CFFDC35BEA656B4782F79CD665F21BBF2C9EC291B71060D89FBF9E23AB646
003D034F00BD38BC95A0533692A7FCAD333E9C7718DEC0A7E330D2BE0B8D9946
003D0A84543FF82CC92089C75A2F811F591CFAE71D648B4FECC3E1C2D6E1D5F7
003D0C048601D6671D123D23F050E6392CA94ACE81193B8651058F789BEDE398
003D0CAC947D589BBE6D300718C8BD3FC1B0382B34E663CFBDFCD048BE22CDEA
003D13A5F22C6E9252497AF7E0F0466B5B2151016986840D55226DE9683C4D34
003D1A64626D3E00699FA1DC7FC920FAC2E297CED1523116D1C00EC02F5EDB3E
003D1AFA876AC381BC1F0A03BEF1D48EB1A762DE58151CB680B80E857FB063D2
003D1CF62C58348BF0743D786C73403754C50B328649336E9E0C4148A1DB1184
003D1EC271132B4D4CE2614D294BBC4A30AECD1B201BA140490B496DE3DC001D
003D1F523DDBC6DE852453F5C371C9984568754481B9823708083529CAE3BD9B
003D1FAB8908CA9B7ECA3F50D575A59362AD1FE6232174119235EF957DC7440B
003D2E893C5F49049720F7ACB40CD4E23B38A57E2DCF5DD6D716A83B82F8F719
003D3155A0CB8DEE0312CC677BB13994AB6E37CE3BD664393E4AF8BF8C3C51EB
003D323235927E2714FE2EB9829D17CF3A26A6624700213808719DAA68092D9B
003D336FFCD50B9C5E062BED0D546F1D19367E4DFF26472C2EFE3E515C97A400
003D3B24013714AAC91B7CF140193DE7CB2C977487D02DEC858A51FE0BEED501
003D3E47B72B629AD549B4C7FA5C39D27AFF26012CDF545D3374D0291D5F0F50
003D44F7AC453D3044726D03948AA940BAC053DEC9247186BCD3409CB1D018A8
003D453D3EAD92FF0FD1568BC6C62B16906154EACDD1CEFE85B7B8A645E2428F
003D5335ECD4C13DEF564A79B31047F0CD7058A62D07A906D561279F70309676
003D5552CA9D263E544DEB38F7BC50D8313EED9EDFE454CFCA723C9D56A6A8D9
003D566D362FFC7259C36DB7F2CDB95386C32E1353102429DA432D6963458425
003D5C8FC2D953C51D301B3B63CC00BCE43313C3444FB329D4B7DAB7982C3C32
003D5E23C840F8AF492D14ECF5BCB49FB47394BC72E8DD58719A48BDC5B3109D
003D5F08B5A27E094962EF5FD78C8D1EDDB91BDE88D269E5787870B36FBE26DC
003D60BD4571AFA98728C6A51F237481A88009296944CA2324CF03DA664DF841
003D60D4DD70BDCD8CA4157559562480A41C8544158F3E3B76662B057FC46AD1
003D62AAB1B88C23BFB900D79545FA1044060D42F350EC825F6F7EE6C9D78933
003D66904AAFB00C6EB15D1B4CB3F562F63EE6E876DEEAC1DC2A7D1D06442462
003D68713DBF9AD3E87DC8110AECF9628AFE1FFE142B4BB08D137A57F30BE863
003D68AF7FEC472023075418E9F54168AD45C9686DAEEE9EC2C60110A15BAB46
003D7153D8CB5485037B0D81960C2EEE372255CBEC2F6CE22ECF2884EFAF4AA2
003D74AF504C03B89B22ADB1628E3B49711F34CD374D0224EEBA380F380B0B9A
003D8B1D506A35EB2D30C26F4091FB4D626DD3C4DAA3431D314AFFF12A1D2B07
003D8CB6119F6BCAA574CB2329D5C99A4089CA9CD3C26649F02EE625A4AD26CF
003D8DF83729750C8980540675B7CCC532CF893E171777F7FE9CF9108C0032AF
003D8DF8AC5E4448ABF95F327DF3409C982F023C420E3395081CFE0D997A43BB
003D942C56389EC7591445E99D4E1E0753879F5F9DFB2E69EB0C627F074421F4
003D9D8F2E302678005D1A2E9A0BA0025DAC80C67FE46626F883BB21F3BEC377
003D9EAFE5C11A9AC8289BCD4B2DBDB67233136D4ECB51A34392CBC3C822168D
003DAA40CA771DF3B0D58F70C7521D8AAB8A76F5BBE15892EF0579DBBEDB1A3B
003DAAABEA5AF55AFCF5709414AF0DDD9A824577979B12565820C9D28609C46E
003DAACEB84AE6B6F1D0EB6F990010FD8AF7F1B450DF0DD6D32D9B4045A5AFF7
003DBCEA40F92FE22AFEB5CB806B1E2EDCBCA0039C9493B90D770267AAC09973
003DBEAF51C3E06377B8DB160F0FA79EB26652D4944B0A970FB880F629C27759
003DBF19DF01137354DCC6FB34900D811C0DF1AADBB8F7A5B34CA35BE8225BA5
003DC22F2F26D0FD5301F03BF59BE99E953ACEE0EF6122C44896303D7C76D5C4
003DC2D1C264329CFAF8545EBF01801904F2444C92B41B1F5B76B9C3497E7C18
003DCD63E565BB8343F290798E26F56E5C1642275CC9AD48C1C7608825A5B204
003DCDB1BA2E28814CCB3F394ABF0C296ECAF2862A38E32D602E25991F1A9F38
003DD0E8AD659BAF70F72494E2D8E3BF2EB1C954829BF8D5EBC09F51BA90A8D7
003DD95F9D04F0B7DDD7C36504B1DA77394B51EB4A374186D2CBE18713BDF098
003DE016EE3C3457650FF62857ED743F70C4226FC90450E0FCAB35B0C6373210
003DE0B6D782508E4093E382956EA38E7AFCC67B1B7A6C7936545420859395A7
003DE2D2F99043E4687AA8EB8FEE31EC7241A2CA32BFD5B1F8A1CFD1CAED74DB
003DF48E2940AF151C1B8317730AD0912DB279CD6987C0A87E923EE2FF6CDA7F
003DF5EADFE9781A09F39CDA1DA39672AC09D4D89216485F01CAB9984625B95E
003DF687A05E1417E45286016D609418E48F8B86E4C9955141B2B605AB118B89
003DF8627EA91EE986AE07F7FCAE96AF78A38D656576A1639E67DA8E2DF2A177
003DFAEB053E0E05C76C031CB0C2E6984F158DE64503BC080E356326BBE5AF1E
003DFCD542B202E2A2C6D82F97635A1D57503F9B01B632E44E8B7DBFF8216D8E
003DFD9BDBB03D4111385DF3D77F1406C69A6C716492A2D16F6355B38DF3A8EF
003DFF153D61BE6E4CBCF0AA9A51E2E4D1415B45D86843048D68736D9D1CB2D1
003E00860AE3CE212B59EEBC72B234393C55F4EA095E5E975F5A66729B8BCA2C
003E0C2A5E3F4D4525B596F9F11321817A138B351E85F08C56F922AD19C3F0A9
003E11BB66381B1FB93EF5943D5EAFBFF4E6A5F192C547E23310B041B5277ED2
003E19FEB5E4E91F678449B86C1A81C120A9E743003126F85E9360A424662C8D
003E1FD283E15F22B6DCFC919C49E02EA1E082DCDE430672D809043D56AD812B
003E22F9C27B8FDF7FE3CCA0C61BC6F1011C8865CF28992548A8D2DD25A8E2B5
003E2455B5D4FB47040E1279039B3DFF70F6E5591B2C7EFDBD92F354A8BE9E11
003E29E5FBAA5F130153EC40F4932DCB666C710D96F8827380AB48946D54B3BE
003E2D5EF8A70E462D912BFA1F32D71057C875181B94ABEEEC7896DB762F0A0B
003E2DD2F5D07646D5A68225356AA0FBB59EF9558CB0D4391A57B6CA4FF8FBAD
003E3139562E84491B474C2DDED3FAD2603B5920FB5CE69C96189A5B52D6563E
003E31ED4BEBCCA99D888BE9473F4D7CA0DE4FA1D721C460CED5A0AD9592342E
003E339B5438C75AECF179D0F9E2398A4981DEF01CA1C2A954C6A4E72714EE20
003E33E63D2E4A8CD231617C92617B1771C5C1995835B439859523B9C47527F1
003E33FAF77247C1930F93A612526DAEA8312071AA2C56392695F01CE0CE89F3
003E367A053A768930B440664D095BAF84B30D25C2D0FE759DE29BDD697960AF
003E484095211CA6084C9642AE925B359051DBABA05A582E49BE2107D214017D
003E4EAB8E3EC37A977C4D4E5B4C0BD1225C0BFBEFA1D54590E4F29FB3322A53
003E556A299044287FC5A2C0368C24DBA4F0A6DED28B94118311FBEF2ADB74D5
003E57E78B0901EA7688D2EBDB531E23E14F2A375071FF9A2AF85CB4BCAB2F17
003E580601175AFF609181236A21F30D550603EDA655F07D3343322A649DE8C1
003E5C4AE0D3B6529B362E23CEB9AD8FB1474FA11ECC31AE04405F47F8057CB9
003E62B83ECD1E710AD7595D2E2D5A42D5B1B125A2E43F6D038AC62AE2F6E519
003E647B651FA5AA6EF2764B649099F61C75919C7AF479754752B02356BD1544
003E6B020E697BBE1D09E6ABDC19703301F04F39408B054A80766726991DAEAD
003E6BDD22E5887FD42EF617A82ABA9E81EFE3F2E4D363ACC171B2A50761E811
003E723EC7355CCA21FB6A68C187881700E22B310BEFCE7B178ED1030D6EC412
003E7DD8D7B0F6D0D677B84ADA96FB0686457E495386CA84819E1F8AB5722E88
003E9C0665314F976A81426DF6FD7D1D3B274B5397F98B39184FD6F5B6620493
003EA12CF44CF8F04A4A8B7642171F2F986B7F592FF32674716077CB1D7CF0D5
003EA88E969C5B9B76A8DA51130DC5DEE5645B29892E694CA9569CC43E0C2BD2
003EB59044EA925F3C8E61DDC3A2423A9562C4AD8092716C27339FC92CD4EAA3
003ECA5A0EA70ACF52B005801C09B75A9B64604C65C5C94F61B65BA189E59383
003ED04C287CBDDF8BDC7285DE7F93361E3BB6C638E8E9707F50FC279192B2B5
003ED1C46481F588F8D374F750DC501DC97AA3A34D5FA70F8E12039F0749586D
003ED7B8CF587FC8F51AE84308F8942291C797D2E2298D6E7546349E72D40825
003EE3F989CE9AE83EF1A78385AF0FF023BCBEBA0AA1DB4F127B1E12548A55B1
003EE624AE72122C1D7942AF34DE6469BBCE48BA9D414A91FB30C2BDACF62D94
003EEBA7EFC21992BE88DEA9A92845EA7093E76F127CC9260D283EF6B3974D5C
003EEE4D77D1506FC76CDB02767B43246DDB4E66E7A1D9DE7BFFFEC903B0B7DC
003EFB2C8F29D3CBE1DAF762D157D05FF571847289B1849AF6C114F31FBEDBDA
003EFDB73D152AE1B20B14F8C9E6D82CE468E42706927C8F12EA960F8193EC82
003F0076E59AB2C9C193099949C270E633BAFE9A0DF6900DEC09B61332C3F5DF
003F013C524EBF1A6AF7B5CD1CE79F37B7B85A76FFBB739A5C91D6312DB0DE9F
003F1483E66969A296863CA4DCCC3405ADF3915424419DD022A4FD12349117E4
003F192A3673187F96D4245002DA17DB645034A5FB74E935B1A557233AA213D9
003F1F4A605E1E3C6410ED287AA7C3CF6579A1833782D6E88069A4272754F4E6
003F2A64452FB6688B8FA0F7FD8A5FB6704D83D6C3AC3D941066ECBB22FFEF8E
003F30070F68F5259784CAFBB6BDCD223125B1AF357D68ED6DB1E34EEA38998E
003F3028B1B41CA236D6147C27DD3484B0979DEDBA657ECB7145ACDB103CB4B4
003F307F76C541B89CB9B16FF6747D023EEC58DF5E38B2D3A52497E7D023AE7B
003F361605E59582F45079A82F066B0CC0C4FBFB4FDEE4FF9FC092F9D3B2A2FF
003F3760E79031243A0F8EBD86A8E768E76585DB2F9DE2AC81494A135924A1DF
003F37E3C548E9F77CD9C69177CF1BB791198984DA67512FCDC7EF8EEF214A33
003F38A6818D022E491F01E22FE0751B6070CF578EF40E37D4425EC486373442
003F3D742D8DF2965E30D68DA48F2C23481EDF4DAFEF995522F0C6E26051FC31
003F45548CF45DFEC59C6FEAE151A93B0BE23A4342E97AE60F5C97A2521513D1
003F4A85DCC4672F9EBF0AECC31071A3588D4006A88AAF9F5C06A4B8D2210000
003F557803427D8852CDF74A2E0718993DA0FB9AE41893C82E270A7242DDF871
003F57B3B8C8D0F2B625D0D0D09B5BC5E1577F5BA4861D5655F5ECF831DAB7DD
003F584B89CD734DC8EA0AB56631FDD877514E1DA13A484512A85C17CB08BE8F
003F5AB768963D82D27B1E05B0776EA998C5C0E232AB077CF005845E93FB6A4C
003F61D14DED905EAA093888FDBD9F98CD705FF488281ACD31095DEEE5E49BD8
003F62A4BED16ADE77929A420395A4F561D04F296FD75960075F0EF0B10B94A3
003F63FEFC8AB459A20E11B5A0C60B07306A36353C497E03BECBEA65C6F499DA
003F66FF96BD79A74F1CB3AD55C34A006D5193BA8156028F7EDE88973BC2EC2E
003F67B7DED9D8E890DB1B56D2660E9BD33E0A38CAFFE118CB19CD9161825CFF
003F69F0E974133B2098FBF59958BBAC612A313B218F34F8740FB6D710D5051E
003F6CCA1E79875166163A2EE3E15CE6D113846C0892CDD6AB825545326CDE8C
003F6E4319A4DB496C739D23BE7A33CF38D3B306D3712BABF9D77B3F40A8606A
003F74C7C964D230DCE57E3357AE3363B978FC17D6071771F30A6B990627F383
003F757D0ED1A01BE85D5C1350F906519CC869945899447A2A023F9100E1A950
003F77687C2DE6FCABF53083427A59FEC8B25E172EA313644F1473CE8BAA3238
003F7A2610DEB90EBFA5F733F3620570D996783A56DEFECD8C37FBA7A2031C64
003F7B065983C34D147EE7C65B821B74FAA061256D8B0E23D8E74CDF2E2596E6
003F7D963AF728BF6F2942FB33BFF54D9D3021E37CF100D590952FDE580AA535
003F82C1DB870FA82BB8DF42847580D50CAB865DFC7B45E143224FDFB5DAA309
003F8EDEC704056A41DCC56FFE44015D848EF08A02C30FAC2EDE0038BFC3BC14
003F9446080E00CA01BF3F4AF40BFF4DFCDE83F68AB39A821C2FEBFD8B0FF619
003F967F00E31ABCEE0A8D7E8F4C860B426BEF18FC01E9B1E7D4A5AE8A237606
003F9DE8DBAE4F1E45F9758C5FBC02CF733B80939972A812DF94AD12A2E91539
003F9E4CAE9BB674C5321019DD46D518CEB90F17796C23BD3E630097E19E91C3
003FA5F92DFC0B5EF5D9967ABBEA27C2BF4217AE5F521D814D4E5610A3FC079C
003FAA0F3BCCA459F2A23169C7A84F133F539FBF80153C3E171576FF685B8D9E
003FAC54B6A34204669A200BE01F56A383FE11638297A522222D950C03C09B92
003FB22A6566A4DC52EDE2E16A2C1DC2DEBE936969C061B761F37DB9400566AF
003FB3C395BA05157354EC335C1F485514E3C5E97379BF4EA88C1BEBF6C7A076
003FB56547ED3C0EBF17B96E6DF548A0BE308BB02771DE99739943C490A4F1FB
003FC7461A46E7DF7DDC51D627215273B184C262CEDDE37C8736A00A7C7B4460
003FC8710C3607D5EF74495B833E9A36D337FD9EB051D68A3E6A18DFB415D289
003FCEDFECBF8C6C3BC0F36755E6205F8353166B00C0C1DA3FB2309FC181202E
003FD5ECFACEF565D5025C5D14E3AEA15F96826EA70E26D14165DA2CCE99E1AD
003FD650613ACCA289D2C2262494F7DF045339BF6034784F209823780446C37F
003FD6D72A1981C2D427B3394C7D606F63C2D5C92A0A9B84DAA93521ADFD8DAD
003FDAB580CF12BF48483CB9185E16751D2C2192137F668D97BA5A88ED9BDB37
003FF11B5CB8F550FFDF1735A978965EB226547D4EA29E9F60780BAA3CFB39A2
003FF48933D74A7B75D3DD8742B6ADC96635FFE1756708BE3F445D4C8B7A3A4B
003FF67EC25E28A05FC5C7427F8FA995A6B9D44D9DE6A36318CF688AE218BA3A
003FFBE3F1FEBA0E49CD3BD57EFF085F6819D55B8504225286D1E3BAF46F84D9
003FFF4E38EF0AAECCF9410EAD3D42E03ECF7C14C04319DAEA9C74B19CA956B0
004000227CCF9B44D09A1342EFCC5657AF0748E97B2BB80D940FEFDC4B4DB0CB
00401939E5418E49FCD6E8F79AC49C85A68EF959121563AF50F39AD4018CB901
00401B2048DAEBE45C2FD09551D082C8924EF7D5F211B3A32D6A6F6F22315297
00401C1DBAF1E9FA1C867C12D48B75693457CB856D0CF629704C9E8AE5ECF4F5
00401DFD6410D0398523DE101ADB4DFEAB013FC524CEEB8CFEA3965128515F30
00401F2A21EF9D1A5C2190453C61B486BDD52BE3CD5C56E336C76A7795937D78
0040204C1582622932A3946EE22CD96045275B9EBEB95AFFDB08FD2EBF08E63D
00402119A001E82049265B09FB74AC484363347A36CA0AE52917610CBC915C3F
004028AEA40E7BF72790AB10168EB5179E721B406F449EF2FC42F9B26EAF2770
00402D9324A89879146946C25C055F2817D46259739ECC8B47213704D08196AC
00402F970E94097D7E16535F396DF5CF94D3BD28824ADA0E559B8F1594025E23
004034D9C272222058017B3E8EB51DFD8F3B22E0647A6D9E5C291905BB9A9E28
00403619493B798A6721CF1B44C4C03E36565DBFE03197C20E0C5FF1F52DBF9E
00403D1C3ECEF96F88F3A9AEA7DD1CC732C8C3C80723ED6A723E132312A9C555
0040415496B767F00662D84C31DEFF049E21CE2B85642C2C92C85A7F7A6DCF3C
0040471673EAA16E6AC99D086DE977263064CA4CD9A88CF2FA572FD1A32D9DA3
00405944473F2E6D552AF7ED0C0090E8C16AA7EA01A0E3FD7B654ED73E3CBBAA
0040596A7A4EC64C47D43245DA42169E6D4382F8594FD977E1826A0061FF60D5
00405A9879A7203335FD1F869F5902716751DAC8578E082480F6EB8FD1DA1586
00405BDB28AD86B6A070930DC253509A9325D65F8AB1B4E33B2955B223FB66FD
00405C5D46A654F6672454DBC6A15EB11477C01B62228F00C9698EC63492799E
00405F6EB7005FC930EB03BC140A681C3C73963DA5B5DD4593A218283B328227
0040605444A967BE06EC851D1E59CB3C86F917AF9B4E28B5373D87C99B949B80
004066691C93E69A316DA2D2F02830AE5BB5F23B175DDCF4850633DAC0275F72
00407107EF4C0FD4CC0C0BC15608450BA319EB23724AA0E5FCB06510534FC082
004077D5D14FD593141F303A7E1CCAC57B3CA405F06BCE0457A819099BE37F3F
004078ABA643DA1FCD0033237D0060C0587189F0772E22FC96A05B6704212752
00407DAD58F61913B1E1BFD40DC12D5D2FCB081710DB8FA92F280A5F3356E17B
00408194E23371AFBFA3BC4E9EDCACB3DE3694E965D517908F827C1A69D3F980
004084FE195E669F9F1072B30CEAD805CE2F2A6A1B186D435B625FBA082B97F8
0040865B29B1C1C9CBDB5B00FE40A7478A6DBA30E0BD7D60355B5E254C387DE9
0040870CD041930A585C6ABB5C185D4464F1A3AAB45F21996E8CA183E0064559
00408D836E3B1F65A9EC379682A6C5832DDADAE93F63F9796D4373B27AA46A5B
004090A0F0BC500EC02951ADD2BE2F745B6A297CEDFCA9299A4F1BA30BC34200
004095BBF39703E4987CDD8E76D904459A043E5CD31730051B7D32E789719935
0040968C9255268E61886164445504D296D188E4045D6328BFF9945A03711AFD
0040970BDAB2ACC7B21094365568C0836842FC22ABECA282573C195280C14E9D
00409A8996C65156C86FACFA595D2445B7D9165C33E057ECF5CB40818CE672AB
00409CF116AD6F6AD0AB9387085B7E08E2DF9B1EF648B2D2EAD2AC10335E60F9
00409DF5FBF5534FF5CC8150C7ECE835FF5430B3E2DFF03C414EE13B349D4C74
00409E0477BF5AD0D696CF58E1BB2540199DB3C76EEE42145946A46602484A1D
0040A13D7662E181BEE4E9F7C9BF7F3DFD1B35B2C081411723DF02227875F5F4
0040A2238829FEB68401C8E5C97D863F3808BAAB5230CCE02EB4AAD4EDF83ABF
0040AB39BD77C35E6ECE7C7ABDE98E6125E5C2E210436008FBD02F7FDD5EA00C
0040AB3D631EA6A09B502462A6F383646219490B96F1C5BA6542B3E37BE027D0
0040AEE2E095ADD4F0E29527DC31FBCE1B67C8E11BAF0C90A965CDEE0AD1A47A
0040AF72884F7DE17E999FCDBE8DF9E0D6A1E84D81404B96E6FC9B65D8DC410F
0040B5FE15D3ED1D977FD24C58DB0AAA013F954E4193B2032F72B98DDC1BD231
0040BD51B9958CAB0E64FB02B414508B2BB15F6CCAD2B3AD7D73C10A7C369724
0040BEA75EEA25E4A695503ABAEA85674ECBDFB2D3E37841E8F4BFAC7AD5F090
0040C78CAA49CB0A4AF5CA5C9C3F25BBEF3F0157A38FBCAB9E39B26ED750CF65
0040C82F014081F75E37B1C6D878221104E80F23BA459C4C41BBE80B1E476DBB
0040CE27E94A0554BF608132E8A2352A4A1F8C2C895171D8E1DD31D94D31A5C6
0040D90F6D3F60F86DF8FC67E8FEC56BB8A99951CB77AACA9B4C6AE3C97C3EEB
0040DA171E6A821A0B5BE68502EF76CFBC3C9508ECC82D488F0FC6F3DF923F33
0040DB9A2BF7C6BC0731CE9D0308C7A3008B01658A33701FA98C892403EA7646
0040DDC4D3623D8C35820443CF93247AAAD783A84E146CD384360EC5ECC1FCD4
0040E65DE9EFFCF43A07F8C0472E67B5517CD15DC31B4716C40EB85E2E908B71
0040EDA25CA5A846748AD71F04E7322ECCBA167074E2C944551D7A3DF9B357EB
004101212675533F674827B1310A37565C16856EF462FD844E0A084C8700B3DC
00410679BAD4BD9E42E1AB0C53D2621CFBEC094BAA899679D8E8FA62C47F2F90
00410A5E5FA270FE63D7DA1791C01DCA1465C006065D0E9DB0FEC47F9D156F13
00410B6946831997819D6CC9DC9EF1F2689169F3256DC5CBED20F59D038D40B7
00410D76F7CFE77150ECF712B0D77DAE7B28B451EBA9588E9F099D23F12573A6
00410FCE3669CFFC5A45031F4862F85E4F943D4FFAFE5F4CC11D8BE48F5FF960
004111312D7FD02A4A3E60D3666079771930BA51337340ADD79A1D4FC21069C7
00411DE070DA5A83AECAFDE989E78E8ED5E00E92CAD200D4B4056FAC8C2FA968
0041202AFBB7DB05C481A01C40C3649FADADA80B08EF796A245EF8C98505442A
00412CE9BA08059A2C64B152C3B0E9605BFBA27082E9CFA8A17A713A3B8C47AE
004154E26267763FB7E43F435EA849C9E83EBBB71E668B51D3B703D283F2434A
004158F14FC4D6EAD8789D6D36AB8151203CDF68FAC4E9CFCC38BA37571DFBE8
0041592A80A58EEADB9C7CD716B137A01413BF6F503FCF1618CA0FE4749366BC
0041620D264B132FEC5CDB64A5278A72879216B474C6341B82BA3D8318F9202F
00416355D8460161E062E76621D5F8270B63C955FD34D4BE73BA8877DFA241BA
004165480DD9EE52CE2D98FA47C876FEE6E8093005801504A68F61AF40B2D673
004165D2E9861AB68937094213596347BAE4DB9E230E481F267240390467AFB4
0041667731F1D2DCB61D820A05864445B43F0CA2930A86051CB27B8A2CE0E789
00416BA4A7A949A7C420518EA02C7C41C288DC8D4595A548519A2D6571F70FED
00416BD0160749A769F2C2EDD68F55873582F892274B5EA04247D20813D60FB0
0041700BF5E2DA70A2A044AD5356C999EB3BEC64310B37A655A9BD44B04EFF3A
004171204DDA79EDEBC6BBF26CB9A759F1D8BE9A14E9C373ED5FD7893B1C5600
00417616FD7F03FB9AD253CC65D0B988B0324286779D8F32391F8E91B445B1A4
004177E1C7AB35B61D2BCC15E963EFCA4BB5CBE4C787BAEAE2FDF732635EB53D
00417C0BCE2572DF24FD74E99EAE132DA5E2A713DD82CC4BAD623943D5294FB5
0041829000B931349F1C5D3D08EA96C15EA3625D730CB9C510A34A133648863E
0041837E639C6ED636B90259ECC13B9B9687FFDF39F0D9C7746A816202A1C7E2
004191B59652C8A76ABEA7B93BB60332601026611B191C8639B59CDE9477CD9C
004192B323C801320390A3CB4C57AA18F67C16DF2075F64F4A6E64FABF41B557
0041943D403FAD2ABBA7079B2903A3AD42D26D5505B99A4BA1190A1A2AED7C1D
004194A4538322A919B25D725686C7F52ED91829046FE4F511D6AAB7BA4059EF
00419DB26B1A8495108896100D846EED92F054A9F81FD03A52A79A9F76DD8216
0041A6A59DFFAD0C49D2B73ADE945BBD5EE4E2E6AFD9DB2AE9F8FAAA1EC88CF1
0041A7A86422C1DC7F37CA8765223382EC26ED6383EE4772A2DB6F6CCBC2132B
0041AB95A364275B4DAB1AD4752C7A6D70730BA1407E82C53CE4C8A68C50F6CD
0041AEB4661CBFD4B931B6BC68A73A5B7A72A3768A060F77723831EF66812163
0041B08BB743A2D47490D3F197E17CB05AE3BA240DCAA7E240233ABC1DEA0B7E
0041B6B8E76FB1C424C2526BE69F623488B016B832B80984521A747F4DDC53B2
0041BCB97BAFC6C731B8D16E72F4AC2561C881CDB2BBD55B9519C379EAB79D8E
0041C00DC89892D5B24AC1BF8A6706118AF78BEB44637235758B0115B64BB6CB
0041C1CF34C9D34A526618226E6F7ADD4E3493C765D2B5B8E7978F4096575C44
0041C61D9DA2AFA596E6A4749EB06D83CFDC94E94AF58EFA18C6BBD5EBCB9340
0041CBA2A5B8210CA1BB1BC9DD431F890EFA9D241923D632AF28FC332E8353EF
0041CE2DC95B1BBE620CC2AEB16A107ACD5A4EE297D87DEFEE81DB0D96BF6DC9
0041D1D751D247C38C55C6C2949DC4F59378C28B50E1E4B19E98BC02691E88BD
0041D46DB420A9404412FAF3390A38024DB6AFAD347C3A96FDF9AB594F0F276A
0041D829F2722B2C57C6A8DD6B757EA81C739C24783289E79DE4E1C2C8DC888A
0041DC283869EA9D0EEC209E8B3B911058567F9D173B962D36AF9F1D8DFF8DAE
0041E41958817FDF7531F015345179EC194A5CC024235B31A888E30BBA7F24EB
0041EBF2EFF59B973978B637961E979522A3CF62DB592CE2818B9C3189D1D817
0041ED87D6D3DFEFD38639CACBB60C40D8EF7CEADA3AFDA4B2AFB464762B74D3
0041F2D53B6A6B115368F7221B73DFAD4D84D45C008DFAF2852D619D08F248A0
0041FD50059F57CF3412B11D8E87C81CC39616B56C062FF6C2DB1EC6AD5BB814
004204C1FFBE096B45F072BE505136493EEC0397AF673B69710A5BA77769087F
0042072610C9737D54616D1FE69BE69F48CF3C23411A11FA22A3A7F9033C2DA5
00420B45FF6E40C4DDEC817AA964385F852D8B269A2C29F968A094E5C8AB0114
00421476796554B6D1A0169E97E49B1E26050786129720159865D9EB5A20EEB0
00421701619647D33E26A32A971B8745584988116E13350B11D7ECE113AF8A6B
00422427ACC3403A0BDC4DE4D05E3FC8B7A26A95F6083F8CE53DD8ADA4E179AD
004227ADC0D21F8057DCE0A942E144F30C105B8C4E47C32C96A9DEC2EE554797
00422A3555FD66EC67C49C137D8A323D840B853F1A0136C92F8D30900FE29AC8
00422C0FA2E4BCA7D2FEC90C2FCD297DB91FDA4DE1EE28CD270CC2F74F0DF05D
00422C4514DA42603CC48FD891FEBB2B79B63AE794903CB359AE1399B2ABE16B
00422DEF1863E0F62E1467CB0AFB43C3C1A0C95D5742D7E49D62007E4B7DA85F
00422E8C171EA0A66CBD7BEA8EDD6FD449E9FE40B3D9044737A9BFB8C3E3A8E1
0042330B930F3B5FD426233B914F4E4C40B11613F5350D1422970CDFD1731477
00423739D13230D62A64CE4138E7AB47DFF6358250AE45EE2EE91B6A28038A0D
00423A07327C3C1AD19E93737EDFBFF5C47E93328E10DD2EBF64AF1B28FCF7B7
00423A77CD1F22B215ABBFAF9EA0B3B665A36B31A72AC5CE995EDCB4EFFADA3A
004241892B2D16ADB41F5EB10B7E1EC92E76C65AB54E9B7363DC2415EBF04DE4
00424313C1977BD88AD48042D3D088C45F3FDD5A7524717C88A7B730A8EBD148
00424863F52FD02B70F6F2EBDE56177E8605FA74E9295B03B096A545EABBA7B8
004249E70FB91847F6788E11984E91923D4F141C9D5C595F653495DD01592B6F
00424F45BEDE090A627FAB969DBFC7668D857407D40E1CB7C0887836722FE675
004250F3891D378895113F63BCA544F3D017B7D9DAE3E7D381ACFFABD69B8449
00425CB8480DF2CE134C7A23C6D3B3F6E0F8F1FF50C71398EDD20B4630C0F4E3
004261A688175C125DDFB7666A88808944247B3D7E89476825BA9E6326CEDB0B
0042662BBECDC59940BBF769A274AE4256038489034A9672DCD0785655E9CDE1
004266A491B0F985C115D8019E743FABA68BEA8590CF42251F83935A26946BE2
00426B127BFE8CD114B45B77B506BACF6EAFF4090E66E2116C28EEFA5170D19D
004273A8A2644CC9E6AE8046A9707E7D51700027A7BD454C8FA5188A0B6E7EC0
00427679BB8DA03AEBEC96D56025987AE1D7AC4039F99ED502BD000E858B6FF6
00427A7089700BB2F50FA662662152B862C28B74FDE8F21E110FDA90F0D6C95D
00427BE46A4B32BE5581A6B00247522355A72C9C6FD44861CFBFFCBEB7A863D0
00427E1C0B7CF6BF066543892235C01D863DCC7B7D1654B29AEBC1ABAEB32460
00427F0707DF646BEE4C0CB861807D9330D8CC2E8C0CF9FA4037EC67F1192790
00427F1462965F07D30AE28112EA8B93E2D8D2BC4D61EAEE5986DA7065706B99
004282A626A50AED6A4D1BCE95A4B3BB6A8EABC7098A30D40731AFE759382D0C
0042887B491EB47CB5CD06CCA99251A3B94FE1CAFF9FBE9271FA4F1EC03AA67D
004289E5184FAB26E52F28A5454A06EB67592BFFAFD49474A6D678B1AF8854CE
00428A5A21E8EBC97A05D61CE935ABB66B2ECF5583B44828D1273B5383D55F8C
00428E1EF9870049486ABC08DF25080D0CC9C061B77A507D454F941E04E2247A
00428FC32529EE999E1C4D24F4EE16F36A6B09CEDB574C219CCD411A0F969230
004292EE0ED682ECE79843D6473BE609F4FEEE69F07F82CCBB8439CFD19E6305
004298601E5CC0D825686F58CE89AF4035BE7EB5E5F40CDF801931F45DA9E07D
00429DD5EB4D0A2AE1DFB5F7DDB03525373ECBFAC861FD4CB6769DE897F8E1EF
0042A04F7E16D8F36D337E1BD7760685174E0549CD89E5FA3FA24B2F25E8D664
0042A26BD3B2FC47FD46FDED510306CC7833D0E73E2B89973C1981D23985CA40
0042A27DA89B9FE28B51AD0EEF3C27C50BACB47EAD20B8C59A29D0FC282066C0
0042A5582679B9BC5077D15E130E14FEEF5510C23C8F8D447E67670840C4244D
0042A82B64FC8C3BC753DF9BDBACE5DD74A182C255F2EFA11F3CB30FA8F247CF
0042B86E80836317C82CE360876F8D4DCA4CAECB31808580A523DF364C127F26
0042B8E1AFE2297C52BCF942961F4864F32DC63625AE556659C500AB1955C839
0042BCB06EE89ADF5F33E857BA784F57844C7B005475B34E4284EA07E14D2F17
0042C8103F5C47DB0B8DE9264B913759461889A456E1FDD34F7ABE96BDC887AB
0042C824ED33D6D052613D797C11A0ECDC0FF994501F6BE1B7E5ACBA8FF94419
0042C9AFF8E794F969896585ABED0087CC7270D60A5861E8F3DEC2AB44DAC462
0042D1BC1D2C50DB2E590D9CA0F8B2BAC365E69D54641A3E53D69B777F1FE9F8
0042D8A3E2252AA4537F0871056F5CD5F0B842122696C588CC52562C755FABD8
0042E66600F3038C42E1D690C838E5DDA66DD8EEAF38A671D9A97E40F06D4510
0042E94DD7C7D494747DCE6940618A843A2B6A9FE7069E6BAC5442B7F305E94C
0042F12484AF2C9C49688B3BF5A7FC409AA406BAAAFE6B9458BCE2CFCD48DF16
0042F1468393C8E6E2781818C9ED9608A143DB9EF00C8561C68E01F260E356F7
0042F37990DEDB88626587695E70AA858CC5211FFCCFCA946A08439CE46093D3
0042F7EF5A0A2113E465CBE9D02A774F9B3D87EDD7C917E346873549B498368C
0042F869CCDF3C3EA89A1CF1EBFA0C4E5616B0C77549B32233FB787AD056C333
0042FAF5F703AB3DFB2D8F33058A1583A3C3DC8EA0AC4A7AE18D78CAD3B17E5F
0042FCB7283D6439FEB79A704DE84DF00FDBC2F527E86E860D00DA4BC62D9D29
0043089F514FF0D15237CDCE1F620B975733DC10221BB94AE47417DC0A425D58
00430B35D3878F4B51752EAA8F0BA2036404611B2C5583EBE00750AE31F60390
00430BE61C9C7694624818D24C749DF7C4FF4AAC02481C9FE383A4A609DE13CF
00430F38AF7A06BC63FB28D29ECB9CB62E28767C05B0C068C6C76A5CC7738663
004310F810763FFAD7F0BAE1E98C3ECB1B963D5E133E2173F99C8C2C292AE63A
0043120E3D23344981357B7D703AB597A005FEE3AD51B1DF42707118657BB661
00431254B83CE811F05542C61F8B11C607C22470BC3B61BD83524A957CA119D9
004312A5C6CA8BD8DF320690BA6A0E711D5127DA0D4D0501D2AD85D058AA9845
004313E88C133F1AA861143304C2E6E2538E8D08D248B08BB40759577697CF93
00431982B85B8CD5E6CA09BC4E228539CAB2EAEFFB88F3B0B0DE5CDC055A2C6A
00431B712DF3782F0AD99ECD61AE7BC2E142D56093846A182D26B8C33A58013F
004320C3755B44EDDF053DCE24A1DBE948A76511B6A1DF13697F79A7EA5D83D7
00432A0EEFDDC6F4AFC98B6A3FFA65137DCEAFCCD50388BEBE18997FFD1E93A6
00433AAF30E1403CF600537041A22F09C980ACCCA7D75924C54CB90634CD6CDB
00434354FD6B535DB0EA6FB766DA7E718AA73EFBF93159E424F852C458BF6B4F
00434A26B47FAE4778CD0B8F9D6948323EB7AEBD4AA1663489BBF2B842D577D9
00434F8FE7FBBC46072481D8B9A4E2D7D0BA74603C4B54DB217CBE2CC716C9E0
004350059C64FFF80C8E502C59559D509FBD5C30CE2141E5C061B56852774614
004353A5D4E5CC7B86821C7EE63E7B2AD2ADEFAB6CAC3FAA6C633986D990A146
004354025BFB0DB06151F8B3B3B5237F750A8A6C450C1BC6803D8145A3418360
00435D11BD6260618ACE79627C66F29DD77B97BA42309F0FB64CB88BF91D4F77
004362E61E1FCBBD53C442A19E0777A84FF13CF5232E2FD93265C70B229A3728
0043633E03052B65CE5FFBFD68D8A28061DC0564CAE73AD4F0417EF57300F34A
0043681647E5A53DE3D15E6A8FE7D66C3B3B806EB61B8996A50D5E07580D0EC1
00436FCC3A096330006233B28FACA118DFB853FB2C99A616C70D8A7979A4779B
00437716F8B618AE6A990DDD79E5446E9B8C7980D22AA830498BDF3AEBF422C0
004378C2A41C66076D704D93318A40EE1B2501DA7BD41868B5A79C4714F37239
00437C5FC4737EAA58332BE23803E9D208CC879BDBB5317BF3C2F44BEC0AEA43
004380B4C4B69FF3AAE2FDDB9FBD6FDA7A41B424AA902484BD7B66610728044C
004383F8586DFDF80CB5475A4854BFF9C8D25D459370B11702CC31217ED94121
00438560E8D909007492C936E5A76EAD4A14684150D714408D6185C00B3D86AB
004389CBC16A10717EC1850380DDA6140677C076D21A61582CA1C31933C0F169
004391E3B1EEFACC47EF092B5324B642BC5301B07DE8D1A1311C8122E93EA41F
004395E229403167E67E73FC59116EA161FEF96858E61E78F2656BD6B784C37D
00439B01C2B0F5A76BA389D09D9610E0AFADB86ADFF25BA7334AAD408B665D1F
00439BE55D500D02222A272BA7E3BDEEA782B35FAC0ACB19048EA2BAF97613C5
0043A99E8E313A0B180F9D234F93173796310F963D0BC9B77EAD059AB1B74E5A
0043B05B6391DCEF9FBA67CB03E9A2CBD85DED24BC2A035103456FC849E0B4E4
0043B2CC673DB88AD9A0B55D1C3D4CA7B46A5E8B0AABBB8E7E362F64D8146B38
0043B60FC5515D852157DDC7FD50A238C3860E77D36F39F3F7DCCDBFE96AD570
0043BEF8E7B2D8BDF26FC8E8F6D486AFEA4194C7A202C6685E8FB41E3C1B083C
0043C1CC3A483C98F9D866E890A1A88F682860D4AA5909E90372DEFF5F8311C9
0043C2448BEB6C29DF14C456A6CD5C811E143C63B0AE6006DDDAD1C4D3107651
0043C29B3B46D58EFA16B9D9E7BE29469C1929B2D4C586A7116B3C2456600CF9
0043CBBA2DC33B286C704E48963555BD07CDFB1935554B8056330AD22F28C13C
0043D7E7EB26270B4E328C09666C710F184C75A06F5B24226EA2C58E6A724B0C
0043DD3ADD1636F1CFE4C513AF6DF233458063C308A16AF254FAF0985CAFB75F
0043DEC5292E71662042910EB11AC44AB8893552DE65D28F7E54CD51DA577D70
0043E863A3ECE4D9E329770CDECEA9F4AD33AF2789CBC76198C2FFBFEBABDD39
0043EE3623BF49B0670D5EA7CDDABE470BE592FBC1D0A5860A4DC38D71F2E8E7
0043F0F81505B6357C75A3A8501D8FDA11796019DCF4E436152F813BF7242555
0043F5073C94A88EA9F26D6F6C57B60BB18E148E44CCAD769F4C2DFF32828639
0043F5E78219A5D36BD037EFC36F89D673902BBED780594E7C4830EB074AB1FF
0043F9E5AA939015E4872E66D52ADB3205F989AE28B52C2D05EFFC4DB5C51BA3
0044018F1A889AEC5272A57BCF0F6A2BC986BD2F605472B445A5AB0D32461D02
00440354B551ACB31BB65D5D172F17C9C9086065838983AA1F7239623F742B2B
0044060E46B679029A9A607C93C134B0D03A46F66501F4DCD1F5A59D80FFFDA3
00441870D297E54DF88784FAE19F0030A6782BFC53D4973313DB653AF93D4193
004420552C33ADA510AD2E8B2F2D375D91244539E82BDCED30072BD7A25E61FF
0044219582EB2FEC78997E36948CA43B9EF5A6D0F8F820EF8208D3E391D43166
0044232D09465C10AFCD7B46FBA75A7A6A2E17B6EB62224ADAE6C5CCFDBD33BD
0044261A8301F7CA6F388231667579D9B6D88B1D488497F85BFD6D70BF854271
00442708459AB02D80A84B6F043A6C87928158D80096AC62E88DC23A78BAEF75
00442A9F98CDB35B82457AA30BCC8D5768492A8862BAB26A6F112D245C09C8E0
00442ECD23589EC5775098170E46B42E5319D99B065B8C0F8D97A67AEF2B2F0F
00442F667343D667B9858D5C3DE327B5158C520B3B5ECEDAC19E03ADB6CCAB69
00443047813AE1B665139375D5DCFBB1DFD7ED0B24089DD9B186D3620B3C54B9
004430C8AFF8367085447973DF9421FBE32E2016260329D0D0C7081007C65105
004430DB0C077155410190B79DEDDB4DD4A266B83B84939479B17B3CA6A2FF0B
004433B4B7885CA5128C9FB4C3C3486705349041B604B2889BCF72BA0472A23C
0044351BF3D934CCB2DE7C301E7260BE0EDB794C4536CF855FB375A2C8014392
0044369607D2CC8BFC0B7A662FF5BAA4E2093B40D7E0142E2A32F510F3453E1C
00443E7E554E870B54A6364418EA22742C9D4F46B8B5B7C0DF81D9DE215AAE5D
00443F68169AD3935742CBDBFF2DAB1137E835A13EE770B86165116C7E84548F
004440A441DD6539E16DC9B38C47D25AFC38651F6A1BE1997ADC32980B8388DD
004441F78A4D83A639D5CF2271E8BD4398A59B6572A2444CDA84D951BAB35295
0044427A927BEAAD61A719174B4628272047427F0924578335B1862E5BC91F90
004444698C8F64470FE7B9B3AD93114AEE62AB0D469E169602EF8AC2AE44B4F8
0044455C90E3FF5C237A2E15ECB16E042B73602E7D09A2381EBDF5CE524F469D
004451013A721F210642EBA3CCA7B3B6B9A416E1C32E8CBA309154259D55494A
00445BBE211E4E52D2BEA3E69A41837307E6FA9BE9B152DDB16357A914D38D5B
00445F43255C0C4E93AD02354647F1F1938ACD66AD7E54735E20AD0866F3786B
004460BEE768012D0D18B63FE6A37A56127ED654FCE547626B30CD62AF33617C
004461578CBB19C0D85E7D59A9C64EE904E69759671DEF79AAAB6D886CEAE6EE
0044624626C1E405811E466064208B849146DAF386912ABD4B9826A5C84B634C
0044640B1F7D9ED883D3769A87E3E9E735F21AFECA935E54E1DA0E4D89FECCFF
0044686573F9726257BBB18E975F8A61BB30295722F84A5AF8D78655FB991954
0044694CD92D5DF728984AFA91245FA89C51EAC2CC512CD2E2DFF59D57C995F4
004475BEBCC560F071D1333BB5042AE98F938F09594C533B4B390C2EFF4E0382
004477FE077C4C193621343E7357E0FF8DF41FF4C16E9BD5C16AC417FFAD12E1
004478636B0F9D25587A4E018AD64D89E2466E9B97AC96F20E99BC0A16AA404F
00447C5DD7B8F3E5520408F53FBE4C0644503E7782E91B5A9EB9A7A8D2CE3A1E
00447FC712E5E56FBB88186E8C4DB307EE0E3A1FF0C15EB944ED8E358EA495E7
004488479787062F212AB6B6E5213C25F35169CF2C9E83A330884F9E9E970049
0044886BF71EB13580B749ADCA5697C312A02D1CEDD1EA18BBACADB6F923942F
004488A26C2FAB5AC7347F9DE9C22125274F64E58D8F8715BCCDCE29A26B91EE
00448D1F31D3D29EE70115CECD33551D59618E3B47686F6E2AD8BD827EA0737D
004490F0341F2D16AE255D373D946BA939DED341876231A3614154A07225C1B2
0044958285D97280C09E3E4648F7C83A9C3D2CD03CC0DF5BC0903F1B45B235EF
00449DAE62674F515F93A25777DE2B9C3B99DE79204883DEA5D3D5906D3151BF
0044AD13E1B5479C30378CE6CE5EF818FAF7D52D24746B99DB18B4AF6C55A1A2
0044B3D98D362F2A5DC5A0FB0BA2111B5013EF9853515C73AD4C98538CC0C472
0044BEB601DC7295616F7C836B8F38176C5B73DE27462BA0969E45831BF58BFF
0044C1EEB390A3526E3F76D211A65468B610F882511C27F1A771671F425D1495
0044CC8719CAAA1B6E64D20D47C2E349631DB53D6D7366E535D37F82381713CC
0044CC9EDF1DA0CE8FB6ED9004880883DFD1F9FF305F31EB94F71BBB925BE6BA
0044CECC027346D2A79E9F7DFB92A91A8A05D7D30174E72E15DE463DE5A7AEC3
0044D5140CB1F88638A9F1DFE57A3B6778BEBBE3DEC310C4DEA5538FD5945BD9
0044DB9C4B1B84393B70B98D5225442A0D3CE2584C68779F0A61C5233CCEF577
0044DDD6645C1375C0E9179BB10CFC2E51F15E09B78CD3D0A5FB0694F6B4CDE4
0044E426FA8E6F88342F4FC2AC27F5621A71FB8A9569ADCD3CA7215408AD978E
0044E473275B77FCA55EF5403ADAB4BAED00B2BBC52AAF7F29C946EBEBA6BC71
0044F293270912348A6C9C0E5D40C09BEEB25475EAE37B7EFAE6CF947AAB1075
0044F2ED340B517C21F8DCFC82911C5DF493F768772B42A08549556F8D5A8AD9
0044F46B528D9D58839AD5816D2AB26AD87139E7AA3A6AE67973D79A831B8C60
0044FE3E085D000914699C5CE1674312A949A9441A1C2910B0E558A8581AC9E3
00450A7411A9B019CC5ED7FC5E4764EB819A162408587586449E040B348A05A3
0045102E633E91D392105B2BDD99F10E0D911177E36C90B6569692CCD4B900CE
004511011ADBCFF2C87D6E8A6998295EDB73229B319D3118D7A1B8D789E22861
0045122C6F8C30300E7179E89E0475D0A59CE5E20F42888A2E78C59A5D0F0C30
00451EDA43D6D2D1DA78ECF85C3B4A66C5EE962CBBF264E3C682EEE359CD3B04
00451FC6AE9EEDC2066330C8590E4E280728ED4E337DFD72EA7EE9AD78F3C2C3
00452876F1576C7B3C0FEA59F108E2D0F9405DB3D036558B08CAF51CC8FBEAEB
00452BDA1761912BCA352DE0D06632B11B6BCC6F0FD091D794B12A390DEE6024
00453BC4BC69B15E9CB13F760C02AEDDD8919F5EDA428DF84E4A1FBE8C4C3500
00454BC5CDEE94B56CFEDC7C9E156AA7250C4547DC09E77DE95ED9814A5B012B
00454E7CE861EB5F2A4D5DB14AA7442986F59CC6507D8AA6E7B55A1A03C6D008
00454FC53373A59C64EA9A3C08F6B18B10D8782025E3FF2A0A5EDA7F370C7346
00455494AD00781E59BD4C2CD594BA6EFD3F8468E7DB8A630A26EE3C82D7890C
004557112B967E7D978433ED91E3E8EF69D4F2617C835C79E1521098D47B26D6
00455C2424ECB76020A67D495FE9007330F1D96BAA4A211AA8735F206CF07AF1
0045673730585BBD810E7A7D4C4D99F34550E798455CCC1D52BE44A4C62DD00C
00456B85B7BB071D169BEC7AC25F651FB19CBAFF33050F2CB67FCA04E7E1B4EF
00456C490159481B70C3FB47821EFB7D2288D233554D67A66DBE80BC4A1D4426
00457150B03B9D62CEAC8FB87B66A7652F10DA99D15753D8666AA65D6C6A5D25
004572E90BAEA8247E638CA4AB91B6CD89665F63844C26347A2B3A950122401E
00457922D041D7FA966555BA9927455D1C78DC16270428EABC4E5246B76618BD
00457EE6961C13E774F0DE3748BF6AA6BF3B87A21CCE479969207B9C38C369E4
00457EF075D7C83EAF3C5CDBFFDD5D482FF08EE3554B634B366460750E8E9F8A
004580332F4CBA8776EB472EFDE572558B7E567B43E3CC449FFEEFB72138E114
004581E3B82E2417C5BD8C773BF81033E990907B039AB03FC8192E83E060F814
004584DED8DE347B6CC9EE94677211A348C8BC0E12E7C8A36B0E23532E6891F4
0045936A732AEA3A6FDE0CD65A8C599FC79539AA7321818A243566D24613440D
0045959EC503E61E2C7115D79A9779EF6C95863B47393B057635BB2E2D2D20FB
0045A8DA116DE1BF0A3A7E2849645E783044361CA6C3F7643B3CAD832F638817
0045ABFC723E97E21C231AADD84D7B4DC141D601C7EC8B565C424A89113B4109
0045AD88668922528AE999E155F1FAA13961E1C55F52E4DCC39560CC154BBD50
0045AD9AE874DE1AFEB4A7E0788AF300338EA8F4070E9B821E956311B30B25E5
0045B8275A2FE77BE5C8F397388F905BFC323496EB8F86F9BF65E36B769F8040
0045C4C10883ECA2AB5D8C93C7BA08B018A25ADA1E8595227A754130EA994D90
0045E17403320EA9DE7C31163127FD33D824BBC8F811126E85C440475A8A2939
0045E2EE3DDCCE58E8C5433C418DBEB5339B96DD7228366484EE554926E769F7
0045E56206548A9B3BC273BF517BA59075A9AD8674D12D88F0488E61183592E0
0045FB35ECDE4D0B98BDF7123698044D01E1E683D711D4E58C1F7F5D55DFB644
0045FD9F1DF18DF73D0FE31FDB9F39C03E4A11E97C905AA7F6217A20A8DA5374
00460004E5DCB03AC45EFD55E28764989D7E015FFA26F606BCCDB7427DC90329
00460065C55FAF6E5983EB0DD8D080052D3E6D78D6364C24FB5D4DFA351D0D7F
0046009B3B299150919F9B570134F95A365DE25F8F96467ACCDD84C8BC14E2ED
0046085B042BE6BF81AAED93BC338886094AA116975E86A2274375F1DCB15EB1
004608D2C1E26FA161A073DF84A0FD2C56E6E63266314C8C42F39ABE4FF64842
00460A61BCDDE13B246FE461B183C15F03F15BEFB2BC8019B235048225E84087
004616AA531A0928F8E40A0AE81396DA923AABEEF4A62EE2502F7484B2AC3705
004620A0D609583DD0A0130F10C471BFFF43FDF3863BC61D01A1175881EB8045
004620DC6A11207AD8D8EF5386B2447FBC43512A2AEECA5D8FE0D47899C3FC26
0046261B107DB510774DEFD49F00FFFA93262ED5E55E15A2376F69B909630635
0046263470B9D5853A30FAA1DE58A24D48B5CA03A82204A93F04CC58BC37BCF3
00462946876AF7B7792934C12F83B49B7532BDF1FA19282435E0867A21F22472
00462A552894CA6FF039F88B5CE2C1865E273E2ED1E864494E0287DE9A6EA730
00462E060FAF9BB971F0EDBC50EDDA5ED9E8193BCB8C7D7EF063F70893A0D5E6
00462E34483A4C7647F6F919265B68C4BA9E133479C8E3485B90B7AD3BD7D896
0046318EDFA9DEF6350E772E19A918D096A36EC9ED59215B388D396AB615F30B
0046327400FC6E9D22D443EEFD3B635872632D1E249B5E04ACF4BDF15D37023E
0046372BC574ED0A70ADC12439A5F709DCBCBD7CDA2BA55EB45107FEA7B6E59A
00463997FA54D7529886DF6C9A4BFE0A22D2BABBECE4524077F6A3BE6D064396
00463B2646F30A5C65BDCBE8C87CA70169D8A4C8C9F61974B8F57144F878B0D9
004640C4FDA8ABFF700FDF7B014D2AB2BC9CAB3DEF8EDA49DEC55598BD38CFD7
0046438D3063B2FA5FBD9B3ED60ECF9DFA134BCCC85E01CC20039D3892DA6AC0
0046488FC21DB059A57DDAADA17DB310A309E209FA417C8B8D4BB1DA19FF9A63
004649439E7C8959AC1F197548BC9559B838AE040F1D11B4EB3AE8439714FFC8
004654BCDF1343F99A9991361B4275819427107EC28C1254428F4D94720F090E
0046599D7780A22539B2CB18C6DD21FB61F60DA3F5A0B7EC461A6E72740F958F
00465FA435D3DFF7AD07FF1635D8BF2569B9347C759FDFBF19CAD219BE885811
004662316F3BED471AE723874CE08FB4F58521D4AD3AA0463440AC32879DFD88
004664C253E6A09FE8ECE720E7EE585BE74B0CB19CE5B8B044D2C91DFD206FD2
00466A19934A1AA0A67601587CEFFB69C665FDCD4A16CE1746466A552477A4C0
004671B0EC50E071EF192F7F67A45CF45185174E930B0A7533D3EC2CB59AD795
0046772718D4B6EE6B71CA2C8F4B7B2F231D6CDCCD4A3A216AA2534C6437B95E
004679DA462BA3CA1FFF77C8D8E1F5A057F2EAF30F0FEB3F07320992619FF9D1
0046830A8AB38357D68454A3740FA9B493EC3717A0E1D57E48B67AABE0B3F866
0046861DBF94C15878728D1E9AFF187ADCB387AA5281C6DBB3CE1ADAEFD60E54
0046877D46CB0EC9E5943225CD17B1424ECCC6441B5F73650F05569FD9761E78
00468A04E0DD62E68E3D73170C3CEEC7F0B75F57200954EB89EB9C509D63FB12
004692FE9017B3E76232C25D630D60DF7BFAE08C739133D93FFCA8371C816C21
00469774A16A8F059D84AB61E2AD8749166B87C4FC7C2A8D38CD8E0EA230C1BC
00469A7FA71210594E34B6E596FBC6F032FAB1E2F96F0542700ECC2A32C56F4D
0046A14E7811F21A4429BA692A54DB207D21983043F77ED960B6C182922A4D66
0046A869AAF9263F7AC0DE3E2951D952C9A009E1245D2031A4FC832A297462AD
0046B1483D8E3D3D7955508CAD44BCD933AF88FE12AD31A1B4144BA361474186
0046B4F2874DF2DF1D2CB47552C7CC183CCD28B0458258DF0122091BF4E95121
0046B537D97170664762B008C736F5919BE9B5E57D502E7AFAA360C25083DA34
0046B53A0EE499C5F64C9E56AB74FBF35BD8C71ED2BDCAA26A0715C57B391FB9
0046BF54CDB76AB908CC41E6A9A8C55198D7773B3A1E0EE94145CC7DAEAEC34A
0046C56AF5BC9AFACD81149D983DF74A0DE9155539F347B25F576202B8433211
0046C61AE24745E6A74D02A2DCF07494FD0CE6755F0C9484B8225BF4DF31DEF1
0046CF298A267ADD17C1A39B396BC281AF90AB9E9B05A1F8C69049C1D10B08FE
0046D1BDA5A041E6515A5A3BA2B69B4B6C626D82B9DFC21CA5F1EC98A609A996
0046D4D4418F377A0A1D0AF3C03ADE88F13BDC3BB8EF8646F6C6E94E6D4E127A
0046D607CBDF686CA6600186F3E52CDF3505035500238344313861949D1B93BF
0046DFCB1B48353ECF2E5F4C9DFA11C51ABDD943C2F889BD3C3600C3C0A1051E
0046E4CBE0C348C646167F62C587AB1558A26BDEE1EB56C8E434ECCFB627EBA2
0046E89991D0CEE9ED1C54FAA47D204256DF8C93FA87EF4772AF74F848CDE58B
0046EA167AD8024B4D4614B94CE42E165E3D4B0CCCD67F3F8578AC93FB32E349
0046EF2363839D5104CD53A2669B22CF4D9E797490D011F6200A5A6FEF0B247A
0046F153E7A721CB0A78B9A88394D1BF93BE698F06A9B101DE9988B505DF5DCF
0046F90E2701E8F744D40C4F406C9F47E949D83A259FF68826821175040DF399
0046FF73877C1D5D79E4D0042B4DDF91DA0B18EF84C1FE83C056AE3D4311EEC3
004706E6061BD1ABC5534CEA36CA8027252023B2311EDBFA22072EA13D6F3701
0047130FE6CF6D0C07A989D82E74EFAC7276F3490B9EB400E921B09144708768
004713D36037ED961F3CFDC14062787B9C5645A6AB3CFAA14D6EE69BED813DEB
0047175470E059DB33DE77E81E724BB6AC96678F74D877B1A70D63C60B356306
0047265EDF6AFD2D91CA3314F71C1258795D5C6AC37FEE43DB815070AB41CF31
00473D58F4ECB694568789155C5DB0307C1A46D42417234656BD860FE080D643
00475AC06097A62199159394E7F709FBB51F12C7199C44B1B958F2E3DD0A5A67
00475F67AC7F1FC4B59F1A990F4AB53C1C964E1FA99A1D5FF1E2D4614078F409
004766B21EE2CC3F5DD8CB3923A31AE4FB43E9CA94565379CBC8EB779928495E
0047674CA2F0B14B7FA0DC80B29E7D13C41EC7745747A6656BF6741FFE8EEE9B
00476B32EFA2E5AAFE6C73B544DA28F0A8E80610E18D8D8AE6E63F69CA083B00
00476B8BEEDE4E3277C7082A22EC2EFB176429AC77F58B5E9C2C5EA6D9AF449E
004770E126A06D8CDDF3741796E41121B68290660449EA8CAB74609736FAFFF7
00477157A91CFC463058B4FC46C505FC58EB4AC02242382BDE88FF387CB420C6
00477192436E9BEE65A9FFCCB659763235C578E8B3F8CAC0243CE126EFCEEC37
004779375ECF8B2A221536B02406C1C9FC894373B6D5E5FFE2E9CF60F1068841
00477F3C56B7FD9E42B1F4F6BBF15F4AE469A0FC2F37F3726A3747AF7B1202FA
00478228F1AA91EFCC5749A98BD94860060AFB491433A612D0D087D201F69735
004785D80E04C0A76D55AA813BE854C943828F113491D52562A2D579C03AA79B
00478AC8961E7D2B379607307F27AA46C461C6F8E67C7674E515F841E82A5EBA
0047994666CC6E76B075C339A1E765327580345CAD41DCA9D88B0A9DA4B40451
00479BDD63CB4D3538B59EE42DD766E346465B0D590CF70A537C1CD801AEDAEC
0047A2C35BD6DD758D2AC9C3C38D3CA4D178EF34080497E03F6F205ECED54764
0047A8E7C299C1A87B90379C70E17A5893F3E2D962890CEA576978A154F3DAE2
0047AE63E0E10CED8192D595F103F9290622AF396B0F752137D5AE03AC5B9CD8
0047B5550C782BDF9B8687BE3359E649E909B484E8862ED8CBB6B913B1F1B72F
0047B730CD926330F4F57CDA61D17E9B41CDC5E42C1C576A3EA70204C24C81C5
0047B7A61E1C87FF82F55216C6AB58929286D4FD79D0B7633C6B283470852CB6
0047B8494398868963B653D45E8F9A5867D9FDC4A4F08F2724690BCE579E0737
0047B89C5CA59DE609DCB0D935657AE9C6F486D772E9B0C0A58DFE167525CB0C
0047BD48F2E6D9AC22A3749E48F38787A64257E1E4AB84CD3A4F053752368C42
0047BE176D601B7F4711F65F2F14FF64E83CE5774B2428E1C04B38889417516D
0047BE42F05714091D87B35E2B7D1E2E7E898D9A9FC6FFCBC8FF800B5642566A
0047CBF8BFE88FC56CBF09BA8839A52E08BA01B6FD8A323DAA27752360FA8194
0047CCD2C9D2D2E99AFDE2D808071CD88DF23C0D20692A0A49DBB2C4C82EF45A
0047D1EB1049EF9067D67224070A95F5AB658613816934FEFC30DFE9D4EBB059
0047E3F655E1C3B3909B0C4607511E6B459782D158260367051F8DE8E79284FB
0047EACC367C0D19118FD37AAD5842FAE12DC430CC8C8F240A02A791E13A2744
0047EAFC7A38A79FEB1829DDF5D8AD1AFA9339510CC9D18A8C1E82447F348F8B
0047F0D18AD6FF927B734D04BE43780B80C46FF1D76B6385C2A43B5048912F05
0048050F02251223C31E41A2EA524DACDE799CE1DCF547619C00905BF167B970
00480B0DFEDB5D87D16E0B9D3151C0AB315254252725E61630F06A3F85202C4E
00481495CF265BA167E585522B446D4D6FE8B234595D4FB25CA3E4403A33E84F
004816454C7ADBD360BF4AC622AE18F26BE98593F18876C72E3EA28706362350
00481697A9459AC891E4DE61FBE0ED7A79F1F17B5E842F043AE934968BF0E908
004817A11320E7C497254BB460E13571ABC59AC595BBFBF53960429038BA07E5
004819B9127BBB99C4105F9DC6108AA42FDFB0FAA437BE390E3327B6DDBB7D6B
00481C88AB8C8014162369DA95CFFF38A087DE56033E8AC3DAAA5CED22BD784E
004821EB06059779EEB279B8DC34D9EC1CE104B12BD142BC6FF5EE2C4A2BBF1A
004822061D1ED69D398A1114CCDEEEE125A1D5BA64DEBEE198DB1588B31D5C2C
0048239AEA21DA9FA2C0C32476FD3223F013026FDBFF7C3709954A9EB7B1E408
0048275DBBDD88CAE72E4B4DFC386DDADDE5BC9ECB01C592BBAAF12B6DB4CFAE
00482AD781F9AE860346D5C206F04BC932C86901831D0C8FF7E36D3159BBC7EB
00482C3537E15808F1559CD5B30AB2481F831CF62F2127AC130FE129CEF14E1B
0048366B979F5C7EBC0D3BC117FB6CD8128D8A7B81E68965C040AF9F9A1139C4
004838F89B863585C66243842FA159A837464C01C0DAD6E74581CFB18C2E9AC1
00483C06927DEAE54293360E2080F7245F2CC6CF54ECF1EE9568DA7A674940D2
004841404F4E7638E47B8A42A62B1D2156308817FDFFA0576DC28C00C5AEC4D5
0048432FD4DD70DA2A83BFE1EF5D9B5072972D4B26EE360184884231432C08AF
0048441F3CCA9A80476070656C2CD4E95729634A56FD746C8972AD8A17CB81C8
004844E6489A86F41BA3A8FF74B8E4084E8EC7C4D3E90B82B96306EB772097E8
004851B4143BAD44D07E2815D6FEBECF2E0C51D64B56F92C1B92F7BE5F58A5E0
00485889D1C1DBDA48FA1FB9365A6602B3BA08CEFA678C43FACD68C20F0F6044
00485AD3A0A9F92D8A434499B42732D8975E8644663300FEB16B5CA4BEB529A2
00485B024919AD057C5101F6B7A9F0425C93C30DA17A02E0AC4F1397CF677034
00485D50A43B598A9E8E2C7698D77334DF6555BA4777BC4B6B6E4C8EF53B532E
00485D966191E618F7BAC439A7ACE6E110A10C29B74D67A3E6660CF196E3D9BD
0048627AFE9C242ACE1F245D67F642C44FDD55D1309CD4A74EBB8BA107E6D37C
00486F575D8BA5DAE4055743008B1921A33D9AEEDE63DD42F2B0754B6146B701
0048738DFB5346701A5F92A5C6B3743BF872217E0AC446E6E3D8C8BEF487A57B
00487A9F8EE725DC899C5888F4A11C38DAE5A2F9CF04308A9FF8218C9DF03D1D
00487F80ACC363902EBB1B4DD3A986AE9C18973535B7A8E6DC8914F316D94DF1
0048941094AD5FD53F1A175EBB6BC892317E8A5F19B61D6E5CDE3A567E6F5799
00489F382AE0568838A57A15A44DB6135A3BDA4C9440410C4DDE78FFD2DE42DF
0048A21DE3A315D7CC28200A6D0627D3204F3D436D8B3C359816DD3CA1BA9B26
0048A43424A37FD8143C5A60807014FBCF995F4D79FEAB70F884E42BE812BE51
0048A639B4E1835F1C8FC0A22FB9F275ACD1F56533F488CBAEE9F891B1A55835
0048A91D15298688ADD743D95D00046D5B9047970C4F6C8B357DBA9E0E99A9BC
0048AF742CC7C57340B7410494DAF7B4CAA508705C0A24B591BD2B2CE5507943
0048B38063F41C0CB62C770FCD7B3562435A1B88ED671B89DDD28E555D1D6680
0048B7F033B3EA7F5488F8751032AB8CC778BCA0B6CE47FACFA084D1A5BFCD46
0048B9F4EDFB96618CE354D8B4B9F1BE52880AC30FB76638ACACD27CEAAE29B3
0048BE8F231935D921B1E022AF7CA22BC52196DFB7B1C2CA6734189B1DDA4861
0048BFBB0009F4E46CA0B14A499B13AC5829A9880692C6A7886717C6D8DAC639
0048C1F8D725039242F395F478BEDE4A7493018EF0B1566CF077611338DC0BA1
0048C3C65AED8FCDAD32EC0EA42D77E60BAA9E50F92FD548B168EC0D99050C62
0048C4D4644D7E706D44F945DF08A88AA8685935B718E4F8E9151F0B7D1C7EEF
0048C9EC6D3CE95A0495D07FEBC1589373881A331B0EF9DA83CC3D7760F739DD
0048CC1123E7AA658E49BB084E22E2145CC8671024B5266EC7131C573BCB583A
0048D36F470D5BB7CCC02CAAEFC7D87E7F0A110E9BC08D38CBE178279D21430E
0048DF696EA521F92D0F9C5F1F5F5265FF48E3430DD4E9C795DF15A40EF5F05A
0048E080CB6DAE1F22860C1008E4F746378E76FC92E1AE2491FAAB40A65485A8
0048E968D048E72C6D09483617D5497FC3CFEC201BF6BD7876D1856827519E9E
0048EE990D40B4E965190C4AA4149CD7739728ABFC2BCD0BB2D08C7DE2C15403
0048F24E1E370AE39116F169217D57FB23876911FFF90ACEFA0310205281CBF3
0048F309BCE4A0E255420B4CA68DF07B251D852C7644D344CB73C54A45BD90A7
0048F4CAA5FF8B37BF45C77B63D800C1AF49A8E9F6B996C25FF51714C47AD8D6
0048F646596180CB34B06F2A78563A64A8A2DB5D26B5F91D96FAD63490EC65F7
0048FA028954FD13AA2BF9CEDBA2DE26CB73F1973BD563C9D61FE617222D21E5
0048FF015D46ADF403D229E2C420AAA94E6BC587064B5B20441123931E689E1F
004909C8F833D0586546CBE836399B1BBE231EC4ED675E80DD89956398C91190
00490B62D1D495B9A9C31D32BF299865A38C54E0C9502F2A1F45E60A70142726
00490FD507706511D205E123FAB07C598DB44D588F8F359C3E7D862A40B0F36B
00491271DFCCB80A92428F1825381FA54BAF3B7CCDE44D3D743D272F6EC1EA4D
004917D3B4E7611CB8DAF73987E254916DC9FA9D983FC986880E5AEFF9FE9301
00491AB394C083D9548D30162C9391C429C7C1C553046EE8CAA8645D182EC6AD
00492B38BB2C592ED1AE2CA7CC91B937C9D07A30234ABFFFFFB7609CFD9E06E3
004937C431B4034A56E477582AE0F06DE91C31E208A8D6BFCD881EF521126C20
004938276C86590ED75F41A9AC04E12DBEA5DD534B639D22D8BBA18F92ABEF7A
00493F18BB5D31851D228D8DAFCB3E6CB508D6EBF1194AC123E09D115563879A
00494003BEBA67EF13058B0108599751EA764567F54CC506C776C926FF158E1D
004941867E22AF6C9140AE3E27A2CCB9E035831EB1F07572DB48F6361033BE8A
00494EE8AD397372A4F2734985C894E3AD4DD25ED8FE05AD3018B43C98873E6E
004957FC511FCC2962F1BE520856D3B42C492687E36BF39A405B8E291D6085ED
00495CBEF4326F527C81F8F7A3CEF2432C73AA5EDAAA9151F1B9060415D9A3BE
004962B8DCBA6FCF54BAFDE7E44A5218825FC171120275D8EBB1746AAF6C6D88
00496850AB9506BF898CC7D9A0F3EA5CA9E2AEA9A9EFD8D63E67CE1D60AE8410
004972413C6D9474D16029510AAD6B419DF45F4E8D82E2845880663F7F01198A
004978C8236FC278E4BEA59D40D5E91E517DFC3E0BB59FF929BE250E02F71DF4
004980DF573A6477853D1D3BB1D834E038A89CEC24517A0AC947AF5690E0D79B
0049848220CF346B10659F08D86158627DCDD7A05B5D59C6FAD321F733413242
004989BB4BC52183EB644A70E54267A2FFA5B7BA207F928E2926E5DD4B3190E5
004992CAD8642E4C0236EC61CECF4CBEF684DF3BD113AADDC6D200F3BF399304
004996703BCF671106CB0178F6DEDDA5371D361AA903032AE1D8A335FFA6E087
004998D91DF861D9C291A8A8D9EC80090219BD5A54805C926C7004BD3DC6C9BC
00499D99C0FF5FA5D6B4A61F23B01F70F2C0E4B29E2047B55B97634C10BCEB92
00499F993A1B3ED13F4D2B63D371CF50E827F36C0CAAA94B12EC1199E6B19E4D
0049A3C549E17BD5AD021E0CFEA30778381D8978278BBE7DACCAD99925E2D80E
0049A41CEC3192BA6B5E20BF13DC3F4CD8D0276E446221BE84F3643D95B8A357
0049A51A00C7D19378E7EFE1A7D950244C3A88F68E456A30F984BC0B84C93F51
0049B20CF5C8B80F980ECD6039A852DCD10555431E50A21F42F9E44B61784C55
0049B4A14BAAB2915ED44750EA95F565CFA68FA0BCEC61DF265D5C3D85A9D329
0049BC9EB156FBE28A5C6032DF8654292DBDEDE40BC3272150EA7879EEE40D2C
0049C38F397237546B0E51554E8B7535CF212CA04F9F3CAABD84201AE7C80B1E
0049C80409AF0E67CA38F9A8B2E486D9E0431AF74E5395201C9DDC3019B6B032
0049CB473DD1B77E5A705D795D43EA38A8B725374DB87D781087292229B73635
0049CDB77C88B16C36BC08F4A1B7CE682957F91A70B8DAF38B29AC92FEB82CFA
0049D01855F6E38D2E89D517BF648CCB3E409D5C593244113E997925B9F29D88
0049D1C4006EB0F148AEF2D34ABDF795F9F025B7C44FAA9BBDDF91B3FB276D6F
0049D273A550A4AA8DE217C3F2B0B819FB413371255004ABD82A2C14AB0A375F
0049DDCEFF167D7363191C885B4375567C1ED61B1B6D1526EE48229E00914DEB
0049E4B2D59D33E582FFF423E5EE5F13656C84B6B5DCBDF99926134452490856
0049E6235ADF9A59FA86B51FAFD1A6908A49C462A80F9D6B876C129526E9F739
0049E7302F4E7C91D62D02BD67F087C157306BFF96459173F9B27D7888D9A5E3
0049FC394E7EA50A2CE76F3085254E128F323D976F20515D2B89DB0B7E001F0D
0049FDEFE7AB4AAAC72A496EA04B10B68C2839AEE95AF04CB89FD2BFAD25F5F5
004A077E16525D0DA54315475E06DBA8402016DD76CF8E6686F16FCCBC6EE976
004A0951F7E37722F5128A645E248F2FC2DD024167A40EF6185528AF104D6DC9
004A1A364F0480A771AE53B1225B875FA2266655EDBAB6DF1F9FB2E7ACDB7FFB
004A1BA7FEA31F9134808E5876913B4F21BD8BED81697F26DFE482CCECE7FB85
004A251F0131643EB281EE119D331DC301B40AD0218AE62E1864C0C489AEA033
004A260D4BC700058C33E1EDC5371023B2AC64DFD1D20750BC9282085D9A5E7B
004A290E24300DA6B38717CA492B2D8B9950E17E5BFDC7A2B15774F391ED6905
004A29C6A4B55388308A38D3BDA326E4E4BD0A334E5582A82B995469F003708E
004A2E4D4D4B8EE1FC189DED925E8D011588D4CEC94E2BE0A7608EE80A0A7AFE
004A2FAD523C2CC36A775EA6F9B7BCB85F003C86DB8B7DAEC26D6B2AB9A4CAE6
004A3594831E4B62D16F68B1C918A68BEFE689522398767D64E425026F2CAAC1
004A37AA4158A36AF48A0D5F88CF1E6E6641EDB2FFA4EA5B68FB8640912D3923
004A3CC9E00C21FF2858EA9EED214A5CA00D8BA2B3A70CDC06E760D90919D8BB
004A41353C629D29FBB23B433C56B544FD5181699DDE3D7C2EAB408924831D60
004A4174E55E0B9749174251E7D0F125DEF6E7BA0ABF24E2931811B39CC0248F
004A427198846013E8CC3496F1E02709E20E05B25DAE6F8B8D5E1C18E9814DA6
004A43DEF328785BBB8790911827372A8DE0F54C97B5EB49EC98CA2A332C79BD
004A5B9A41697AFF76B389E8D0C6343E92EE4C983E53E0457FB7FC3559325E56
004A5BB8B1B45152C084F4B0E52387186FC94B6023CBE22C0A337DB1A5310E99
004A5DBB882F6727EF10389011E86F6B9BF423B0DA357A0ACDA401DAE283C08B
004A5EBB153DDFAF84A5201F56F682B7FF78551AC527FA0B5523505C6A536B84
004A60B9C0C18FC223595A0E0A9EF8B1635F41C39F87262DDFAACB6BA6183CDE
004A669545F83FD97888805998309325DFFBC83D1542CF9E43BBF6A037B1B748
004A66BE9DE2718962E3BABF8F75573F9F7D283AAF277FE252A9E3E997FE7D40
004A68FACC414A3C07012CC5944040FB820C1BEC7BD14B330D199CF3ECD85D78
004A6BD6FF02310C0C5A9A0C8E2DF9E382513573DF04B75396E95FA6E43FC46D
004A6C762B44D99F08726B5CD8A5468DF2ED75406D20A94C01F96CC18B101BA3
004A75AB00FC42D1BF06168CA584286CEA92F89483F1A60C0C5F5DD388CD0F47
004A75FA290CEB382AE73D4C5FF2A7D7F69ECB06B5A7BAFF231E5F1D42F1D50E
004A81C1B98FCB31BA6609DFF939F45DAB861F4D88790C9222AF1DC7705A62E4
004A865E3907B1CEFA9AC2464EE83FF13772F52FC540C66BD345D15730996C74
004A9C99FF30EB71FD6A6F82165ABCB633C7379031172C8EA30E3E97DE2BFFB3
004AA38AE12B520622FE05AF8C9C3C707B0DB8C1B44D240C805135CAA13C6626
004AA40C7A45E653774AC065194CA26803329E5178AC480F31AAA5C7D50A98D7
004AA68D7DE54C15D5D714641DBEFED3A2CD99EC60D51795319B607C93E87D3C
004AC0589BC5881E5FF7AC14C40D49C04AA99CBB3B5CF10FCCE6FEC0491D13D4
004AC173157C3D92E86557EC332789B3241BAD9C6AD05633082B0CCE1EC933F6
004AC3FF89C6D42656AB068BF69B9B50697C7137C638700AABA5EBEC1B8E5C26
004AC68CB6888DFF8E6D1F6C7CAE2ABF63560F32B5308CC4BD7CE822E4CB25B1
004AC761F46885D226B681DA2B78883E686B3DA9E8B1D3652014064731B2EAD2
004ACCC2EF003E44A3A53E96CD1BE7889127134E95FE0455978C1361C9EB833A
004ACF9D295AAE6049E4BD35155F4705B3259615582EB1FC5571578D4231DD61
004AD111CB66A821BA5EE2E2ABA7634BACD31CA391A7BD05F83B0694909E5A83
004AD40E90D4DBB661CBA20B98051E8A7F8B544F027AC0FBC13EA4520BB12875
004AD62C4EB08ED2E20B85B3253843EC56384F3F45B2EFA7A1B9CE26D067E694
004AD65D8646E0551183721DC5E26C1F58FDAD671896CFD2B193C106263E4A06
004AD7C0A45FF5A4EF1ABDFEAB12278B722C8519CDEE5F5889EF79EB1974F17C
004ADAAE4E3A37FCBF76667D3A4698BED4945C6398E0C42E36E183EACE3FA2A3
004AE1681FBF12D518D71388186C9CFE6B88CA37F538404A13516674F0528C19
004AE3F0F8178B300B3D1396BCE3AEA7905F8E57C4BDAE2E02FF24CB753EC293
004AE59F04EE125FE8C44281325476F187FC20B918361977239B75097085DFD5
004AE85AB2A6EC13F5A5113916DEE28DCA440729B3B48BE4F6ED4BDDBD2A5ECA
004AF2C78161A21A462FB4A25F6CD85F0F9480E5A83E2E25E9A71B6874B12019
004AF64A7DDF6DF2AC5443F8C0ACC01B78F9E234183D3A478D69EE28EEB16657
004AF826F1F7CCAEBB6C6B40C88BD609D0D63A72473DF9C4D345039798905F12
004AFAD7977774A12111D72D7645A9742E17D708094685F2C4DB602F4D8D4457
004B09FF521A363160843FC764B97C92F47D311C9EDFE25880E0FCA39F96B7E0
004B0A49715FD959D057E4A03DAC8EFAC7CABBEEA3BE00AF18DC4E0891ED3153
004B10AF2614FFF33E4512ACB8C42B456CC55D77FD01F59D5773630BB7F0B9CC
004B15CC5B3944CB35B5E3B43756BCECAB1CD7EB1161588851EB0C0B47E88BC0
004B175F0E724B253D6BD03F74B18ABA03E1EDA5B0428506428CBBEC2963ACBB
004B21613A6E22AC965B5A9799ECC6FD6AAB108B13DEA2EB24547A0D6E53777A
004B227E72686C4577A3B1FF62500F393DE561F23895ABDBF599CEDA80365C44
004B2ABB00B28765A966EB7F24B13F88154E4E797365D92EE238AA33D26AE9CC
004B34D42355F39F6E7C84FA3BDBF0F985C4F5972E53EC579AEDC87A51308B02
004B3782487F1D37181241676138998CD463C053617756D686D48FB99BBA5475
004B38409F56BEC8956C8A71AD8DA7FE15811AB0FD9C84BF5A44E7E75639E42B
004B3892B8EB1A30348C05BD9915C586E99B8706078C5F4698A438A799E47590
004B3CAB48D8021CB1E52FBA153D637FE019E31D89021917F04335136627D806
004B3CC8DB7FBB2A613778BB48B12030BDB2D057666E2632258AF901E0B2BCE3
004B4BEF1E23C594C820ABC5D6551994D34348553E99DA8D71DA702702E64BA6
004B545B22C314786794E453242259962C19BEA536D75B5F3F3A18F1D540F8C9
004B579999F491B8F4911E329C0F80D3CAE0F7F46C929E793DCFB192B2915D93
004B5AC3B27042EB376A5F0A7488FA6A629C7CDCC77E5ED3908AF2819F16E890
004B5B4C1BA8A7AE441E5B4E655C5B735ED944BC6B3241554BA9BCF19A276F8A
004B626BA56C0DAFB6390C8861D7CEE6AED03B2BD039511905B890ECA51E9F9C
004B74346440F7E017296807C58CE4ABBE13AB82499FA5A4E1CDC24C6F676270
004B7532C20AB786E4FCEE05BECE5E7CD1968C99CE87E3FA5A03E0B1FC10543E
004B7573815D28B03C6B301193055CE8EAA91E7729D209037A6E911BAB94F3FD
004B7A04DFED7BCBEEEFC330558D83D979DB22DB25A00808E25596850B6DD133
004B7C2A4280151283A955BF385463EFE88239CD12F760E0CAB4DF2797C89974
004B8C6BB05F3E121B6600BCB2AA62EF2D5AD580BA45CB5217F7F5786BEA9E14
004B98FD6709B208A8E05AF8511C0B73543634F835E7D04A8116948DD315F46B
004BA0B63C682F0014A17D8CA52830C4933B56C0D90898E7984C725B72047BCD
004BA7F9859CD81E34AE93EBB28C5694231355C0CB06BCBAF41BF2A43300B547
004BB2B5D8D04DBB78E255A7B4B07E3720D89A28B30A74F031824CFDD46CA4B2
004BC74A79FDF6711B28803075CF520EEB62EC20ADAA7EFD82034305FD131802
004BC8BF9BE36C1275B7352AA7BB4BD1DF809A36CE650B4596FD03B7BF3C9801
004BD428990416E59697ED45BEC30CFAEC63F1AA1C031661951855B9185E0B8C
004BD4EB4E2A1AA695AE5B24D8D5BE33AA7EC2EEBE5DB11FE911E7C42DC3D243
004BD513C83B2DD0287C035857D126DFDBF96F6F509BCE3EE767E9C122A4A5D6
004BD56751BED6E96AC85BBCCBBFE6FD0803E4FFC067BCAD394F63028DDBAABB
004BDEAF41F28FEF08E72FA3E90B07F78289ACC9F91C6489FA3049E969D6BE8E
004BE12A71F4D08A9F8A0193E24D43FE2D65EE7F6623A2B773CF3F383B6AB682
004BE279B25D6CFA1F8A20CB9C6B4F434AF8FF582FFF72D889944F20E091CADF
004BE593E67E1FC24322A6A32DF0C0F66A59D08FD691F63BA155C7986B58AAC3
004BE622616DF38E0D7DAC2DA66B595767CA39AF2F3111CB8E6A0746C5167CB8
004BE723263F45E8087A03FDF8AC3764E113BF660E2ACCECDEFAD3532B616AB7
004BE74583C9BDFDE085F9C32BE65C4EF15A7E50B4A69942C3F5DAA757776DE5
004BE7BBFC73434CC9F483EAA1DE467EDD3307F844A84A53A2CFD018E3775C5C
004BE972CFC3023BD0FDE03E7EFD9CABBA9D2155BCB9AB20CBCF171D6DB2413A
004BEA6B337430B7F4892B55E1C14D1A46EA56374CBF79361B0C9001C586A348
004BEDB2ED231BC3C0F061911E38A101DE7C52534895193D8D4F3283056EA0E4
004BF44D58F8AA15AFB9934BF613CC8B5402CF51D63059C7A60F1F2778F9C5BB
004BF5D58B1FFE1F8BD122E944A6FD0301F5B3BFD1C338BFD1BE78EF52ED5986
004BF861D229EF5EBDFF7AFEC038E1483ECD9F753BCBEF9AEF13635162226420
004BF9329A4172E986411AB50CF214EB80A1945933BCFA1AE06E7F8C5C7695BC
004BF9B940176455A5FB3300387673A3458AC3960483D1605B4142B06AEA955C
004BFDFC628A01D73C3C773EA637DCCE348B9E098F3A9C1BA809AF7BF14A77F8
004BFF62DF38C1A1F5EED414E4DF88BB6F6255DDA3452FBD189588E537E5974B
004C06B74C90B0EF90573938CC92AC738FA588FE3D48C38752CA6123263999B3
004C06DBE5BD7455E7991950AEA26B966D963C7F690A56417762C5501D408D6C
004C071FD5AFCAEA552E308FC2520E76BA877494390373BEE11D29543DDA0B2A
004C07C88C11F747EE431962B18AE6DC3404A10DD88A2416556ECA53D84BFC5D
004C1FF34BA9FA9738493226BDB91BC3DB1B857196E7B995782EC3EE8D53586C
004C20D8DC1DADCCBD8FCF00DEABD3A2C4C28575464083967432E69BFD3B392F
004C2125FCDB7064E4A39303C5787477DE2328C7DCFC89B0D2F6CD254CF3140B
004C2570EFEBD14544C5D4138BD086D2B48D5B2C95006EB875730CBFE2A36540
004C2A4510C4F760E59A3137EF2F8E74FAED4170D34A1BC30CDBB36FA5003134
004C330957B1EB24D6AFA8B0A89E8FECD1B7EA9B79C543CAACCFD1CB9C145DD0
004C35E9A1DA786C8EE1DD90159CC87276A9918A7382701F5D58CBEFB64D9EB1
004C3E2DB4F27993C43AD0EDE9C8F2F6F95A4C4CD254C9CDFA7CF0B370F5D932
004C478A99B4024D8122366C01DC3DAE685E05FD28F15279EAEBE70321B722B5
004C49B026E274B730CE13276E4E845338A7F18B8DEADE98D7643B064F471C99
004C4E163D22A87E2B56030F5A22A735AEEC693BECDB982863EBCA704EDA460A
004C53C632EE880D4E7AEECFCBA91CF9103FF3AA73AD48D23E77DA304B7C4D85
004C55B600138E123BACAFDA5797EB4C49EA8EEE90243281C64E8A1F28FB02ED
004C562BC37871B01CF1894AD7C30F412110D1B666B900A963B10A02481A3921
004C56D305009C4D1D100C39CFE518E503AE7DBC9D9B633A9F33DB1EF75F9B6C
004C6071BB8F62DE5850C62F89C44B575B3642C25A95CC5FBE8EAF3E3F230D64
004C6625F4BA3D86F0FE4BB68CBE7FD2F157513DD1B8C4BBD413B018C6563280
004C6BFEDB28EB302F71E8B15B21DF8CABAAC21B482F1FCDF95DBB23239A6FF3
004C6C9F5D4B7643FB649B4C60DE96CFEE1B20D84691D19574101C0CC71BE4D9
004C6F6FCC6181A1CF69D43F76917F0AB6BCE75F8009BA0C48CAE480DBFB386C
004C73298ACF80FDF03A5E716D33B48E6F227E8D9614BADFC0B43D201F47269F
004C7E0844FA416554D99C763D1CB93D6E329D3C92BCEE8EE3F873124495049A
004C7FCE40EAD9EF56EEC9E89B0E2249824A31F5BFF3D7CD6641352DA9F480D8
004C88B42B8D5992172A6BC4518F6D497F14D6723EDA15CB575F173A9FD0326D
004C8AB0CF37088660C8631468B790D9AB8BFA6D7D0306FFC466ED93F1847495
004C8AD1D231D5D9BE1464001228826858289F4C16C0EC17BDD9021BDB45F656
004C8E3F6C1E42CFDAB2A7E54014217B970CDD1B22C8B8961C39924D4EF9235C
004C90E3CD1DAB30F83F18D8B4C3F32B54E87AEED0D199A82697F63AD5F28B6C
004C98A915289DE30EF492E8DA8CBB2D82F9201FC2A35358467E84E2A626B5E4
004C98EF54EBDB74B5997F9ACAEE975FE1E59994818AE8497823C7357E9137E2
004C9A93F83DC7E37F1EBA32437F6080498B98661E5E1A28BF24F33D92C52A3B
004CA241C944537FA0CBFA3CA240B585203CED2EAF12D90F0D3AF5727288C315
004CA6570E51AB03E86ECF557DA2CFD24E80BFC657B4CF22F9D69F2B148234C2
004CAA2A0A4FFB65324336C826B7FC4886FB3943299C28E5CAE24A31C2FDD080
004CB15024C82DB86D63B1214E153E07F9FD863A1B03063213155013AE9CF9CC
004CBCB30D774248A9231B1262BF575A731AAD938CF365C2E1353ED93F981653
004CBF4AE1CD6A4F2BB75D1818EA7A680A656E940CDB786BC2DFEF4856ED9C3C
004CC654280323E9A890505CE2B8735EF27C50536937AC3F29D459BA54380D6A
004CD2F1918DD4866EBD28812EBD3A9BB67B8418EE0C8B966E42720B0EF88531
004CD8EBC0C0C74CE16EB44B876C8EC985B6A74EB30BE3D372E1D7D6B7BFBEB8
004CDA36D1E4162A3DB3B2F5379DEBDD45C2E044D76233C00994095627B41859
004CDD1E4255796ED0E561E5E392806DD2E594A06FEC402BED8C96D175453D73
004CE113EED9D8D384A967FC888053F18934ED3A9DC23D135A34A4C854F447A1
004CE817307A573812744A63EDAF7C89E309CDA66A4715C0ED73E5B245DA75C6
004CE8C0015C10D558F3E6AD2C0F490952FDC1A8BA8D34945B4AF819E78B78FC
004CE9BA2F6AFF7896E1B15D69EAC215AC909DE7C39070941679D21236270BBE
004CF669E61972BDDC317471296133A60F339C22E0928016019938F5C399DB0B
004CFE7D6A11E7A57A048D64E513836F3485C0BE20242EB542EEC23518B5B331
004CFFD0FBB61500D2D7A1AB06B697C66632F1AF51CBFF6A5BE51274383224E3
004D0C3EEF23C33F20CCCBCDAB2FA47800DF61F006D0CFF50B9E50C2BF4E9BA9
004D111DC35196268C2C60B81FB0C715CCE74AFDE1C30525B320EAC63288B7EC
004D1722EC41E338E70BA93308278BE6CC7EFBE058A75181DA6A404B6F3C5175
004D1DE0211A67EED04F8F5639FB86A5AB5D6AF7D42E203AA0BDF3E9D9964DB9
004D2ABB06DAC214E0A745DFAC67F36222497ADD4C37001C8411DCDB1EECE591
004D2C2D3500F39F2DC5C442ADF7DAA67DD3C4112BBB300A23FEBCF3C8F0A7B4
004D2CC7AC5B720A8475AE087271CCE06F026DF8A605092A84F3F30F2F71695F
004D32297F08D9BAA0635B553FE4B87E883413B47E5C61A204F3A9C47C454C65
004D339D88D61E18E3020D08B8D69D6F1D21D419E808CE731809CA61FF73A9F5
004D3CC223A39BBA2931BE6E15DCBC942F71B0C2CE079DD07A8A16708CBDCCCC
004D429E7A1B4174A2AA60540A2FD10461E0C2DE129669ADC8DEA43947D78C25
004D45AF47C23CDD979A96D147D4ACDC686F27CA3FFCFDCBFA78FF2490F3E0F5
004D47731D0D78F77463D869B63F4B061FE507BA0F1FD03BDA5A34FF68067194
004D497A1362FF856D41F02306997CE644BBF82E88AAAF475DE59671C6A0F13E
004D4F7391B0A8F5F9605F8408F00A23F3A3902553952470FD4E7FDF8AC951BB
004D50FF05441C65D3E0985A1DDB7F05EC2F18B6DF45F6065B78BA3D96B337FC
004D549C2AD98CF02B67A7E2A62E5E029523052FCA392F967BC57C7BE53AD1FF
004D5EEDDF269AE6D821D0A6BFE220BEB21E2E198EA3DF1E1BF6CDC4CE0EF0DC
004D628471FD89FD9D7C2D0C96667269FD09F77AC96BD54F012008D3DC31C74C
004D65F4B00F0C865870F554071A6DBE2779421C86595CFCDBE937967B0B57D7
004D6803D8587F2B65FC75F61B593019871B7E7CD9990EA9110CAD7DB1C091A5
004D69D4FA4E4B6209B170A32A23B85AC73D1F1C7ECA072DC0B2F6D43A6A153F
004D6C356BD6417A8A8DDDAF492F65DAE042C98EF33A9C4275E38E0A86477274
004D6D5060950291E341692550F64B17CC30D3C561872AE5744FE1475ADFC337
004D6D8117D568FC5AC355368AA027487112FFECB726190230535B2F5223B2FD
004D70B448E252FAEDB609BC7C54C3ACB1DF1D230C735A83FFC46010C679CF2F
004D814E7A2D0B85563F927AD5ECEB326BB7CB59AE3C0122BFC841E461FED686
004D8166579947EA1A065622CE37F413BD793E26C9D1FC5433F1D03874E4D7C2
004D81C40EA3E92813C21CEDA339FF45DEC360D9871B7A22C42F3D2C69E63B36
004D931CE755C7850BFA3527DCECC57C6ADFEA21B7987A4DD85ADB9505666774
004DA04C408C873D513816B5DC9BC4324F1F429B506771F8C8070C8C532EFDED
004DA2F27FD9E84D2EE4C74E9D4875F835C48DBB8C5A7FF159B91E6E577B6859
004DBFB4A1CD3B0A0BE2FA95BBD9AC3886A164C1E0A55421ABE46B7ACA3F45C3
004DBFCA7A5F0BBFA16909D64B3B983EA356613D087EEF7DEFDADC71063127C0
004DC346F578202D43A1D5BE7ED992CB4DD00821A58BAAD2004667C8E1B7AC1D
004DC59385EA6247FCE488D13C7C6EDD8B262163F40BE3B6493970FB759E0578
004DC723B7B1B9EFE68BF6FE13FFBE4AC1B8BBDC1E9D1BA1F786B22C469DD0A6
004DCB31A0676BD6E427BD1A0715C0C983BA8085C951D5391852FE28D6868697
004DD55E3085A67994E6E9C202F965CEE07A081CABC44A9DD7EB2DAF58F9BE19
004DD7AB77CEB6D2A52C4CA82C7CF8CA34A296DAA56F96D6C2493A651A92D5F0
004DE079A95E8BCB3F45FD3FBD18021D394DE85FF76034AF0C8839DDBB291DE5
004DE456158E923CD0F6BD0877B8469F5F8D19374FEDBC2F51F006E499183EA6
004DEBAC3AC18E25D0866F742A025B23575E2D7E52EE519A59B4B115FDF437EC
004DFA233CDF1BDD72D56A27C973DB8FB0614F19719BA90CE28BFEFC83397395
004DFCF3CC7013F30C8B1873E2CC510EB7119D08167572F087EB9CEBD26D823A
004DFDAAE27655094473962323274784F63B3CDA52B2A485721D97C762E5DF35
004DFEA0A83BB0249E1EB312CEAD33FE27E4ACF92F699191AB77D854F9D1B121
004E04111140323C1CC488F7E02B179D8ED4A0FBEDAE1FF1842A30E9F9EDAD78
004E064BE3E9479AE97238CB5D08F51DE0DE082332A11E8B402DA47DDA4E618A
004E08CE671F25B45F600CF15C0398F521F9885914FCD3DEE083EC23C82C4D1D
004E0AF68DDF8CDA1E84891C45F64523F01B988D13422F16A9A1E2C1BB912A47
004E0B3845281FD84559D2DD6C97629476A833BA8AE23461F683F09F6AD810E2
004E0B3B7AA28B1C0BC1B3AF4C27E05CC07B24C1CD85BFF050D4F0A5217F59B3
004E115A549DA0BAA7A20E7F2BAE3B4304C85DDBC6D80860EEF67DE763238F4F
004E13008359362B6B18D7B6D46A5D95064C5AFEDE8765C4A20DBCBD0481F7D4
004E13CF4BB8E73E2377131B429F0E808BBA881C564ACDE44658646C0A20EEA5
004E15B988D694CC7FAA6781D6B7BB72976EE71AB9BDC0FC8EAEE5ED47D2DAF4
004E169590EAEA7A46E830928630373D825EA2C2BA7D4DFDEC9FE8511C72312E
004E1724EB510009249D6F0AC8636AAD66D5329285E0D8736A67939DB5D7477E
004E216DF4D72D9618B6ED5496E3C56F4322F3C2A6B8DE48E58DC9284272AFEB
004E21FC091B726718668DCF9492EEAACBA01E56EB8D063B4B889A49B7F636E5
004E2FDB3D008F21E149B88E73AEEB14805759B6E4C6DABA40C764C5332A79D8
004E3557F49E3C60963D6710507F07F874AA6EF075DCACAA76946F8D23E7160E
004E355C12F55F8FF327B2B3F662EDEBE07B2D37424263DA74710C94584EBA72
004E370A0AF1A7AE4C566E002FBB53314F015D8352B2F83294FBFD58F2EC580D
004E378F033FAE975C1D4D887CA8227E100655499B307A411E1F0A42ACA3D205
004E384F11E09EB155C7DEAB2EBF1E71259FA0517F83376C0DA4B1D5AD4DA512
004E44C820A80A6E7AAA73A4FF65F3BED5BDBA71EA90D0DFD6B4B68A0241A156
004E4F07CDAAF2F18393FFE8AC8AE42046C169CD36F4B5EE6034C3DCC64179A4
004E4F11AD203C9100D875FB09D86B66AC173094BD1427CAC036F2B7839494AC
004E50DF80BA62520CAEDA72E19653227F7CD1EDE5B1815EED8025D707F2856D
004E5AB59438BDB59A95045B7D3EC6CFDA6BA89BD1EC748F33FE853064A481EB
004E6253EAE1A25640A8B5CDCD930B5E02A04381F53AB2B53C1F57CD1D736A40
004E6766A5E938835AE64F8219AA4E16671DA38F8989AF5A9C0A639092AFB94E
004E6CB9B08F8E00C1330FEED36255D2A6DF331FE4F671B99FDE8E99E20754DB
004E6CFDF149510A72D51EE7EA4CC2E57088C65A15C1932FC49DF9D9926983DB
004E6E657D95ADEDF81314D66970BE8DADD682572D1EA5D45EC440B5E20B41ED
004E6EB80105901D0BEC10AEC3108505169AE0E941FBA9CEE489F871DBC71B08
004E79D12E00F7F473EECB350EA1068711C77AD0AB6F79F48D99BF18F6F2CB24
004E79FB1FBF0461A1E0D0886791D790571FDD9FC8F20576E6589919EDBB0627
004E7B71EF75A1A1F3B0A506B314A81FEFFBD5E7CA222F68864F542CFEDBBDC7
004E7B91C3F29624C318930BFF48DA947B4CFEC41FC487032BD5B8A16DAA8C7D
004E7F6ED3103C8366A5C0F496AA20793C1BBB9E69E8C3CD3945A2F91B378406
004E823E511B8FC44DD793B3C3A0296034F360677A76BEC23D1F59AFC9362BC6
004E842741AAA564118D51C4B93CA6EA7F51457D6A72CE3999379EF25BBF9497
004E8CB1550777C9D345E84E51FC65E5B01C132FF93430FB0DA51923B019A7C7
004E99CEBAC1917844E42BB16280A7389D76CD7E1745FF81F4041451616EF6C8
004E9B2E07BBA475BCF5203FF85914DE579D28C176CB707796CE7AF83447F870
004EA1527099325C9896738DB74801B3A27B4C2F614AE65195323C61F5EC1338
004EA1B5A90051302903817F2936D896EA3AA31682F84D0B7451E43863C9F627
004EA30A96CF564C75BC506E28836C16FBC458837A946646235A3A64F887881A
004EAFA8F007BAEE78F6F8B832D2A9C0A10F128BA7AA54DA8C12E8EF80651657
004EB0A1D992ED9BD92F2F1B21B50FC08B156C78454ED90DB2814F1D9618B301
004EB1658C5E65EA95447E715A523B6CEEF50863A2177F5B58FB6E8EE2DA7F18
004EB6CA81299ED2AAFA0D8BCF286134296A344AF74409C37CBC9792B7CA0C19
004EC7A20B8F85B415E09E585FBDB70275ABAD5CA17B2F41FBEBD84B105AD50C
004ECBBC7CDC995777C6B34A1C9339C4845C1A0EA74451A5DFD623D183017D7E
004ECFCF46634568517CF32F06460D7226A0F07AFC9EA34D8721A49C22670F48
004ED96DC805F6148A68EB85A6E0F1CD46D1A93073EB48868CC2FE3A8E10017F
004ED97D60B86C4D66E7580EE850B1982D0B12C37EEED2CF8430AF923128635E
004EDD031B38E55B494C88621479F6A29CF5F4D495F802C95AFE908E9C9571BB
004EDFE46251878753F9082AE2B9B92A8ACF47BB97AA2A2A26281257CFC50835
004EE3798E3CBBE878349990E01DD4951179B2FBD7550E6067C43B8A83325A9E
004EE416C794EA1A7653FC9B85D6A4A2F82971454A1ECDD4D4E6BEAFFF99461D
004EE41DCCABFE22CA82CED73123FA859FEB528FDF099858AC14380B3948F6CC
004EE599AF2908E470015B175B76F9DF3EBB0C946D0C748978BE9FCFD0D6483F
004EE6C8F4E341A6F11F2C9A1AFF1D77BBAF5DA3CB5B5DA301C95490E460C197
004EEDF86C25C8915D4ED81EFE45C3C631F008459C066D021551351F5CC6F4FB
004EF1C42733DF5885B59FCE8E6F5A2C8689717153EF85E8A04C05E5E4E18097
004EF2C25FD325B5FF76E28DD44937845D71772988D89D34A1542BF6747C894E
004EF855134838367DEEDE2AFF86B5A2F8E7A04617FBFA17261BCEEA1A62E7D5
004F0A10A538A7DBC584B29D6E8BD0D9E31027BAFF8A1C39E66790E9A1ED3CFB
004F0B3544664827AADF5B2ED26A49EF9D250B4C6324929A66A1709A4C948B10
004F10A2B29AD056FE9DD9BFB7D38D715B7D6E3BE8E7D5D135D5F51352FBB676
004F1B22B1EE0D80DD9B731729B492D341C79BD73C329A96B252F5541270633A
004F1D0234DC4B95EB7A7023FBDB516B7D07B9E6ABB918DB736153790D62FD15
004F266DAC7CB5E82F6320B78B1CC0B3E636EB84BC4A80236F61A3DD9458CE40
004F3678FA31A0C72E3C69898F503AEFA5D1A108CDF04CF59A7A531AAA244D2F
004F36FF2CF1947CB92A17BA39ABFF181C188E2214B2A761CDF5F4DAF59FEA94
004F3FE9B6F1261CF1A2D13A3A137B70C07FEEECFBFF5D1B2F2603B4F483F4F0
004F422489969EF712C79EC3883AFBF1BD813802BD77289AF9FE2437466FB22E
004F459381B4007C7A81F857A088FAEDDA19AC0A3E94D918013FFD6FD505DD64
004F45FE02ED37AD214A3113B2AA0D6B01A05128CED17165614BE543772A5CF7
004F46C375376F92A71A881C2F7CD2CB5C94F9EFCB6308C8782CA12F5B4503B5
004F4B0176BB6692B6057A39C960D37AE76B93DA3B2A99928491CF94E6645606
004F4BC82D622F8DAFFD410489FF5AA09F17CE530A839F626BF990013AB95EA5
004F4E56CC24FA7473E64760AE985A31D51AEC4AEED7D5A9F4F71D71CE437DD4
004F4F62EC3C37FC6681B196269FA841DFD283EBB952AEFE3E292C189E084742
004F501120AE711EFBE13BA3BCDF79EEF524D42C901CF488F52555C10642A489
004F532CAA4E5F58017BCC5964DC479318A05D2292ADDE87B0463788894D9016
004F59D6A801A42C1EA65BEDE45C7EE8B64E6EB6DDB572104BECD39C765ACD00
004F62F58E2CE659E9800B0F4042015F61322E01DC283A94C99A3020404220CD
004F63DBFD4C725BA5720D3BCB8B13F116B3C427F8156F80468AD37A8E29A05B
004F6EC53A1A2EC8CD2443D1E127370D7E4824E46FA1DC99AB8F0203EF758274
004F7785F76F3F8894D214597326A3366725F76A6C860928EB785D15379D752B
004F78E276873BC3766F4D867FF82315E533758222A161C3C734F0EBDAE22EFE
004F7DC220A73D64C491307240CD1760C420C9C9DEB440024C2AB6AF8389D333
004F7FCCB7F0D0792A162ADC439E8940265E4006E9BF19E92ED6407D8C988282
004F8ADCB6E88B4298984F22D10CE2EF8FA896D23448E84842267DD48EB56C6B
004F93BF0B7553AD509D16F525565B49C23BD74DE4B93FCD8B7DF80F72AD5B27
004F94206A2B64256EAF25E090E4057164E66DF4C057F353A1AF32EC77C48D07
004F949F434A787FE27D8EACF292C6CE1AA124CA430BD563ECCA16D3FF431A21
004F9611CAE101F72898176A7E3E2674715D8D2F91B4CE33235C9E1F06DE00C2
004F9C2BC63881241CE3A71CA2FC62FDF77352CE8EB70B4AD8624EE5DCF09A6E
004F9EECE549831166844D26D2DC040A95677C89B5A401FD1AE485D2D5137F08
004FA02A606BE3139510ED2ED7DE72BD2A1637F9E5F89C675B20E5043039CB0B
004FA25EA84362A8DEFF93522992948E44A70CA556899C28A957F0B7B213CF25
004FA36702FA558299CCD2B59A26733579FA7B867CC5D3D20E34B8D809A36704
004FA73D63BBCC6474AF42CA6998D3C4F3D91217744348D56A5EC6A0DDC74E25
004FB30C4915B2C9FE57E7470597F934E73944B1B89B8D9602BF4662553BFE93
004FB7131D567D03770A474963245C47CE2178B1524967EF465963BB766A84F7
004FB7C93CDF236E12D26B9CF65AD04705B1E067593CD8FF074E96C1BAF40C4F
004FBE455FA7259293D8D2ED9C65AB964A77CC211243B44216762E08008A556F
004FC390D53C422B9E586D7D3A855884CE801C20A8AB3DC289C76671E13DDAFB
004FC7A5911AFF73FB7B006A158CA0E60E93EBDCF224482CBCECADBDFAC47D4C
004FD6761E9ADEB0E5D09C04FE954471FF34D99B682CB50D3BAA4B0438FCBDFC
004FD7AFBEE837949B8FCFA3C1CFA62A5834CD05601B2AB613901CF09BDBFBA6
004FDB426CDD03244D0AA837E487C3CE8930FDF39811369FFE6690D90E2EB552
004FDF2513C55CF0D15892E6BB0F13E0A56131FDEE9B728B56ECD6F34E306D91
004FE9EBBD4140221E9779D47B23A79CB62CE38437D2FEA867D7C9936911B7FF
004FED1EC86F4965A4C34A95431C5403F24D014F5C371CD6835BB6A64289F27B
004FED3EFBBE38A9FAC9E2E3C5EF99FF8FFC24D5DE1BD850F44EC6E82693E521
004FF464C032CE7921008CA431F1729D3B5317CE0FEBDF2B4259E94C2118320E
004FF7414F397AE18AC55C62442A956C3609B5155F1D5A0DC774F342A73CC56F
004FF778D748541CBAB43A165F18CE513D8B816A5BCEDC3256211EAE737AB760
004FF86BDDE812CFED8D961EB59720C9A7537EA29D5B40D88AE951E7FB692A1E
004FFA46C15B741930446FD6CDF1F3E9762FA858A3C2E7FCC3E56894C1FC168B
004FFABE65CC14E77277559667B2EC6AB86C87F87BD13E549E2DA67F8D1A0033
004FFB2639EFEDC0D2A8A0C954D8624D62807AE681F40A3B25A8FF0F9E00DA11
005006F14B8E0F67DC8FDFBA21BF0CB8BD8C55CC9A5BC7B8F89BFB8A76C4DBE2
00500B02B1A2CFCA28B18417C1731154BE5641A2074D249BEF0931844084E80B
0050183F4FE0726F18644EE7A8A138C0AA3284DB4138E5AAEE837F1049BA3481
00501985B276A23A2930D1250333B6A12EA7135CFA8C5B93EB5F0B33370FE434
00501A533AFA00E0AC89541052D6F6975B94F406B777B9290D4F5D8ACE7D8DC4
00501B9103AA0345B8A9B8987E279F09B55AE9C7D141AC955E789CD17A5A09ED
00501D8C8ACC3B39B24AE1AC381DAAE360817A5FE77F4719497C4A2A7B521CAE
00502080B3D612AF7A74076A215A6ABD3C577D5BF4CD99206927E4655AB66658
005027BAE6E80D681F42FF9834FD6CA991F097ED108DD035118A30AC1364B2CC
00502BED339BC5A92B48381775FB1E33B046F2D287C50B765564139011A55D29
00502CCEB991DA2FE947F7788126667167C91442CBBF335E352F5D7A4BFFCE7A
005034CE294027F2DA65CE4767F41CC899331CE99991C8ADD6B58C6646542A8F
005038043F3AAAB6730D075B6A6839BF99F4398433EFCC0C479BFFCB8D001200
005042CD1D93F72B996C37CAAF8C4EA906C37DC971E6D7B3372E2A00559C5E64
0050571B1C1E71429DB53AAD097F614615D54C92C4D27E61C8F39FCE07DE32FB
005062E85B11A2F92BBE48D3CA5A65181FC48CAD6840FBDAFC34F4B46ACA0189
0050666D25A944156C77606107E4B580FF167591C4EA851EDE098CDED019E1A9
0050769EED8FD03660EBC0D8C65F692B42607CCE2733D59CDF5E8AC5632C679B
005078D4C41268038738A6B4840FC319122D80CC38F479DD37DB5C39F9CEF514
00508A010F74112B07A32E2CFC148123A30ACD221DDF09FD3C395A06EF1CDDF5
00508C024CA7CFD5594D8C54C8C534F5F94A7B5A6621CE848CBF0DA7298BB4B5
00508C964B85757D05227A130D68F07EBC46040621D03E22AF7880EF7FFD8AFE
0050902BCE5760F4F1078D03BA0414812257C8CD511ED1BB73EF11CF5A1A1F0C
0050977F0689333EC57B6A29E0B2EC9FE42875C1ECED0646BC3466478C1725B2
0050A16F00837DDDA63B2964B1BB07322CBB00BA77A3D7D95FBE4A3B0C27071F
0050AFFFCA0F6D4B076B1CB519FF83B01C3C7260929F0CB2A3C25396F5680E63
0050B8AA1909B3E61507469A84889D09A2AAB1F0BD25F7654B2E419E30A84FF7
0050B9FC75C476961F1111DEA7ED151BAD887B0DA4FA569A2756CF41384A166C
0050BDA2499B92BA5B1A4D3CFE4CC504B713DA5A5725B32FBA3006D8AC09B23A
0050C5EB18B2CB2A8F60FB92B6DBFD713BA5F6D2A0A17235A6A6A92C913CE040
0050CA6D5C145E2ADA58371E82E8E9FF80D075874AC2CA240D077A7671A127F5
0050CC741205108831128071D937140BAFDA7CFCC3E62E8B3390F555D0F8E3F9
0050D1A3B52FEDF24471861E12DE04EC936A54E2523EB219E8CD58D7ADF5B715
0050DBB975298EEFD6D932989068F5DA2B237530D2039FC3E87ABA7F3559DCFB
0050DC8DBB936B41498BDA628ECD6F40EB511E6B760448E27B80B21A47C685CF
0050DD6EBF2EBB88FB0222357364A95D8C48E481A71D14008C0049A45005743F
0050E891C23A8B96F7861018576B9FEFEFC67623C5EF520F16CD1F6F7D031C66
0050F0658B2AE4A4125DB6C5675ABB2A1FFF0F505B17616685845A020ABF53A9
0050F2A2FB9E10B5C899D471A1A3972DE11E31F5A32923805122D8C7B32E9732
0050F8D6ECC200D10B56ADB433F4E09BA211C33CFA72A819092FF1C083588FB0
0050FD4619259C06424395581455E739B2AFA3C5525F6EC5FCD0B4D947A275EC
005100975FD322D4915673422E5276BCA5C36D18373776B0DF55E887CF9D7C39
00510218F03F684577A6D83019E41828964362193C47D758E41C7C10EB111514
005106755CFCB18808218055FE414159B4367137546469D4C1EB1981A4D93292
005109AE9EAA1BF72D9DC9AA80BEC69BA5FC86D96D34B52D62578781E53A9C3E
00510A256E812EB9EB727641F737C362AB1314AB8CF6DB0705D520718A57BF28
00510E21CCE581C1A58978C2EF531C6A9026DD1CB9D045148F137325B7F0C116
005116742D458D98A87ED967A5C65ADF853652641FCF37EB7B4B39A687EB920F
00511C4B6885AACEF8A198FE7D7F6D52A7C20DBAF00E7EC448AD7997333856D0
00512A0CB1C036D667622B16F6959FF7C4EA0633CF644B1EC24A6CB9A44CB0AB
00512B9EF395C8EB972BAD8AE0F1346FA52267A70B5D6057B3EB9EA49FC955DB
00512ECBDDB8141E4AD2A85ED2AF23E1980E949F346FD095042A1B9BF5B82818
0051305F68B8C40AFE214249D9E86C93BEEBB999804C0E0C31F1DC9CA72DCA3C
00513322A6E740053CB3CBFBF41C72A7E964AEE3D5FF93D6CCB125289D9A2158
00513664F9AD600B82B9B71D908C666059E1D468FC81DB474D7B603DB3AB7404
00513C0199B6F8DDF18F6B969B32EC2E337C5DBE631D43E73AD3624C12C63CE0
00513DC4B0C84D82CEA05427621BAB7D5717154DC77DBA82689CD92131A26638
00513FEC080E9126D31129E7F901D7D2A769F5476DC9F2093345BEFA56404414
00514D7C5DF9778BB953D948ED51B7CF374FCF76EE569CCB706D57700CD6FCAE
005155CC2EFD2FEB1E563F21CBBB5EF95C9B623515FD039B06C2CE174F77FF32
00515B8888ECF8B39D2A28F11F2515C0A3C5488A18C2595D7AC252DD364AF2E6
005165BCDDE5B4A79B82FEF30105225CFB81833A2216164B58D145C8DAE884D4
0051696EFAB811E7F639A3A9D465CCFA9CEF81AB7EBCC9C108A071707B6E3858
005171D3801BB197D8420832C14760FA8E6D83363A860B3611C78427D6BE8AD4
00517668C2A9E49715019E3795FCE58D82A45A914C38600A0BEBFAABD91BDE82
005177CA70AD52713F1FE2B5D91FC08DC1FF1F3C35FDF8EDF72851B1AC9BC89F
00517903B602858CB0F3A9A338CB19F9268C201A720C684193734AEB69B0C498
00517A103C449ACD95E4062FA24CDCA1DCD223617D32E823D359C557F66C0AC3
00518B6F2970A0FA079310DF6CF69CD71219AE3778B27F493C44439E6B244544
00518C5C128BD4846BDD201E36C62615FD89AA3F2684C2CA235897ADC2C940C8
00518E7D87AD35A32A8F423171A01097E59A50797BD34CF37B7B8B102EC3F880
00518F70FD37E06513C0ACFA6984693B3CC881654BC80E5826C2B7C8C49DA70F
00519F3D298072E4FC02FBDDD0EE2E86F0EFF2C883AA722CFE622E0BBB271B83
0051A63323A6937492CC43945D61FBFAD0A351BB1A05A907BD0427F6B55109DD
0051A6E250CF5961DF8AD603679480FB0B0394746B012C328788A39FD3445743
0051AC2F34A4DF22B7E39F8EC8A1CAFB16C497B0583606AB2D0A693F30DAA4E9
0051B8568D3F2A2462A92DD041BAF0451AD7E30414085F7683F3CB21E99A55A0
0051C0A3CB14902E44318C337FA69D0A0EE1F4E63740F8837CA34FDE4960A1EA
0051C2300813110946BFD957F9FA9E758020794D6A0D35A8CCF9747F6BEE6658
0051C405C5990326259F71620DD2484E7FD22B298B9F54B5790314200CD099EB
0051C4C85C7B20F61365AF4739F8134420AFE035B1A9BF341576BACA0BA1260A
0051C8B41620BB8B51398E8A4A0B8E9D3DEDFF40B3D34DCB260B411C03D861C7
0051C910B562D16E397025FEA418D54D6D7CB8F6EADFC16D6D5AF89DA96C1144
0051C98F4A23EF4E27C59071B9AA99F378FD88E49FEFE1A7B9BC96B4193A3741
0051C9BFC18CE8059F97E01F6AD183FAB59DF30CFF12C5539755A4119F3F5ABA
0051CA81B3B725E3CDCF41F6138731F961060E3484DC2547D2437D67AF3A8BD2
0051CCC2B07C9B7574482200C3B98771904ED401A7F63FB0DBA694DEFCA7901B
0051E15609FC604865EA22C9133559487D07760E4AC4ED2B339F718B8AA6BC6F
0051E197F29E9C75F91BC69D87A067EB3604170EFDF89ABCE149FB569777B43C
0051E2C65DD17905300A3A94E7DAFF1634428BA3FC0880C13B39971EAE0F9038
0051E37122D3588C81F897449E9BB4E87C2F555A2ABA4BEDF9FA5BB930A13A43
0051E693ED5D25FD5CD2049AAFC1A8D6ED99DB0C7E537A90FF46CCAD83ADA0DD
0051EBF8AC09AE469C707AC4F046AD9364DD16303B810918799F16C2B16A4DB0
0051F1633D0DADA85A30998225D7D9E0C6793BE0928EE9389F6271E96C4660C9
0051F283B1805AEDDD8BF0D276F50C5C80EF51796144C267DC892F0D2E576438
0051F44A2B4E5770FE483B945817FDC68522D065D8A59C0E63A78994CBF58399
0051FAE702C21861FCC7828F70B99DC843B64BCE998DDE6636C9DE692BE450D4
0051FF095C5EB7091BF4819595B3E7B7609142287EE8C20957A7F4D9CABDC1FA
005205E1547EDA9023518DB01DF54F7BEEA82C4629EDE3B8AAC479DB737CCE2B
0052093225ED3F03A78985DB513D3A4EFCF97D21D19E7C55F5B49375560EBA72
0052130ABE94BCA936D7F6DF4FB0C0CFDD3D327DC2BFB76C0603A854C0D0C3D6
0052218B062014D9464E156F3B643D3D2ED9ECCBBEB415F66F9D5902B17038B6
00522AF59515E34E80F29BA6670AD94D7588B8CFE2F6DDA040F956F239AA3F51
00522AFB016982BAC13FDB9BD626A191E41886B63D7A501E4608C8DF4F373CDB
00522B93FF5C26C54F1AFEF05FCCDAFC1EA6C23DCAE5808242B5D02A6B70E62B
00522CE0EDD07541102E992F6DCC4D3531AF25A91E0227D1FDE8B6A0CF0B75FF
00522FA355B09FE9F36D681CBD22A5A20E3DDEDB6846639820D8A14ED887DFE0
005230817F0F83B0238AD4734BB4B8C1222974FC3F87936545C56A55CC80B08E
0052310ABB669D5A9C521F507FBAD40DEDA1F7A1A0A5C661DB9BB32AE24E7BA0
005231B2454340B8F7666B21D66F24520816FDB61759E78200F3D39438C27306
005235B0E09FA0DAD7659E2BB1E27149C5206FBCF98D71EA93B7E2FB0EFC6EEA
005236217FD2EA96EDF6FA3CEC6CCDDA43DBB19DEC9D35BB9A9EB3EE2A5608BE
00523F7DE05B0DB89BAECAAD3C4039C42A3B35C08350CD3A142146A6E515D2A3
00523FCDFBE194FFA6C3BBB30852743BA3C1F83D35E430B5BC34165EE38EA465
0052401F955AB763ED5D11DB8250459F385258017664685D98525B3ECA50422C
005240C2162FF17AE6E6F81015C85D994FF1C96B4B0C20AE02446730509B8AD3
005241574330426ED481C834777E9C7AB991AF306AF4F4EBC9944F3E43C2EE36
005242A4F4E84B72DBF9F67A3B6FDF9F1249EA3C096DEB3626218232E1416803
005245B8C3B12179ACF21A497FE2E98AA0FEC6148732C2F3B0AFAAB97C6BF8CC
005246FC56F3602261F934C2CC310C146338A62B3D6ED4D55E880615E91C6414
00525701305A6C6F1BEAB85A5FCA33037E5439EFF25C70681442065E2753B0A7
005257EDA4CBD2EAF81009F4DA3A81CFF6A17A44D15697A97C87073DC08103D0
005258723BDD92FDF51246FE0E65382AA331A65895020815D1425BA14443323C
00525B41BB784F7EF36512E4B8A4A35424C1031B9F66573F2913CE08B93F3DFA
00525E23E45B396AB37791EBDE8ACAA33E120F9ECFA9A62ED4D317FFB27596DF
00526E7B54C1986F79E02E0CE22CD75AA6F55E640B2C344BEE0BB3F165AA1B10
00527254CB6C288B34A8F100E06CE103ADF100C06213B63440DACE50BAE0276C
00527DC9457878519675B19719B081E5641EC062FD08D497D01FDE9C0DA08C3E
00527EE30CE9FCAB799FD14EBFEF34BBFE820E2FFEE6D4DC64660A4304797BBB
00527FA412DCC538B082FD0A7739F4CE5F3B818D45D21AAFF8773A6EF1B44AA9
005285126C7D19E3EB60CC465B114D8313F6F85EA93AA277A78F3364E2F084FC
00528AF92B8CD1060F75CBE2F3DBC7CD1435E2CEBA11F0923F3CB79CA470C32D
00529058B99A573990F8B7CC5F44091B10A7747713DFC32F23FD2F4172CCA598
00529AE8A8BC62D5DB00160B5BFD70A390033F3D579344BFA20ACDD0730D96F8
00529C5E6C08A267AE29B121477930168E3CB3EFD4636AD91A2D0338C71ADEB9
0052A334E7D6C735173FFEDFC0F624B7684928F1E3EEA2A594EA7D46646322B6
0052AB65369344B63D61AE71D9F2B1C6CC354E0C067AA780FE3CB9AAD3DF1BEC
0052AEBC5BD199621675E925652E7BDEC7FCB4A251944F9AC357A6E2A3AB2852
0052B1687772BCAFEAA958986C7DC2C6FF48E4D9A994E476C74DB4A7A3862AA0
0052B571A42EE46C2236E0C781AA12C4D0C1DE8790CC5731B79F53F8B8B4031B
0052C3775D3D889993F0FC9DF4C255A8A7B37646BD2C9ED60EADD338513C2AE8
0052C8CD741DBAE6DDA4FD4E3CD18CD6C8B2B7747473B0C738783B2BED07C43F
0052CF7F8851F8A3D24C1EBBF6023B7BDD635D56317C83614B298699DB2DFAAA
0052CFEED1380824896AAD51AABD43CC4D00DB603F06689B7063F0478D75CFBA
0052D1DA3B91614CBCAAFDAB5D270C11A76E881F09C02C6B27E4F3FED83D1F43
0052D4CA6B00CCA2DDC950730121A99D15D721161EA04975EF74D70603B9159F
0052E30331E15B163C231EB61627465AC3A12582012C2F10578AC799E0097111
0052EA255AAC1B24B6BC2BC55691EB09450C0C823725283BA58F08AED78EFEC0
0052EEF0DE770C851BF20606C07F51E8D68C82AB5375792CDC47FD9D7B370E46
0052F92D1AD13C36E382119B17345A1D7DFDB9A72E20AC0B218B169720EFFB29
00530291E8813A323B4FBE30EAEED711D5BE2636B385C47DE362405114C25681
00530CF6ED871F1C6F4A7FE370A9CD2066A551671252C27CFCCB83D8FEC9162A
00530D96ED9A8B3A67A0E21150373B63E560C253B0452AE1B56695A22DA75CC3
0053136B1EC0272D49AD48BC681ADC1826780EA4DF4A267C636354552C0C2E96
005315851265B55E8B3B8A6672ACF2E8B30FECACB3F80BB4072C6AA3F5238913
005317F0F4FCBD1FD45AC4267337A578440F9435781A1FAD3074AFA6B49AE552
0053203977BD365E131F6B0494A19C7DF15B18A6EA62929ABEBCE7354145BC6A
0053262566BF1CAA8C83149FD6A49C2623C38BDA253FCD8E68269C8E0A270EDE
005328ECEF29B005697FAD4FD5FA2CA5DF077C4F94DD0E7420567D37CACE5B72
0053299AA0FE1C43467ED96C602AE57D0A8CC4E1596876D615688308A77449B6
00532B36BCBECDA2090908E413ABD4D81BCB4C3B256E6311B592FDFA7AA1FC68
00532B87359D22D9962436B899CC976BC53DF8D8C499C2AB4A7FE08FFA55C123
00533A4E19CC01625832F1A918D9E0D79951E047D438FE66D67EA5A1677580B0
00533B2EBB863730B99B8DE587614DF564229F5ADA24967C3150CDF07622E895
00533D78C5F74BB2CDFBFB81416635415FC117A4F56C94CE2F871B33E6885578
005341FFB6E0A581048FB35ECFD6695A8DA228F1F1463CC90BDEB701FB2F0DE3
00534D3968D24C77DE3F9C106ECF4EF014F1EFE082CF1E9EED9DD80C22BE1DC6
0053532D88C531F60D82F8803CDC35371751CB2CAC940C4878E3E0E742CF9C25
0053560F7B5826BD0A833634A33348E2639909CA8A29106EF0FAA3F2FB3A9B89
005356F05B7B761E6CB144442573EA524552A95534359BCF55459665D5A98523
005360569683E93328AF4A1091B4B5BFC789AEC7908470D3E15573B0D894A45F
005360B433A7D945DF27B953AC4DAC486F070D38FAB08685AAD8AA64575A9D43
005364C405326CC561DF4BEE0B980AF5A6995BCAACEE2726096F907AD0302291
0053717DA4273DD75EB490F85CBA1EEDF953F8CBE4BADF7A422D3F1BF1908278
00537B2C43833BE698EC516361E6B728CF7B9F1901E351C8C19167037E49B53C
00539434FC06659706F5D7B0345464066196E1C8CDDA6CE19810C883C52A4186
00539B9FFE7C41B2E7878A6FED31FF90A300C719937F05BEDB7E253F5FD048FA
00539C799F95450CC6FA08470AB4F718B5E541314E24A05FC28FC857827A282F
0053A29717A0492CC6C683584E816BFDBE823056A84D63641588609BCE1FAA20
0053A415818810F9AE3799FC811F3A660523F34C02834F4C509BF9E5C2156361
0053ACC6DC9B2EFF38F6E08A0821DD665F02640A850F3B28C3C3278002332BA7
0053ACF5168AEADE751C62F6C64BF22E204D22BB18475F012EF332B6D54A6878
0053BE8DA4E4A31221367D6F4289D7A21ABA396FD50FC8F9769BE74C734CDB4C
0053C04DAB356A51561991AA8938D6C979CBA89FCD07EC882DC364871F23749B
0053C8A7DBF6FD77B206E29414A259612A375B8DBB560367116142EFF5E73BEB
0053C99DDAC5D1C6A1D5BDE5451BB1972FAECE60CB41B3C171B4C87D446C8403
0053CC23ECD5673450E5CC21D7E938E407B0F9482BCABFCB58335098D15487ED
0053D0767F8A19B49BAED10C38542E89E9DC6C0F2E118D3751904A92E284D595
0053D90130ED18C01EB7C9EC867DF4478C7BF7A506EE9BAD55BE87ED8BDD7CD0
0053E15F83E5DFD0CF2BA14ABEAF07A4F93276AC4D545544457B829AF7AC8463
0053E3C5E5A8A2332D18087254620BE0F586977E0ECC28BB5D8801A0DE397DA3
0053E47D8B4E27F0F69657AC2B8C0C5D8459DA7CD96E6535F8E39CFDD13399DE
0053E723C4CB1AFBEB977053E984FB4EB1F12AE463BA042C40CE04C8584D3E3E
0053E7D88D9AEF75BA57A6203D92618D3C4CA5CBF363AAD2143D71F485B54A4B
0053EF6FDBDA65B1004FC423926EB374D7719AAB4CD53FB216CFB34F906CE8F3
0053FBAF319D4696F125BA75FC54C51B66ECED18969B817C6A0CC171B71355F9
00540719EA1D34B2DA503370EE868CB9F849017C46931AD3EF9A2E400F45BC1E
00540A6DE588C77C0D9FD3DD8B25D11A142FC5B8C5E83AC8A6C430C229C52E07
00540D0665D1FF356372EFD7AFF8CFAC498B0344F5FC89B5191C78275F6E3EEB
00540FF70262CBD5BDE67A34DB1D5B9E99E5CCAE592FC58AF48666DC51B4EC2F
0054175F1C58C2B732734F1FA4EC3FB67194E8D7A79DFED5079511EA261E7E2C
0054238E3CBEE49D198C93CDA2C5C0D323A6E3D19FB7F8DD1ECB042DF21B9871
005423F0E39762D01E8F013BA98C172D48E18F2DC661043554B6857883905AF5
0054258FCB548BCCBD25F87FAF6E80B7D033F18E8380730FBB21E9F3D4B9EE41
00543094B16A92BDF6F58C702D72FABC04AD7906BBB20368747D3E2CC56D4DD8
005433ECB04F7BDEF8A767A977ED374B78C50E329C7F969C1D41A41E305F9C08
00543718949E5D58AB23D018D78D7140B03FA15E072A6CD1CC95D1EA620138EF
00543740D6C3675D5A8D669D833111652DD347C42011022529C928FFA2EC541F
00543CC6221D5B972AB6B0E5605493028ECB71CAD6A7F7190E8375B6ECD7D099
0054406623A951928DD7A34EB793FFFB78E62B8967C1A0956853E420100A6DF2
00544652098996B38930FD604F732BC30B375D787055D06B6F53182E9B1B2FFD
00544C3632FB977F500B589BBDBD3FB0C7536AAB81BF8464FB37209B040B0DAF
005459410B24BDB9649F41F35C3C478864BC5FC24A41F6593669CA2A78E268BF
00545A6B7DA82B2FCC397BD40A9019B3CF04CDF0B647FEFD8653347373CFEA55
005464F33BD11B4A187DE4ED45433984972B9B5FE1C7896211F2BE3C64A5F7C0
005468E8BCD85B29AD3E5170CA6427CA25C7F5B4A964EF45B26D6D49AF28E8D6
00546B0B38AD55390EFD4F08352C28A4857C44C1FE3F091947DB3A375C6D1345
00546CAF19C30C30CD176D619B6EDBBF770CE430B449848EDE436A897F9A360E
00546CDE7CC28076259D01D7B6E8E71585BCC2E1CAF99CC6A83BEA716E82F1DD
00546D4B77CDAD2F06C5486B03363CD55E7E7FEBB07ED3DF6F963D3B5290760F
00547220B6F6B61CC45854C090C7FCB2851F25DAB3A1C9C82D3F317019BEF774
00547499252B5A22497107DDB35DA153F37BD21AC43A0902A55D6E3AA15D2794
0054841A85480D98C03D483B769D79855837C3ECD1E239BB2C17F18B72C0DE83
00548D9EFE83AB43FCA389161FA35A7B016913E1D4163AA99544DA754BC5FBA1
005490CF6733057D558DA878770E9A053F84A06DA626C299A7D48675A09C0B84
00549138D96C5D1FC96DEF3C587827011E37241AC075105DD3527ADE12EBD73C
00549977701BA443963A7B27FAD47F456C51CAA93FA0714D5C67F771AE7FDAB2
0054A2E2E3B2F0097ACFFC243D1A983F5A3D48438E79A44E84684764E03FFCA2
0054AF020A2656B0892BFB6AB4DF4974A1BFAA26AC35DED45EEB6E8CE95D0713
0054BC77BEB20632B4E58E3ECC0FEE76EA59074F8B116138C7A2044571D63A4C
0054BD9B4410BB8DA561C70D7F9AC3976E04D4EF6A95F4BCF962C9A0A1E26697
0054BF1BF33D344BCB5FBC9063EAAB0A62ED1883132B705FC8D6FC0F448E32FA
0054C032C5F9966F0A9C9217E5CA760B8F45EA4FA5B53A098B390CCC485D8B2B
0054C06288A24C3180ED9253381D69C7E246B99267F4F364461E4D6F551C7062
0054C22EC9FB6D8CC2383E6CDE890CB296A4E5D7AB8B2C71B94EC6F104EF23B2
0054CF9D86483C6EBB6F1869D662175DF122648DB54138F0773F25C4D2F9B747
0054DB86D8EC019FBEBABF90AD40088414A4A9908FF47C88A666BADBBE349D62
0054DBB75F8AC971165B675D1E751717CEEA729099BF5CEC438AA54456AC8D01
0054DC011F92DFD6DC6A52B39FC40A66C355793FD38A86752DAF25C80893B58D
0054DFC68D35C418CF984084461F8F14830C29E9A245CED4671E0868DA89DE58
0054E487BF8A390F37173C0DA4DB1CB2480391140C482B156F146BCF2751D39D
0054E7EDDC3E97219766AF8FA300F828ECF8EBBCD1C8E1CBD09E5E56801CDCC3
0054F76BFBCECAEEFDE7B3919132E6BBB708EA3905F203BA0795704C9FE3E506
0055002554262EC537D6CAA90357B1F690257418A137F5119275E281FDAF4717
005502A3D10CD69B919210015A220BCC92378AFD8532509FBC78CA391B5C7A1C
0055030EF9B6CB4ED9618844C36908FE77139F44F17EDC22B75554D12D7CD35A
005504E9415E176175BE377738147DF9F4829F50D7CB9DED6A73DA5D4302EDC1
0055089825D80E4F62044EC5E7178EDE999313146565A09F6F9F998BA4DBBBFA
00550BD55F31279267D3E8B768F97576A672097C98523D231B0AC3BED5BD58D5
0055148D027EF29A5E6188F6F927FD346FB1AA5BA876F3858C97964E6B8794E4
005515B0ECE1A8B26F1CB73CED8D9EC76C388DD38CD331BD7A297B4BA00343C8
00552004BFEF7D6B8790B86D0E12D7B9A55CDDE7EB2393767EE286F55EA0F386
00552091274CC00B17820D561A8022FB8E237A3BAD5F3F33B90235578900B234
005527E988C7BF7F6F4082606048D3475A0084EA0666068DA3311F71FBC4AA02
0055285BE8A3F957D60A1B0261CD77EBC6673E824AD0D758AF2AB80BC69474C1
00552C96112010DF04CA3D5CD63BDD78D451AF6A01A21CEDD20197B975703B1B
00552DDAE8A2F346C0F2C131A31BAEB16D45226FCB9438D56F53D670CBA74C2E
005536C5798356E5731742D9310A66E53A81532C1E4140D8D3CC090C6E126314
005541EE9869B9641F65EB1E50E4728484C44B0FE53AABED2D8129E91B0CFDEE
00554CDC9B5F52A7890ADA0B2A02B2362AC59C8E9CA4DAA583D5C6D2ABEAD257
0055553F77CF8CB8F938E8571CC91026BCD933A74CCE4AF473A9F93739855DEA
00555EBAE4A0E32A34E08BAED1D327146956F2B405308DA4D444EC63CF4232CF
005561D2A2007B6452565C649BE215BA78F5C23AA318B4FD47F54D40B742C506
0055627AFEB83E0F4D9A64E4EF41D0F9BADFC7D289655D715B5F383DDD37E18A
005562A62F30AC50819A60B4B2A5C1BA57A1F645D70A4E390A12F377328910E7
0055643AB5460D28E97C15CB04F32639995FE486F79E58ECCC3F2E7432B738CB
00556C3D29F5DAF75C358CE3D384EF9066D4BC3CBFECF9A8A80A67D90863F59D
005571377D9E69DC300329338A307D790E16C7A2E3F7D5D43CD462998AD40B9A
005579EE419097F8448657CE871E3E02D37CDE70F6A17B78BB984D0F3EEDB4CE
00557F2F37A3F4C96B427669A107B93EDB3E127F6B1358C14C1F145E5D7F5F56
00558AD733366E78C4B862B38E1B9A052CE1A0A0AA48E42DD457A4FEA1BB4955
00558E428D047D53019EA105B9EF9D349ED6E0D6A05C9CA47B7286812464660B
00559D563A4180D65BC7895021214D82AF3AC700C6420D68E1760477F3B47C8A
00559EE0C5F820BD1D0F31A2063068BD12CCD8F3F83B9247B1E5B1C3B7A062BD
0055A41926DA3C36D2F0807BCBADE85F40D1C51C4713237517C6976C0E93A9EE
0055A618AB5F4963654647F43CBC6D5F07C66BD20A738B503A1AF23CB26A51B9
0055BFA6DBADC7C3C2ED0ED865E85827117E72D49B20945E6901960B391C6F6F
0055C5232484F083A9C215A8CCC162E54DEB8E6C2D61201C252C0589DF29465D
0055C7F93132EDDC17B20FFC43FBED5CECD8DBA997A4775E88DC47BBD3F047A8
0055C89F5630ACA340F6C54E84986396B2B09540A203A7A54F7B6EDDAFC63C9C
0055D141F0A2CF5F76A22D0A43BF7FE2680B50833DF2EE87B1C4F50EF59BF056
0055D2C0E5FA5FA390E23003CE177FAA189D2A5ACE846E087E19DC5EBBEBE0FE
0055D2CF821C6A0A54F04D3FB1DFE615DF20E150C85E7112CCDC2B2651912D63
0055D66AA3E709BE562393959B8385757706FE0D8943118E4475B1BFEF09F7F1
0055DDE765F31DE0EB9B89EDDF9FCF4F5D61300C8069C0A8931313B2CEBDAA7F
0055E19C362D358E18A8FB742DEADDCDEE4255387819F78F4192AC32B8A6487F
0055E3C19C828907CC38B25A2D0B5076FED8E4254C51EB1AEFD04AC8A154083B
0055E6F81F9C5088CDCC31DF1EC0A565E42DD14BFFB26FA343EDD581C716C6BF
0055EB92539EE08F1058945C8D274DF7F90B1207071961EA95BCE0E7DFAD0E7F
0055F4BB27137E4DF9E734FF20779172BF0B365B93EDE68CD22E51B821094043
0055F590F0378B8F52D1D12E8957C11B561C58956ABAA49FCABA65822E42D648
0055F60748AF22D5801BD0D97B4E10202B921B6234D75810996AE5BC7EF2C858
0055FCEC52384779AC08BC50D86C13EF8031A5C16239517480FBA1081141D5B9
0055FD6DB040A84D31623AFFED905004198D6824509D884A7E849F22C1EB1F95
00560328F24035DC0949845CC774CD699B1E64AFBAE348EA736FA575079387E5
00560EF6CA6EABA48B3D2392226C3801617AE8011A5AFE3BED2413FE1B62276B
00561098A94EAEF8B391309F5BCDEF42707DDBC44E088427481506A0C30104F8
005613FC06DEA3674EE0F7ED4B4043196EED785D5B668C26088F344F0594B4ED
00561689E33AC809C23CDBD31AE748245DC2AC63CD9C34F83A0B364A53B17D94
00563204EE16AD49D65DDD9FE1DB0FEA3BACFD715C14B815D5DABE884812F794
005639153192CAAAAF65C971F0659E2F4C95710D035818461F2938F80ADCB336
00563EEE60752FAFEEFA7F440C7A4CC70FFB114CDB8B0022403AAA6F2FE67A33
0056427FA6F504A5984249537BD3C9499B74B8869E974275082F07142419F8EB
005645F7058D35D900C4A462C46AF23FE7557139D0CEEB784902861A0D81B7C2
005646A1FDA7FC046D3C63406097381E5BBB709E89A76DB9F3461A86F11841C9
005648D73E90B5172FF5DCF769B369B210D9D244AA480E5A9B1315DC6850BA7A
00564ACC14962B55037811305A5CBEA22193199122BE1E5F20C70EB19E513EAC
00564C8F7EE8F50A2C4A9AE44D8D56E1220F813764BFA60402A67C9C494C7931
00564F10B38B2964BC4DA8324A3730B586BC375564B0457C686030237C115B12
00564F21D22C13A076E3CAB223FBA4A084FED03E5B6787DD0A636E82788DF6BB
005655891F74336DB0075602C16995DB327A2C0FEF4CF3EAAA3BBBDA734E389F
00565AAD7723689E4764BB0E0D28A43E82FFDEC52C9D081D984E76E7F8FDF53A
00565AF56233A623ABB9DA748634863A6EE00D250E3F1259A924BF6B1D391245
00565F500E982B9D99519ECDBCA4AAFD353E44D8CF99BF20FC022017D020EC6E
0056619E59930319886FDBED8D114C3E1FA5FDC8C21FCB90C9E8F64E53E112E3
005665436559C258306FDCEDE96A2E2F848FD650C721E26B0470CE85FDF7A3FE
0056680B4591501CA7889936247A4DDE978601BD986F6283585C09F49D23EBF2
00566DEDA318C17715A197155EF5F59869A5D2328A0863885BAD386F4E795581
00566F8CC3A0BEB034407D9A0C1E952FE5207C5C03F01EF502691ACBAD04A9C2
00567752C34DD2BF29A4A6555D312BC0EA03041B3B3AC660F03659456303D4A3
00567DFEF24CCAC4363D74656CE868950A4A8AC128D1524F5DA1BFF4BB247412
00568F051EBB6B3578555A5348CA4676B5551BCC5A747B869D68FE23364467A3
0056960F621652F65D32E2B8047CF838C70E3C0E015D99CBDF739C17E5789E4D
0056992CF537B41A858CA5D5AFEF26C2DE701EAA0CF123DDE1836E07F021E972
00569FA95878322A9858373D64164AE467200DF407B510150D0DD8A3573510EA
0056A30B764AAC2B1B9975A4B667315BB91E935C86CB80EEC3A0601DADDF8290
0056A637C87907073C50FE4C2D96C09651297C8BB601F1BFA36782FA27828049
0056A713062FBACC5260014CD0F5311EA950C7DFD9C711514A5626657CCE7AFC
0056A796C0AAFE002FF7E41917B89D53C19BD51D1E0EF4F110B2F5B39B8BC0EC
0056AF7545BEAC0E8E78BFB65C4B706939BB720EE18B77B2691E1FC84E3A29C6
0056B17D02DD52289D0DF5C492D3124B2B92667DE07CE7F9572C2872CB4D4F7B
0056B6D3547C936E461567C05BA4DA79C9834CF5E1BC24BA14B141594C289054
0056B923197CAC2DFC737320AE041AB6F0F581AE04AD3379EFF518B4D0BE3DD9
0056BDC3219FA2F0561BC8987D0060FC2FA1730CF2B0F9A851561C02408CB26C
0056CDD6CD6F5AB0DADC7E2C219C5B338C448F58CC9DA1227A3BD05CDE3C0914
0056CDE737B8C111DF6150C7F31BB56506C285DD914CD7CF2681A00D5A453C87
0056CF3F99A06E544C8CD6FBC95F39EB0DFBFE3D2E8577BBA2FD3ABE0281C8FF
0056D03531C1CF814B98524356050DF362138E384712EFD3DE2E5CDC31AF505F
0056D0E2CE75127C67A6D53728E0DF1183EAEBD48435B24A099C97B776CD223A
0056D520F1D56AC9D1EC4BE30B6D19F0567E7C52FABE3E5AD8AE8D7CD073B8CC
0056DCFB0BFBB34BB3F81FBFE554FCD011CAC19AED3702DF64B6681C33749BBE
0056E4B88348A695CCEB2849297E8FE48033345898742A44B9161A8DB69B3C54
0056E5E7385C6D76F0DE3B023A382C655A466EFE29EF4816BDBA888007A62DA6
0056E792AABCBD123C6BE61093E32E76C00425F51B725EAD0BBE15188C1F191B
0056E86D33E3C3EA41630CEB708EA7FFF8EA1EA8D691A511231D8CB0B6B90FFB
0056E8B460C72F6B0261155DE65140866D19BE949A3A8A35A6040072E483F9C6
0056EE9AACE87F9382B4104DC3C02B0C09B1976C2AB7752D10EA6C962AFF3B18
0056F2D115684DE56E7380B914ADBFD8CE7AB303B57A2858981F88D3AF307D9C
0056F359AB9147A9B6FA230AD5377EA9721F7478C5E146F96BEB9018FAA7E8F8
0056F4E60C291FCF5C2B8610F23E0F1518B2AB5BA098A28FE6367F4E75513741
0056F5BD437A8D230B01EDFB898D90BC4D4258F6D6847F305E0D554F5BC50ABD
0056F6B67C9F78D2FA268089E0E7A11E8F5A1867982247B3B5DA46C77DB8ECF5
0056F919CA2D61636CAE6CC83D97F296D440E83840AF454778B11EFC98BF77D3
0056F97CC1DF82AF3FBBB9AB92D6988FACC25BEBA508E49707A931AEF5F52AF7
00570028FB43BED8727B0FB3A5CD3FB30CED2C6BA2160D0599EAA16EDF0BE73F
00570175DAB82B81680F59065A6D164378CC8996DC88875CECBB98A8AF27B2EC
00570BCC559DD2E73FC0AF76A50897618E57CD7C1AB81D4D562D58A67EE2B739
0057165213022BC0B6847C226CEEE76AD106FA75E112FF37EC1A3F6D05143A86
005716A754FF90A94217F25181F288BCC33F2CCBE2D367074EE419043647E046
00571C205E5D531E57BE9F1C6571805D9345E75D442FB27D84DE297139DE02F1
005722309A82F9D6B18F231F9D8BDAA609A0F80B4ACC9544C9D22720FDDF9313
00572564BF3C42511226CD19F25BEF0546086122C673AD15A12D7487C39F4F13
00572C93C81C4700642BFCF10AD689A39EB8106A0715B323E3ED71C5D7434DC5
0057374C3CD8BF45C65BDD880DBE2204C22A9C2ABDFF7C056001F78AB99E3A6A
00573CE9D83479CC8C27B3D3C1312108BBF35427953BA9226D62B24994E97211
00573D8C5374A3660BD04DA22319732E8ABF072FFEE42F0AEA4F3D9EF846CFA9
00573EB4DC85825BC4DC49458EAB57A13962927C279030FA7B5577CF99FB081D
00573EF49B6901482ED8B5FCDC7F84DE4E42E5057B5C55658823E3EF3A22EF6A
00573F9483054EAAFA80BF314961331AED51136805C39CC2484A3127EBE8C34D
005745D92CDF811032E543A00C377C56FACCE632C7EF50424AAFF8A659D77AEF
00575161F5B424900270D9B3BB819C0806F6E9CDD28C4C3BCF1306116E017D00
005752BB55F05991E926628075C537B3412793120E02A57393A16822F29EB9A0
005752F2724CDB1F7DCAC25C045607068F519418EC78484CDC4A45884D44E8A7
005753922D1F54238770A191A63AEDE38A59577B82C3825DB51D0290DD5EA720
005753AB348653EDDBBE7D2990206334D2F3DD8A9B65403CEAAFA1F77AEB5EBE
00575A2D2BC0DEE051D1DF6F723357DADEFC3547C48D9B04D41E30760A2281B0
00575C0AD329B813C00133781E7BE12F5C41349B3179AB1BC68C359C716971BC
00575DE650F78413C91E8E613ADF9099812F325AA9CF36C72E81C79B230F58F4
005760680346E449F2EB3F6FFEF7E8593ED1F55CCC3412CFD186378E62101922
005762F0C80A199B8A03240168DCF421727A8AD66E2F563078B2B1FFB4E7EB1A
00576B010BDED8B6F490A2BD01805B5143B8AF0A047D581760FFC9144B6AC7FC
005772B207111F03BCED5A530EB1BD66DD2C80631FEE2747DE2CC9146A04F78C
0057767F40CFF18C31ABB1580E410DC8D7FF3963F3C430BBF488A82714B009FC
005778F14F515F261931C5DE92563B884A145132EC61CDC15867B6354B097014
00577C9A84B206B257A4106858976742360D7D672DF108316C4E044B8FB30E5D
005788B32653F36D4324F5989176A3CDD1D093C7568CC3AA938180367F3E8D5A
00579BC0F0F52B3459FBB1835DE13D7E6FF88DC90EE65644485F3544762FF8EC
0057A0D173156B34E3EA6C33F9AD78AEE23F91192CD1B7592724FDCDE3FF5676
0057A8779948FF2EBEF4C9B8E464F26A943817360BC620A6CD23A49C872CB52E
0057AAEBA165B8CD75ABBDEE3109B3225B079746058D172E8509B99E5FBDE506
0057AF5F6ED71D8659FAC068BA55BA0A4B132A54F0CEF05DAB1DFE782FE3B1BC
0057B6F56E84AB30E1537AC754E56E86B898BC428DD1AD13D24ABA6278820BC4
0057B825D1D8F269CD1AD1D4272AB04DC4FDFC5DEE4298914790E6F1B32A5E06
0057BB6BE52A5A26A015AF74273D7F8BB719BC343013E24AECFCC043EB36637D
0057BF3F3CD4FD61F35E77521B4D7494DBDF01A4821DE206CAAFA217A84A6571
0057C2284238D6D7CBE40654946C7629E8A88D93E426E156947F0D9AFE24F2CD
0057CA8C94CA6581AC74677E86A7D256235AAC76A209D72780269D6C94157E58
0057CE39D8EB7BA4FC13965074E480AA0472A59448F9D874B6C2BDA3F825F1E0
0057CE95AB0023152672454A0BCA5E4F636A78CC1D604F89775E40B55BC9DCAC
0057D33B3FD2665CF2F216633528CC91A6EB1F97660838377B43BF58CEB0D5DA
0057D570A84F64E73C8F54741011DDC1839CB5BAC15298402B86E53BE5B250CA
0057DD8A1604717482CE5B0D00352EE00DA5735A581673D4C173481CEBF60BF2
0057DF8FA528B54D932C4788ECD9D52E663036EF05E1F8C9ADE490AFEEBE7801
0057E17300330B8A534E67E1422D65991E2DDCE0E138504E2C5E4ACA00CBFB80
0057E4A4D5B131D6B0BDEB7CB5D302BEE4EAFA5ED0E07615E747C6AE21B864B4
0057E82CD76372791B5240950ABDEFA88C63F0823542FDA3C303D263307F9E4C
0057E870AB1FCE5FAF3940997605DA11B7FDD8E885887E94EF94A2D7233E06AC
0057EDA13A907683374C2D8DBCA718FB18C816F6BE0E6E88F87F20A07D4B70C7
0057EE87EC7C5D7F90EC796508892DCC42E55695350FA501E662C0D2B624302B
0057F12BCCF1B8EC26BFEFCA43FB44FE292754CDBCB29A7C9DDEA1C0A175C2FA
0057F56108B63FECF3F0FAF1D3B4D4E9D828CD552861B2A8B34CF5844D1B2C57
0057FC50700A517306B562CD500F637D00E20CEF42B04461BE5C4CA2EC5BBEF4
005800993BE5E0AA3CBC8DB4AB1B8E9E4025AC95EC9D182271821A7C70B5C5F4
00580496686F43A4B1BAAEBA36786C2E3FF9B8208D854974E6E259B80BBCC272
0058060BE9CC0A6A364FC5D17A91A3547D031E0A29CDF29BC22A24817A88B5E1
00580719450FF891FEEC29660E67F33FBF3A0BDE43A20DDDAA13F968A6F8221C
00580882E309C303B89317EF346E7D2EEE5DF932646B79BCAD16F9CF61003B73
005808E2E65C94B99031EEA36549DC634F0ED7F0BBFD77AC02203F6DCBCC3DAD
0058092DF5420880CE54EB83F87738BE70F0827E0CF5657E0BA5B77E853850A7
00580B822E1E40AE1BE6DA07FFB55FF3D39AA5BF550BD924D5AD50F838CA9FB7
00580E97FFF4DE4732E863587686CE2A12C8A64771BFFACF2F1E3D65FAA8236A
0058158846C08BAF9D8E37AC3BCC28B002AB488ABB7BD9E585F0CC133B560734
00581FD5C3F74DFEBF6FFE08A7CE80F18A5425BF74F7DB05799A73F321C60946
005825901536915FCEF7FAADC6BB3F1FA0202422CCAD1A5CC721B224DF1E5A59
00582F92B0AB386CF99888050FE3649E5716F3CE5C2D91AB44779568E0E7D63B
005830EFF4243E9E712A644C395F720F0D1AEE2DFD219D4A608D95899B50B2E3
005838B695258927553B41B3C46C8EF6A1BC2D409C858B6909A9F60F35922658
00583CAF2248722C1F8E23E28412A5ADE3FF1D1BB174EB44D69590B57DE03616
005840FA93015B828B4527BE9BE3CDF125454A06A10FB466BB55DD56B7722EC0
0058448FE99A838171D3DB0E49FD08DF6BC755CAB10AF784C6A5F13EEB866812
005845A61C49F7E0C37F26E77161E231B8045BFBEDD0C157F7BBFC440B75874B
005845DDC750D108195AE98702081E68FA240DAB606765DBE3E0FC89B983E151
00584833F5437FAA9C9976C97C64F82122FDF88FCD07FECAB57216C9D8C914AE
00584D78F21040C2AE5BD1C90A12F7FB48768D7DC2EA84AE4A522637988F3B7E
00584E1B7A33CC6BA27AFA0A2E04D7E38FF99366B8C2747F7E476B52547BFAD1
005852134E73DE4286F1627AE0A348DF65D7422E317D479C2AF479C2066626D8
00585380CD8F21FBC26787AC5DFC196F702FDA2F4D3C8821F0680EC15912B136
005855C5A667455D8E1C5E7234723BAADF1A030A3707739B32588B043438A065
0058595A8BF3B5BFB31BC900D1B48965EEBC51245F4F31E8EF30CA5C4127369A
005866DCD1817AEA509C8025146623BCF79A83D3C2DC59A813CA4D183D4E4836
0058686B1E96F44971B3D4015FC82EC1AF045A06F33B8C703DBA7DDBAC2DD416
00586DFBC1C6613E5309058735523B2A7F43C8936B5785AE3B5931EDC1A1F99D
00586F1519A0773FD84386FDE913ABF81D7371C055241F2200F564C047D4C2DF
005873D3836746D72EAB704FE7974C6D2F162D8697A7B603819212717043C96B
005877B48AD6274DFDE6D14056CFF3F8121ADAA454B550CBD658A4CBC5BA4F41
00587C0D4BB67D10E9BAFD113701E27BFFB40A963855F4D259167FA08879CF6C
005882B3BEFCB0D500D682774BA151C596BF20B8EF9C72301261D3F03B5C9774
0058881A8C87F52C33C6856BD342FDE542A62295965AE745EA8110E26D0DA7FC
00588B3A8EAC9AFBB436266211EA20ECDF25EE64D6CD9AF481E9D458EBA679E2
00588EEA507702D21C57041AB386E0FBE40B7A78FDC682BA99B8B7A65D0C9C62
005892104B3E34231CD3E71EF2277B1B442FE874EA2E96C9A3F26265F68BDC13
0058924524757C6A9761DD9C30E435A491F07B542EB1A36F00BD43E43E6C1D42
0058926A18FABBFC8BADBE28A469C760C3F03FFA7BC28D8A62499A388FB7E88F
0058997EC55CF36F4BF5F83F0F8D4A3D741D6204AC8D11202754D9843F4CA6B8
0058AAD8EC569E964301B4ABC2F3C6916EED4E8D5DB82A458AFF2D6DF7BDD51F
0058ABD393E92089B16D3EF4E094C8982A9643D2BDC5D5704915951A94240848
0058B66F34656FF528E5EA15CBFD0FB3150E0DF73DA3589D416323082D7C4C02
0058B9EF50D12E5606CEE565F9FEAE7AD36C8BC1AF2D2C1A0EA4E00CEE35BD23
0058BFACAF2464635D0374FCC46C75E881D12248B384029EF75B0A8CCA58BC56
0058C2FA683426204D92C08F014A8EEDBB92AF3B345BA8AEECD4CDEF1568C97C
0058CA49623E15A0EF963206CF6BB5026B50E3867406EDCDD016637CD1CB2FAC
0058CB82A2CC3A8DC4471F0729EF7863575BD98160840236F34CD1CB0364F936
0058E41B5B26EF99C1CE42E4E58222AA41B6C88141B70B212E4FE13ADF9F8D27
0058E5461A8B595E7C1D30618C0506E7A7DF4375F4192DE216BDEF0121858B77
0058EE8B3455A1964637A46214E8A73A7FC9FDC1C993DE248F178A33C1DC63AF
0058F0EB11CE5EB815B944B254BA471EBF9F2DFD2DC2B81B525D7BC89730DE29
0058F32A33E09AC646061B6221CCA94F420A912CF5925FA1AAE6DE001AD25013
0058F56821111058C557DC304B3BCD62F7457646581645852D0952BE871D12AB
005907F8F27A300D8A39DFFEE5A407567D313D224780407A4950BB21BBCAB597
0059220833C6C0A6C87571B4847DB33BE37BBAD7620A2430AB4D183B80A73A08
0059221EDBC8F8C3D96DC13DF3601296233B397EAE717BC11F436D306525C62E
00592567CE34369EF86097CAE9D63CF7C2448B6E4A811FA6AA7055533BAD1B04
0059265A8DC1FA5F7CDE84B5970F016B8BF9C9A5B473A6449D3BD4C0F6A88FF9
005929C2CD5F230A7FF74ECAA3C8451BBA48E56FEC8F6F790E88716C1A85DF8F
00592A3E8DBF4FE61FDAE7E78D5E84FE0C5BADE1A15648736689578E3623E70D
00592B56BC8F8FC9841935455C1ADCA81FB0B4829D0DDFDBCBB0BE5A35B62B65
005930FC5EC623129B8679A369836498680A2F096E4F72368D8369CC5119A74D
00593130D4F73A591927BE1F056C1B248E95C70F3CC2B0A2AF83555E396737B7
005933D4898B26C948B44F12562E48534E44851568D148D4588B6122E0FC5B9F
0059462CD7E1B331CD94C63970B2634862EA6AB67668ACF8DE93685473CF2D7E
0059486F3963429207E692D2F35DBE4592B8E38295FF2436A662FA2F615160DD
0059522A8CDB31BD3DC2D73BDF916CA99807D9503C48AEC6A938526BF451B27F
0059540264FC060172CD6D94A9281AC016EA413CD604303189C5343C4A2FB531
005954A890FD27893E455FDEC06F1340414C89010F8EC74B876FA3CAB6DFED96
0059572F602267AAE8FDE32FF0B759D213AD29AA53A4C05D7CD419ECA0B84FAB
00595B486996DFE913F65AE208CDF15E257F13F9CDD4C46C9CA51BFEC3C4D9A7
005960AAE48239B41F89B408BEFD44E3F3B01D5195ED815378F545A524C31483
00596622E16F529E81D52C670BFAF63AF5F3E42E44BA56A8ABED4A338AAA061C
005969E7829BEBFAAEFB776C846842176A5D1EAB04E18B915F2E720CC3AF0462
00596B14D22ECC41221E711F08FE9482C6CB1058B43D3C111786668110308858
00596B9D09EBC7E15D1853F5F81E24C6D85F1E2ED4527741FEF23068696BC1B2
00596ED10D9284872F2508A02DBB7F4B315E9D63812A7F6ED3FFED5FE4E92F60
005971EE8FC20E2F0CEDC85B5F065E1BBF901426B33B669288B6AC9897566061
00597444BF288977266C86EFCE8C8913ECFC205409CC104CD4A3B9EE0FE3FE45
00597CD39F7D82D61B10DBA3B627DDC6883B3DC74E0251A1200C19C414787DB2
0059803EB33612925ACBA3CEF5282CB929F90D1F7F2CD7D69FC6BD5BE1AD1C01
005980BDCE230844F6ABB51EF769DFB2F22A74702669F4A2DCE9B08653D73FAC
[truncated: 1,119 more rows]
