# Supplementary material for: Data on Vulnerability Detection in Android
Source: Data Brief. 2018 Dec 15;22:1081–7. doi: 10.1016/j.dib.2018.12.038 (PMC6377051; doi:10.1016/j.dib.2018.12.038)
Supplement: Supplementary file 3 — Supplementary material. [file mmc3.zip › Apk CSV/benign.csv]

NAME	PERMISSION	VERSION	SERVICES	RECEIVERS	LIBRARIES
['0000003B455A6C7AF837EF90F2EAFFD856E3B5CF49F5E27191430328DE2FA670.apk']	[['com.zte.bamachaye.permission.JPUSH_MESSAGE', 'android.permission.RECEIVE_USER_PRESENT', 'android.permission.WAKE_LOCK', 'android.permission.READ_EXTERNAL_STORAGE', 'android.permission.WRITE_SETTINGS', 'android.permission.VIBRATE', 'android.permission.MOUNT_UNMOUNT_FILESYSTEMS', 'android.permission.ACCESS_COARSE_LOCATION', 'android.permission.ACCESS_WIFI_STATE', 'android.permission.ACCESS_FINE_…	[u'1.2.1']	[['cn.jpush.android.service.DownloadService', 'cn.jpush.android.service.PushService']]	[['com.zte.bamachaye.jpush.CustomReceiver', 'cn.jpush.android.service.PushReceiver', 'cn.jpush.android.service.AlarmReceiver', 'com.zte.bamachaye.jpush.MyReceiver']]	[[]]
['00000989F3E215BA9FC3BDD5B56AF751343B540C1026BF42AEA8FEBF68874ECC.apk']	[['android.permission.INTERNET', 'android.permission.GET_ACCOUNTS', 'android.permission.USE_CREDENTIALS', 'android.permission.CAMERA', 'android.permission.FLASHLIGHT', 'android.permission.WRITE_EXTERNAL_STORAGE', 'com.google.android.c2dm.permission.RECEIVE', 'android.permission.WAKE_LOCK', 'kr.ac.snjc.library.permission.C2D_MESSAGE']]	[u'1.0.2']	[['kr.ac.snjc.library.GCMIntentService']]	[['com.google.android.gcm.GCMBroadcastReceiver']]	[[]]
['00001112E046D8BBF8B5529A9ECB39920F828209EF4ABFEB95AAB46D41F56A7D.apk']	[['android.permission.SYSTEM_ALERT_WINDOW', 'android.permission.INTERNET', 'android.permission.WRITE_EXTERNAL_STORAGE', 'android.permission.ACCESS_NETWORK_STATE', 'android.permission.VIBRATE', 'android.permission.READ_PHONE_STATE', 'android.permission.ACCESS_WIFI_STATE', 'android.permission.WRITE_SETTINGS', 'com.android.vending.CHECK_LICENSE']]	[u'5.8.0-trial']	[['com.appautomatic.ankulua.OverlayShowingService', 'com.appautomatic.ankulua.AdMobService']]	[[]]	[[]]
['0000143EF8D00E3A65C5C8C380221D00678FED906FDC2EBC483D1987457C7B2B.apk']	[['android.permission.INTERNET', 'android.permission.BLUETOOTH', 'android.permission.BLUETOOTH_ADMIN', 'android.permission.ACCESS_NETWORK_STATE', 'android.permission.GET_ACCOUNTS', 'android.permission.WAKE_LOCK', 'android.permission.VIBRATE', 'com.google.android.c2dm.permission.RECEIVE', 'com.kbf.app27730661.permission.C2D_MESSAGE', 'android.permission.READ_CALENDAR', 'android.permission.WRITE_CA…	[u'7.1.1.0']	[['com.plugin.gcm.GCMIntentService']]	[['com.plugin.gcm.CordovaGCMBroadcastReceiver']]	[[]]
['00001A21E96C4D131B5DC27897E89D23FC35D6D75A4CE1B15D6D30A4E4FC60F1.apk']	[['android.permission.MOUNT_UNMOUNT_FILESYSTEMS', 'android.permission.WRITE_EXTERNAL_STORAGE', 'com.android.launcher.permission.INSTALL_SHORTCUT', 'android.permission.WRITE_EXTERNAL_STORAGE', 'android.permission.INTERNET', 'android.permission.ACCESS_NETWORK_STATE', 'android.permission.ACCESS_WIFI_STATE', 'android.permission.SET_WALLPAPER', 'android.permission.SYSTEM_ALERT_WINDOW', 'android.permis…	[u'2.0']	[['com.pingstart.adsdk.OptimizeService']]	[['com.solo.theme.utils.ThemeControlReceiver', 'com.adjust.sdk.AdjustReferrerReceiver', 'com.pingstart.adsdk.OptimizeReceiver']]	[[]]
['00001C3DDD0FA4797DAC37098FC4F1609D50B2E6BE61213CA0BA8F38C02049CF.apk']	[['android.permission.INTERNET', 'android.permission.GET_ACCOUNTS', 'android.permission.WAKE_LOCK', 'android.permission.READ_CONTACTS', 'com.smartcoder.sms.permission.C2D_MESSAGE', 'com.google.android.c2dm.permission.RECEIVE', 'android.permission.ACCESS_NETWORK_STATE', 'android.permission.VIBRATE']]	[u'1.4']	[['com.smartcoder.sms.GCMIntentService']]	[['com.google.android.gcm.GCMBroadcastReceiver']]	[[]]
['00001C429E58E2795B815F0EB63C603837AFC0EE76E9AE633C27021E11435BB2.apk']	[['android.permission.CHANGE_COMPONENT_ENABLED_STATE', 'android.permission.INTERNET', 'android.permission.ACCESS_NETWORK_STATE', 'android.permission.WRITE_EXTERNAL_STORAGE', 'android.permission.VIBRATE', 'com.android.launcher.permission.INSTALL_SHORTCUT', 'android.permission.READ_PHONE_STATE']]	[u'1.1']	[['com.gau.go.launcherex.theme.pdpafq.ruuhen.advanced.GoDownloadService']]	[['com.gau.go.launcherex.theme.pdpafq.ruuhen.advanced.ComponentControlReceiver', 'com.gau.go.launcherex.theme.pdpafq.ruuhen.advanced.ThemeControlReceiver']]	[[]]
['0000205479C9BA53E1B209D5FC484A8B5D12235B83374E70F60C2F02919C5A6D.apk']	[['android.permission.RECORD_AUDIO', 'android.permission.WRITE_EXTERNAL_STORAGE', 'android.permission.INTERNET', 'android.permission.MODIFY_AUDIO_SETTINGS', 'android.permission.WRITE_SETTINGS', 'android.permission.ACCESS_NETWORK_STATE', 'android.permission.READ_PHONE_STATE', 'android.permission.GET_TASKS', 'android.permission.SEND_SMS', 'android.permission.BLUETOOTH', 'android.permission.BLUETOOT…	[u'1.001']	[[]]	[['md5f94383ac4b84715630d9a96db6aaaa9e.BluetoothHeadsetReceiver']]	[[]]
['0000230AE0799EAA963F0AE5337A0E6E1AC32ACF1FA4E3C5FA7783CBAE2EFE77.apk']	[['android.permission.INTERNET', 'android.permission.WRITE_EXTERNAL_STORAGE', 'android.permission.READ_PHONE_STATE']]	[u'1.0.1']	[[]]	[[]]	[[]]
['000023840783F38467E39CC93B0A9C8EDB7DF3A7F1D151245A16E6AA9E951FFC.apk']	[['android.permission.INTERNET', 'android.permission.ACCESS_COARSE_LOCATION', 'android.permission.ACCESS_FINE_LOCATION', 'android.permission.ACCESS_LOCATION_EXTRA_COMMANDS', 'android.permission.ACCESS_NETWORK_STATE', 'android.permission.CAMERA', 'android.permission.GET_ACCOUNTS', 'android.permission.MODIFY_AUDIO_SETTINGS', 'android.permission.READ_CONTACTS', 'android.permission.RECORD_AUDIO', 'an…	[u'1.0.0']	[[]]	[[]]	[[]]
['0000241B6C550B52927C74C854B7A8D9DBA6E86A3576D562001E61FBEB0074F4.apk']	[['android.permission.INTERNET', 'android.permission.ACCESS_NETWORK_STATE']]	[u'1.0.0']	[[]]	[[]]	[[]]
['00002DC4C5EB5B50DF52649F58927903F4E1ADF1D0F29435F44606F2740A667E.apk']	[['android.permission.INTERNET', 'android.permission.ACCESS_COARSE_LOCATION', 'android.permission.ACCESS_FINE_LOCATION', 'android.permission.WRITE_EXTERNAL_STORAGE', 'android.permission.ACCESS_NETWORK_STATE', 'android.permission.VIBRATE']]	[u'1.0.0']	[[]]	[[]]	[[]]
['000039BCA5C0F3722E746A44942308184552C046B6D24C2417DB78F3A9EA8C7D.apk']	[['android.permission.INTERNET', 'android.permission.ACCESS_NETWORK_STATE']]	[u'0.0.7']	[[]]	[[]]	[[]]
['00003A3053A69E443D9EBB565ADC02901F8DAF0F3E293E1F6E4D573799C8E2FF.apk']	[['android.permission.ACCESS_LOCATION_EXTRA_COMMANDS', 'android.permission.ACCESS_NETWORK_STATE', 'android.permission.ACCESS_WIFI_STATE', 'android.permission.ACCESS_COARSE_LOCATION', 'android.permission.ACCESS_FINE_LOCATION', 'android.permission.ACCESS_MOCK_LOCATION', 'android.permission.CHANGE_WIFI_STATE', 'android.permission.CHANGE_NETWORK_STATE', 'android.permission.CHANGE_CONFIGURATION', 'and…	[u'3.0.10']	[['com.baidu.location.f', 'com.avos.avoscloud.PushService', 'com.bugtags.library.BugtagsService']]	[['com.dingdone.update.UpdateCompleteReceiver', 'com.dingdone.app.push.PushReceiver', 'com.bugtags.library.BugtagsReceiver']]	[[]]
['00003C7D8AFE1A74613E80A19920BCE74A61CE37DF9146FB062C8BE8FF90E71F.apk']	[['android.permission.VIBRATE', 'android.permission.INTERNET', 'android.permission.ACCESS_NETWORK_STATE', 'android.permission.GET_ACCOUNTS', 'android.permission.WAKE_LOCK', 'com.google.android.c2dm.permission.RECEIVE', 'com.auctionmobility.auctions.vinpresariowineauctions.permission.C2D_MESSAGE', 'android.permission.WRITE_EXTERNAL_STORAGE', 'android.permission.CAMERA']]	[u'1.0']	[['com.auctionmobility.auctions.svc.XmppService', 'com.auctionmobility.auctions.svc.LiveAuctionService', 'com.auctionmobility.auctions.gcm.GcmService', 'com.auctionmobility.auctions.gcm.GcmIDListenerService']]	[['com.google.android.gms.gcm.GcmReceiver', 'com.auctionmobility.auctions.gcm.GcmDefaultReceiver']]	[[]]
['000040123DF387DFBBB46132E26CE74A75D3935E5A04656E48EBB882107E953F.apk']	[['android.permission.INTERNET', 'android.permission.ACCESS_NETWORK_STATE', 'android.permission.WRITE_EXTERNAL_STORAGE', 'android.permission.READ_EXTERNAL_STORAGE', 'android.permission.INTERNET', 'm.m.m2.permission.C2D_MESSAGE', 'android.permission.WAKE_LOCK', 'android.permission.VIBRATE', 'com.google.android.c2dm.permission.RECEIVE']]	[u'2.0']	[['com.batch.android.BatchPushService']]	[['com.batch.android.BatchPushReceiver']]	[[]]
['000049F9C8B2421F186FB9E4E02852B2F51DDF6301E14FE0C5133CA17E45B28C.apk']	[['android.permission.WRITE_EXTERNAL_STORAGE', 'android.permission.MODIFY_AUDIO_SETTINGS', 'android.permission.VIBRATE', 'android.permission.INTERNET', 'com.android.vending.CHECK_LICENSE']]	[u'1.0']	[[]]	[[]]	[[]]
['00004E66BB318B7B8155D67272A35A5B84130521EB8BD896B913F3B6417B6E3E.apk']	[['android.permission.INTERNET', 'android.permission.ACCESS_NETWORK_STATE']]	[u'5.2']	[[]]	[[]]	[[]]
['00005E488E7136B04778F51A81233329D98F0DD2D11F22E317183CF8809372DF.apk']	[['android.permission.INTERNET', 'android.permission.WRITE_EXTERNAL_STORAGE', 'android.permission.DOWNLOAD_WITHOUT_NOTIFICATION', 'android.permission.CAMERA', 'android.permission.SYSTEM_ALERT_WINDOW']]	[u'1.0.4']	[[]]	[[]]	[[]]
['000068216BDB459DF847BFDD67DD11069C3C50166DB1EA8772CDC9250D948BCF.apk']	[['android.permission.WRITE_EXTERNAL_STORAGE', 'android.permission.RECEIVE_BOOT_COMPLETED']]	[u'1.06']	[['paklena.batterydiviner.BackgroundListen']]	[['paklena.batterydiviner.BootupManager', 'paklena.batterydiviner.Widget1x1', 'paklena.batterydiviner.Widget2x1']]	[[]]
['0000683F5A1F827C69113A8533ED153FE994462AE89FB4BC47A7AF6FF208D1B3.apk']	[['android.permission.ACCESS_WIFI_STATE', 'android.permission.ACCESS_NETWORK_STATE', 'android.permission.INTERNET', 'android.permission.WRITE_EXTERNAL_STORAGE']]	[u'2.0']	[[]]	[[]]	[[]]
['00006A949178EABB448A95205C56CDE902A60050168877044489468200EBE748.apk']	[['com.ncbhk.mortgage.android.hk.permission.MAPS_RECEIVE', 'android.permission.CAMERA', 'android.permission.WAKE_LOCK', 'android.permission.INTERNET', 'android.permission.WRITE_EXTERNAL_STORAGE', 'com.google.android.providers.gsf.permission.READ_GSERVICES', 'android.permission.ACCESS_COARSE_LOCATION', 'android.permission.ACCESS_FINE_LOCATION', 'android.permission.ACCESS_NETWORK_STATE', 'android.p…	[u'3.1.0']	[['com.ncbhk.mortgage.android.hk.GCMIntentService']]	[['com.google.android.gcm.GCMBroadcastReceiver']]	[[]]
['0000751D270946F8EB9488B1A49FE747CB263B2A888A575EBC4724A039E5FFE5.apk']	[['android.permission.INTERNET', 'android.permission.ACCESS_NETWORK_STATE']]	[u'4.0']	[[]]	[[]]	[[]]
['00008B28A5312BA8E059D32630C5AA2F6302FF7993D0D3C4B59521646104533B.apk']	[['com.hudee2.pns.permission.C2D_MESSAGE', 'android.permission.ACCESS_WIFI_STATE', 'android.permission.ACCESS_COARSE_LOCATION', 'android.permission.CALL_PHONE', 'android.permission.GET_TASKS', 'android.permission.MOUNT_UNMOUNT_FILESYSTEMS', 'android.permission.ACCESS_FINE_LOCATION', 'android.permission.INTERNET', 'android.permission.WRITE_EXTERNAL_STORAGE', 'android.permission.READ_EXTERNAL_STORA…	[u'1.0.0.42']	[['com.hudee.mama4f5394573f4bb89dbb55e6db.ui.download.DownloadService', 'com.hudee2.pns.service.RegistrationService', 'com.hudee2.pns.service.SendMessageService', 'com.hudee2.pns.service.PushService', 'com.hudee2.pns.service.SubscriptionService']]	[['com.hudee.mama4f5394573f4bb89dbb55e6db.ui.receiver.HudeeReceiver', 'com.hudee2.pns.receiver.SystemEventReceiver', 'com.hudee2.pns.receiver.ScreenEventReceiver', 'com.hudee2.pns.receiver.ParametersSyncReceiver']]	[[]]
['0000902CE208C7445BEAEC0C9496969D7A752D1BF6577DB78845F336253E1281.apk']	[['android.permission.INTERNET', 'android.permission.ACCESS_NETWORK_STATE', 'android.permission.ACCESS_WIFI_STATE', 'android.permission.WRITE_EXTERNAL_STORAGE']]	[u'0.0.3']	[[]]	[[]]	[[]]
['000092A8DA744FC82D40AC8A6C9A4089F2FEC279DAC68320A1047948A1F74045.apk']	[['android.permission.INTERNET']]	[u'1.0']	[[]]	[[]]	[[]]
['0000962C2C34DE1CA0C329B18BE7847459DA2D9D14B6B23A21CBC6427522403C.apk']	[['android.permission.INTERNET']]	[u'1.0.1beta']	[[]]	[[]]	[[]]
['000097DA80DCB357CF4EFFCF60387AD2A243635F20336C09944974C8877207F9.apk']	[['android.permission.INTERNET', 'android.permission.ACCESS_NETWORK_STATE', 'android.permission.WRITE_EXTERNAL_STORAGE', 'android.permission.ACCESS_COARSE_LOCATION', 'android.permission.ACCESS_FINE_LOCATION']]	[u'2.2.0']	[['no.terra.lommebanken.service.BankConfigUpdateService', 'no.terra.lommebanken.service.AdvisorInfoUpdateService', 'no.terra.lommebanken.service.CampaignUpdateService', 'no.terra.lommebanken.service.NotificationsUpdateService', 'no.terra.lommebanken.service.SSLInitializationService', 'no.terra.lommebanken.activation.ActivationCompleteService', 'no.terra.lommebanken.activation.ActivationInitiateSe…	[[]]	[['com.google.android.maps']]
['000098EA542A141F940CDB53F99A9790F34FE3B2D1D84E693D6C21FC1810D50A.apk']	[['android.permission.WAKE_LOCK', 'android.permission.INTERNET', 'android.permission.READ_PHONE_STATE', 'android.permission.ACCESS_NETWORK_STATE', 'android.permission.ACCESS_COARSE_LOCATION', 'android.permission.ACCESS_FINE_LOCATION', 'android.permission.ACCESS_LOCATION_EXTRA_COMMANDS']]	[u'1.5']	[[]]	[[]]	[[]]
['00009D04ABCCEF4D9FBCB60E3647715172797A133DF7480DC14B7921AFF44EED.apk']	[[]]	[u'1.3']	[[]]	[[]]	[[]]
['00009D0B2F475234E3EE4C80F2D442C8480F59DC82C81F4BDC19550410998F64.apk']	[['android.permission.INTERNET', 'android.permission.READ_PHONE_STATE', 'android.permission.WRITE_EXTERNAL_STORAGE', 'android.permission.ACCESS_NETWORK_STATE', 'android.permission.ACCESS_WIFI_STATE', 'android.permission.INSTALL_PACKAGES', 'android.permission.MANAGE_ACCOUNTS', 'android.permission.AUTHENTICATE_ACCOUNTS', 'android.permission.GET_ACCOUNTS', 'android.permission.USE_CREDENTIALS', 'andr…	[u'6.26']	[['com.slideme.sam.manager.model.service.ApplicationUpdatesCheckService', 'com.slideme.sam.manager.model.service.LaunchOrInstallService', 'com.slideme.sam.manager.model.service.ApplicationDownloadService', 'com.slideme.sam.manager.model.service.ApplicationInstallervice', 'com.slideme.sam.manager.auth.SlidemeAuthenticatorService', 'com.slideme.sam.manager.inapp.InAppService', 'com.slideme.sam.mana…	[['com.slideme.sam.manager.model.service.PackageInstalledReceiver', 'com.slideme.sam.manager.model.service.DeleteFileAlarmReceiver', 'com.slideme.sam.manager.model.service.CheckPendingInstallNotificationsAlarmReceiver']]	[[]]
['00009D535D4B429F0DD0B505A3A3645F0D28EF023AF91D44A502E4BD10580CE0.apk']	[['android.permission.INTERNET', 'android.permission.ACCESS_NETWORK_STATE', 'android.permission.WRITE_EXTERNAL_STORAGE', 'android.permission.RECORD_AUDIO', 'android.permission.RECORD_VIDEO']]	[u'1.0.6']	[[]]	[[]]	[[]]
['00009E4BDE4E49B5F6F83EF2F0093288842ACB813DA515F226A0B08BAC375D50.apk']	[['android.permission.ACCESS_WIFI_STATE', 'android.permission.ACCESS_NETWORK_STATE', 'android.permission.WRITE_EXTERNAL_STORAGE', 'android.permission.ACCESS_COARSE_LOCATION', 'android.permission.ACCESS_FINE_LOCATION', 'com.friendlydrive.package.permission.MAPS_RECEIVE', 'com.friendlydrive.permission.MAPS_RECEIVE', 'android.permission.INTERNET', 'com.android.vending.BILLING', 'com.google.android.p…	[u'1.7.14']	[['com.friendlydrive.FunctionNotificationService', 'com.friendlydrive.WidgetService']]	[['com.friendlydrive.WidgetProvider']]	[[]]
['00009EED6EFC17D9D36F49A5437C5B58EDA08CFBCF252BA9C7A5BB933671DD43.apk']	[['android.permission.INTERNET', 'android.permission.ACCESS_NETWORK_STATE']]	[u'1.1']	[[]]	[[]]	[[]]
['0000ABA1B3EA0E53349B8FCDFCE2C75C32EF1BF8E24F698881F3AD8BAE603FE3.apk']	[['android.permission.READ_EXTERNAL_STORAGE', 'android.permission.WRITE_EXTERNAL_STORAGE']]	[u'1.0']	[[]]	[[]]	[[]]
['0000BBE2B06BD5B8A235CBE831DA507991657D2C3191D142ACFF6BBDED794833.apk']	[['android.permission.INTERNET', 'android.permission.ACCESS_NETWORK_STATE', 'com.android.launcher.permission.INSTALL_SHORTCUT', 'android.webkit.permission.PLUGIN', 'com.FixItClub.permission.C2D_MESSAGE', 'com.google.android.c2dm.permission.RECEIVE']]	[u'1.0']	[['com.FixItClub.Server.C2DMClientReceiver']]	[['com.google.android.c2dm.C2DMBroadcastReceiver']]	[[]]
['0000BD639F0D52201A288D266226C14754C4B3000723E5F51C97D6CD5CDC5DD1.apk']	[['android.permission.INTERNET', 'android.permission.ACCESS_COARSE_LOCATION', 'android.permission.ACCESS_FINE_LOCATION', 'android.permission.ACCESS_WIFI_STATE', 'android.permission.CHANGE_WIFI_STATE', 'android.permission.ACCESS_NETWORK_STATE', 'android.permission.USE_SIP', 'android.permission.CALL_PHONE', 'android.permission.WRITE_SETTINGS']]	[u'@7F07007B']	[[]]	[[]]	[[]]
['0000C025921F701674906B185AACC3DA2FA82EF7F5F797028A0A6B1A3BA6D1C8.apk']	[['android.permission.INTERNET', 'android.permission.ACCESS_NETWORK_STATE', 'android.permission.CHANGE_NETWORK_STATE', 'android.permission.ACCESS_NETWORK_STATE', 'android.permission.RECEIVE_BOOT_COMPLETED']]	[u'1.1.2']	[['com.neetrath.mdd.MyService', 'com.appbrain.AppBrainService']]	[['com.neetrath.mdd.MyWidgetProvider', 'com.neetrath.mdd.MyWidgetIntentReceiver', 'com.neetrath.mdd.BootReceiver', 'com.appbrain.ReferrerReceiver']]	[[]]
['0000CB2E243BDD5D841CE1AEF847B4F79927584ABAC348AF974557737243339D.apk']	[['android.permission.SET_WALLPAPER', 'android.permission.INTERNET', 'android.permission.ACCESS_NETWORK_STATE', 'android.permission.SET_WALLPAPER_HINTS']]	[u'1.0']	[[]]	[[]]	[[]]
['0000CCF8BC7F5A41DA51E9E0A91832FD8809BAE34BEA6C10684AFD3477E19BA8.apk']	[['android.permission.WAKE_LOCK', 'android.permission.INTERNET', 'android.permission.ACCESS_NETWORK_STATE']]	[u'1.18']	[[]]	[[]]	[[]]
['0000D20360DEFE2DC1E7E82CBF5A793F7637954C2380BDC73063EC9C0A01445D.apk']	[['android.permission.INTERNET', 'android.permission.ACCESS_NETWORK_STATE']]	[u'1.0']	[[]]	[[]]	[[]]
['0000D51EF7E4F82827DBAD75E1B95E2474913D3724AFCA6DF94426AB4319B19B.apk']	[[]]	[u'1']	[[]]	[['androidbaby.color2widget.widget_process']]	[[]]
['0000DD8AAD7A9460592E73539E1C5C17CC5B8FC182B63B4F3640287249B30C4E.apk']	[['android.permission.VIBRATE']]	[u'1.0']	[[]]	[[]]	[[]]
['0000E5735AA782BEF2F7611D7BC22DAD3876F43ADC3458BB57F9C3CCAB164448.apk']	[['android.permission.INTERNET', 'android.permission.GET_ACCOUNTS', 'android.permission.ACCESS_FINE_LOCATION', 'android.permission.WRITE_EXTERNAL_STORAGE', 'android.permission.READ_PHONE_STATE', 'android.permission.ACCESS_NETWORK_STATE', 'android.permission.WAKE_LOCK', 'android.permission.ACCESS_LOCATION_EXTRA_COMMANDS', 'android.permission.ACCESS_WIFI_STATE', 'com.google.android.c2dm.permission.…	[u'1.0.3']	[['com.play.piano.delight.billing.BillingService', 'com.play.piano.delight.GcmIntentService', 'com.inmobi.commons.internal.ActivityRecognitionManager']]	[['com.play.piano.delight.billing.BillingReceiver', 'com.play.piano.delight.GcmBroadcastReceiver', 'com.inmobi.commons.analytics.androidsdk.IMAdTrackerReceiver']]	[[]]
['0000E8E31D5FCDFA7D540077F9E6EDF7A3F17AF96E9DC70E4B6249B1FB255E57.apk']	[[]]	[u'1.2']	[[]]	[[]]	[[]]
['0000E9EA6C0607AED06FEDF63A0529CC8E19314E910468B894DF10CA49035001.apk']	[['android.permission.INTERNET', 'android.permission.ACCESS_NETWORK_STATE', 'android.permission.CALL_PHONE']]	[u'1.0']	[[]]	[[]]	[[]]
['0000F3377177C0713D846D970C7156747754D79044C4D32AC832B02693391B26.apk']	[['android.permission.INTERNET', 'android.permission.ACCESS_NETWORK_STATE', 'android.permission.WRITE_EXTERNAL_STORAGE', 'android.permission.SET_WALLPAPER']]	[u'7.0']	[[]]	[[]]	[[]]
['0000F3E2523ED12CC2594C0A3F01C9B6FB3648336D93B3481837710959EFACFD.apk']	[['android.permission.INTERNET', 'android.permission.CAMERA', 'android.permission.CALL_PHONE', 'android.permission.ACCESS_COARSE_LOCATION', 'android.permission.ACCESS_NETWORK_STATE', 'android.permission.ACCESS_FINE_LOCATION', 'android.permission.WRITE_EXTERNAL_STORAGE', 'android.permission.WAKE_LOCK', 'com.google.android.c2dm.permission.RECEIVE', 'com.infinum.vzajemna.permission.C2D_MESSAGE', 'an…	[u'1.0.7']	[['com.littlefluffytoys.littlefluffylocationlibrary.LocationBroadcastService', 'com.infinum.vzajemna.GCMIntentService']]	[['com.littlefluffytoys.littlefluffylocationlibrary.StartupBroadcastReceiver', 'com.littlefluffytoys.littlefluffylocationlibrary.PassiveLocationChangedReceiver', 'com.infinum.itilia.LocationBroadcastReceiver', 'com.google.android.gcm.GCMBroadcastReceiver', 'com.infinum.itilia.NetworkReceiver']]	[['com.google.android.maps']]
['0000F7B1670210D84A55DA6126679A0C44D4CBCBB5A26B6D2169A520FB821703.apk']	[['android.permission.WRITE_EXTERNAL_STORAGE', 'android.permission.INTERNET', 'android.permission.VIBRATE']]	[u'1.5.9']	[[]]	[[]]	[[]]
['0000F858D3C129F8A0980B566C9B94A84350450716F494578745B94E1D6233B0.apk']	[['android.permission.INTERNET', 'android.permission.ACCESS_NETWORK_STATE', 'android.permission.CAMERA', 'android.permission.FLASHLIGHT']]	[u'2.3.14']	[[]]	[[]]	[[]]
['0000FA7F031574FA114A3CF33D082CA28CA4FF9ACD206B5258B68411DB9B4D11.apk']	[['android.permission.ACCESS_NETWORK_STATE', 'android.permission.WRITE_EXTERNAL_STORAGE', 'com.livelink.isf.permission.C2D_MESSAGE', 'com.google.android.c2dm.permission.RECEIVE', 'android.permission.WAKE_LOCK', 'android.permission.ACCESS_WIFI_STATE', 'android.permission.READ_PHONE_STATE', 'android.permission.INTERNET', 'android.permission.GET_ACCOUNTS']]	[u'1.0.6']	[['com.arellomobile.android.push.PushGCMIntentService', 'org.appcelerator.titanium.analytics.TiAnalyticsService']]	[['com.google.android.gcm.GCMBroadcastReceiver']]	[[]]
['0000FEC6BB1AEC74BA3F7AC11FAFFBD35EB0C7D90656EC7A14FAE3639D754548.apk']	[['android.permission.WAKE_LOCK', 'android.permission.WRITE_SECURE_SETTINGS', 'android.permission.WRITE_EXTERNAL_STORAGE', 'android.permission.MODIFY_PHONE_STATE', 'android.permission.MODIFY_AUDIO_SETTINGS', 'android.permission.ACCESS_COARSE_LOCATION', 'android.permission.RAISED_THREAD_PRIORITY', 'android.permission.DISABLE_KEYGUARD', 'android.permission.READ_LOGS', 'android.permission.INTERNET',…	[u'2.3']	[['com.qodeSter.global.dsp.BoomServiceX', 'com.qodeSter.global.dsp.Input_Service', 'com.ironsource.mobilcore.MobileCoreReport']]	[['com.qodeSter.global.dsp.AddOnBroadcaster', 'com.qodeSter.global.dsp.GlobalAlarmReceiver', 'com.qodeSter.global.media.receivers.AndroidMusicReceiver', 'com.qodeSter.global.media.receivers.HTCMusicReceiver', 'com.qodeSter.global.media.receivers.SEMCMusicReceiver', 'com.qodeSter.global.media.receivers.MIUIMusicReceiver', 'com.qodeSter.global.media.receivers.WinampMusicReceiver', 'com.qodeSter.glo…	[[]]
['0001004D4800D916B44A27BD7C73F53DB49976DFED41B696C5103DCA967C90C0.apk']	[['android.permission.INTERNET', 'android.permission.ACCESS_NETWORK_STATE']]	[u'1.0']	[[]]	[[]]	[[]]
['00010D9EBE8E50322DC7576CBDE55059B7BE575240AD5E053834216218B85007.apk']	[['com.android.launcher.permission.INSTALL_SHORTCUT', 'android.permission.READ_PHONE_STATE', 'android.permission.ACCESS_WIFI_STATE', 'android.permission.SYSTEM_ALERT_WINDOW', 'android.permission.WRITE_EXTERNAL_STORAGE', 'android.permission.READ_EXTERNAL_STORAGE', 'android.permission.INTERNET', 'android.permission.ACCESS_NETWORK_STATE', 'android.permission.RECEIVE_BOOT_COMPLETED', 'android.permiss…	[u'1.9.0']	[['com.centsol.csongs.app.MusicService', 'com.google.android.gms.analytics.AnalyticsService', 'com.google.android.gms.analytics.CampaignTrackingService', 'com.instabug.library.network.UploadCacheService', 'com.parse.PushService', 'io.intercom.android.sdk.gcm.GcmIntentService', 'com.google.android.gms.measurement.AppMeasurementService']]	[['com.google.android.gms.analytics.AnalyticsReceiver', 'com.google.android.gms.analytics.CampaignTrackingReceiver', 'com.instabug.library.network.InstabugNetworkReceiver', 'com.parse.ParseBroadcastReceiver', 'com.parse.GcmBroadcastReceiver', 'com.centsol.csongs.pushnotification.PushNotificationReceiver', 'io.intercom.android.sdk.gcm.GcmBroadcastReceiver', 'com.google.android.gms.measurement.AppM…	[[]]
['0001127754FF04C2A3DA2BFA1C40AE15353549DD8A1CA98DAF52D8CFDCF13F97.apk']	[['android.permission.CAMERA', 'android.permission.CHANGE_WIFI_STATE', 'android.permission.ACCESS_NETWORK_STATE', 'android.permission.INTERACT_ACROSS_USERS_FULL', 'android.permission.INTERNET', 'com.android.vending.BILLING']]	[u'1.0.5']	[['com.google.android.gms.analytics.AnalyticsService', 'com.google.android.gms.analytics.CampaignTrackingService']]	[['com.google.android.gms.analytics.AnalyticsReceiver', 'com.google.android.gms.analytics.CampaignTrackingReceiver']]	[[]]
['0001131A1D40F930F12E8689C247FCC18F52F5EF0D97C0EEB87556ACBD0B4A4A.apk']	[['android.permission.INTERNET', 'android.permission.READ_PHONE_STATE', 'android.permission.WRITE_EXTERNAL_STORAGE', 'android.permission.ACCESS_NETWORK_STATE', 'android.permission.ACCESS_WIFI_STATE', 'android.permission.INSTALL_PACKAGES', 'android.permission.MANAGE_ACCOUNTS', 'android.permission.AUTHENTICATE_ACCOUNTS', 'android.permission.GET_ACCOUNTS', 'android.permission.USE_CREDENTIALS', 'andr…	[u'6.26']	[['com.slideme.sam.manager.model.service.ApplicationUpdatesCheckService', 'com.slideme.sam.manager.model.service.LaunchOrInstallService', 'com.slideme.sam.manager.model.service.ApplicationDownloadService', 'com.slideme.sam.manager.model.service.ApplicationInstallervice', 'com.slideme.sam.manager.auth.SlidemeAuthenticatorService', 'com.slideme.sam.manager.inapp.InAppService', 'com.slideme.sam.mana…	[['com.slideme.sam.manager.model.service.PackageInstalledReceiver', 'com.slideme.sam.manager.model.service.DeleteFileAlarmReceiver', 'com.slideme.sam.manager.model.service.CheckPendingInstallNotificationsAlarmReceiver']]	[[]]
['000114BF92CECA5E6745CA3DEFC8A37006C0BCC1206AF689C7D382CB862DBBF3.apk']	[['android.permission.INTERNET', 'android.permission.ACCESS_NETWORK_STATE', 'android.permission.VIBRATE', 'android.permission.RECEIVE_BOOT_COMPLETED']]	[u'1.0.2']	[[]]	[['com.rgiskard.fairnote.receiver.AlarmBroadcastReceiver', 'com.rgiskard.fairnote.receiver.DeviceBootReceiver']]	[[]]
['000117A040166C1515C7C3F2016F4F40FEC6171B47F309F7D0961884EFCB3136.apk']	[['android.permission.INTERNET', 'android.permission.ACCESS_COARSE_LOCATION', 'android.permission.ACCESS_NETWORK_STATE', 'android.permission.ACCESS_WIFI_STATE', 'android.permission.READ_PHONE_STATE', 'android.permission.WRITE_EXTERNAL_STORAGE', 'android.permission.SET_WALLPAPER']]	[u'1.0']	[['com.google.analytics.tracking.android.CampaignTrackingService']]	[['com.google.analytics.tracking.android.CampaignTrackingReceiver']]	[[]]
['000119F527F9CDB372ADE7906CF5032ADFC4E4228D19A792040F5B64298EA41B.apk']	[['android.permission.INTERNET', 'com.android.vending.BILLING', 'android.permission.ACCESS_NETWORK_STATE', 'android.permission.ACCESS_WIFI_STATE', 'android.permission.ACCESS_COARSE_LOCATION', 'android.permission.WRITE_EXTERNAL_STORAGE', 'android.permission.READ_PHONE_STATE']]	[u'3.1']	[[]]	[['com.heyzap.sdk.ads.PackageAddedReceiver']]	[[]]
['00011C10507671BC0E38A7161E6426717FED562E86DF54F35FCDFD6C5414B2B6.apk']	[['android.permission.VIBRATE', 'android.permission.WAKE_LOCK', 'android.permission.ACCESS_NETWORK_STATE', 'android.permission.INTERNET']]	[u'2.82']	[['photography.darkroom.FilmDeveloperTimerService']]	[[]]	[[]]
['0001200F1441248B7B8A33D95D2772B0FFA06FB2381059DC1C9407FB121EDCE0.apk']	[['android.permission.WRITE_EXTERNAL_STORAGE', 'android.permission.CAMERA', 'android.permission.INTERNET', 'android.permission.VIBRATE', 'android.permission.CLEAR_APP_CACHE']]	[u'1.3']	[['com.handydiarywithpassword.reminder.CameraService']]	[[]]	[[]]
['00012CD91DEE2F7A419070F7CD18FBCBEC66B674D5F26C1C941A1FBCC29D4ACA.apk']	[['android.permission.ACCESS_NETWORK_STATE', 'android.permission.INTERNET']]	[u'2.04']	[[]]	[[]]	[[]]
['00012EB0A3DBCC190AA7007688DF5A14023DFC6F0310C444E2F2FE7F7A0E9FB3.apk']	[['android.permission.WRITE_EXTERNAL_STORAGE', 'android.permission.READ_EXTERNAL_STORAGE', 'android.permission.BLUETOOTH', 'android.permission.BLUETOOTH_ADMIN', 'android.permission.INTERNET', 'android.permission.ACCESS_NETWORK_STATE', 'android.permission.DISABLE_KEYGUARD', 'android.permission.WAKE_LOCK', 'android.permission.RECEIVE_BOOT_COMPLETED', 'android.permission.READ_PHONE_STATE', 'android.…	[u'1.04']	[['naveen.dailyfinanceexpenses.MyService', 'naveen.dailyfinanceexpenses.TestService', 'naveen.dailyfinanceexpenses.OmFallWallpaper']]	[['naveen.dailyfinanceexpenses.TimeWidgetProvider', 'naveen.dailyfinanceexpenses.AlarmManagerBroadcastReceiver', 'receiver.lockScreenReeiver']]	[[]]
['0001336AD61EAFE94DBF06FECF32B33317139FCD5F79704D18A17A1175C9E546.apk']	[['android.permission.INTERNET', 'android.permission.ACCESS_NETWORK_STATE']]	[u'1.0']	[[]]	[[]]	[[]]
['000134C5945A820CCEC43972CDD55C872222B407719843204086B6C8349BC0F9.apk']	[['android.permission.INTERNET', 'android.permission.ACCESS_NETWORK_STATE', 'com.android.vending.BILLING', 'android.permission.WAKE_LOCK', 'android.permission.RECEIVE_BOOT_COMPLETED', 'android.permission.VIBRATE']]	[u'1.2.3']	[['com.enrasoft.scratch.football.quiz.push.MyPushService']]	[['com.enrasoft.scratch.football.quiz.push.AutoStartPush', 'com.enrasoft.scratch.football.quiz.push.PushAlarm']]	[[]]
['000139D0EB27F58C49C7A274174EA4BE95525CF57D305504B02363B67326BA06.apk']	[['android.permission.RECORD_AUDIO', 'android.permission.CAMERA', 'android.permission.WRITE_EXTERNAL_STORAGE']]	[u'0.0.5.0']	[['fr.pcsoft.wdjava.framework.service.WDServiceLocal']]	[[]]	[[]]
['00013DF5E7188452C3AD1DE92366250600E5A865CE7ECF71BF9D2BA1ACBF9D65.apk']	[['android.permission.INTERNET', 'android.permission.WAKE_LOCK', 'android.permission.ACCESS_WIFI_STATE', 'android.permission.ACCESS_NETWORK_STATE', 'android.permission.READ_EXTERNAL_STORAGE', 'android.permission.WRITE_EXTERNAL_STORAGE']]	[u'10.1.2']	[['com.mycloudplayers.mycloudplayer.MyCloudPlayerSvc', 'com.mycloudplayers.mycloudplayer.widget.MyWidgetService']]	[['com.mycloudplayers.mycloudplayer.utils.MusicIntentReceiver', 'com.mycloudplayers.mycloudplayer.widget.McpWidgetProvider', 'com.mycloudplayers.mycloudplayer.widget.McpWidgetProviderAlt', 'com.mycloudplayers.mycloudplayer.widget.McpWidgetProviderArt', 'com.mycloudplayers.mycloudplayer.widget.McpWidgetProviderArtAlt']]	[[]]
['000148472399534A17838424A46526797E10749B6196EE3993FE087748E3E00B.apk']	[['android.permission.VIBRATE']]	[u'0.0.1']	[[]]	[[]]	[[]]
['00014DA66D31BF519D21F69A1430C3BD5CA2956A137BBA76D8665F4E4E1658A2.apk']	[['android.permission.SET_WALLPAPER', 'android.permission.INTERNET', 'android.permission.ACCESS_NETWORK_STATE', 'android.permission.READ_PHONE_STATE', 'android.permission.ACCESS_WIFI_STATE', 'android.permission.WRITE_EXTERNAL_STORAGE']]	[u'1.0.0']	[[]]	[['com.jb.gokeyboard.theme.keyboard.candychocolate.Messagetwo', 'com.jb.gokeyboard.theme.keyboard.candychocolate.Dif']]	[[]]
['00015950C0C9581579D10D2A719FF1AF2A2AE736AFBE3795FB01422F241F8D97.apk']	[['android.permission.INTERNET', 'android.permission.READ_PHONE_STATE', 'android.permission.ACCESS_NETWORK_STATE']]	[u'1.2']	[[]]	[[]]	[[]]
['00015BBC4B822B1EAD01DDF3B64D52DF13A3A64271F58EB1151BF1AA7C3CD6F8.apk']	[['android.permission.GET_TASKS', 'android.permission.ACCESS_NETWORK_STATE', 'android.permission.INTERNET', 'android.permission.WRITE_EXTERNAL_STORAGE']]	[u'1.0']	[['com.baoruan.theme.lbceqaiaiIrwilxELdh.DownloadService']]	[[]]	[[]]
['00015D5E60295CF30291438C99232EDC2674F5E7E4CFF105971438F0A0497ACF.apk']	[['android.permission.INTERNET', 'android.permission.ACCESS_NETWORK_STATE']]	[u'1.0']	[[]]	[[]]	[[]]
['0001637A9C6D8590A9727F7FE06276D08DA60BD6FA96C63F31E2FE63A8F40E20.apk']	[['nv.logistic.permission.MAPS_RECEIVE', 'com.google.android.providers.gsf.permission.READ_GSERVICES', 'android.permission.INTERNET', 'android.permission.ACCESS_NETWORK_STATE', 'android.permission.WRITE_EXTERNAL_STORAGE', 'android.permission.CAMERA', 'android.permission.ACCESS_FINE_LOCATION', 'android.permission.ACCESS_COARSE_LOCATION', 'android.permission.WAKE_LOCK', 'android.permission.VIBRATE'…	[u'1.12.3']	[[]]	[[]]	[['com.google.android.maps']]
['000167DB156764E92C1CDFADE2F06BDE06388E212097DE93E033A8328A03AEE7.apk']	[['android.permission.INTERNET', 'android.permission.ACCESS_NETWORK_STATE']]	[u'1.0']	[[]]	[[]]	[[]]
['000177E17B3B258D507172EE1A01DAF90E083B410E8AAF66229B78BCCC24A8BC.apk']	[['android.permission.ACCESS_COARSE_LOCATION', 'android.permission.ACCESS_FINE_LOCATION', 'android.permission.ACCESS_NETWORK_STATE', 'android.permission.CALL_PHONE', 'android.permission.CAMERA', 'android.permission.INTERNET', 'android.permission.VIBRATE', 'android.permission.ACCESS_WIFI_STATE', 'android.permission.GET_ACCOUNTS', 'android.permission.READ_PHONE_STATE', 'android.permission.RECORD_AU…	[u'4.0.2']	[['com.paypal.android.sdk.payments.PayPalService', 'com.biznessapps.player.PlayerService']]	[['com.biznessapps.pushnotifications.C2DMRegistrationReceiver', 'com.biznessapps.pushnotifications.C2DMMessagesReceiver', 'com.biznessapps.phone.PhoneStateReceiver']]	[['com.google.android.maps']]
['000179850FCC92D402A82109902BEA38D043DE97E29C621354F1623B706B816C.apk']	[['android.permission.INTERNET', 'android.permission.ACCESS_NETWORK_STATE', 'android.permission.READ_PHONE_STATE', 'android.permission.WAKE_LOCK']]	[u'Trap']	[[]]	[[]]	[[]]
['00017AF619708872A64F45481CE86B80F421348EDC0DCB4604F9B1AF57697BEB.apk']	[['android.permission.INTERNET', 'android.permission.ACCESS_NETWORK_STATE', 'android.permission.INTERNET', 'android.permission.WRITE_EXTERNAL_STORAGE', 'android.permission.ACCESS_NETWORK_STATE', 'android.permission.READ_PHONE_STATE', 'android.permission.WRITE_EXTERNAL_STORAGE', 'com.google.android.c2dm.permission.RECEIVE', 'android.permission.WAKE_LOCK']]	[u'2.0']	[['com.google.android.gms.auth.api.signin.RevocationBoundService', 'com.google.android.gms.measurement.AppMeasurementService', 'com.wamslib.networking.NetworkService', 'com.ironsource.mobilcore.MobileCoreReport']]	[['com.Nail.Template.Base.AlarmReceiver', 'com.google.android.gms.measurement.AppMeasurementReceiver', 'com.wamslib.Receiver', 'com.wamslib.NetworkChangeReceiver', 'com.ironsource.mobilcore.InstallationTracker']]	[[]]
['00017ED2C044CAF7B1047184673EC3E11AB10AC0E64FB7E7BCCACA0DEB13198A.apk']	[[]]	[u'1.0']	[[]]	[[]]	[[]]
['00018017E4C731A468F26D35C03E9C51E12F6FD1FF78C01F7710FF3D1F2D475A.apk']	[['android.permission.ACCESS_COARSE_LOCATION', 'android.permission.ACCESS_FINE_LOCATION', 'android.permission.WRITE_EXTERNAL_STORAGE', 'android.permission.READ_EXTERNAL_STORAGE', 'android.permission.MANAGE_DOCUMENTS', 'au.com.example.READ_CONTENT', 'au.com.example.WRITE_CONTENT', 'android.permission.INTERNET', 'android.permission.ACCESS_NETWORK_STATE', 'android.permission.READ_PHONE_STATE', 'andr…	[u'1.9.2.1']	[['com.hellobabyapp.gcm.GcmIntentService']]	[['com.hellobabyapp.gcm.GcmBroadcastReceiver']]	[[]]
['00018CFD54CA9EDAC168AA19B00C44128ADCD9A2705222A2AB7FEF55FD91CE5E.apk']	[['android.permission.CALL_PHONE', 'android.permission.INTERNET', 'android.permission.GET_ACCOUNTS', 'android.permission.WAKE_LOCK', 'android.permission.DISABLE_KEYGUARD', 'android.permission.READ_EXTERNAL_STORAGE', 'android.permission.WRITE_EXTERNAL_STORAGE', 'com.google.android.c2dm.permission.RECEIVE', 'android.permission.VIBRATE', 'android.permission.BLUETOOTH', 'android.permission.BLUETOOTH_…	[u'2.7.8']	[['jp.digitallab.diamond.network.service.GcmIntentService', 'jp.digitallab.diamond.network.service.GcmSleepIntentService', 'jp.digitallab.diamond.beacon.service.iBeaconIntentService', 'jp.digitallab.diamond.beacon.service.iBeaconService']]	[['jp.digitallab.diamond.network.service.GcmBroadcastReceiver', 'jp.digitallab.diamond.network.service.AlertStart', 'jp.digitallab.diamond.network.service.SleepReciever', 'jp.digitallab.diamond.common.method.ReceiveActivity', 'jp.digitallab.diamond.beacon.service.iBeaconReciever']]	[[]]
['00019408DBB15BBCEB1DCFF1531F4324292150A26879E42EAF583ED534C87470.apk']	[['android.permission.INTERNET', 'android.permission.ACCESS_NETWORK_STATE', 'android.permission.ACCESS_WIFI_STATE', 'android.permission.CHANGE_WIFI_STATE', 'android.permission.WRITE_EXTERNAL_STORAGE', 'android.permission.VIBRATE', 'android.permission.GET_TASKS', 'android.permission.SYSTEM_ALERT_WINDOW', 'android.permission.WAKE_LOCK', 'com.android.launcher.permission.INSTALL_SHORTCUT']]	[u'5.4.26']	[['net.mori.androsamba.DownloadPopup', 'net.mori.androsamba.HttpService', 'net.mori.androsamba.DownloadService', 'net.mori.filemanager.search.SearchService', 'net.mori.androsamba.SMBIPScanner']]	[['net.mori.androsamba.ConnectivityReceiver']]	[[]]
['000196D6F70AF9C2C2258FDF43B00D7F038048893E96E0C9520413E5CAF3C60C.apk']	[['android.permission.RECEIVE_BOOT_COMPLETED', 'android.permission.INTERNET', 'android.permission.READ_PHONE_STATE', 'android.permission.WRITE_EXTERNAL_STORAGE', 'android.permission.DISABLE_KEYGUARD', 'android.permission.ACCESS_NETWORK_STATE', 'android.permission.RECORD_AUDIO', 'android.permission.CAMERA', 'android.permission.ACCESS_WIFI_STATE', 'android.permission.WAKE_LOCK', 'com.android.alarm.…	[u'4.0.2']	[['de.starfm.android.PolarisAudioService', 'com.arellomobile.android.push.PushGCMIntentService']]	[['de.starfm.android.VCDashboard$AlarmReceiver', 'de.starfm.android.VCDashboard$AutoStart', 'com.google.android.gcm.GCMBroadcastReceiver']]	[[]]
['000199E21C24BCBDFD64E8CA8F4E5E728C6569F0C4A0C831B980621DA4386FCC.apk']	[['android.permission.INTERNET', 'android.permission.WRITE_EXTERNAL_STORAGE', 'android.permission.READ_EXTERNAL_STORAGE', 'android.permission.GET_ACCOUNTS', 'android.permission.GET_TASKS', 'android.permission.VIBRATE', 'com.google.android.c2dm.permission.RECEIVE', 'android.permission.WAKE_LOCK', 'bob.bobwatches.permission.C2D_MESSAGE', 'android.permission.ACCESS_NETWORK_STATE', 'android.permissio…	[u'2.2']	[['bob.bobwatches.MyGcmListenerService', 'bob.bobwatches.MyInstanceIDListenerService', 'bob.bobwatches.RegistrationIntentService', 'com.google.android.gms.measurement.AppMeasurementService']]	[['com.google.android.gms.gcm.GcmReceiver', 'com.google.android.gms.measurement.AppMeasurementReceiver']]	[[]]
['00019CE4397B0F2272040B1F79263A0D0403F197994D1367A79F2DF438CC9E94.apk']	[['android.permission.INTERNET', 'android.permission.ACCESS_NETWORK_STATE', 'android.permission.CAMERA', 'android.permission.FLASHLIGHT', 'android.permission.WRITE_EXTERNAL_STORAGE', 'android.permission.ACCESS_COARSE_LOCATION', 'android.permission.ACCESS_FINE_LOCATION']]	[u'1.14.2']	[[]]	[[]]	[[]]
['00019D870F0F42F0803214BE4BF290428CFD6C7290918E6CF8823F318D3BF620.apk']	[['android.permission.INTERNET', 'android.permission.ACCESS_NETWORK_STATE', 'android.permission.ACCESS_WIFI_STATE']]	[u'1.0.4']	[['com.google.android.gms.analytics.CampaignTrackingService']]	[['com.milkmangames.extensions.android.ganalytics.CampaignTrackingReceiver']]	[[]]
['00019FA7B634A1CB4EF322F7249C4F575EF0309B25A3A63466012767E489A40E.apk']	[['com.android.launcher.permission.INSTALL_SHORTCUT', 'android.permission.INTERNET', 'android.permission.READ_EXTERNAL_STORAGE', 'android.permission.ACCESS_COARSE_LOCATION', 'android.permission.ACCESS_NETWORK_STATE', 'android.permission.WRITE_EXTERNAL_STORAGE', 'android.permission.ACCESS_WIFI_STATE']]	[u'1.0']	[[]]	[[]]	[[]]
['0001A162A2A80F0C92DFD9FD8041CD82C4505CBDED43145AA8731652125339BB.apk']	[['android.permission.INTERNET', 'android.permission.ACCESS_NETWORK_STATE']]	[u'1.6']	[[]]	[[]]	[[]]
['0001A9DF6849B8DB6FE99269612000F420EADDCCE588187F4E11EB493F10F794.apk']	[['android.permission.ACCESS_NETWORK_STATE', 'android.permission.INTERNET', 'android.permission.WRITE_EXTERNAL_STORAGE']]	[u'1.1.4.1']	[[]]	[[]]	[[]]
['0001AA91B5E9D795F1EC233AA92EEB4907953B4C293BC2154E47871F8C055671.apk']	[['android.permission.CAMERA', 'android.hardware.camera.autofocus', 'android.permission.INTERNET', 'android.permission.ACCESS_NETWORK_STATE', 'android.permission.READ_EXTERNAL_STORAGE', 'android.permission.WRITE_EXTERNAL_STORAGE', 'android.permission.GET_ACCOUNTS', 'android.permission.NETWORK', 'android.permission.USE_CREDENTIALS', 'com.android.vending.BILLING', 'android.permission.WAKE_LOCK', 'c…	[u'1.08']	[['com.google.android.gms.measurement.AppMeasurementService', 'com.google.firebase.iid.FirebaseInstanceIdService']]	[['com.google.android.gms.measurement.AppMeasurementReceiver', 'com.google.firebase.iid.FirebaseInstanceIdReceiver', 'com.google.firebase.iid.FirebaseInstanceIdInternalReceiver']]	[[]]
['0001AAEB0DC8D13D7EE54DC9B9B967E97B1D46C8115A6A8FCD55A65BE2F85EC2.apk']	[['android.permission.INTERNET', 'android.permission.ACCESS_NETWORK_STATE', 'android.permission.GET_ACCOUNTS', 'android.permission.WRITE_EXTERNAL_STORAGE', 'android.permission.VIBRATE', 'com.android.vending.BILLING']]	[u'2.4']	[[]]	[[]]	[[]]
['0001AC1D27555CEB2E809F30675492D8FF653876C8F4D4E87B5EC267E8111B6E.apk']	[['android.permission.INTERNET', 'android.permission.READ_PHONE_STATE', 'android.permission.ACCESS_COARSE_LOCATION', 'android.permission.ACCESS_FINE_LOCATION', 'android.permission.ACCESS_NETWORK_STATE', 'android.permission.CAMERA', 'android.permission.RECEIVE_BOOT_COMPLETED']]	[u'2.0']	[['com.noticesoftware.CardsDiaspora.AlertService']]	[['com.noticesoftware.CardsDiaspora.BootReceiver', 'com.noticesoftware.CardsDiaspora.NoticeAlarm']]	[[]]
['0001AE3BB589CB13D100E50578C49F5C1378C7FED225059A45D1C1FCF813727A.apk']	[['com.Tobit.android.Slitte6494420206.permission.C2D_MESSAGE', 'com.google.android.c2dm.permission.RECEIVE', 'android.permission.INTERNET', 'android.permission.ACCESS_NETWORK_STATE', 'android.permission.WRITE_EXTERNAL_STORAGE', 'android.permission.WAKE_LOCK', 'android.permission.VIBRATE', 'android.permission.ACCESS_FINE_LOCATION', 'android.permission.NFC', 'android.permission.BLUETOOTH_ADMIN', 'a…	[u'3.128']	[['com.Tobit.android.c2dm.C2DMReceiver', 'com.Tobit.android.slitte.service.ActivityStartService', 'com.Tobit.android.slitte.service.SlitteDataService', 'com.Tobit.android.slitte.service.ImageDownloadService', 'com.Tobit.android.slitte.service.AudioStreamService', 'com.Tobit.android.slitte.service.AppStartAudioService', 'com.Tobit.android.slitte.service.SaveInterComToDBService', 'com.Tobit.android…	[['com.Tobit.android.C2DMLibrary.C2DMBroadcastReceiver', 'com.Tobit.android.slitte.broadcast.BootUpBroadcastReceiver', 'com.Tobit.android.slitte.broadcast.NetworkStateChangedBroadcastReceiver', 'com.Tobit.android.c2dm.ShowNextNotificationBroadcastReceiver', 'com.Tobit.android.c2dm.ShowPrevNotificationBroadcastReceiver', 'com.Tobit.android.c2dm.ClearNotificationCounterBroadcastReceiver']]	[[]]
['0001B6B555865DE494BC4C15309DD73D011AEA63C3F77524CA3FD1D244C80875.apk']	[['android.permission.RECEIVE_BOOT_COMPLETED', 'android.permission.INTERNET', 'android.permission.ACCESS_NETWORK_STATE', 'android.permission.ACCESS_WIFI_STATE', 'android.permission.VIBRATE', 'android.permission.WAKE_LOCK', 'android.permission.DISABLE_KEYGUARD', 'android.permission.RECEIVE_SMS', 'android.permission.RECEIVE_MMS', 'android.permission.RECEIVE_WAP_PUSH', 'android.permission.SEND_SMS',…	[u'1.0']	[['com.streamwide.smartms.service.MainService', 'com.streamwide.smartms.service.GCMIntentService']]	[['com.streamwide.smartms.service.receiver.GCMReceiver', 'com.streamwide.smartms.service.receiver.BootCompleteReceiver', 'com.streamwide.smartms.service.receiver.SmsSentAndDeliveryReceiver', 'com.streamwide.smartms.service.receiver.SmsReceiver']]	[['android.test.runner']]
['0001B814304242315FBA15B098E59EFBD30A7CC320C3A6DE755763271BA2FBB4.apk']	[['android.permission.INTERNET', 'android.permission.ACCESS_NETWORK_STATE']]	[u'1.5']	[['com.kupriyanov.android.apps.translate.service.TranslateService']]	[['com.google.android.apps.analytics.AnalyticsReceiver']]	[[]]
['0001C1F2A6FEF2F8C9CF7EE4C2F12030745F1F08D473D186A65CB4475957A3E4.apk']	[['android.permission.INTERNET', 'android.permission.ACCESS_NETWORK_STATE', 'android.permission.WRITE_EXTERNAL_STORAGE', 'android.permission.ACCESS_COARSE_LOCATION', 'android.permission.ACCESS_FINE_LOCATION']]	[u'3.0.0']	[[]]	[[]]	[[]]
['0001D26580789D3A3027A719FCCF6A6B0F82A06C58E120D7E7259EA092DFF786.apk']	[['com.google.android.c2dm.permission.RECEIVE', 'com.goodbarber.hadsanesteban.permission.C2D_MESSAGE', 'android.permission.SYSTEM_ALERT_WINDOW', 'android.permission.INTERNET', 'android.permission.CALL_PHONE', 'android.permission.ACCESS_NETWORK_STATE', 'android.permission.WRITE_EXTERNAL_STORAGE', 'com.google.android.providers.gsf.permission.READ_GSERVICES', 'android.permission.ACCESS_COARSE_LOCATI…	[u'1.0']	[['com.goodbarber.v2.GCMIntentService', 'com.goodbarber.v2.data.stats.countly.OpenUDID_service', 'com.radiumone.emitter.location.LocationService']]	[['com.google.ads.conversiontracking.InstallReceiver', 'com.goodbarber.v2.GCMReceiver']]	[['com.google.android.maps']]
['0001D703BDCAF7CF3110AB22F400D4FFD2E8C3FE805DE2C6D2F6D1E152BBFEC5.apk']	[['android.permission.INTERNET', 'android.permission.WRITE_EXTERNAL_STORAGE']]	[u'2.0']	[[]]	[[]]	[[]]
['0001DBAC4AFF84C22D8A8D7A929823A03D73455F6759A6A32281B6B08B5FE310.apk']	[['android.permission.INTERNET', 'android.permission.WRITE_EXTERNAL_STORAGE', 'android.permission.ACCESS_NETWORK_STATE']]	[u'1.0']	[['com.andromo.dev270287.app290466.RssService']]	[[]]	[[]]
['0001E0DFD5185AAF2A35871C13DE47812A52362737D31469AA85CE24CD0A3583.apk']	[['android.permission.WRITE_EXTERNAL_STORAGE', 'android.permission.READ_EXTERNAL_STORAGE', 'android.permission.READ_PHONE_STATE', 'android.permission.CAMERA', 'android.permission.SET_WALLPAPER', 'android.permission.SET_WALLPAPER_HINTS', 'android.permission.INTERNET', 'android.permission.ACCESS_WIFI_STATE', 'android.permission.ACCESS_NETWORK_STATE', 'android.permission.ACCESS_COARSE_LOCATION']]	[u'1.0.2']	[[]]	[[]]	[[]]
['0001E433D4E300B5CDF5E010C7F47F0B0C8CC30B643A3A1D42192C1BCA3A9B14.apk']	[['com.sappsuma.salonapps.kertonsmith.permission.MAPS_RECEIVE', 'android.permission.INTERNET', 'android.permission.ACCESS_NETWORK_STATE', 'android.permission.VIBRATE', 'android.permission.GET_ACCOUNTS', 'android.permission.WAKE_LOCK', 'com.google.android.c2dm.permission.RECEIVE', 'com.sappsuma.salonapps.kertonsmith.permission.C2D_MESSAGE', 'android.permission.CALL_PHONE', 'android.permission.INTE…	[u'3.0.2']	[['com.urbanairship.push.PushService', 'com.urbanairship.push.PushWorkerService', 'com.urbanairship.analytics.EventService', 'com.urbanairship.location.LocationService']]	[['com.urbanairship.CoreReceiver', 'com.urbanairship.push.GCMPushReceiver', 'com.sappsuma.salonapps.kertonsmith.pushnotification.IntentReceiver']]	[['com.google.android.maps']]
['0001E61679DECCA1E628378509C9DF204277C54BCC427CAC1E16599946953EE5.apk']	[['android.permission.INTERNET', 'android.permission.ACCESS_NETWORK_STATE']]	[u'2.3']	[[]]	[[]]	[[]]
['0001E84D38796741139F8AE29974D11A73CD3F6E179CF5B2E09C8927AC92AD72.apk']	[[]]	[u'1.0']	[[]]	[[]]	[[]]
['0001E9D4EAFFCEC1AD4E268530DFB6AC67A1DFE6AFDD8BDC5CEA067C875A9119.apk']	[['com.malauzai.org841.permission.C2D_MESSAGE', 'android.permission.WAKE_LOCK', 'com.google.android.c2dm.permission.RECEIVE', 'android.permission.ACCESS_FINE_LOCATION', 'android.permission.ACCESS_COARSE_LOCATION', 'android.permission.ACCESS_NETWORK_STATE', 'android.permission.CAMERA', 'android.permission.INTERNET', 'android.permission.GET_ACCOUNTS', 'android.permission.VIBRATE']]	[u'3.2.0560']	[['com.malauzai.service.SamiService', 'com.malauzai.GCMIntentService']]	[['com.malauzai.GCMBroadcastReceiver']]	[['com.google.android.maps']]
['0001EB7EBBC37659AB53EB82447477DC4D181319B3C3B32B618C5D602832E9FA.apk']	[[]]	[u'2.0']	[['xxxeee.jp.android.sakura_06.Action']]	[[]]	[[]]
['0001F932E861D84A4522FB8A1D669439A5F4AA0C4FD0FE595793151413831AD3.apk']	[['android.permission.INTERNET', 'android.permission.ACCESS_NETWORK_STATE', 'android.permission.WRITE_EXTERNAL_STORAGE']]	[u'1.3']	[[]]	[[]]	[[]]
['0001F98D003CD201247D24F493C2AC59AC9886CC9032ED7B3643475158FA2C9F.apk']	[['android.permission.INTERNET', 'android.permission.ACCESS_NETWORK_STATE', 'android.permission.WRITE_EXTERNAL_STORAGE']]	[u'1.1']	[[]]	[[]]	[[]]
['0001FE4D942805A647626CDC4AC4C6EBC0562D30CD4B509D3581DCCDC6BCBA7F.apk']	[['android.permission.INTERNET', 'android.permission.ACCESS_COARSE_LOCATION', 'android.permission.ACCESS_FINE_LOCATION', 'android.permission.WRITE_EXTERNAL_STORAGE', 'android.permission.ACCESS_NETWORK_STATE', 'android.permission.READ_PHONE_STATE', 'android.permission.RECORD_AUDIO', 'android.permission.CAMERA', 'android.permission.GET_ACCOUNTS', 'com.bugmf48962.freetvbraziltelevisionguide.permissi…	[u'1.0']	[['com.seattleclouds.modules.videolist.DownloadService', 'com.seattleclouds.location.geofencing.ReceiveTransitionsIntentService', 'com.seattleclouds.modules.bailbonds.location.ReceiveLocationIntentService', 'com.seattleclouds.modules.bailbonds.background.BBBackgroundService', 'com.seattleclouds.modules.podcast.player.PodcastPlayerService', 'com.seattleclouds.modules.podcast.download.PodcastDownlo…	[['com.seattleclouds.modules.goaltracker.GoalTrackerAlarmReceiver', 'com.seattleclouds.modules.bailbonds.background.BBAlarmReceiver', 'com.seattleclouds.modules.bailbonds.background.BBBootCompleteReceiver', 'com.seattleclouds.location.LocationProvidersChangedBroadcastReceiver', 'com.seattleclouds.expansion.ExpansionFilesDownloaderAlarmReceiver', 'com.seattleclouds.gcm.GCMBroadcastReceiver']]	[[]]
['00020092B679738DE92E442F587806FF627CF9AC62DCD95BDA4FB9A92F64667B.apk']	[['android.permission.INTERNET', 'android.permission.ACCESS_NETWORK_STATE', 'android.permission.WRITE_EXTERNAL_STORAGE', 'android.permission.READ_EXTERNAL_STORAGE', 'android.permission.READ_PHONE_STATE', 'android.permission.RECEIVE_BOOT_COMPLETED', 'android.permission.VIBRATE', 'android.permission.ACCESS_WIFI_STATE', 'android.permission.SYSTEM_ALERT_WINDOW', 'android.permission.ACCESS_FINE_LOCATI…	[u'4.1']	[['co.lvdou.livewallpaper.ld1236062.service.ClockService', 'co.lvdou.livewallpaper.ld1236062.service.LDLivewWallpaperService']]	[['co.lvdou.livewallpaper.ld1236062.recevier.BootBroadcastReceiver', 'co.lvdou.livewallpaper.ld1236062.recevier.CommandReceiver']]	[[]]
['0002070147870A02B0A9A748720729984571569FDE605ECE3650C570F3C62C70.apk']	[['android.permission.READ_PHONE_STATE', 'android.permission.ACCESS_NETWORK_STATE', 'android.permission.INTERNET', 'android.permission.BLUETOOTH_ADMIN', 'android.permission.BLUETOOTH', 'android.permission.WAKE_LOCK', 'android.permission.ACCESS_FINE_LOCATION', 'com.android.vending.BILLING', 'com.google.android.c2dm.permission.RECEIVE', 'com.blyts.adivinapp.permission.C2D_MESSAGE']]	[u'4.6.5']	[['com.blyts.truco.services.TrucoAndroidMessageService', 'com.blyts.truco.activities.gcm.MyGcmListenerService', 'com.blyts.truco.gcm.MyInstanceIDListenerService', 'com.blyts.truco.gcm.RegistrationIntentService']]	[['com.blyts.truco.gcm.MyGcmReceiver', 'com.blyts.truco.gcm.C2DMRegistrationReceiver']]	[[]]
['00020E0DDFFDDE9C7F20C6908D78348B6BB9F4EBEDA52E1EE573530A4BD44F0F.apk']	[['android.permission.INTERNET', 'android.permission.ACCESS_NETWORK_STATE', 'android.permission.ACCESS_COARSE_LOCATION', 'android.permission.ACCESS_FINE_LOCATION', 'android.permission.READ_PHONE_STATE']]	[u'1.0.4']	[[]]	[['com.tyroo.sdk.TyrooReceiver']]	[[]]
['00020E57B76F13E2DA91B106FBD8DAA35BC27E7E6B28DD971BBB3178775B9179.apk']	[['android.permission.INTERNET', 'android.permission.ACCESS_NETWORK_STATE']]	[u'1.3']	[['com.de3kes.radio.PlayerService']]	[[]]	[[]]
['0002107C37E8B3A310AE853C8E4BAB51CA3E315DA8D0929B722C5A01FE83D070.apk']	[['android.permission.INTERNET', 'android.permission.ACCESS_NETWORK_STATE', 'android.permission.ACCESS_COARSE_LOCATION']]	[u'2.3.0']	[['com.am.analytics.FocusService', 'com.am.adlib.services.SA', 'com.am.adlib.services.SB', 'com.am.adlib.services.SC', 'com.am.adlib.services.SD', 'com.am.adlib.services.SE', 'com.am.adlib.services.SF', 'com.am.adlib.services.SG', 'com.am.adlib.services.SH', 'com.am.adlib.services.SManager', 'com.am.adlib.BService', 'com.am.adlib.EDService']]	[[]]	[[]]
['0002133ABD9A55DD2E26D5CF04CBB9EC54481FB6D84A2DC099756063E9FAB785.apk']	[['android.permission.INTERNET', 'android.permission.ACCESS_NETWORK_STATE']]	[u'1.0.0']	[[]]	[[]]	[[]]
['000218383F217082A523EDF1E14D977C8B306862019552D08833229783C999AD.apk']	[['android.permission.INTERNET', 'android.permission.ACCESS_NETWORK_STATE']]	[u'1.0.9']	[[]]	[[]]	[[]]
['00021D4D91813494EC42D6B965DE579BD1A9AB4FA9D85D81F4778242AE10CEE6.apk']	[['android.permission.INTERNET', 'android.permission.ACCESS_NETWORK_STATE', 'android.permission.GET_TASKS', 'com.android.vending.BILLING', 'android.permission.RECEIVE_BOOT_COMPLETED', 'com.google.android.c2dm.permission.RECEIVE', 'android.permission.WAKE_LOCK', 'com.hexlab.a_lock.permission.C2D_MESSAGE', 'android.permission.GET_ACCOUNTS', 'android.permission.SYSTEM_ALERT_WINDOW', 'android.permiss…	[u'1.0.5.5']	[['com.hexlab.a_lock.accessibility.LockAccessibility', 'com.hexlab.a_lock.periodic_task.PeriodicGCMTaskAny', 'com.hexlab.a_lock.periodic_task.PeriodicGCMTaskUnmetered', 'com.google.firebase.messaging.FirebaseMessagingService', 'com.google.firebase.iid.FirebaseInstanceIdService', 'com.google.android.gms.measurement.AppMeasurementService', 'com.google.android.gms.auth.api.signin.RevocationBoundServ…	[['com.hexlab.a_lock.accessibility.ReceiverUnlockApp', 'com.hexlab.a_lock.widget.ClickWidgetBroadcast', 'com.hexlab.a_lock.widget.WidgetProvider', 'com.google.firebase.iid.FirebaseInstanceIdReceiver', 'com.google.firebase.iid.FirebaseInstanceIdInternalReceiver', 'com.google.android.gms.measurement.AppMeasurementReceiver']]	[[]]
['00021E0B37DE43505C2BF8F34D6A1C6A6CE0FB383559EC54D5528E3F4D2EF90A.apk']	[['cz.anywhere.roxy.permission.C2D_MESSAGE', 'android.permission.INTERNET', 'android.permission.ACCESS_NETWORK_STATE', 'android.permission.READ_EXTERNAL_STORAGE', 'android.permission.WRITE_EXTERNAL_STORAGE', 'com.google.android.providers.gsf.permission.READ_GSERVICES', 'android.permission.ACCESS_COARSE_LOCATION', 'android.permission.ACCESS_FINE_LOCATION', 'com.google.android.c2dm.permission.RECEI…	[u'4.0']	[['cz.anywhere.adamviewer.service.BackgroundService', 'cz.anywhere.adamviewer.service.BackgroundAudioService', 'cz.anywhere.adamviewer.application.GcmIntentService', 'eu.limecompany.sdk.service.BeaconScanService', 'eu.limecompany.sdk.service.ConfigFetchService', 'eu.limecompany.sdk.service.RulesFetchService', 'eu.limecompany.sdk.analytics.LimeAnalyticsSyncService']]	[['cz.anywhere.adamviewer.application.GcmBroadcastReceiver', 'component.MyAppWidgetProvider', 'eu.limecompany.sdk.service.AppWakeReceiver', 'eu.limecompany.sdk.service.BluetoothOnOffReceiver', 'eu.limecompany.sdk.service.BootCompletedReceiver']]	[['com.google.android.maps']]
['000221DC5B00D69B7E96F7A841C44FAE42191DA8DEEE21640D8094D0015304EF.apk']	[['android.permission.WRITE_EXTERNAL_STORAGE', 'android.permission.INTERNET', 'android.permission.MOUNT_UNMOUNT_FILESYSTEMS', 'android.permission.VIBRATE', 'android.permission.MODIFY_AUDIO_SETTINGS', 'android.permission.RECEIVE_BOOT_COMPLETED', 'android.permission.REORDER_TASKS', 'android.permission.GET_ACCOUNTS', 'android.permission.USE_CREDENTIALS', 'android.permission.MANAGE_ACCOUNTS', 'androi…	[u'2.3']	[['com.funcity.taxi.passenger.service.CoreService', 'com.funcity.taxi.service.UpdateService', 'com.baidu.location.f', 'com.funcity.taxi.passenger.service.VoicePlayerService']]	[['com.funcity.taxi.passenger.receiver.BootCompletedReceiver', 'com.funcity.taxi.passenger.receiver.NetworkErrBroadcastReceiver', 'com.funcity.taxi.passenger.receiver.NotificationBroadcastReceiver', 'com.lotuseed.android.PackageReceiver']]	[[]]
['0002234D9C6B3586AC83E4AA5473AF34B8F57D468247EA05C0888B1712760314.apk']	[['android.permission.INTERNET', 'android.permission.ACCESS_NETWORK_STATE', 'android.permission.WRITE_EXTERNAL_STORAGE', 'com.google.android.providers.gsf.permission.READ_GSERVICES', 'android.permission.ACCESS_COARSE_LOCATION', 'android.permission.ACCESS_FINE_LOCATION', 'android.permission.READ_PHONE_STATE', 'android.permission.VIBRATE', 'android.permission.GET_ACCOUNTS', 'android.permission.GET_…	[u'2.5.006']	[['com.chownow.tarrylodge.gcm.GcmIntentService', 'com.google.analytics.tracking.android.CampaignTrackingService', 'com.paypal.android.sdk.payments.PayPalService', 'com.google.android.gms.measurement.AppMeasurementService']]	[['com.chownow.tarrylodge.gcm.GcmBroadcastReceiver', 'com.google.android.gms.wallet.EnableWalletOptimizationReceiver', 'com.google.analytics.tracking.android.CampaignTrackingReceiver', 'com.google.android.gms.measurement.AppMeasurementReceiver']]	[[]]
['000226CE689A8AC10332918BFF6BF32125544886323DE3F2B028AEB361E70DDE.apk']	[[]]	[u'1.1.5']	[[]]	[[]]	[[]]
['00022B62869A8AB1F3B383B656AF785B27B04706C333F47B848BEC047ABAC77C.apk']	[['android.permission.CAMERA', 'android.permission.VIBRATE', 'android.permission.ACCESS_COARSE_LOCATION', 'android.permission.ACCESS_FINE_LOCATION', 'android.permission.ACCESS_LOCATION_EXTRA_COMMANDS', 'android.permission.READ_PHONE_STATE', 'android.permission.INTERNET', 'android.permission.RECEIVE_SMS', 'android.permission.RECORD_AUDIO', 'android.permission.MODIFY_AUDIO_SETTINGS', 'android.permi…	[u'1.0.6']	[[]]	[[]]	[[]]
['000230A6A589BEBFB33F4136D0D9E02E866A34AB27B632071FCAAF92CC8FFE78.apk']	[['android.permission.INTERNET', 'android.permission.WRITE_EXTERNAL_STORAGE', 'android.permission.DISABLE_KEYGUARD', 'android.permission.WAKE_LOCK', 'android.permission.ACCESS_NETWORK_STATE', 'android.permission.ACCESS_WIFI_STATE']]	[u'2.13.50']	[['com.google.analytics.tracking.android.CampaignTrackingService']]	[['com.google.analytics.tracking.android.CampaignTrackingReceiver']]	[[]]
['000242FA8603F36DF2D467A59495B54F289F7181FF34B595B736CD017CEE2CF5.apk']	[['android.permission.INTERNET', 'android.permission.READ_LOGS', 'android.permission.RECEIVE_BOOT_COMPLETED', 'android.permission.GET_TASKS', 'android.permission.WRITE_EXTERNAL_STORAGE', 'android.permission.RESTART_PACKAGES', 'android.permission.WAKE_LOCK', 'android.permission.RECEIVE_SMS', 'android.permission.VIBRATE', 'android.permission.READ_PHONE_STATE', 'android.permission.PROCESS_OUTGOING_C…	[u'3.7.0']	[['ukzzang.android.app.protectorlite.service.AppLockService']]	[['ukzzang.android.app.protectorlite.receiver.AppProtectServiceStartReceiver', 'ukzzang.android.app.protectorlite.receiver.AppProtectServiceScheduleReceiver', 'ukzzang.android.app.protectorlite.receiver.PackageReceiver', 'ukzzang.android.app.protectorlite.receiver.RemoteServiceReceiver', 'ukzzang.android.app.protectorlite.receiver.DialerCallReceiver', 'ukzzang.android.app.protectorlite.receiver.L…	[[]]
['00024A35563D3C1373B20E579361D9AF11AD901DF6F957052465FD04BEEE9D90.apk']	[['android.permission.GET_ACCOUNTS', 'android.permission.USE_CREDENTIALS', 'android.permission.MANAGE_ACCOUNTS', 'android.permission.AUTHENTICATE_ACCOUNTS', 'android.permission.INTERNET', 'android.permission.READ_SYNC_STATS', 'android.permission.READ_SYNC_SETTINGS', 'android.permission.WRITE_SYNC_SETTINGS', 'android.permission.WRITE_EXTERNAL_STORAGE', 'android.permission.CAMERA', 'android.permiss…	[u'9.71']	[['com.zerista.services.GcmIntentService', 'com.zerista.services.ZeristaDataSyncService', 'com.zerista.services.NotificationSyncService', 'com.zerista.services.AuthenticationService', 'com.zerista.services.ConferenceSyncService', 'com.google.android.gms.measurement.AppMeasurementService']]	[['com.zerista.receivers.GcmBroadcastReceiver', 'com.google.android.gms.measurement.AppMeasurementReceiver']]	[[]]
['00024B4E5D35E9C670E7019C2A2FFDACC95274B6554CF1D9B256AA23F3A015A2.apk']	[['android.permission.INTERNET', 'android.permission.READ_CONTACTS', 'android.permission.CALL_PHONE']]	[u'1.1']	[[]]	[[]]	[[]]
['0002531067EF014C5400ABBFCC07EE8494C03E61D342487F80295351A60D8038.apk']	[['android.permission.PROCESS_OUTGOING_CALLS', 'android.permission.NEW_OUTGOING_CALL', 'android.permission.READ_PHONE_STATE', 'android.permission.READ_CALL_LOG', 'android.permission.SEND_SMS', 'android.permission.INTERNET', 'android.permission.ACCESS_NETWORK_STATE', 'android.permission.READ_CONTACTS', 'android.permission.GET_ACCOUNTS', 'android.permission.WAKE_LOCK', 'com.google.android.c2dm.perm…	[u'2.9']	[['com.vsquare.hsd.service.MessageSenderService', 'com.vsquare.hsd.service.PingService', 'com.vsquare.hsd.service.GCMIntentService']]	[['com.vsquare.hsd.receiver.BootCompletedBroadcastReceiver', 'com.vsquare.hsd.receiver.GCMBroadcastReceiver', 'com.vsquare.hsd.service.OutgoingCallReceiver']]	[[]]
['00025D36A16900724D9266A4D1FC47AACAE17596201AF24BF41EB9CF4548C530.apk']	[['android.permission.GET_ACCOUNTS', 'android.permission.ACCESS_NETWORK_STATE', 'android.permission.ACCESS_FINE_LOCATION', 'android.permission.ACCESS_COARSE_LOCATION', 'android.permission.WRITE_EXTERNAL_STORAGE', 'android.permission.INTERNET']]	[u'5.5.9']	[['com.ds.avare.StorageService', 'com.ds.avare.IHelperService']]	[[]]	[[]]
['00026026A929496D684CD09BED71B783E645D06D503B87F728F18E6604CEE1C5.apk']	[['android.permission.RECORD_AUDIO', 'android.permission.READ_USER_DICTIONARY', 'android.permission.WRITE_USER_DICTIONARY']]	[u'2.0']	[['com.enchantedcode.flow.FlowInputMethod']]	[[]]	[[]]
['000260E4A7E8CA755390A20891ED58DCDFC7C1438B384912CD0681DFBB0EC35D.apk']	[['android.permission.SET_WALLPAPER', 'android.permission.INTERNET', 'android.permission.ACCESS_NETWORK_STATE', 'android.permission.SET_WALLPAPER_HINTS']]	[u'1.0']	[[]]	[[]]	[[]]
['000261E30949B18E125EC82980BE6750BE5A3145F952A4FBC0DE28CC04612853.apk']	[['android.permission.CAMERA', 'android.permission.FLASHLIGHT', 'android.permission.WRITE_SETTINGS', 'android.permission.CHANGE_WIFI_STATE', 'android.permission.WAKE_LOCK', 'android.permission.CHANGE_NETWORK_STATE', 'android.permission.UPDATE_DEVICE_STATE', 'android.permission.ACCESS_NETWORK_STATE', 'android.permission.ACCESS_WIFI_STATE', 'android.permission.READ_PHONE_STATE', 'android.permission…	[u'2.4.2']	[['kr.or.kftc.mobilewallet.kakao.vguard.RealtimeScanningService', 'kr.or.kftc.mobilewallet.GCMIntentService', 'btworks.codeguard.engine.MainService']]	[['o.amv', 'kr.or.kftc.mobilewallet.kakao.common.SmsReceiver', 'com.google.android.gcm.GCMBroadcastReceiver', 'kr.or.kftc.mobilewallet.kakao.activity.pay.barcode.BarcodeWidgetProvider']]	[[]]
['000261EC57422C1C4984B8D37FF677ABB340E116E3A14530FAE8A4F75BEC72C0.apk']	[['android.permission.INTERNET', 'android.permission.WRITE_EXTERNAL_STORAGE', 'android.permission.ACCESS_COARSE_LOCATION', 'android.permission.ACCESS_FINE_LOCATION', 'android.permission.ACCESS_NETWORK_STATE']]	[u'3.1']	[[]]	[[]]	[[]]
['00026A91B6CE71C9E93197FADAF31D5DFC9FACE0A1FCA83B6A2A4D9790C6BD43.apk']	[['android.permission.SEND_SMS', 'android.permission.WRITE_EXTERNAL_STORAGE', 'android.permission.ACCESS_FINE_LOCATION', 'android.permission.INTERNET', 'android.permission.ACCESS_NETWORK_STATE', 'com.google.android.providers.gsf.permission.READ_GSERVICES', 'com.vsapps.locationplotter.permission.MAPS_RECEIVE', 'android.permission.WRITE_EXTERNAL_STORAGE', 'android.permission.ACCESS_NETWORK_STATE']]	[u'1.0.1']	[[]]	[[]]	[[]]
['00026E031AFEFAE7C3219DD6A5BCF63CB9F443DB608DB176AC08E26A51B391E8.apk']	[['android.permission.INTERNET', 'android.permission.WRITE_EXTERNAL_STORAGE', 'android.permission.READ_EXTERNAL_STORAGE', 'android.permission.GET_TASKS', 'android.permission.ACCESS_NETWORK_STATE']]	[u'1.0.5']	[[]]	[[]]	[[]]
['00027261EC8BCAA7C3A6E471C6730C6C3D49B6A6D3A473D39603EE2ED2A2997C.apk']	[[]]	[u'2']	[['it.ingamb.MyClasses.BackgroundSoundService']]	[[]]	[[]]
['00027276E6ADE6219CAFB40CFA5A7CC53322BDB465284781AAF5D4C5E6BCCD9E.apk']	[['android.permission.ACCESS_NETWORK_STATE', 'android.permission.INTERNET']]	[u'1.0.3']	[[]]	[[]]	[[]]
['000279A2E163BA58FD91FBEAFDB6E3DBC86202C69FC8B82888C8C3F0274E663D.apk']	[['android.permission.INTERNET', 'android.permission.WRITE_EXTERNAL_STORAGE']]	[u'0.0.1']	[[]]	[[]]	[[]]
['00027B48DDC9E93FD44CF41DBC511BAF77BEA9C0725DA344F608535B890E1150.apk']	[['android.permission.SET_WALLPAPER', 'com.pianyiwan.wallpaper.luxury.car.permission.JPUSH_MESSAGE', 'android.permission.RECEIVE_USER_PRESENT', 'android.permission.WAKE_LOCK', 'android.permission.INTERNET', 'android.permission.VIBRATE', 'android.permission.SYSTEM_ALERT_WINDOW', 'android.permission.READ_PHONE_STATE', 'android.permission.WRITE_SETTINGS', 'android.permission.ACCESS_NETWORK_STATE', '…	[u'1.12']	[['com.umeng.update.net.DownloadingService', 'cn.jpush.android.service.PushService', 'cn.jpush.android.service.DownloadService']]	[['cn.jpush.android.service.PushReceiver', 'cn.jpush.android.service.AlarmReceiver']]	[[]]
['00027B79F42BB18ABAC8EA1C7419CA617BDBA4660382A8C5F480A7951724B94B.apk']	[['android.permission.INTERNET', 'android.permission.ACCESS_WIFI_STATE', 'android.permission.ACCESS_NETWORK_STATE']]	[u'1.0']	[[]]	[[]]	[[]]
['00027EF37AF490F075641C7BE251BB4A6FD83957439959B8BB66CD4CA105DB67.apk']	[['android.permission.SET_WALLPAPER', 'android.permission.SET_WALLPAPER_HINTS', 'android.permission.VIBRATE', 'android.permission.BIND_APPWIDGET', 'android.permission.GET_ACCOUNTS', 'com.android.launcher.permission.READ_SETTINGS', 'com.android.launcher.permission.WRITE_SETTINGS', 'android.permission.WRITE_EXTERNAL_STORAGE', 'android.permission.ACCESS_NETWORK_STATE', 'android.permission.INTERNET',…	[u'1.5']	[['com.hd.kangaroo.lockscreen.LockScreenService', 'com.umeng.common.net.DownloadingService']]	[['com.hd.kangaroo.ios7.PreloadReceiver', 'com.hd.kangaroo.ios7.InstallShortcutReceiver', 'com.hd.kangaroo.ios7.UninstallShortcutReceiver', 'com.hd.kangaroo.ios7.UserInitializeReceiver']]	[[]]
['000289B0C159BE8A0DBCFCCA61D630175AB71D742E7BDCF8DE5EE42808552876.apk']	[['android.permission.ACCESS_NETWORK_STATE', 'android.permission.WRITE_EXTERNAL_STORAGE', 'android.permission.VIBRATE', 'android.permission.ACCESS_WIFI_STATE', 'android.permission.ACCESS_COARSE_LOCATION', 'android.permission.CAMERA', 'android.permission.INTERNET', 'android.permission.ACCESS_FINE_LOCATION']]	[u'4']	[['org.appcelerator.titanium.analytics.TiAnalyticsService']]	[[]]	[['com.google.android.maps']]
['00028D3B0C60FFEC306924C9B77D5CE5CE0D0329B6BD4D48601F0F14CA639540.apk']	[['android.permission.INTERNET', 'android.permission.ACCESS_NETWORK_STATE', 'android.permission.WAKE_LOCK', 'android.permission.VIBRATE', 'com.google.android.c2dm.permission.RECEIVE', 'br.com.sportv.times.permission.C2D_MESSAGE']]	[u'3.1.2']	[['br.com.sportv.times.gcm.GcmIntentService_']]	[['br.com.sportv.times.gcm.GcmBroadcastReceiver']]	[[]]
['00028DBBC38EAF41882369D45F17988F1E4A4A97BDCF03E467B1F52C47CAA709.apk']	[['android.permission.WAKE_LOCK', 'android.permission.GET_TASKS', 'android.permission.INTERNET', 'android.permission.ACCESS_NETWORK_STATE', 'android.permission.WRITE_EXTERNAL_STORAGE', 'com.google.android.providers.gsf.permission.READ_GSERVICES', 'android.permission.SET_WALLPAPER']]	[u'3.6']	[['com.jb.gokeyboard.theme.template.wallpaper.LiveWallpaperService', 'com.jb.gokeyboard.theme.template.alarm.GoKeyboardInstallCheckService', 'com.jb.gokeyboard.theme.template.crashreport.CrashSendService', 'com.jb.gokeyboard.theme.template.service.ThemeMainService']]	[['com.jb.gokeyboard.theme.template.google.analytic.ReferrerInfoReceiver', 'com.jb.gokeyboard.theme.template.alarm.CheckInstallGoKeyboardReceiver', 'com.jb.gokeyboard.theme.template.statistics.AlarmStatisticReceiver', 'com.jb.gokeyboard.theme.template.crashreport.CrashSendBroadCastReceiver', 'com.jb.gokeyboard.theme.template.httpwecloud.controller.WecloudTimingReceiver']]	[[]]
['00028E38310A3272B912031CED5539ECED44927DF330AA2881F8A1C1BAF47A40.apk']	[['android.permission.ACCESS_NETWORK_STATE', 'android.permission.GET_ACCOUNTS', 'android.permission.INTERNET', 'android.permission.READ_CALENDAR', 'android.permission.VIBRATE', 'android.permission.WAKE_LOCK', 'android.permission.WRITE_CALENDAR', 'tw.com.hostingservice24.emay_app.permission.C2D_MESSAGE', 'com.google.android.c2dm.permission.RECEIVE', 'android.permission.SYSTEM_ALERT_WINDOW']]	[u'1.03']	[['tw.com.hostingservice24.emay_app.GCMIntentService', 'tw.com.hostingservice24.emay_app.util.SimpleWindow']]	[['com.google.android.gcm.GCMBroadcastReceiver']]	[[]]
['000294765EC4B765D01A23F22F8A357C9630FA8758F39B520DA8DE6A53D89E49.apk']	[['android.permission.INTERNET', 'android.permission.ACCESS_NETWORK_STATE', 'android.permission.SYSTEM_ALERT_WINDOW']]	[u'1.2.4.6']	[['jjong.kim.childvideo.LockScreenService']]	[['jjong.kim.childvideo.AutoCloseReceiver']]	[[]]
['0002982CEF3CE3258DED5DFD1D58765B5B24F80981167EC640B16A64C757CBAA.apk']	[['android.permission.INTERNET', 'android.permission.ACCESS_NETWORK_STATE', 'android.permission.READ_PHONE_STATE']]	[u'1.0.0']	[[]]	[[]]	[[]]
['00029ED31B25068381FD8587FA0976591C10377F704D306CC06783B22B882BE5.apk']	[['android.permission.ACCESS_NETWORK_STATE', 'android.permission.READ_PHONE_STATE', 'android.permission.INTERNET', 'android.permission.VIBRATE', 'android.permission.RECEIVE_BOOT_COMPLETED', 'android.permission.ACCESS_WIFI_STATE', 'android.permission.CHANGE_WIFI_STATE', 'android.permission.RECORD_AUDIO', 'android.permission.INTERNET', 'android.permission.MOUNT_UNMOUNT_FILESYSTEMS', 'android.permis…	[u'1.0']	[['com.yaf.YAFReader.AuthenticatationService', 'com.yaf.YAFReader.senser.SensorService', 'im.momo.service.pushable.MomoService', 'im.momo.mochat.ChatService']]	[['com.yaf.YAFReader.tts.PhoneStatReceiver', 'im.momo.service.pushable.MomoReceiver', 'im.momo.service.pushable.StartReceiver', 'im.momo.mochat.notify.IncomingMessageReceiver']]	[[]]
['0002A2E83ED0E9D2ECB1DF3E835FBC69DBFC91B271BE69068ED008A80D7163E5.apk']	[['android.permission.INTERNET']]	[u'1.1']	[[]]	[[]]	[[]]
['0002A4B3B4BE065DED24A305E0202BCBA8334B2EC8893C3F872B73573B7B02ED.apk']	[['android.permission.INTERNET', 'android.permission.ACCESS_NETWORK_STATE', 'android.permission.READ_PHONE_STATE', 'android.permission.ACCESS_WIFI_STATE', 'android.permission.WRITE_EXTERNAL_STORAGE', 'android.permission.VIBRATE', 'android.permission.WAKE_LOCK']]	[u'1.7.4']	[[]]	[[]]	[[]]
['0002A4CF55A50FE5C8C8B0856311CE43428B8AA277CBAC1AF64CF54E46424552.apk']	[['android.permission.INTERNET', 'android.permission.READ_PHONE_STATE', 'android.permission.ACCESS_NETWORK_STATE']]	[u'0.1.20']	[[]]	[[]]	[[]]
['0002A59AF190B23CF2DE9D26619A0D109FACDF4FCA145058CDDD6F01AEB5DF47.apk']	[['com.android.vending.BILLING', 'android.permission.VIBRATE', 'android.permission.INTERNET', 'android.permission.ACCESS_NETWORK_STATE', 'android.permission.NETWORK', 'android.permission.READ_LOGS', 'android.permission.READ_EXTERNAL_STORAGE', 'android.permission.WRITE_EXTERNAL_STORAGE']]	[u'1.2.2']	[[]]	[[]]	[[]]
['0002AA1132C338F415EB1A6A14EC9D1E843E8D5F934678CCEC0EA31D559FEC67.apk']	[[]]	[u'1.4']	[[]]	[[]]	[[]]
['0002B343D2855494FB265C529E3A8AB468316143A8D64E810E19B78C4778B5F1.apk']	[['android.permission.INTERNET', 'android.permission.WRITE_EXTERNAL_STORAGE', 'android.permission.ACCESS_NETWORK_STATE', 'android.permission.RECEIVE_BOOT_COMPLETED', 'android.permission.READ_PHONE_STATE', 'android.permission.VIBRATE', 'android.permission.ACCESS_FINE_LOCATION', 'android.permission.WAKE_LOCK', 'android.permission.BROADCAST_STICKY']]	[u'1.1.6']	[['com.reverbnation.artistapp.i739749.services.ReverbMusicService', 'com.urbanairship.push.PushService']]	[['com.reverbnation.artistapp.i739749.services.ReverbMusicService$MediaButtonReceiver', 'com.reverbnation.artistapp.i739749.receivers.IntentReceiver', 'com.urbanairship.CoreReceiver']]	[['com.google.android.maps']]
['0002B87B36D54910F838B08132476EA95498B8F579FA9698C931801081BDFF09.apk']	[['android.permission.INTERNET', 'android.permission.ACCESS_NETWORK_STATE', 'android.permission.WRITE_EXTERNAL_STORAGE', 'android.permission.RECEIVE_BOOT_COMPLETED', 'android.permission.VIBRATE', 'com.google.android.c2dm.permission.RECEIVE', 'android.permission.WAKE_LOCK', 'fr.playsoft.lefigarov3.permission.C2D_MESSAGE']]	[u'5.0.4']	[['fr.playsoft.lefigarov3.data.ArticleDownloadService', 'fr.playsoft.lefigarov3.data.OtherDownloadService', 'fr.playsoft.lefigarov3.data.DatabaseService', 'fr.playsoft.lefigarov3.data.fcm.FcmListenerService', 'fr.playsoft.lefigarov3.data.fcm.FcmInstanceIDLService', 'fr.playsoft.lefigarov3.data.widget.WidgetService', 'fr.playsoft.lefigarov3.data.wearservices.UtilityService', 'fr.playsoft.lefigarov…	[['fr.playsoft.lefigarov3.data.BackgroundUpdateReceiver', 'fr.playsoft.lefigarov3.data.widget.WidgetList', 'fr.playsoft.lefigarov3.data.widget.WidgetFlipperImage', 'fr.playsoft.lefigarov3.data.InstallReceiver', 'com.google.firebase.iid.FirebaseInstanceIdReceiver', 'com.google.firebase.iid.FirebaseInstanceIdInternalReceiver', 'com.google.android.gms.measurement.AppMeasurementReceiver']]	[[]]
['0002B8F67602D2381774B658EE86C7442F17FE66B5C518C8FD1723AA0CC4C819.apk']	[['com.android.vending.CHECK_LICENSE', 'android.permission.WAKE_LOCK', 'android.permission.INTERNET', 'android.permission.ACCESS_NETWORK_STATE', 'android.permission.VIBRATE']]	[u'2.1.0.2']	[[]]	[[]]	[[]]
['0002BCA7B551BCEA3B75CB7588AEE2923D17057BAC9F0C9FD03AF24FB63C0EF3.apk']	[['android.permission.INTERNET', 'android.permission.SET_WALLPAPER', 'android.permission.SET_WALLPAPER_HINTS', 'android.permission.ACCESS_NETWORK_STATE', 'android.permission.WRITE_EXTERNAL_STORAGE', 'android.permission.READ_EXTERNAL_STORAGE', 'com.samsung.android.providers.context.permission.WRITE_USE_APP_FEATURE_SURVEY']]	[u'2.0']	[[]]	[[]]	[[]]
['0002C1CF239262BA1B8F696F6F324BFD8872A14FAE8E64679E753E4975AAA1BF.apk']	[['android.permission.INTERNET', 'android.permission.ACCESS_NETWORK_STATE', 'android.permission.WRITE_EXTERNAL_STORAGE']]	[u'37.1']	[[]]	[['com.arthisoft.prompartymassage.MyReceiver']]	[[]]
['0002C30BC0805A48BEB2A60C4CC3729A32E6BB951885834E6791DE1AFCD0C62C.apk']	[['android.permission.ACCESS_NETWORK_STATE', 'android.permission.INTERNET', 'android.permission.VIBRATE', 'com.android.vending.BILLING']]	[u'1.0.8']	[['jp.co.woodsmall.calcCore.CalculatorWidgetService']]	[['com.inmobi.commons.analytics.androidsdk.IMAdTrackerReceiver', 'jp.co.woodsmall.calcCore.CalculatorWidgetProvider']]	[[]]
['0002C389EA84FD986542490CCA48FE8783533E2614DE7865C178BA4EB0D5F2D0.apk']	[['android.permission.INTERNET', 'android.permission.ACCESS_NETWORK_STATE', 'android.permission.WRITE_EXTERNAL_STORAGE', 'android.permission.WRITE_SETTINGS', 'android.permission.READ_PHONE_STATE', 'android.permission.READ_LOGS', 'android.permission.GET_ACCOUNTS', 'android.permission.WAKE_LOCK', 'com.google.android.c2dm.permission.RECEIVE', 'android.permission.VIBRATE', 'com.dosgroup.lta.genurauto…	[u'1.1.0']	[['com.dosgroup.latuaapp.push.GcmIntentService']]	[['com.dosgroup.latuaapp.push.GcmBroadcastReceiver']]	[[]]
['0002CAD3967F0A9806ECAABD0003CAFDDF284BF513B8D0D45AA79C8967D715AE.apk']	[['android.permission.INTERNET', 'android.permission.ACCESS_NETWORK_STATE', 'android.permission.INTERNET', 'android.permission.ACCESS_NETWORK_STATE']]	[u'1.0']	[[]]	[[]]	[[]]
['0002CC1D4D9D8004B99CF8841160C6660B67468DA3523B3CA3911AB8500C44EF.apk']	[['com.google.android.providers.gsf.permission.READ_GSERVICES', 'com.app.app1792028d7af6.permission.MAPS_RECEIVE', 'com.app.app1792028d7af6.permission.C2D_MESSAGE', 'com.google.android.c2dm.permission.RECEIVE', 'android.permission.WAKE_LOCK', 'android.permission.INTERNET', 'android.permission.WRITE_EXTERNAL_STORAGE', 'android.permission.ACCESS_NETWORK_STATE', 'android.permission.BROADCAST_STICKY'…	[u'1.0']	[['com.radiusnetworks.ibeacon.service.IBeaconService', 'com.radiusnetworks.ibeacon.IBeaconIntentProcessor', 'com.app.app1792028d7af6.GCMIntentService', 'com.ons.radio.AudioSignal', 'com.ons.geofence.MyService', 'com.newpedometer.StepService']]	[['com.google.android.gcm.GCMBroadcastReceiver', 'com.app.app1792028d7af6.BReceiver', 'com.ons.radio.ServiceReceiver', 'com.app.app1792028d7af6.DownloadReceiver', 'com.ons.geofence.Receiver', 'com.newpedometer.DateChangedBroadcast']]	[[]]
['0002D52B259FDB4B337AE982DA333B9BA0D777770AB5386B447DA4C3E72A92A5.apk']	[['com.android.vending.BILLING', 'android.permission.INTERNET', 'android.permission.WRITE_EXTERNAL_STORAGE', 'android.permission.ACCESS_NETWORK_STATE', 'android.permission.ACCESS_WIFI_STATE', 'android.permission.VIBRATE', 'com.badflyinteractive.deadeffect2.permission.C2D_MESSAGE', 'com.google.android.c2dm.permission.RECEIVE', 'android.permission.GET_ACCOUNTS', 'android.permission.WAKE_LOCK', 'and…	[u'151215.0254']	[['com.gamedonia.pushnotifications.PushIntentService', 'com.gamedonia.inapppurchase.UnityAndroidInterface', 'com.everyplay.Everyplay.communication.upload.EveryplayUploadService', 'com.unity3d.plugin.downloader.UnityDownloaderService']]	[['com.gamedonia.pushnotifications.PushBroadcastReceiver', 'com.unity3d.plugin.downloader.UnityAlarmReceiver']]	[[]]
['0002D6A4727F674A4B46B223FD22D5A9772D25A3BA3A7ACC0EF506CE444E4D4F.apk']	[[]]	[u'1.0']	[[]]	[[]]	[[]]
['0002D7304FB9EF3340933CFB78832A1325AA7EACE8177509D8B9A33159B706BA.apk']	[['com.android.vending.BILLING', 'android.permission.INTERNET', 'android.permission.WRITE_EXTERNAL_STORAGE', 'android.permission.ACCESS_NETWORK_STATE', 'android.permission.RECORD_AUDIO']]	[u'7.0.1']	[[]]	[[]]	[[]]
['0002E15B0D587538A5C2D8D5E2EA2030BF70644DF2A7A1996DD03E0EE2A6947F.apk']	[['android.permission.INTERNET', 'android.permission.ACCESS_NETWORK_STATE', 'android.permission.RECEIVE_BOOT_COMPLETED', 'android.permission.WRITE_EXTERNAL_STORAGE', 'android.permission.READ_PHONE_STATE', 'android.permission.BLUETOOTH', 'android.permission.BLUETOOTH_ADMIN', 'android.permission.ACCESS_COARSE_LOCATION']]	[u'1.6.2']	[[]]	[['de.appplant.cordova.plugin.localnotification.TriggerReceiver', 'de.appplant.cordova.plugin.localnotification.ClearReceiver', 'de.appplant.cordova.plugin.notification.TriggerReceiver', 'de.appplant.cordova.plugin.notification.ClearReceiver', 'de.appplant.cordova.plugin.localnotification.RestoreReceiver']]	[[]]
['0002E85941E05CEDE3BAFBCC9CD1F5D2C40B0B9F05E49E90074C24C5EFD132E2.apk']	[['android.permission.GET_TASKS', 'android.permission.GET_PACKAGE_SIZE', 'android.permission.CLEAR_APP_CACHE', 'com.android.browser.permission.READ_HISTORY_BOOKMARKS', 'com.android.browser.permission.WRITE_HISTORY_BOOKMARKS', 'android.permission.WRITE_EXTERNAL_STORAGE', 'android.permission.READ_EXTERNAL_STORAGE', 'android.permission.READ_PHONE_STATE', 'android.permission.ACCESS_WIFI_STATE', 'andr…	[u'5.13.1']	[['com.cleanmaster.login.LoginService', 'com.lock.service.chargingdetector.ChargingDetectorService', 'com.cleanmaster.service.PermanentService', 'com.cleanmaster.service.a', 'com.cleanmaster.service.FloatService', 'com.cleanmaster.applocklib.core.service.AppLockService', 'com.cleanmaster.base.crash.CrashReportService', 'com.cleanmaster.dmc.DmcDataReportService', 'com.cleanmaster.service.BgScanSer…	[['com.cleanmaster.screensave.ScreenSaverNotificationReceiver', 'com.cleanmaster.screensave.WeatherNotificationReceiver', 'com.cleanmaster.applock.receiver.AppLockNotificationReceiver', 'com.ijinshan.screensavershared.ScreenSaverNullReceiver', 'com.ijinshan.screensavershared.mutual.CharingSaverStateReceiver', 'com.ijinshan.cleaner.receiver.AlarmReceiver', 'com.cleanmaster.notification.MonitorBroa…	[[]]
['0002EA2B2020858B8F20945DD23264112800B7F0D028270CA441BD4120C2742B.apk']	[['android.permission.INTERNET', 'android.permission.ACCESS_NETWORK_STATE', 'android.permission.WRITE_EXTERNAL_STORAGE', 'android.permission.READ_EXTERNAL_STORAGE', 'android.permission.READ_PHONE_STATE']]	[u'1.0.7']	[[]]	[[]]	[[]]
['0002EFDFF80EE4CE7A392125BAAF62D008D0C2821FD7965C24FFA6CB9360A0EC.apk']	[['android.permission.INTERNET', 'android.permission.ACCESS_NETWORK_STATE', 'com.wMahiMahiRecipes.permission.C2D_MESSAGE', 'com.google.android.c2dm.permission.RECEIVE', 'android.permission.WAKE_LOCK']]	[u'0.1']	[['com.wMahiMahiRecipes.push.PushGCMIntentService']]	[['com.google.android.gcm.GCMBroadcastReceiver', 'com.wMahiMahiRecipes.pull.PullServerController']]	[[]]
['0002F05D2872987B5A69EE3403318DCACC852107F797413ADF0BBED39582305C.apk']	[['android.permission.WAKE_LOCK', 'android.permission.RECEIVE_BOOT_COMPLETED', 'android.permission.INTERACT_ACROSS_USERS_FULL', 'android.permission.ACCESS_WIFI_STATE', 'android.permission.INTERNET', 'android.permission.ACCESS_NETWORK_STATE']]	[u'1.0.3']	[['com.sodonsolution.android.edutv.service.ContentService', 'com.sodonsolution.android.edutv.service.ContentMoreService', 'com.sodonsolution.android.edutv.service.ProjectListService', 'com.sodonsolution.android.edutv.service.VideoListService', 'com.sodonsolution.android.edutv.service.VideoCategoryService', 'com.sodonsolution.android.edutv.service.VideoListService', 'com.sodonsolution.android.edut…	[['com.sodonsolution.android.edutv.service.AlarmReceiver', 'com.sodonsolution.android.edutv.service.BootCompletedReceiver']]	[[]]
['0002F7B27BC794BC8BFFA783D8D21186E5A0F6667D0727992BC274559BE322A2.apk']	[['android.permission.INTERNET', 'android.permission.WRITE_EXTERNAL_STORAGE', 'android.permission.ACCESS_NETWORK_STATE', 'android.permission.WAKE_LOCK', 'android.permission.VIBRATE', 'com.google.android.c2dm.permission.RECEIVE', 'jp.glasscube.photobook.dog.permission.C2D_MESSAGE']]	[u'1.0.8']	[['com.adobe.phonegap.push.GCMIntentService']]	[['com.adobe.phonegap.push.CordovaGCMBroadcastReceiver']]	[[]]
['0002FA4C024782E5009C2771B16EB3741BE44AAC36D3CBF7DE7355AEF35AB8E3.apk']	[['android.permission.INTERNET', 'android.permission.ACCESS_NETWORK_STATE', 'android.permission.VIBRATE', 'android.permission.RECEIVE_BOOT_COMPLETED', 'android.permission.SET_WALLPAPER']]	[u'6.0']	[['com.lpp.WallpaperActivity']]	[['com.lpp.AlarmReceiver', 'com.lpp.LWPWidgetProvider']]	[[]]
['0002FEA09C18A111728042BC12B1D4F57D7E7D947CC7F51B6F454FCB34A8E179.apk']	[['android.permission.INTERNET', 'android.permission.ACCESS_COARSE_LOCATION', 'android.permission.ACCESS_FINE_LOCATION', 'android.permission.WRITE_EXTERNAL_STORAGE', 'android.permission.ACCESS_NETWORK_STATE', 'android.permission.READ_PHONE_STATE', 'android.permission.RECORD_AUDIO', 'android.permission.CAMERA']]	[u'1.0']	[['com.seattleclouds.modules.videolist.DownloadService', 'com.seattleclouds.location.geofencing.ReceiveTransitionsIntentService', 'com.seattleclouds.modules.bailbonds.location.ReceiveLocationIntentService', 'com.seattleclouds.modules.bailbonds.background.BBBackgroundService', 'com.seattleclouds.modules.podcast.player.PodcastPlayerService', 'com.seattleclouds.modules.podcast.download.PodcastDownlo…	[['com.seattleclouds.modules.goaltracker.GoalTrackerAlarmReceiver', 'com.seattleclouds.modules.bailbonds.background.BBAlarmReceiver', 'com.seattleclouds.modules.bailbonds.background.BBBootCompleteReceiver', 'com.seattleclouds.location.LocationProvidersChangedBroadcastReceiver', 'com.seattleclouds.expansion.ExpansionFilesDownloaderAlarmReceiver', 'com.seattleclouds.gcm.GCMBroadcastReceiver']]	[[]]
['0002FF2C4D39C1F127FD2BCC6FA7C64111DB2739C9FCEB6FE36A1835A9FBD8EA.apk']	[['android.permission.CAMERA', 'android.permission.INTERNET', 'android.permission.CALL_PHONE', 'android.permission.ACCESS_NETWORK_STATE', 'android.permission.MOUNT_UNMOUNT_FILESYSTEMS', 'android.permission.ACCESS_NETWORK_STATE', 'android.permission.WRITE_EXTERNAL_STORAGE', 'android.permission.VIBRATE', 'android.permission.SET_WALLPAPER', 'android.permission.ACCESS_COARSE_LOCATION', 'android.permi…	[u'1.0']	[['pts.PhoneGap.namespace_qxw.MyService']]	[[]]	[[]]
['0002FF62D65ACF5CA8F0624FBD31FD9B7521E77B1A4C2742A0058DF4F6B65B19.apk']	[['android.permission.INTERNET', 'android.permission.CALL_PHONE', 'com.google.android.c2dm.permission.RECEIVE', 'com.goodbarber.remzouilleradio.permission.C2D_MESSAGE', 'android.permission.SYSTEM_ALERT_WINDOW', 'com.goodbarber.v2.permission.MAPS_RECEIVE', 'android.permission.INTERNET', 'android.permission.ACCESS_NETWORK_STATE', 'android.permission.WRITE_EXTERNAL_STORAGE', 'com.google.android.prov…	[u'1.0']	[['com.goodbarber.v2.GCMIntentService', 'com.goodbarber.v2.data.stats.countly.OpenUDID_service']]	[['com.goodbarber.v2.GCMReceiver']]	[['com.google.android.maps']]
['0003031D3BF1ACE136D6C0356A74518478E65C442F4926A7BA41C826780A2003.apk']	[['android.permission.READ_CONTACTS', 'android.permission.CALL_PHONE', 'android.permission.ACCESS_NETWORK_STATE', 'android.permission.CHANGE_NETWORK_STATE', 'android.permission.ACCESS_WIFI_STATE', 'android.permission.CHANGE_WIFI_STATE', 'android.permission.BLUETOOTH', 'android.permission.BLUETOOTH_ADMIN', 'android.permission.RECEIVE_SMS', 'android.permission.READ_PHONE_STATE', 'android.permission…	[u'1.0.12']	[['com.plh.gofastlauncher.dataprovider.AliasProvider', 'com.plh.gofastlauncher.dataprovider.AppProvider', 'com.plh.gofastlauncher.dataprovider.ContactsProvider', 'com.plh.gofastlauncher.dataprovider.PhoneProvider', 'com.plh.gofastlauncher.dataprovider.SearchProvider', 'com.plh.gofastlauncher.dataprovider.SettingsProvider', 'com.plh.gofastlauncher.dataprovider.ShortcutsProvider', 'com.plh.gofastla…	[['com.plh.gofastlauncher.broadcast.NewAppInstalledHandler', 'com.plh.gofastlauncher.broadcast.IncomingSmsHandler', 'com.plh.gofastlauncher.broadcast.IncomingCallHandler', 'com.plh.gofastlauncher.broadcast.InstallShortcutHandler', 'com.plh.gofastlauncher.broadcast.UninstallShortcutHandler']]	[[]]
['000303DEF1B2277BB4687FAF858F2492703C811B97809DAAC315D11690CDDE08.apk']	[['android.permission.INTERNET', 'android.permission.WAKE_LOCK', 'android.permission.VIBRATE', 'android.permission.WRITE_EXTERNAL_STORAGE', 'android.permission.MEDIA_CONTENT_CONTROL', 'android.permission.ACCESS_NETWORK_STATE']]	[u'6.3.2']	[[]]	[[]]	[[]]
['00030B4E2B3700AB8BCE8D1E859C2195A2E7481E6A63D88F8784B05F4C463E6C.apk']	[['android.permission.CAMERA', 'android.permission.INTERNET', 'android.permission.WRITE_EXTERNAL_STORAGE', 'android.permission.READ_PHONE_STATE', 'android.permission.READ_EXTERNAL_STORAGE']]	[u'0.5.14']	[[]]	[[]]	[[]]
['00030DE142D5A0940223C3E4292C4F48D6F2BFFBD13F1E30EF5A9DCB2F1A7BB2.apk']	[['android.permission.ACCESS_NETWORK_STATE', 'android.permission.ACCESS_WIFI_STATE', 'android.permission.INTERNET', 'android.permission.READ_EXTERNAL_STORAGE', 'android.permission.RECEIVE_BOOT_COMPLETED', 'android.permission.WRITE_EXTERNAL_STORAGE']]	[u'@7F040001']	[['com.appaapps.wordendings2.DownLoadService']]	[['com.appaapps.wordendings2.BootReceiver']]	[[]]
['00030EB07E5BAD1E1819A691E850213943BDF66C5A7B1FDB5B2E315FD7D0B038.apk']	[['com.android.vending.BILLING', 'android.permission.INTERNET', 'android.permission.ACCESS_NETWORK_STATE']]	[u'1.0']	[['com.ansca.corona.CoronaService']]	[['com.ansca.corona.SystemStartupBroadcastReceiver', 'com.ansca.corona.notifications.AlarmManagerBroadcastReceiver', 'com.ansca.corona.notifications.StatusBarBroadcastReceiver', 'com.ansca.corona.purchasing.GoogleStoreBroadcastReceiver']]	[[]]
['00030F3DC552B16057F3CEB1694FD79991DBCF598722463ACF2D46C2BACA9BB6.apk']	[['android.permission.INTERNET', 'android.permission.READ_CONTACTS', 'android.permission.ACCESS_NETWORK_STATE', 'android.permission.SEND_SMS']]	[u'1.2']	[[]]	[[]]	[[]]
['000314DFAC744050693111B1AB4AE3C09F3F5C8D0D10B806017E54C6B6CDB8BC.apk']	[['android.permission.INTERNET', 'android.permission.ACCESS_NETWORK_STATE', 'android.permission.GET_ACCOUNTS', 'com.elep.froze.juicubewt.permission.C2D_MESSAGE', 'com.google.android.c2dm.permission.RECEIVE']]	[u'1.0']	[['com.qbiki.modules.videolist.DownloadService', 'com.qbiki.geofencing.ReceiveTransitionsIntentService', 'com.qbiki.seattleclouds.ExpansionFilesDownloaderService']]	[['com.qbiki.seattleclouds.ExpansionFilesDownloaderAlarmReceiver', 'com.qbiki.gcm.GCMBroadcastReceiver']]	[[]]
['00031EA5D7992AE915C3DC7C2BB25DD36930BED19291A9424B3124E5A0D6CEF1.apk']	[['android.permission.INTERNET', 'android.permission.ACCESS_NETWORK_STATE', 'android.permission.VIBRATE']]	[u'0.1.3']	[['com.halfapp.wordrefresh.Service_GetWord']]	[[]]	[[]]
['00031F31A86263C8D4F6B0E117252110297D295D6572BF7289FCF9714FF39E5F.apk']	[['android.permission.INTERNET', 'android.permission.ACCESS_NETWORK_STATE', 'android.permission.RECEIVE_BOOT_COMPLETED', 'com.google.android.providers.gsf.permission.READ_GSERVICES', 'android.permission.VIBRATE', 'android.permission.READ_PHONE_STATE', 'android.permission.PROCESS_OUTGOING_CALLS', 'com.android.vending.BILLING']]	[u'1.2']	[[]]	[['com.dailypedia.RecieveBroastCast']]	[[]]
['000320D20C6E7061330D590C11AD54E4C6733E7B6013CC5C24A333390DC143AE.apk']	[['android.permission.WRITE_EXTERNAL_STORAGE', 'android.permission.INTERNET', 'android.permission.READ_LOGS', 'android.permission.ACCESS_NETWORK_STATE']]	[u'2.0.2']	[['com.aide.ui.build.packagingservice.ExternalPackagingService', 'com.aide.engine.service.CodeAnalysisEngineService', 'com.aide.ui.scm.ExternalGitService']]	[[]]	[[]]
['000321C7AC39A19ED33F4EE18C9B47EED8FADA42962D016782CA6971DD5EE616.apk']	[['android.permission.ACCESS_WIFI_STATE', 'android.permission.ACCESS_NETWORK_STATE', 'android.permission.INTERNET', 'com.android.vending.CHECK_LICENSE', 'android.permission.GET_TASKS']]	[u'1.0']	[[]]	[[]]	[[]]
['000323B83BE1ED50A3791E9D4DCD01BA7E1D575ADADA5EA1D967F36ABB3C2048.apk']	[['com.baital.android.project.hjb.permission.JPUSH_MESSAGE', 'android.permission.RECEIVE_USER_PRESENT', 'android.permission.INTERNET', 'android.permission.WAKE_LOCK', 'android.permission.READ_PHONE_STATE', 'android.permission.WRITE_EXTERNAL_STORAGE', 'android.permission.READ_EXTERNAL_STORAGE', 'android.permission.WRITE_SETTINGS', 'android.permission.VIBRATE', 'android.permission.MOUNT_UNMOUNT_FIL…	[u'6.6.5']	[['com.umeng.update.net.DownloadingService', 'cn.jpush.android.service.DownloadService', 'cn.jpush.android.service.PushService', 'cn.jpush.android.service.DaemonService', 'com.baidu.location.f', 'com.baital.android.project.hjb.home.DownloadService']]	[['cn.jpush.android.service.PushReceiver', 'cn.jpush.android.service.AlarmReceiver', 'com.baital.android.project.hjb.jpush.MyReceiver']]	[[]]
['000324BA57BD4BEE123E5AC21872B84D824D1C691A48D51B2D2F9A2801327D9B.apk']	[['android.permission.INTERNET', 'android.permission.ACCESS_NETWORK_STATE']]	[u'1.0.7r']	[['com.ludovg.socket.SocketService']]	[[]]	[[]]
['000326459F3399068343F73389693118AFF08352DC0C5B9659E4095106DD8212.apk']	[['android.permission.ACCESS_COARSE_LOCATION', 'android.permission.ACCESS_FINE_LOCATION', 'android.permission.ACCESS_NETWORK_STATE', 'android.permission.ACCESS_WIFI_STATE', 'android.permission.BLUETOOTH', 'android.permission.BLUETOOTH_ADMIN', 'android.permission.CALL_PHONE', 'android.permission.CHANGE_WIFI_STATE', 'android.permission.INTERNET', 'android.permission.MODIFY_AUDIO_SETTINGS', 'android…	[u'1.4.0']	[['com.codesector.indrive.BackgroundService']]	[[]]	[['com.google.android.maps']]
['00032CF9066A6E17CD99775530C255759649F7B8C5E8A4616863D14AA6C36B42.apk']	[['android.permission.INTERNET', 'android.permission.CALL_PHONE', 'android.permission.READ_PHONE_STATE', 'android.permission.GET_ACCOUNTS', 'android.permission.ACCESS_NETWORK_STATE', 'android.permission.WRITE_EXTERNAL_STORAGE', 'android.permission.ACCESS_FINE_LOCATION', 'android.permission.ACCESS_GPS', 'android.permission.ACCESS_ASSISTED_GPS', 'android.permission.ACCESS_LOCATION', 'android.permis…	[u'2.4.06']	[['com.einsmer.securityapp_esplugues.ServicioGeneral', 'com.einsmer.securityapp_esplugues.GcmIntentService']]	[['com.einsmer.securityapp_esplugues.RepeatingAlarm', 'com.einsmer.securityapp_esplugues.GcmBroadcastReceiver']]	[[]]
['000330193C163C76B1367F02D8226439E1FB750989DB5DB2F83579C4F5D16C6D.apk']	[['android.permission.INTERNET', 'android.permission.ACCESS_NETWORK_STATE']]	[u'2.1.2']	[[]]	[[]]	[[]]
['0003326CA70A0E2C3D5B6B3C962312D963E4706D777780F0E793EB791A2FFCD2.apk']	[['android.permission.INTERNET', 'android.permission.ACCESS_NETWORK_STATE']]	[u'2.0']	[[]]	[[]]	[[]]
['000345C1FBEA6347C357D7ABE5ABB74251435A340E483E1D0691DC3DD4B4FBBA.apk']	[['android.permission.WRITE_EXTERNAL_STORAGE', 'android.permission.VIBRATE']]	[u'1.6']	[[]]	[[]]	[[]]
['0003468487C29A71A5DA40F59E4F1F5DFF026126DD64BB58C572E30EE167C652.apk']	[['android.permission.INTERNET', 'android.permission.ACCESS_NETWORK_STATE', 'android.permission.WRITE_EXTERNAL_STORAGE', 'android.permission.VIBRATE', 'android.permission.GET_TASKS', 'android.permission.BIND_ACCESSIBILITY_SERVICE', 'android.permission.GET_ACCOUNTS', 'android.permission.WAKE_LOCK', 'com.google.android.c2dm.permission.RECEIVE', 'com.elsevier.stmj.jat.newsstand.cllc.permission.C2D_M…	[u'5.5.0_PROD_09-10-2015']	[['com.elsevier.jbsm.api.ConnectionService', 'com.elsevier.jbsm.pushnotification.PushService', 'com.elsevier.jbsm.api.JournalAuthorizationService', 'com.elsevier.jbsm.services.LoginBackgroundService', 'com.elsevier.jbsm.api.LoginService', 'com.elsevier.jbsm.api.AnnouncementService', 'com.elsevier.jbsm.sequentialdownloader.services.DownloadService', 'com.elsevier.jbsm.sequentialdownloader.services…	[['com.elsevier.jbsm.receiver.DownloadingReceiver', 'com.elsevier.jbsm.receiver.NetworkChangeReceiver', 'com.urbanairship.CoreReceiver', 'com.urbanairship.push.GCMPushReceiver', 'com.elsevier.jbsm.api.NetworkReceiver', 'com.elsevier.jbsm.pushnotification.PushBroadcastReceiver']]	[[]]
['0003491B4C08D1D13E835AA6017329390CE92044040D723BDA66C57DEF35B9FB.apk']	[['android.permission.INTERNET', 'android.permission.ACCESS_NETWORK_STATE']]	[u'1.0.01']	[[]]	[[]]	[[]]
['00034DD868245EC553747A8CC625C95A3ACDA3C2B8A02F1DA9F34852511B5CA8.apk']	[['android.permission.WRITE_EXTERNAL_STORAGE']]	[u'1.0']	[[]]	[[]]	[[]]
['00034F696695543B0B64C34D7889A40827F8D0D539B8EE6EB51626E42A4D1F0A.apk']	[['android.permission.INTERNET', 'android.permission.ACCESS_WIFI_STATE', 'android.permission.ACCESS_NETWORK_STATE']]	[u'1.0']	[[]]	[[]]	[[]]
['0003512C96B4BB7E7588C83243FEB2A0C0744AFD298B78641D404390406D4E50.apk']	[['android.permission.INTERNET', 'android.permission.ACCESS_NETWORK_STATE']]	[u'1.03']	[[]]	[[]]	[[]]
['0003535B72857EA94283CDB5F37AEFEAA8F02EC255F6DED1142C6BA878468C6D.apk']	[['android.permission.ACCESS_NETWORK_STATE', 'android.permission.INTERNET', 'android.permission.READ_EXTERNAL_STORAGE', 'android.permission.WRITE_EXTERNAL_STORAGE', 'android.permission.RECORD_AUDIO', 'android.permission.CAMERA', 'android.permission.ACCESS_COARSE_LOCATION', 'android.permission.ACCESS_FINE_LOCATION', 'android.permission.NFC', 'android.permission.GET_ACCOUNTS', 'android.permission.M…	[u'5.0.8']	[['com.goomeoevents.gcm.GcmRegisterService', 'com.goomeoevents.services.UpdateProfilePictureService', 'com.goomeoevents.services.RefreshNotificationsService', 'com.goomeoevents.services.RefreshSocialFeedService', 'com.goomeoevents.services.ClearCacheService', 'com.goomeoevents.services.DownloaderService', 'com.goomeoevents.services.MultipleInitUpdateIntentService', 'com.goomeoevents.services.soci…	[['com.goomeoevents.guri.GUriReceiver', 'com.goomeoevents.gcm.GCMBroadcastReceiver', 'com.goomeoevents.receivers.UploadTaskReceiver']]	[[]]
['00035CA00094768C8B7D9C6E8095BD3865A41D108A84809568CB58B6DA0D8033.apk']	[['android.permission.READ_PHONE_STATE', 'android.permission.ACCESS_NETWORK_STATE', 'android.permission.ACCESS_WIFI_STATE', 'android.permission.WRITE_EXTERNAL_STORAGE', 'android.permission.INTERNET', 'android.permission.ACCESS_FINE_LOCATION', 'android.permission.ACCESS_COARSE_LOCATION']]	[u'3.0.0']	[[]]	[[]]	[[]]
['000362E7C5C8473F28D36A640D7FF93AF508DE018A17DB82E03669851510979F.apk']	[['android.permission.BLUETOOTH', 'android.permission.WRITE_EXTERNAL_STORAGE', 'android.permission.INTERNET', 'android.permission.ACCESS_FINE_LOCATION', 'android.permission.ACCESS_COARSE_LOCATION', 'android.permission.ACCESS_NETWORK_STATE', 'android.permission.CALL_PHONE', 'com.google.android.c2dm.permission.RECEIVE', 'android.permission.WAKE_LOCK', 'android.permission.GET_ACCOUNTS', 'android.per…	[u'2.9']	[['com.google.android.gms.measurement.AppMeasurementService']]	[['com.google.android.gms.measurement.AppMeasurementReceiver']]	[['com.google.android.maps']]
['00036334560245F04AAF045606153A703C39959140B88E012155B1294B34867B.apk']	[['android.permission.INTERNET', 'android.permission.ACCESS_NETWORK_STATE', 'android.permission.WRITE_EXTERNAL_STORAGE', 'android.permission.READ_CONTACTS', 'com.pinterest.permission.C2D_MESSAGE', 'com.google.android.c2dm.permission.RECEIVE', 'android.permission.GET_ACCOUNTS', 'android.permission.WAKE_LOCK']]	[u'1.5.3']	[['com.pinterest.service.PinterestWorkerService', 'com.pinterest.GCMIntentService']]	[['com.google.android.gcm.GCMBroadcastReceiver']]	[[]]
['000367563D3B631E6C2E98165348FD3CAD1CD715CC339471BFCE9C1665EFD6D2.apk']	[['android.permission.INTERNET']]	[u'1.1']	[[]]	[[]]	[[]]
['000368669289B4EAFF2E44B094DE0A6AC5B0409C6595B4BF18825CFBA50F3E72.apk']	[['android.permission.ACCESS_NETWORK_STATE', 'android.permission.WRITE_EXTERNAL_STORAGE', 'android.permission.INTERNET']]	[u'1.1.7']	[[]]	[[]]	[[]]
['00036DA3EFED1426570886D4ECC6DAC2F4EEF65EE013E2A740596FEED15915DB.apk']	[['android.permission.WRITE_EXTERNAL_STORAGE', 'android.permission.CAMERA', 'android.permission.INTERNET', 'android.permission.ACCESS_NETWORK_STATE']]	[u'1.2.14']	[[]]	[[]]	[[]]
['000370FB7B8580690B3B3BDBA75D0A4A4BADD2039680CA78BCC923313A515288.apk']	[['com.android.launcher.permission.UNINSTALL_SHORTCUT', 'com.android.launcher.permission.INSTALL_SHORTCUT', 'com.android.launcher.permission.READ_SETTINGS', 'android.permission.RECEIVE_BOOT_COMPLETED', 'android.permission.ACCESS_NETWORK_STATE', 'android.permission.ACCESS_WIFI_STATE', 'android.permission.ACCESS_COARSE_LOCATION', 'android.permission.ACCESS_FINE_LOCATION', 'android.permission.CAMERA…	[u'2.7.06(beta)']	[['com.baidu.location.f', 'android.skymobi.messenger.service.LifeService', 'com.skymobi.freesky.service.FsSdkService']]	[['android.skymobi.messenger.broadcast.DeviceBootReceiver', 'com.skymobi.freesky.basic.BasicReceiver', 'com.skymobi.fsutil.cmmn.CmmnNet']]	[[]]
['000371AAE5858E6BFD48F649491CF817E1625CB5FF1003783518081AD923AE0A.apk']	[['android.permission.ACCESS_COARSE_LOCATION', 'android.permission.ACCESS_FINE_LOCATION', 'android.permission.ACCESS_LOCATION_EXTRA_COMMANDS', 'android.permission.INTERNET', 'android.permission.ACCESS_NETWORK_STATE', 'android.permission.GET_ACCOUNTS', 'android.permission.RECEIVE_BOOT_COMPLETED', 'android.permission.WAKE_LOCK', 'android.permission.CAMERA', 'android.permission.WRITE_EXTERNAL_STORAG…	[u'1.02']	[['com.fancypush.pushnotifications.FancyPushGCMIntentService', 'com.fancypush.pushnotifications.ad.AdService']]	[['com.google.android.gcm.GCMBroadcastReceiver', 'com.fancypush.pushnotifications.AlarmReceiver', 'com.fancypush.pushnotifications.BootReceiver']]	[[]]
['000371E8B4EC153E29B19CA38527566F09740DA659B120CAB96B9A58296FA445.apk']	[['com.sec.android.provider.badge.permission.READ', 'com.sec.android.provider.badge.permission.WRITE', 'com.htc.launcher.permission.READ_SETTINGS', 'com.htc.launcher.permission.UPDATE_SHORTCUT', 'com.sonyericsson.home.permission.BROADCAST_BADGE', 'com.anddoes.launcher.permission.UPDATE_COUNT', 'com.majeur.launcher.permission.UPDATE_BADGE', 'com.hanyu.desheng.permission.JPUSH_MESSAGE', 'android.pe…	[u'1.5.3']	[['com.easemob.chat.EMChatService', 'com.easemob.chat.EMGCMListenerService', 'cn.jpush.android.service.DownloadService', 'cn.jpush.android.service.PushService', 'cn.jpush.android.service.DaemonService', 'com.hanyu.desheng.service.UpdateAppService', 'com.baidu.location.f']]	[['com.hanyu.desheng.AppRegister', 'com.hanyu.desheng.easemob.applib.controller.StartServiceReceiver', 'com.hanyu.desheng.easemob.applib.controller.GCMPushBroadCast', 'com.easemob.chat.EMGCMBroadcastReceiver', 'cn.jpush.android.service.PushReceiver', 'cn.jpush.android.service.AlarmReceiver', 'com.hanyu.desheng.jpush.MyReceiver']]	[['org.simalliance.openmobileapi']]
['0003761D8153461E5C4D3220BB14DF96A9C47C66A246AB9763787E36EB15A66F.apk']	[['android.permission.GET_TASKS', 'android.permission.ACCESS_NETWORK_STATE', 'android.permission.INTERNET', 'android.permission.WRITE_EXTERNAL_STORAGE']]	[u'1.0']	[['com.baoruan.theme.mfcbrcffiXfdCpbNeEe.DownloadService']]	[[]]	[[]]
['00037A53A69581F550F2EE21705A0576291306C343D513D8DB2C0A12CCACE085.apk']	[['android.permission.INTERNET', 'android.permission.ACCESS_NETWORK_STATE', 'android.permission.WRITE_EXTERNAL_STORAGE', 'android.permission.GET_ACCOUNTS', 'android.permission.WAKE_LOCK', 'com.google.android.c2dm.permission.RECEIVE', 'app66443.vinebre.permission.C2D_MESSAGE', 'com.google.android.providers.gsf.permission.READ_GSERVICES']]	[u'6.5']	[['app66443.vinebre.s_guardado', 'app66443.vinebre.s_cargar_icos', 'app66443.vinebre.s_guardarperfil', 'app66443.vinebre.s_obtenerpos', 'app66443.vinebre.s_guardarpos', 'app66443.vinebre.RegistrationIntentService', 'app66443.vinebre.MyGcmListenerService', 'app66443.vinebre.MyInstanceIDListenerService', 'com.appnext.appnextsdk.API.DownloadService', 'com.appnext.core.DownloadService']]	[['app66443.vinebre.alarma', 'app66443.vinebre.alarma_rss', 'com.google.android.gms.gcm.GcmReceiver']]	[['com.google.android.maps']]
['00037A566EBFE3779E24B0694B29CE9875D757A6DD2D7B3CC1C14FDAF44B5CC8.apk']	[['android.permission.INTERNET', 'android.permission.WRITE_INTERNAL_STORAGE', 'android.permission.ACCESS_NETWORK_STATE']]	[u'1.0']	[[]]	[[]]	[[]]
['0003867A621BAD98C8C2C87FE584CC0AA00BB4EDBBA3040E38E813FA27E36545.apk']	[['android.permission.INTERNET', 'android.permission.WRITE_EXTERNAL_STORAGE', 'android.permission.ACCESS_NETWORK_STATE']]	[u'2.4.1']	[[]]	[[]]	[[]]
['00038CCBC8A8B86AD87679CF24E0E83855BC44578BD0D2507E3747BC7C450380.apk']	[['android.permission.INTERNET', 'android.permission.SEND_SMS', 'com.android.launcher.permission.INSTALL_SHORTCUT', 'com.android.launcher.permission.UNINSTALL_SHORTCUT', 'com.android.launcher.permission.READ_SETTINGS', 'com.android.launcher.permission.WRITE_SETTINGS', 'android.permission.MOUNT_UNMOUNT_FILESYSTEMS', 'android.permission.WRITE_EXTERNAL_STORAGE']]	[u'2.0.1']	[[]]	[[]]	[[]]
['00038E576BF2AF89D08713557F397948564EB47EE138561B93FC810CD4126E35.apk']	[['android.permission.WAKE_LOCK', 'android.permission.INTERNET', 'android.permission.ACCESS_WIFI_STATE', 'android.permission.ACCESS_NETWORK_STATE', 'android.permission.WRITE_EXTERNAL_STORAGE', 'android.permission.WRITE_SETTINGS']]	[u'1.1']	[['com.faapps.mashary_alarada.AudioService', 'com.faapps.mashary_alarada.Audio24563_PlaylistManager', 'com.faapps.mashary_alarada.SetRingtoneService']]	[['com.faapps.mashary_alarada.AudioIntentReceiver']]	[[]]
['000394B2D176C6442740B00B65049854A4D536B5FC8DAB75E519675403CCFAF3.apk']	[['android.permission.INTERNET']]	[u'1.0']	[[]]	[[]]	[[]]
['00039901D26FA9121F32762D8B0E67DF7CFBCBB53E0FE3DA7FB1298DAB84C816.apk']	[['android.permission.INTERNET']]	[u'0.1']	[[]]	[[]]	[[]]
['00039936C1FCF64F0D6A4B5E95A3A8571254256B0C65CF4156EAE2F4109C1B4D.apk']	[['com.srishtis.aggregatorapp.permission.C2D_MESSAGE', 'com.google.android.c2dm.permission.RECEIVE', 'android.permission.INTERNET', 'android.permission.GET_ACCOUNTS', 'android.permission.WAKE_LOCK', 'android.permission.INTERNET', 'android.permission.WRITE_EXTERNAL_STORAGE', 'android.permission.READ_EXTERNAL_STORAGE', 'android.permission.ACCESS_NETWORK_STATE', 'android.permission.CALL_PHONE', 'and…	[u'1.1.1']	[['com.srishtis.aggregatorapp.GCMIntentService']]	[['com.google.android.gcm.GCMBroadcastReceiver']]	[[]]
['00039B281BF268AB984693291BA12C16DC2FFCAA4601F58FD2FEF90488AA1DCC.apk']	[['android.permission.ACCESS_NETWORK_STATE', 'android.permission.INTERNET']]	[u'1.21']	[[]]	[[]]	[[]]
['0003A7B38143005E3FDEDB5F3639A45A9FA7CAE71C01C556270B8F4938793C25.apk']	[['android.permission.WAKE_LOCK', 'android.permission.ACCESS_NETWORK_STATE', 'android.permission.INTERNET']]	[u'2.9']	[[]]	[[]]	[[]]
['0003AAB0C488B08B41C79AC1AD7ABDBC370D8BF9A74AEDC9DB1B2AE947FE82B0.apk']	[['android.permission.INTERNET', 'android.permission.ACCESS_NETWORK_STATE', 'android.permission.WRITE_EXTERNAL_STORAGE', 'com.google.android.providers.gsf.permission.READ_GSERVICES', 'android.permission.ACCESS_COARSE_LOCATION', 'android.permission.ACCESS_FINE_LOCATION', 'android.permission.READ_PHONE_STATE', 'android.permission.VIBRATE', 'android.permission.GET_ACCOUNTS', 'android.permission.GET_…	[u'2.4.4.4']	[['com.chownow.kokos.gcm.GcmIntentService', 'com.google.analytics.tracking.android.CampaignTrackingService', 'com.paypal.android.sdk.payments.PayPalService']]	[['com.chownow.kokos.gcm.GcmBroadcastReceiver', 'com.google.android.gms.wallet.EnableWalletOptimizationReceiver', 'com.google.analytics.tracking.android.CampaignTrackingReceiver']]	[[]]
['0003AAD3424770368834654D73133ABEEF0843B2C45E057A95E83B148D8023DD.apk']	[[]]	[u'1.7']	[[]]	[[]]	[[]]
['0003ABB97BE091C76FB28D60362042CFE6F6AF711A74BE9808127F2012257151.apk']	[['android.permission.INTERNET', 'android.permission.WRITE_EXTERNAL_STORAGE']]	[u'1.0']	[[]]	[[]]	[[]]
['0003B0E4C171E9AC9FFFC9D0BC5EA5686A46C87EAD5515256786D350C7F0179D.apk']	[['android.permission.VIBRATE', 'android.permission.ACCESS_COARSE_LOCATION', 'android.permission.ACCESS_FINE_LOCATION', 'android.permission.READ_PHONE_STATE', 'android.permission.INTERNET', 'android.permission.WRITE_EXTERNAL_STORAGE', 'android.permission.ACCESS_NETWORK_STATE', 'android.permission.GET_ACCOUNTS', 'android.permission.WAKE_LOCK', 'android.permission.CAMERA', 'com.conduit.app_ab6f6e07…	[u'1.61.72.1102']	[['com.conduit.app.pages.audio.AudioService', 'com.conduit.app.gcm.GCMIntentService']]	[['com.conduit.app.gcm.GCMBroadcastReceiver']]	[['com.google.android.maps']]
['0003B3C6BB9429ED11CB4F5AD379EA250D4B7186B0A039EA2994411920944494.apk']	[['com.android.vending.BILLING', 'android.permission.ACCESS_SUPERUSER', 'android.permission.INTERNET', 'android.permission.INTERNET_ACCESS', 'android.permission.ACCESS_NETWORK_STATE', 'android.permission.CHANGE_WIFI_MULTICAST_STATE', 'android.permission.ACCESS_WIFI_STATE', 'android.permission.WRITE_EXTERNAL_STORAGE', 'android.permission.READ_EXTERNAL_STORAGE', 'android.permission.READ_INTERNAL_ST…	[u'7.5.5']	[[]]	[[]]	[[]]
['0003BB09ACC5162DDC44328A814C44F4C4D6A4D2BAB621B18B70B2D6D444AFC4.apk']	[['android.permission.ACCESS_WIFI_STATE', 'android.permission.GET_TASKS', 'android.permission.SYSTEM_ALERT_WINDOW', 'android.permission.RECEIVE_BOOT_COMPLETED', 'android.permission.AUTHENTICATE_ACCOUNTS', 'android.permission.WRITE_SETTINGS', 'com.android.launcher.permission.INSTALL_SHORTCUT', 'com.android.launcher.permission.UNINSTALL_SHORTCUT', 'android.permission.RECORD_AUDIO', 'android.permiss…	[u'1']	[['mobi.dash.overapp.DisplayCheckService', 'mobi.dash.sync.AuthenticatorService', 'com.arellomobile.android.push.PushGCMIntentService']]	[['mobi.dash.overapp.DisplayCheckRebootReceiver', 'mobi.dash.deviceadmin.MyDeviceAdmin', 'mobi.dash.wifi.AdsWifiReceiver', 'com.google.android.gcm.GCMBroadcastReceiver', 'com.arellomobile.android.push.AlarmReceiver']]	[[]]
['0003BF3FFCE8128677DA3C057C68AA4667FFA26E8647D318AED1D8A5A476293D.apk']	[['android.permission.INTERNET', 'android.permission.ACCESS_NETWORK_STATE', 'com.android.launcher.permission.INSTALL_SHORTCUT']]	[u'1.0']	[[]]	[[]]	[[]]
['0003CAE1BE08ABC533858024E0723C4D52959A3CE4BE36CAB6CB14709AFBB1E8.apk']	[['android.permission.INTERNET', 'android.permission.READ_PHONE_STATE', 'android.permission.WRITE_EXTERNAL_STORAGE', 'android.permission.ACCESS_NETWORK_STATE', 'android.permission.ACCESS_WIFI_STATE', 'android.permission.INSTALL_PACKAGES', 'android.permission.MANAGE_ACCOUNTS', 'android.permission.AUTHENTICATE_ACCOUNTS', 'android.permission.GET_ACCOUNTS', 'android.permission.USE_CREDENTIALS', 'andr…	[u'6.26']	[['com.slideme.sam.manager.model.service.ApplicationUpdatesCheckService', 'com.slideme.sam.manager.model.service.LaunchOrInstallService', 'com.slideme.sam.manager.model.service.ApplicationDownloadService', 'com.slideme.sam.manager.model.service.ApplicationInstallervice', 'com.slideme.sam.manager.auth.SlidemeAuthenticatorService', 'com.slideme.sam.manager.inapp.InAppService', 'com.slideme.sam.mana…	[['com.slideme.sam.manager.model.service.PackageInstalledReceiver', 'com.slideme.sam.manager.model.service.DeleteFileAlarmReceiver', 'com.slideme.sam.manager.model.service.CheckPendingInstallNotificationsAlarmReceiver']]	[[]]
['0003CB3077B9E5A3B376BC245D3264C1312DB4CAFD1A33D32E303F23AA1C6294.apk']	[['android.permission.INTERNET', 'android.permission.CAMERA', 'android.permission.WRITE_EXTERNAL_STORAGE', 'android.permission.ACCESS_NETWORK_STATE', 'android.permission.VIBRATE', 'android.permission.RECEIVE_BOOT_COMPLETED', 'android.permission.GET_TASKS', 'com.andromeda.wonjcncart.permission.C2D_MESSAGE', 'com.google.android.c2dm.permission.RECEIVE', 'android.permission.GET_ACCOUNTS', 'com.googl…	[u'1.5s']	[['com.andromeda.wonjcncart.GCMIntentService']]	[['com.google.android.gcm.GCMBroadcastReceiver']]	[[]]
['0003D0181FD43F86C62802DE8E2A98C397C04B97FAB4E73788B16CA8DC206A6B.apk']	[[]]	[u'0.9']	[[]]	[[]]	[[]]
['0003D6EDD14E4C907E0B157513654313FB2B7BAEC0679D916478FA61A67B4538.apk']	[['android.permission.MOUNT_UNMOUNT_FILESYSTEMS', 'android.permission.READ_EXTERNAL_STORAGE', 'android.permission.WRITE_EXTERNAL_STORAGE', 'android.permission.SYSTEM_ALERT_WINDOW', 'android.permission.INTERNET']]	[u'1.61']	[['com.npes87184.s2tdroid.BubbleService']]	[[]]	[[]]
['0003E87FAF4A319D9C320BD7C3056538E7515E046A94B95E4AAEF27ED6EF2C70.apk']	[['android.permission.INTERNET', 'android.permission.DISABLE_KEYGUARD', 'android.permission.WAKE_LOCK']]	[u'1.0.1']	[[]]	[[]]	[[]]
['0003E9D2202852A5257C43B83DA32AF5F54DD2F05C3111952537B2969DB7016E.apk']	[['android.permission.INTERNET', 'android.permission.WRITE_EXTERNAL_STORAGE', 'android.permission.RECORD_AUDIO', 'android.permission.MODIFY_AUDIO_SETTINGS', 'android.permission.READ_PHONE_STATE']]	[u'1.0.0']	[[]]	[[]]	[[]]
['0003EBA2BFEE837C5D566BBA4652146BAB6A765F495C2B83C79F7933633FEEDA.apk']	[['android.permission.WRITE_EXTERNAL_STORAGE', 'android.permission.READ_PHONE_STATE', 'android.permission.READ_EXTERNAL_STORAGE', 'android.permission.ACCESS_NETWORK_STATE', 'android.permission.INTERNET', 'android.permission.BLUETOOTH', 'android.permission.WAKE_LOCK', 'com.google.android.c2dm.permission.RECEIVE', 'at.intros.introsat.permission.LAYER_PUSH', 'at.intros.introsat.permission.C2D_MESSAG…	[u'1.0.1']	[['com.layer.sdk.services.GcmIntentService', 'com.jisshow.app.listeners.NotificationListenerService', 'com.jisshow.app.CustomInstanceIDListenerService', 'com.jisshow.app.GCMRegistrationIntentService']]	[['com.jisshow.app.LayerPushReceiver', 'com.layer.sdk.services.GcmBroadcastReceiver', 'com.google.android.gms.gcm.GcmReceiver']]	[[]]
['0003EC8BDA35BA7B377C25524A05C6EB9D1275DDE3D50DBE93C77B3F89548ABD.apk']	[['android.permission.INTERNET', 'android.permission.CAMERA', 'android.permission.RECORD_AUDIO', 'android.permission.WRITE_EXTERNAL_STORAGE', 'android.permission.ACCESS_NETWORK_STATE', 'android.permission.ACCESS_FINE_LOCATION', 'android.permission.ACCESS_COARSE_LOCATION', 'android.permission.READ_EXTERNAL_STORAGE', 'com.android.alarm.permission.SET_ALARM', 'android.permission.RECEIVE_SMS', 'andro…	[u'1.1.4.0']	[['in.reweyou.reweyou.classes.HttpService', 'in.reweyou.reweyou.gcm.GCMPushReceiverService', 'in.reweyou.reweyou.gcm.GCMRegistrationIntentService', 'com.google.android.gms.measurement.AppMeasurementService']]	[['in.reweyou.reweyou.Notification', 'in.reweyou.reweyou.classes.SmsReceiver', 'com.google.android.gms.gcm.GcmReceiver', 'com.google.android.gms.measurement.AppMeasurementReceiver']]	[[]]
['0003ECCD3FD93CA62092CAF8DB72186258B5C25D58BF7614DC60973F680CF1F1.apk']	[['android.permission.VIBRATE', 'android.permission.INTERACT_ACROSS_USERS_FULL', 'android.permission.CAMERA', 'android.permission.WRITE_EXTERNAL_STORAGE']]	[u'2.1']	[[]]	[[]]	[[]]
['0003EF0F818E07E2590AA20962E57DF4737604FAF32E2134A8ECEFFE3B1DD7CC.apk']	[['android.permission.WRITE_EXTERNAL_STORAGE', 'android.permission.CHANGE_CONFIGURATION', 'android.permission.INTERNET', 'android.permission.ACCESS_NETWORK_STATE', 'com.android.vending.BILLING']]	[u'1.0']	[[]]	[[]]	[[]]
['0003F859C1D64CB36A618F82514DF79D382187385FD94206D18AC5AD9E08ABE1.apk']	[['android.permission.INTERNET', 'android.permission.ACCESS_NETWORK_STATE', 'android.permission.VIBRATE']]	[u'1.0']	[[]]	[[]]	[[]]
['000406A6190826AE17F874C147BC6214CF47610B07D0782A6DEF1443D63B1AD3.apk']	[['android.permission.INTERNET', 'android.permission.ACCESS_NETWORK_STATE']]	[u'1.00']	[[]]	[[]]	[[]]
['000407D68EACB833882107DCCE67FD4362EFF81E486C8326811043059E41EA93.apk']	[['android.permission.DISABLE_KEYGUARD', 'android.permission.GET_TASKS', 'android.permission.WRITE_EXTERNAL_STORAGE', 'android.permission.RECEIVE_BOOT_COMPLETED', 'android.permission.READ_PHONE_STATE', 'android.permission.INTERNET', 'android.permission.ACCESS_NETWORK_STATE', 'android.permission.ACCESS_WIFI_STATE', 'android.permission.READ_LOGS', 'android.permission.CAMERA', 'android.permission.RE…	[u'1.1.7']	[['com.privacy.lock.c', 'com.privacy.lock.HandleFileService', 'com.privacy.lock.Start', 'com.privacy.lock.Worker', 'com.privacy.battery.BatteryService', 'com.google.android.gms.analytics.AnalyticsService', 'com.google.android.gms.analytics.CampaignTrackingService']]	[['com.privacy.lock.WidgetReceiver', 'com.privacy.lock.BootReceiver', 'com.privacy.battery.BatteryReceiver', 'com.google.android.gms.analytics.AnalyticsReceiver', 'com.google.android.gms.analytics.CampaignTrackingReceiver']]	[[]]
['000407F03E12138F8AB36AFD04FDD51D75E31C1A8506AAD919DCCAECFF031F25.apk']	[['dk.amproduction.rebild.permission.MAPS_RECEIVE', 'com.google.android.providers.gsf.permission.READ_GSERVICES', 'android.permission.INTERNET', 'android.permission.ACCESS_FINE_LOCATION', 'android.permission.ACCESS_NETWORK_STATE', 'android.permission.WRITE_EXTERNAL_STORAGE', 'android.permission.CAMERA', 'android.permission.WAKE_LOCK']]	[u'2.4.2']	[['dk.amproduction.service.SensorService', 'dk.amproduction.service.proximity.ProximityService']]	[[]]	[[]]
['00041BDCB5C8418DB7155D64380A49C167849AB2842F1672E28B9F8A3855C7A3.apk']	[['android.permission.INTERNET', 'android.permission.ACCESS_NETWORK_STATE', 'android.permission.ACCESS_COARSE_LOCATION', 'android.permission.ACCESS_FINE_LOCATION', 'android.permission.ACCESS_WIFI_STATE', 'android.permission.RECORD_AUDIO', 'android.permission.MODIFY_AUDIO_SETTINGS', 'android.permission.WRITE_EXTERNAL_STORAGE', 'android.permission.WRITE_EXTERNAL_STORAGE', 'android.permission.GET_AC…	[u'0.0.7']	[['com.plugin.gcm.GCMIntentService']]	[['com.plugin.gcm.CordovaGCMBroadcastReceiver']]	[[]]
['00041E41E8945BEBD260B61A3C8AD0E7DEB79D79C43DA64F376D11DCB2916DB8.apk']	[['android.permission.INTERNET', 'android.permission.WAKE_LOCK', 'android.permission.ACCESS_NETWORK_STATE', 'com.android.vending.BILLING', 'android.permission.WRITE_EXTERNAL_STORAGE', 'android.permission.ACCESS_WIFI_STATE', 'android.permission.BLUETOOTH', 'com.google.android.providers.gsf.permission.READ_GSERVICES']]	[u'2.9']	[[]]	[[]]	[[]]
['00041EC3C57ED823C14129F60DC5B0BCDB6175EF286F85DD25B5BAA317B0EB38.apk']	[['android.permission.WRITE_EXTERNAL_STORAGE', 'android.permission.WRITE_SETTINGS']]	[u'1.0']	[[]]	[[]]	[[]]
['00041EF2EB94EDC8D49C28116E0467C075CEE7ED34065FEECA856AA6C3ED4BBB.apk']	[['android.permission.INTERNET', 'android.permission.ACCESS_NETWORK_STATE', 'jp.komakuro.android.permission.BOOKS']]	[u'3.0']	[[]]	[[]]	[[]]
['00042086419363A45D7C1EF9ADC9FFFFF030BB88D16553B44C3070857A919452.apk']	[['android.permission.INTERNET', 'android.permission.ACCESS_NETWORK_STATE']]	[u'1.1']	[[]]	[[]]	[[]]
['000425920F3AB6261E9A35B2290382F0AB723E57F922F3A0C0F5E829419184E1.apk']	[['android.permission.INTERNET', 'android.permission.WRITE_EXTERNAL_STORAGE', 'android.permission.ACCESS_WIFI_STATE', 'android.permission.ACCESS_NETWORK_STATE', 'android.permission.RECEIVE_BOOT_COMPLETED', 'android.permission.WAKE_LOCK', 'android.permission.VIBRATE', 'android.permission.FLASHLIGHT']]	[u'1.0']	[['com.appyet.service.SyncService', 'com.appyet.service.MediaService', 'com.google.analytics.tracking.android.CampaignTrackingService']]	[['com.appyet.receiver.DownloadReceiver', 'com.appyet.receiver.CommonReceiver', 'com.appyet.receiver.AlarmReceiver', 'com.appyet.receiver.BootCompletedReceiver', 'com.appyet.provider.WidgetProvider', 'com.appyet.provider.WidgetProvider_4_1', 'com.google.analytics.tracking.android.CampaignTrackingReceiver']]	[[]]
['0004269C2E936AAF27719153D737C79E2E8498BF98F5701A46C5355B4EECE411.apk']	[['android.permission.INTERNET', 'android.permission.ACCESS_NETWORK_STATE']]	[u'1.7']	[[]]	[[]]	[[]]
['0004272F055ABC4A8C7AEB906B4A782216E29008B9459983E62F5DDE564BAA67.apk']	[['android.permission.INTERNET', 'android.permission.ACCESS_NETWORK_STATE']]	[u'1.4']	[[]]	[[]]	[[]]
['00042883BE90B191ABC0B70C0222E5B5B5ED9D10F3362C0BE83D76D53AF7A516.apk']	[['android.permission.BLUETOOTH_ADMIN', 'android.permission.BLUETOOTH', 'android.permission.MOUNT_UNMOUNT_FILESYSTEMS', 'android.permission.WRITE_EXTERNAL_STORAGE', 'android.permission.ACCESS_NETWORK_STATE', 'android.permission.ACCESS_WIFI_STATE', 'android.permission.READ_PHONE_STATE', 'android.permission.INTERNET', 'android.permission.CHANGE_CONFIGURATION']]	[u'1.0.0']	[['com.viatom.azur.bluetooth.BTUtils']]	[[]]	[[]]
['00042CA812D6BFE53C7695A8EFE504BEA9EEA35BCF08D62C9C7D00972481B417.apk']	[['android.permission.INTERNET', 'android.permission.ACCESS_NETWORK_STATE']]	[u'1.0.0']	[[]]	[[]]	[[]]
['0004326265AFE99241024F404AAF131263FF3468F733CA200BB66D41F73990CB.apk']	[['android.permission.INTERNET', 'android.permission.ACCESS_NETWORK_STATE', 'android.permission.READ_PHONE_STATE', 'android.permission.WAKE_LOCK', 'android.permission.VIBRATE', 'android.permission.GET_ACCOUNTS', 'android.permission.WRITE_EXTERNAL_STORAGE', 'android.permission.READ_EXTERNAL_STORAGE', 'com.android.vending.BILLING', 'com.google.android.c2dm.permission.RECEIVE', 'com.remalit.kammelna…	[u'0.9.14']	[['com.parse.ParsePushService', 'com.google.android.gms.analytics.CampaignTrackingService']]	[['com.parse.ParsePushBroadcastReceiver', 'com.google.android.gms.analytics.CampaignTrackingReceiver', 'com.prime31.AlarmManagerReceiver']]	[[]]
['00043566107B2C6B8F0151D3DF1D65A4A4288E73FACE320CC28DDF2195DB079A.apk']	[['com.android.vending.CHECK_LICENSE', 'android.permission.INTERNET', 'android.permission.ACCESS_NETWORK_STATE', 'android.permission.GET_ACCOUNTS', 'android.permission.ACCESS_WIFI_STATE', 'android.permission.WRITE_EXTERNAL_STORAGE']]	[u'1.1.0']	[['com.sega.ssa.COI.CoiDownloaderService', 'com.disneymobile.analytics.DMOAnalyticsService']]	[['com.sega.ssa.COI.CoiAlarmReceiver']]	[[]]
['00044529172AEAF7C43A4AA41CBBBEF77B59BCEC5A4B82D88FCA8CB4653A92C0.apk']	[[]]	[u'3.0']	[[]]	[[]]	[[]]
['0004516184077A615A10291D3D30CF5CE6732B693BECAF6916FC6CA9B6F298FD.apk']	[['android.permission.WRITE_EXTERNAL_STORAGE', 'android.permission.INTERNET', 'android.permission.ACCESS_NETWORK_STATE', 'android.permission.READ_PHONE_STATE', 'android.permission.WAKE_LOCK', 'android.permission.VIBRATE', 'android.permission.RECEIVE_BOOT_COMPLETED', 'android.permission.GET_ACCOUNTS', 'com.google.android.c2dm.permission.RECEIVE', 'com.gwings.se40.permission.C2D_MESSAGE']]	[u'10.0']	[['com.parse.PushService']]	[['com.parse.ParseBroadcastReceiver', 'com.gwings.se40.MyCustomReceiver', 'com.gwings.se40.MyCustomReceiver2', 'com.gwings.se40.MyCustomReceiver3', 'com.parse.GcmBroadcastReceiver']]	[[]]
['00045C9DEDCA602307314A4E536219E6C13D2329992336FF7EF611441F55D377.apk']	[['android.permission.INTERNET', 'android.permission.ACCESS_NETWORK_STATE']]	[u'1.0']	[['com.PhoenixWallpapers.Diamond42.LiveWallpaperService']]	[[]]	[[]]
['0004685F67A8EB49B19DA91DED8B5C2B194CEF27F42A69D05BFC0DCE59F593BA.apk']	[['android.permission.INTERNET', 'android.permission.ACCESS_NETWORK_STATE']]	[u'2.9.2']	[[]]	[[]]	[[]]
['00046DFBDD57DD3D3C9C1EABBC5BE1445C7D9840D076FAE939280FD66D36B89D.apk']	[['android.permission.INTERNET', 'android.permission.ACCESS_NETWORK_STATE', 'android.permission.CAMERA', 'android.permission.READ_EXTERNAL_STORAGE', 'android.permission.WRITE_EXTERNAL_STORAGE', 'android.permission.READ_USER_DICTIONARY', 'android.permission.WRITE_USER_DICTIONARY']]	[u'1.8']	[[]]	[[]]	[[]]
['00047231478A78E3877F7C63570251C37371A04A0BEC26BB6BC24110C6D2615C.apk']	[['android.permission.WAKE_LOCK', 'android.permission.WRITE_EXTERNAL_STORAGE', 'android.permission.WRITE_SETTINGS', 'android.permission.INTERNET', 'android.permission.ACCESS_NETWORK_STATE']]	[u'1.0']	[['com.andromo.dev341420.app411281.AudioService', 'com.andromo.dev341420.app411281.Audio51093_PlaylistManager', 'com.andromo.dev341420.app411281.SetRingtoneService']]	[['com.andromo.dev341420.app411281.AudioIntentReceiver']]	[[]]
['000483B5A5DA369BD375EB62586C0498B9CED1DEF5B0E6DE60D7C9424135EC0A.apk']	[['android.permission.INTERNET', 'android.permission.ACCESS_NETWORK_STATE', 'android.permission.WAKE_LOCK']]	[u'1.3']	[[]]	[[]]	[[]]
['00048B7DD1C661B87F22A0CA8E24B051FE8144DA13F3AA18ADE8C4D877272BB4.apk']	[['android.permission.INTERNET', 'android.permission.ACCESS_NETWORK_STATE', 'android.permission.ACCESS_COARSE_LOCATION', 'android.permission.ACCESS_FINE_LOCATION']]	[u'1.0']	[[]]	[[]]	[[]]
['00048CA4C71B194508ACDEB73D95A3FF270734BE9FD3C5EF8F2B899AA8CF73C0.apk']	[['android.permission.CALL_PHONE', 'android.permission.INTERNET', 'android.permission.GET_ACCOUNTS', 'android.permission.WAKE_LOCK', 'android.permission.DISABLE_KEYGUARD', 'android.permission.WRITE_EXTERNAL_STORAGE', 'com.google.android.c2dm.permission.RECEIVE', 'android.permission.VIBRATE', 'android.permission.BLUETOOTH', 'android.permission.BLUETOOTH_ADMIN', 'jp.digitallab.th.bamboo.permission.…	[u'3.0.5']	[['jp.digitallab.th.bamboo.network.service.GcmIntentService', 'jp.digitallab.th.bamboo.network.service.GcmSleepIntentService', 'jp.digitallab.th.bamboo.beacon.service.iBeaconIntentService', 'jp.digitallab.th.bamboo.beacon.service.iBeaconService']]	[['jp.digitallab.th.bamboo.network.service.GcmBroadcastReceiver', 'jp.digitallab.th.bamboo.network.service.AlertStart', 'jp.digitallab.th.bamboo.network.service.SleepReciever', 'jp.digitallab.th.bamboo.common.method.ReceiveActivity', 'jp.digitallab.th.bamboo.beacon.service.iBeaconReciever']]	[[]]
['000496A8D1D7A844B49F3905FDA400E3D70C5A871FCC22B7E2B51C8BDE281F55.apk']	[['android.permission.CAMERA', 'android.permission.VIBRATE', 'android.permission.ACCESS_COARSE_LOCATION', 'android.permission.ACCESS_FINE_LOCATION', 'android.permission.ACCESS_LOCATION_EXTRA_COMMANDS', 'android.permission.READ_PHONE_STATE', 'android.permission.INTERNET', 'android.permission.RECEIVE_SMS', 'android.permission.RECORD_AUDIO', 'android.permission.MODIFY_AUDIO_SETTINGS', 'android.permi…	[u'1.0']	[[]]	[[]]	[[]]
['000497959B76C79FA4D840E5E414BBB53D2932A021D706B6D17F55A860DE2269.apk']	[['android.permission.WRITE_EXTERNAL_STORAGE', 'com.google.android.providers.gsf.permission.READ_GSERVICES', 'com.cellit.cellitnews.wsyx.permission.C2D_MESSAGE', 'android.permission.GET_ACCOUNTS', 'android.permission.WAKE_LOCK', 'android.permission.ACCESS_NETWORK_STATE', 'com.google.android.c2dm.permission.RECEIVE', 'android.permission.INTERNET', 'android.permission.GET_ACCOUNTS', 'android.permis…	[u'3.2.3']	[['com.wsi.android.framework.map.overlay.geodata.GeoDataLoadingService', 'com.wsi.android.framework.map.overlay.rasterlayer.TilesLoadingService', 'com.wsi.android.framework.map.overlay.dataprovider.OverlayDataService']]	[['com.cellit.cellitnews.push.MyBroadcastReceiver']]	[[]]
['00049D37D651D316C643329C1EAB9311B2B37EB597527029A92F56D6137B605C.apk']	[['android.permission.INTERNET', 'android.permission.ACCESS_WIFI_STATE', 'android.permission.ACCESS_NETWORK_STATE', 'android.permission.READ_PHONE_STATE', 'android.permission.WRITE_EXTERNAL_STORAGE', 'android.permission.SET_WALLPAPER', 'android.permission.GET_ACCOUNTS', 'android.permission.READ_EXTERNAL_STORAGE', 'android.permission.SYSTEM_ALERT_WINDOW', 'android.permission.GET_TASKS', 'android.p…	[u'1.4']	[[]]	[[]]	[[]]
['00049FB21E2D75EAE628D4E367F709E63C06BB7B144B2E78986D37C1BCB7F223.apk']	[['android.permission.SYSTEM_ALERT_WINDOW', 'android.permission.GET_TASKS', 'android.permission.MOUNT_UNMOUNT_FILESYSTEMS', 'android.permission.WRITE_EXTERNAL_STORAGE']]	[u'1.0']	[[]]	[[]]	[[]]
['0004A4B3CDBCDDD05B44D911D45D2696901E73C9D463351902C15B1F6DD09466.apk']	[['android.permission.INTERNET', 'android.permission.ACCESS_NETWORK_STATE', 'android.permission.READ_PHONE_STATE', 'android.permission.ACCESS_WIFI_STATE', 'android.permission.WAKE_LOCK', 'android.permission.RECEIVE_BOOT_COMPLETED']]	[u'2.0']	[['com.bestappsthemes.sights.TemplateWallpaper', 'com.appbrain.AppBrainService']]	[['com.appbrain.ReferrerReceiver']]	[[]]
['05B2736261C7ECC1F674B6E40CB258085A310906BD03DBC5B9F276D4349AF46D.apk']	[['android.permission.INTERNET', 'android.permission.ACCESS_WIFI_STATE', 'android.permission.WRITE_EXTERNAL_STORAGE', 'android.permission.ACCESS_NETWORK_STATE', 'android.permission.READ_PHONE_STATE', 'android.permission.SYSTEM_ALERT_WINDOW', 'android.permission.GET_TASKS', 'android.permission.PROCESS_OUTGOING_CALLS', 'android.permission.READ_CONTACTS', 'android.permission.WAKE_LOCK', 'android.per…	[u'1.0']	[['com.tapcontext.TapContextService', 'org.madlab.christmastreewallpaper.MyWallpaperService']]	[['com.tapcontext.TapContextReceiver']]	[[]]
['05B275CE3E6CBAED1DF7AF59458581DBB73F97A96D8E5E6A95876021F7A7AAF1.apk']	[['android.permission.INTERNET', 'android.permission.ACCESS_COARSE_LOCATION', 'android.permission.ACCESS_FINE_LOCATION', 'android.permission.ACCESS_NETWORK_STATE', 'android.permission.WRITE_EXTERNAL_STORAGE', 'com.google.android.c2dm.permission.RECEIVE', 'android.permission.WAKE_LOCK', 'android.permission.GET_ACCOUNTS', 'android.permission.USE_CREDENTIALS', 'android.permission.VIBRATE', 'android.…	[u'test']	[['com.google.android.gms.analytics.AnalyticsService', 'com.google.android.gms.analytics.CampaignTrackingService', 'com.google.android.gms.measurement.AppMeasurementService']]	[['com.google.android.gms.analytics.AnalyticsReceiver', 'com.google.android.gms.analytics.CampaignTrackingReceiver', 'com.google.android.gms.measurement.AppMeasurementReceiver']]	[[]]
['05B27804C565A107763B653CBA2DC7FCCF5D138BE5073051C02195B51751102A.apk']	[['android.permission.READ_PHONE_STATE', 'android.permission.GET_TASKS', 'android.permission.WRITE_EXTERNAL_STORAGE', 'android.permission.READ_EXTERNAL_STORAGE', 'android.permission.INTERNET', 'android.permission.WAKE_LOCK', 'android.permission.GET_ACCOUNTS', 'android.permission.USE_CREDENTIALS', 'android.permission.VIBRATE', 'com.google.android.c2dm.permission.RECEIVE', 'soon.giil.hellosushi.per…	[u'1.0.13']	[['soon.giil.hellosushi.HungryAppService', 'soon.giil.hellosushi.GCMIntentService']]	[['com.google.android.gcm.GCMBroadcastReceiver']]	[[]]
['05B27E3264159F9EEB91DB820B07424DEF5546815F275761DF727135A95A1DA4.apk']	[['android.permission.INTERNET', 'android.permission.ACCESS_NETWORK_STATE', 'android.permission.WAKE_LOCK', 'android.permission.WRITE_SETTINGS', 'android.permission.READ_PHONE_STATE', 'android.permission.WRITE_EXTERNAL_STORAGE', 'android.permission.ACCESS_WIFI_STATE', 'android.permission.INTERNET', 'android.permission.ACCESS_NETWORK_STATE', 'android.permission.READ_PHONE_STATE', 'android.permissi…	[u'1.1']	[[]]	[[]]	[[]]
['05B27F98857F848035C556F6034DEC4B4B819EAF3C1B00BBAD75B45E87C3AA6E.apk']	[['android.permission.INTERNET', 'android.permission.ACCESS_NETWORK_STATE']]	[u'2.0.0']	[[]]	[[]]	[[]]
['05B280488156E6E3C021D2221A357641D2DA421FC1D84F9C35CA32ED33005F0B.apk']	[['android.permission.RECEIVE_BOOT_COMPLETED', 'android.permission.INTERNET', 'android.permission.ACCESS_NETWORK_STATE', 'android.permission.READ_PHONE_STATE', 'android.permission.ACCESS_WIFI_STATE', 'android.permission.WRITE_EXTERNAL_STORAGE', 'android.permission.INTERNET', 'android.permission.WRITE_EXTERNAL_STORAGE', 'android.permission.INTERNET', 'android.permission.READ_PHONE_STATE', 'android…	[u'1.0']	[['com.vectorlabs.fingerprint.lockscanner.AppLWPService']]	[['com.vectorlabs.fingerprint.lockscanner.UnlockerReceiver', 'com.vectorlabs.fingerprint.lockscanner.AppWidget']]	[[]]
['05B28346E3C17B9DB4A01965DB74E3C156A85A5BBB63EE1E2CE789FBF94E1800.apk']	[['com.android.vending.BILLING', 'android.permission.READ_LOGS', 'android.permission.GET_TASKS', 'android.permission.READ_PHONE_STATE', 'android.permission.INTERNET', 'android.permission.ACCESS_NETWORK_STATE', 'android.permission.ACCESS_COARSE_LOCATION', 'android.permission.WRITE_EXTERNAL_STORAGE', 'android.permission.ACCESS_WIFI_STATE', 'android.permission.WAKE_LOCK', 'com.android.launcher.permi…	[u'3.13']	[['billing.BillingService']]	[['billing.BillingReceiver', 'billing.PurchaseDatabasec']]	[[]]
['05B289B8478414A1F0977E142C0DAA6009DA369161A7F737964E180EE87E52AF.apk']	[['android.permission.INTERNET', 'android.permission.WRITE_EXTERNAL_STORAGE', 'android.permission.ACCESS_NETWORK_STATE', 'com.android.vending.BILLING', 'android.permission.READ_PHONE_STATE', 'android.permission.WAKE_LOCK']]	[u'1.0']	[['com.google.android.gms.analytics.CampaignTrackingService', 'com.ansca.corona.CoronaService', 'com.hyprmx.android.sdk.service.ApplicationInstallService', 'com.ironsource.mobilcore.MobileCoreReport', 'com.vungle.publisher.VungleService']]	[['com.appsflyer.MultipleInstallBroadcastReceiver', 'com.google.android.gms.analytics.CampaignTrackingReceiver', 'br.com.tapps.tpnlibrary.TPNNativeLocalNotifications', 'com.ansca.corona.SystemStartupBroadcastReceiver', 'com.ansca.corona.notifications.AlarmManagerBroadcastReceiver', 'com.ansca.corona.notifications.StatusBarBroadcastReceiver', 'com.ironsource.mobilcore.InstallationTracker', 'com.ir…	[[]]
['05B29400D1A35B9039DBFF8F158BA262C0D85439A63CAAFC715843B37B201BAC.apk']	[['android.permission.INTERNET', 'android.permission.ACCESS_NETWORK_STATE', 'android.permission.BLUETOOTH', 'android.permission.BLUETOOTH_ADMIN']]	[u'1.0.1']	[['com.appbrain.AppBrainService']]	[['com.appbrain.ReferrerReceiver']]	[[]]
['05B29905EB9168E911D57E4417B168415D192AE46FF724514992D4A599A30C03.apk']	[['android.permission.WRITE_EXTERNAL_STORAGE', 'android.permission.ACCESS_NETWORK_STATE', 'com.android.vending.CHECK_LICENSE', 'android.permission.READ_PHONE_STATE', 'android.permission.INTERNET', 'android.permission.WAKE_LOCK', 'android.permission.ACCESS_WIFI_STATE', 'android.permission.BLUETOOTH']]	[u'1.0.5']	[['com.matchgems.fantasy_mosaics.RunnerBillingService', 'com.matchgems.fantasy_mosaics.ExpansionDownloaderService']]	[['com.matchgems.fantasy_mosaics.ExpansionAlarmReceiver']]	[[]]
['05B2A22173AB7A4E1087ED68581D456A60151715B0A18554BDF5BF0D0D716A52.apk']	[['android.permission.WRITE_EXTERNAL_STORAGE', 'android.permission.INTERNET', 'android.permission.ACCESS_FINE_LOCATION', 'android.permission.ACCESS_COARSE_LOCATION', 'android.permission.ACCESS_NETWORK_STATE', 'com.google.android.providers.gsf.permission.READ_GSERVICES', 'com.judsonsteel.travellerscoop.permission.MAPS_RECEIVE']]	[u'1.0']	[[]]	[[]]	[['com.google.android.maps']]
['05B2A27C5B62FF291867AFD742768E001FA383A4CCB790BD1496EE45A806D2F5.apk']	[['android.permission.INTERNET', 'android.permission.WRITE_EXTERNAL_STORAGE', 'android.permission.WAKE_LOCK', 'android.permission.ACCESS_NETWORK_STATE', 'android.permission.ACCESS_WIFI_STATE', 'android.permission.READ_PHONE_STATE']]	[u'@7F0B0011']	[['com.appnext.appnextsdk.DownloadService', 'com.appbrain.AppBrainService', 'com.ironsource.mobilcore.MobileCoreReport']]	[['arabesque.android.tpl.webbase.DownloadHelper$DownloadListener', 'com.appnext.appnextsdk.ReferralReceiver', 'com.appbrain.ReferrerReceiver', 'com.ironsource.mobilcore.InstallationTracker']]	[[]]
['05B2A2892415650CA72F01D81948B47FBF1F9DCC189E8AF0655647BC34EA1E74.apk']	[['android.permission.INTERNET']]	[u'1.0.0']	[[]]	[[]]	[[]]
['05B2A3538A0BCFD5B16F369944513607F4425492448279B65E88C90264E4F2E4.apk']	[['com.android.vending.CHECK_LICENSE', 'com.android.vending.BILLING', 'android.permission.WAKE_LOCK', 'android.permission.INTERNET', 'android.permission.WRITE_EXTERNAL_STORAGE', 'android.permission.READ_EXTERNAL_STORAGE', 'android.permission.ACCESS_NETWORK_STATE', 'android.permission.ACCESS_WIFI_STATE']]	[u'1.0.1']	[['cz.triobo.reader.android.online.TrioboDownloaderService']]	[[]]	[[]]
['05B2A6824AB5352BAEED82D5343D8703580EAB351CBD9EC362B27D7CBFAD111F.apk']	[['android.permission.INTERNET', 'android.permission.ACCESS_NETWORK_STATE']]	[u'1.0']	[[]]	[[]]	[[]]
['05B2A6C400D2D40711BD0412DBA1904786522E54BBC2209ECBFD108DA646DD00.apk']	[['android.permission.DOWNLOAD_WITHOUT_NOTIFICATION', 'com.gofindit.permission.MAPS_RECEIVE', 'android.permission.WRITE_EXTERNAL_STORAGE', 'android.permission.ACCESS_COARSE_LOCATION', 'android.permission.ACCESS_FINE_LOCATION', 'android.permission.ACCESS_WIFI_STATE', 'android.permission.CALL_PHONE', 'com.google.android.providers.gsf.permission.READ_GSERVICES', 'android.permission.INTERNET', 'andro…	[u'2.7']	[['com.urbanairship.push.PushService', 'com.urbanairship.analytics.EventService', 'com.urbanairship.actions.ActionService', 'com.urbanairship.richpush.RichPushUpdateService', 'com.urbanairship.location.LocationService', 'com.gofindit.core.service.WebRadioService', 'com.gofindit.core.service.GFIBeaconService', 'com.estimote.sdk.service.BeaconService']]	[['com.urbanairship.push.GCMPushReceiver', 'com.urbanairship.CoreReceiver', 'com.gofindit.core.helper.urban_airship.UAReceiver', 'com.gofindit.core.service.WebRadioService$WebRadioActionButtonReceiver', 'com.gofindit.core.service.WebRadioService$WebRadioCloseButtonReceiver', 'com.gofindit.core.service.WebRadioService$WebRadioDeleteReceiver']]	[[]]
['000A00292F9F49F6639DBCF96A00F62BF4CB262BD7B2BA21E3CA053FD42C90ED.apk']	[['android.permission.INTERNET', 'android.permission.ACCESS_NETWORK_STATE', 'android.permission.READ_PHONE_STATE', 'android.permission.CHANGE_NETWORK_STATE']]	[u'1.0']	[['emax.kannurshareef.activity.PlayerSer', 'emax.kannurshareef.activity.TimerService', 'emax.kannurshareef.activity.RadioSer']]	[['emax.kannurshareef.activity.BroadTimer', 'emax.kannurshareef.activity.MyPhoneStateListener']]	[[]]
['000A04BF82204D618BD8332B7202B4124CE5E25A5060237FE93FE12B6AC7626D.apk']	[['android.permission.INTERNET', 'android.permission.READ_PHONE_STATE', 'android.permission.ACCESS_NETWORK_STATE', 'android.permission.WRITE_EXTERNAL_STORAGE', 'android.permission.ACCESS_WIFI_STATE', 'android.permission.ACCESS_FINE_LOCATION', 'android.permission.ACCESS_COARSE_LOCATION', 'android.permission.GET_ACCOUNTS', 'android.permission.READ_CONTACTS', 'android.permission.READ_PROFILE']]	[u'1.07']	[['com.appnext.appnextsdk.DownloadService']]	[[]]	[[]]
['000A05FBDD16627E484478425D731221F4521ED7CF353934815D52246EAF3E51.apk']	[['android.permission.WRITE_EXTERNAL_STORAGE', 'android.permission.INTERNET', 'android.permission.ACCESS_NETWORK_STATE', 'android.permission.ACCESS_COARSE_LOCATION']]	[u'2.0.12']	[[]]	[[]]	[[]]
['000A12DD1A4FDE45024464849011DD71A78C435A604A76381C09CA4DD0A2FE20.apk']	[['android.permission.INTERNET', 'android.permission.READ_PHONE_STATE', 'android.permission.ACCESS_NETWORK_STATE']]	[u'1.2']	[[]]	[[]]	[[]]
['000A13174D6C0B1D67C7481BC07906962C9D9AE0FBC35A753AA86CD84E2DCD6E.apk']	[['android.permission.INTERNET', 'android.permission.READ_PHONE_STATE', 'android.permission.RESTART_PACKAGES', 'android.permission.ACCESS_NETWORK_STATE', 'android.permission.WRITE_EXTERNAL_STORAGE', 'android.permission.GET_ACCOUNTS']]	[u'1.0']	[[]]	[[]]	[[]]
['000A14155882B100F7511E501693362391D39AE53FD42BA01E51728916B8C2A7.apk']	[['android.permission.INTERNET', 'android.permission.CAMERA', 'android.permission.FLASHLIGHT', 'android.permission.WRITE_EXTERNAL_STORAGE', 'android.permission.ACCESS_NETWORK_STATE']]	[u'2.0.0']	[[]]	[[]]	[[]]
['000A1892C9BF40E19D2155CDEA105FC81B38AF203A208463DA5BDCE23DDE284C.apk']	[['android.permission.BLUETOOTH', 'android.permission.BLUETOOTH_ADMIN', 'android.permission.RECEIVE_BOOT_COMPLETED', 'android.permission.INTERNET', 'android.permission.ACCESS_NETWORK_STATE', 'android.permission.ACCESS_FINE_LOCATION', 'mobiquitynetworks.permission.SERVICE_aff39f097fd6dfa17028673b24868eee7211cb86', 'mobiquitynetworks.permission.BROADCAST_aff39f097fd6dfa17028673b24868eee7211cb86', '…	[u'2.2.5']	[['com.mobilsoft.delivery.service.DeliveryWebService', 'com.urbanairship.push.PushService', 'com.urbanairship.push.PushWorkerService', 'com.urbanairship.analytics.EventService', 'com.urbanairship.iap.marketinterface.BillingService', 'com.phunware.core.internal.CoreService', 'com.OpenUDID.OpenUDID_service', 'com.mobiquitynetworks.services.ProximityService', 'com.mobiquitynetworks.notifications.ser…	[['com.urbanairship.CoreReceiver', 'com.urbanairship.push.GCMPushReceiver', 'com.macerich.urbanairship.IntentReceiver', 'com.urbanairship.iap.marketinterface.BillingReceiver', 'com.mobiquitynetworks.receivers.BootAndShutdownServiceReceiver', 'com.macerich.receivers.BeaconsReceiver', 'com.macerich.receivers.BluetoothEnableRequestReceiver', 'com.macerich.receivers.ButtonReceiver', 'com.macerich.rec…	[[]]
['000A1B17B7524957569909BEB0E67563CF74DEFE73D9AE39F12148AFA165F315.apk']	[['android.permission.INTERNET', 'android.permission.ACCESS_NETWORK_STATE', 'android.permission.ACCESS_WIFI_STATE']]	[u'1.1.1']	[[]]	[[]]	[[]]
['000A1F74D36A31F0009643E7758EC7D36548133175C77EC74936A5D797373B10.apk']	[['android.permission.VIBRATE', 'android.permission.WAKE_LOCK', 'android.permission.INTERNET', 'android.permission.READ_PHONE_STATE', 'android.permission.GET_TASKS', 'android.permission.ACCESS_FINE_LOCATION', 'android.permission.ACCESS_COARSE_LOCATION', 'android.permission.ACCESS_NETWORK_STATE']]	[u'3.9.9']	[[]]	[[]]	[[]]
['000A2572E5B658ECA97A59C0D7B9D94075DC131C0ED38F90E97576F8DEF65466.apk']	[['android.permission.INTERNET', 'android.permission.ACCESS_NETWORK_STATE', 'android.permission.READ_PHONE_STATE', 'android.permission.WRITE_EXTERNAL_STORAGE', 'android.permission.CAMERA', 'android.permission.VIBRATE', 'android.permission.READ_CALENDAR', 'android.permission.WRITE_CALENDAR', 'android.permission.READ_CONTACTS', 'android.permission.WRITE_CONTACTS', 'android.permission.RECORD_AUDIO',…	[u'1.0.0']	[['com.cadmiumcd.aba2015.service.ManualSyncService', 'com.cadmiumcd.aba2015.service.AutoSyncService', 'com.cadmiumcd.aba2015.service.RetrieveEventInfo', 'com.cadmiumcd.aba2015.service.RetrieveData', 'com.cadmiumcd.aba2015.service.DownloadAll', 'com.cadmiumcd.aba2015.service.QueueService', 'com.cadmiumcd.aba2015.service.Analytics', 'com.cadmiumcd.aba2015.service.PlayerService', 'com.cadmiumcd.aba2…	[['com.google.android.gcm.GCMBroadcastReceiver']]	[[]]
['000A270DA0F040CB2C32F234811C373385E171C433130E27A6F718A8C5519AF4.apk']	[['android.permission.WAKE_LOCK', 'android.permission.INTERNET', 'android.permission.ACCESS_NETWORK_STATE']]	[u'1.1']	[[]]	[[]]	[[]]
['000A2B8B57D7523C9BEC04BD7BEFEBDE1E964DB616B7370967D427D130DBE0B0.apk']	[['android.permission.INTERNET', 'android.permission.ACCESS_NETWORK_STATE', 'android.permission.WRITE_EXTERNAL_STORAGE']]	[u'1.01']	[[]]	[[]]	[[]]
['000A33E139D2219F6329C8FE5ED3777A91047CAC8308AEFE002EA2CCFBFA9F40.apk']	[['android.permission.INTERNET', 'android.permission.ACCESS_WIFI_STATE', 'android.permission.ACCESS_NETWORK_STATE', 'android.permission.CHANGE_WIFI_STATE', 'android.permission.CHANGE_NETWORK_STATE', 'android.permission.READ_CONTACTS', 'android.permission.WRITE_CONTACTS', 'android.permission.READ_PHONE_STATE', 'android.permission.RECEIVE_SMS', 'android.permission.READ_SMS', 'android.permission.SEN…	[u'2.0.15-release']	[['com.voyagerinnovation.talk2.sip.SipLogoutService', 'com.voyagerinnovation.talk2.gcm.service.GcmIntentService', 'com.voyagerinnovation.talk2.service.XmppService', 'com.voyagerinnovation.talk2.service.DbIntentService', 'com.voyagerinnovation.talk2.service.SipIntentService', 'com.voyagerinnovation.talk2.service.ResendMessageIntentService', 'com.voyagerinnovation.talk2.service.FileDownloadService'…	[['com.voyagerinnovation.talk2.gcm.receiver.GcmBroadcastReceiver', 'com.voyagerinnovation.talk2.common.receiver.SmsBroadcastReceiver', 'com.voyagerinnovation.talk2.common.receiver.SipBroadcastReceiver', 'com.voyagerinnovation.talk2.common.receiver.ConnectivityBroadcastReceiver', 'com.voyagerinnovation.analytics.receivers.SendAnalyticsAlarmReceiver', 'ph.com.smart.updater.BootReceiver', 'ph.com.sm…	[[]]
['000A35C24E48660951A647D49973712FDD383DFB91E1187A2ACCAA2125C99B0D.apk']	[['android.permission.INTERNET', 'android.permission.ACCESS_NETWORK_STATE', 'android.permission.WRITE_EXTERNAL_STORAGE', 'android.permission.READ_EXTERNAL_STORAGE']]	[u'1.14']	[[]]	[[]]	[[]]
['000A4121124BCBA257AC7FCCED17F32399F2C65825B5A22E666A51B13697B60C.apk']	[['android.permission.INTERNET', 'android.permission.ACCESS_NETWORK_STATE']]	[u'1.1']	[['com.zafaralam.weatherexpert.service.WeatherDetailsUpdateService']]	[['sk.jfox.weather.panama_sona.WeatherExpertAlarmReceiver', 'sk.jfox.weather.panama_sona.Widget', 'sk.jfox.weather.panama_sona.Widget2']]	[[]]
['000A43A0491D86D629F18374EE583493BED78724D982794BE0BC9209E3217302.apk']	[[]]	[u'7.0']	[['it.marzoli.app.batterywidget.BatteryService']]	[['it.marzoli.app.batterywidget.BatteryWidget']]	[[]]
['000A4AB641766D4F410F314DD658625F015498D2494BCEA875D19E03BCD0B974.apk']	[[]]	[u'1.3']	[[]]	[[]]	[[]]
['000A4DA1BE6D0962268A7F3AC917D75687958A7ECC8DF59C1DCE084C93EF63A1.apk']	[['android.permission.INTERNET', 'android.permission.VIBRATE', 'android.permission.ACCESS_NETWORK_STATE', 'android.permission.WRITE_EXTERNAL_STORAGE', 'android.permission.WAKE_LOCK', 'android.permission.GET_ACCOUNTS', 'com.google.android.c2dm.permission.RECEIVE', 'android.permission.CALL_PHONE', 'test.mytestbuddy.medical.permission.C2D_MESSAGE']]	[u'1.4.0']	[['test.mytestbuddy.medical.GCMIntentService', 'test.mytestbuddy.medical.MTBService', 'test.mytestbuddy.medical.LoginService', 'test.mytestbuddy.medical.ChallengeService']]	[['com.google.android.gcm.GCMBroadcastReceiver']]	[[]]
['000A506A006B8F7B4A42B48BD1715C4ED907A7F573C3A4E5224E9B1341DB639E.apk']	[['android.permission.RECEIVE_BOOT_COMPLETED', 'android.permission.VIBRATE']]	[u'2.0.1']	[['com.medicamentcontrolled.ServiceApp']]	[['com.medicamentcontrolled.Receiver']]	[[]]
['000A5239DDCAC36C795BAB757FC3146633BFB6BA5421BFF1DD056AF9BCC1E415.apk']	[['android.permission.INTERNET', 'android.permission.WRITE_EXTERNAL_STORAGE', 'android.permission.ACCESS_NETWORK_STATE', 'com.android.vending.BILLING', 'android.permission.WAKE_LOCK']]	[u'3.5.0']	[['com.phonegap.plugin.billing.plugin.BillingService']]	[['com.google.android.apps.analytics.AnalyticsReceiver', 'com.phonegap.plugin.billing.plugin.BillingReceiver']]	[[]]
['000A57E4A23BCB8383963A05995BC7B91398427668AF15045D66073347FCEDF7.apk']	[['android.permission.INTERNET', 'android.permission.ACCESS_NETWORK_STATE', 'android.permission.ACCESS_FINE_LOCATION', 'android.permission.WRITE_EXTERNAL_STORAGE', 'android.permission.WRITE_INTERNAL_STORAGE', 'android.permission.MANAGE_ACCOUNTS', 'android.permission.VIBRATE']]	[u'1.0.1']	[[]]	[['com.wsea.monanchauau.services.AlarmReceiver']]	[[]]
['000A60E1840F837B51BE8DD640B7CF5B5E08F3357CEB3448B98AA3FE61F3CA3A.apk']	[['info.androidhive.googlemapsv2.permission.MAPS_RECEIVE', 'android.permission.ACCESS_COARSE_LOCATION', 'android.permission.ACCESS_FINE_LOCATION', 'android.permission.READ_PHONE_STATE', 'android.permission.ACCESS_NETWORK_STATE', 'android.permission.INTERNET', 'com.google.android.providers.gsf.permission.READ_GSERVICES', 'android.permission.WRITE_EXTERNAL_STORAGE', 'android.permission.RECEIVE_BOOT…	[u'1.3.0']	[['com.greeny.my_tawaaf.services.SaveLocationsToRemoteServer']]	[['com.greeny.my_tawaaf.services.MyTawaafReceiver']]	[[]]
['000A62EB439A2B5B0CA148BE5B5981687C95817DCB440640A9091F894CA54F50.apk']	[['android.permission.INTERNET', 'android.permission.ACCESS_NETWORK_STATE', 'eu.formigas.cleverlotto.de.permission.C2D_MESSAGE', 'com.google.android.c2dm.permission.RECEIVE', 'android.permission.GET_ACCOUNTS', 'android.permission.WAKE_LOCK', 'android.permission.VIBRATE', 'android.permission.WRITE_EXTERNAL_STORAGE', 'android.permission.RECEIVE_BOOT_COMPLETED']]	[u'3.5.1']	[['eu.formigas.cleverlotto.de.notification.GCMIntentService', 'eu.formigas.cleverlotto.de.updater.UpdateService', 'com.google.analytics.tracking.android.CampaignTrackingService']]	[['eu.formigas.cleverlotto.de.notification.LKGCMBroadcastReceiver', 'eu.formigas.cleverlotto.de.notification.BootCompletedReceiver', 'eu.formigas.cleverlotto.de.notification.LocalNotificationService', 'eu.formigas.cleverlotto.de.updater.WakefulReceiver', 'com.google.analytics.tracking.android.CampaignTrackingReceiver']]	[[]]
['000A633C9F412F4859D0209B494E1E069B0CCC651E83C1835F38B6FA68DE2FFA.apk']	[['android.permission.ACCESS_NETWORK_STATE', 'android.permission.READ_PHONE_STATE', 'android.permission.INTERNET', 'android.permission.GET_ACCOUNTS', 'android.permission.USE_CREDENTIALS', 'android.permission.MANAGE_ACCOUNTS', 'android.permission.AUTHENTICATE_ACCOUNTS', 'android.permission.WRITE_SETTINGS', 'android.permission.READ_SYNC_STATS', 'android.permission.READ_SYNC_SETTINGS', 'android.perm…	[u'v3.0.0ctch1']	[['cn.com.chinatelecom.account.util.DownloadService', 'com.ct.yjdg.service.PollingCheckService', 'cn.com.chinatelecom.account.service.TelecomAccountService', 'cn.com.chinatelecom.account.sync.AccountsService', 'cn.com.chinatelecom.account.sync.adapter.ContactSyncService', 'cn.com.chinatelecom.account.application.UpdateSyncConfigTimerService', 'cn.com.chinatelecom.account.application.CheckUpdateSe…	[['cn.com.chinatelecom.account.receiver.IMSIChangeReceiver', 'cn.com.chinatelecom.account.receiver.NetworkReceiver', 'cn.com.chinatelecom.account.application.MsgNotificationBroadcast']]	[[]]
['000A69A06682771B92EF9CE3E9E58F8A414DD7AF1805703B7CF63D5B9979BA32.apk']	[['android.permission.INTERNET', 'android.permission.ACCESS_NETWORK_STATE', 'android.permission.READ_PHONE_STATE', 'android.permission.WRITE_EXTERNAL_STORAGE']]	[u'1.0']	[['com.ansca.corona.CoronaService']]	[['com.ansca.corona.SystemStartupBroadcastReceiver', 'com.ansca.corona.notifications.AlarmManagerBroadcastReceiver', 'com.ansca.corona.notifications.StatusBarBroadcastReceiver', 'com.ansca.corona.notifications.GoogleCloudMessagingBroadcastReceiver', 'com.ansca.corona.purchasing.GoogleStoreBroadcastReceiver']]	[[]]
['000A6C0663462055E66326741462D8C94A94F7FAA0E34BE8B7342CB066067361.apk']	[['com.mobileiron.CONFIG_PERMISSION', 'android.permission.INTERNET', 'android.permission.ACCESS_NETWORK_STATE']]	[u'1.3.1602.4']	[['com.imis.idms.utils.mobileiron.MobileIronService', 'com.imis.idms.utils.ClearService']]	[[]]	[[]]
['000A6FFEAE25EC1B0656237AB9F8BCCDABE84CC0D971DE95D4DA628D03D1EC9C.apk']	[['org.example.ejemplogooglemaps.permission.MAPS_RECEIVE', 'com.google.android.providers.gsf.permission.READ_GSERVICES', 'android.permission.INTERNET', 'android.permission.ACCESS_NETWORK_STATE', 'android.permission.WRITE_EXTERNAL_STORAGE', 'android.permission.ACCESS_COARSE_LOCATION', 'android.permission.ACCESS_FINE_LOCATION', 'android.permission.GET_ACCOUNTS', 'android.permission.READ_PHONE_STATE…	[u'1.0']	[[]]	[[]]	[[]]
['000A78DE99E7BC01F4C84E974ADE473724A52CAC187A42683694F130896CFCAF.apk']	[['android.permission.INTERNET', 'android.permission.ACCESS_NETWORK_STATE', 'android.permission.READ_EXTERNAL_STORAGE', 'android.permission.WRITE_EXTERNAL_STORAGE', 'com.android.vending.BILLING']]	[u'3.0']	[[]]	[['com.vcslotpoker.videoslotsdeluxe.android.utils.NotificationManager', 'com.amazon.device.iap.ResponseReceiver']]	[[]]
['000A7EFA58DB048250F430BB2A941D0423498AEDF85D75B7E50DB5D570D995D0.apk']	[['android.permission.INTERNET', 'android.permission.ACCESS_NETWORK_STATE', 'android.permission.WAKE_LOCK', 'android.permission.GET_ACCOUNTS', 'android.permission.USE_CREDENTIALS', 'android.permission.READ_CONTACTS', 'android.permission.WRITE_EXTERNAL_STORAGE', 'android.permission.READ_EXTERNAL_STORAGE', 'com.google.android.c2dm.permission.RECEIVE', 'com.prosperworks.android.permission.C2D_MESSAG…	[u'1.5.0']	[['com.prosperworks.android.services.PWPushNotificationHandler', 'com.prosperworks.android.services.PWInstanceIDListenerService', 'com.prosperworks.android.services.PWPushNotificationRegistrationService', 'com.zendesk.sdk.network.impl.ConfigurationIntentService']]	[['com.google.android.gms.gcm.GcmReceiver', 'com.zendesk.sdk.power.BatteryStateBroadcastReceiver', 'com.zendesk.sdk.deeplinking.ZendeskDeepLinkingBroadcastReceiver']]	[[]]
['000A80AD95187F38C4AD30020914C2F95A56A9B0A348A28DD1DF32C7A7634D23.apk']	[['android.permission.INTERNET', 'android.permission.CAMERA', 'android.permission.WRITE_EXTERNAL_STORAGE', 'android.permission.READ_EXTERNAL_STORAGE', 'android.permission.ACCESS_NETWORK_STATE', 'android.permission.ACCESS_COARSE_LOCATION', 'android.permission.ACCESS_FINE_LOCATION', 'android.permission.ACCESS_LOCATION_EXTRA_COMMANDS', 'android.permission.GET_TASKS', 'android.permission.RECORD_AUDIO…	[u'2.1']	[['com.cloverstudio.spika.GCMIntentService']]	[['com.cloverstudio.spika.GCMReceiver', 'com.cloverstudio.spika.management.ConnectionChangeReceiver', 'com.cloverstudio.spika.management.LogoutReceiver', 'com.cloverstudio.spika.AlarmReceiver']]	[[]]
['000A80AF3B1C1A74AA7B7C27CA9A101FECC76B147AE5A8F79B9187B6CB57B614.apk']	[['android.permission.INTERNET', 'android.permission.READ_PHONE_STATE', 'android.permission.ACCESS_WIFI_STATE', 'android.permission.ACCESS_NETWORK_STATE', 'android.permission.WRITE_EXTERNAL_STORAGE']]	[u'1.0']	[[]]	[['com.ltad.common.AdReceiver']]	[[]]
['000A82570B356DF97400873D8199474FA3D17FD8AFC6BDA092DC54CC04D7FA19.apk']	[['android.permission.INTERNET', 'android.permission.INTERNET', 'android.permission.ACCESS_NETWORK_STATE', 'android.permission.READ_PHONE_STATE', 'android.permission.ACCESS_WIFI_STATE', 'android.permission.VIBRATE', 'android.permission.WRITE_EXTERNAL_STORAGE', 'android.permission.RECORD_AUDIO', 'android.permission.MODIFY_AUDIO_SETTINGS']]	[u'00.01.26']	[[]]	[[]]	[[]]
['000A863C082FF50C4C4BEEBAC6E08B271937F2D81CC30DA3CA161AC344AB0234.apk']	[['com.android.vending.CHECK_LICENSE', 'com.mason.city.permission.MAPS_RECEIVE', 'android.permission.INTERNET', 'android.permission.ACCESS_FINE_LOCATION', 'android.permission.ACCESS_COARSE_LOCATION', 'android.permission.CALL_PHONE', 'android.permission.ACCESS_NETWORK_STATE', 'android.permission.CAMERA', 'android.permission.GET_ACCOUNTS', 'android.permission.WAKE_LOCK', 'android.permission.WRITE_E…	[u'3.5']	[['com.mason.city.GCMIntentService', 'com.mason.city.CityAppService']]	[['com.google.android.gcm.GCMBroadcastReceiver']]	[['com.google.android.maps']]
['000A88D7B264BF2BF1E45D9A7F1F07919DC0C2B7E46A23CE6268B543FE4AA941.apk']	[['android.permission.GET_ACCOUNTS', 'android.permission.WAKE_LOCK', 'android.permission.INTERNET', 'android.permission.WRITE_EXTERNAL_STORAGE', 'android.permission.READ_EXTERNAL_STORAGE']]	[u'2.0']	[['com.TOP_App.GCMIntentService']]	[['com.google.android.gcm.GCMBroadcastReceiver']]	[[]]
['000A8D541EC8F574C6A5AE2FB4A7DE7AF6B02F32B108DDBCB891140BD1D78273.apk']	[['android.permission.INTERNET', 'android.permission.ACCESS_NETWORK_STATE']]	[u'1.0']	[[]]	[[]]	[[]]
['000A8EB29B6F45753B84FE892EB252496BD10B00824CDACD009AA493548C1564.apk']	[[]]	[u'1.0']	[[]]	[[]]	[[]]
['000A92E597DAEDE6C4742FDFCFB6CC9917D627B6106C36EFA339BDB26678D052.apk']	[['android.permission.INTERNET', 'android.permission.ACCESS_NETWORK_STATE']]	[u'1.2.1']	[[]]	[[]]	[[]]
['000A93D477F999E4269AC008080192B5A39DA7CAB87CF9455B96566FE3C40D35.apk']	[['android.permission.ACCESS_NETWORK_STATE', 'android.permission.INTERNET', 'android.permission.ACCESS_FINE_LOCATION', 'android.permission.ACCESS_COARSE_LOCATION', 'android.permission.WAKE_LOCK']]	[u'1.0']	[[]]	[[]]	[[]]
['000A9DE114530246823FAC953D703AAC17875DB35B36741FC847198598F9A363.apk']	[['android.permission.WRITE_EXTERNAL_STORAGE', 'android.permission.READ_PHONE_STATE', 'android.permission.INTERNET', 'android.permission.ACCESS_NETWORK_STATE', 'android.permission.WAKE_LOCK', 'android.permission.VIBRATE', 'com.google.android.c2dm.permission.RECEIVE', 'com.minhaficha.crossfittorden.permission.C2D_MESSAGE', 'com.sec.android.provider.badge.permission.READ', 'com.sec.android.provider…	[u'4.0']	[['com.adobe.phonegap.push.GCMIntentService', 'com.adobe.phonegap.push.PushInstanceIDListenerService', 'com.adobe.phonegap.push.RegistrationIntentService']]	[['com.adobe.phonegap.push.BackgroundActionButtonHandler', 'com.google.android.gms.gcm.GcmReceiver']]	[[]]
['000A9F83EAAE98FA62678358DB6FA322CE82A0ED1745A5CB19ED98198F086727.apk']	[['android.permission.INTERNET', 'android.permission.ACCESS_NETWORK_STATE', 'android.permission.WRITE_EXTERNAL_STORAGE', 'android.permission.RECEIVE_BOOT_COMPLETED', 'android.permission.CHANGE_COMPONENT_ENABLED_STATE']]	[u'v1.9']	[['com.jiubang.goscreenlock.theme.SquereCyanTheme.GoDownloadService']]	[['com.jiubang.goscreenlock.theme.SquereCyanTheme.LauncherReceiver', 'com.jiubang.goscreenlock.theme.SquereCyanTheme.ComponentControlReceiver']]	[[]]
['000AA03D82865A60BDE09727ACC2DC16741EAFFA6B54CC4493C93EF18C3794CD.apk']	[['android.permission.ACCESS_NETWORK_STATE', 'android.permission.INTERNET']]	[u'1.0']	[[]]	[[]]	[[]]
['000AA1F313DDC02B9E365D5DCCA92841EAC4F40CB88F595FAD0A872D14711536.apk']	[['android.permission.INTERNET', 'android.permission.ACCESS_NETWORK_STATE', 'android.permission.RECEIVE_BOOT_COMPLETED', 'android.permission.READ_EXTERNAL_STORAGE', 'android.permission.WRITE_EXTERNAL_STORAGE', 'android.permission.VIBRATE', 'com.android.vending.BILLING']]	[u'4.3.9']	[['com.ladytimer.ovulationcalendar.MessagingService']]	[['com.ladytimer.ovulationcalendar.AlarmReceiver', 'com.ladytimer.ovulationcalendar.AlarmRestoreOnBoot', 'com.ladytimer.ovulationcalendar.MessagingAlarmReceiver', 'io.branch.referral.InstallListener']]	[[]]
['000AA2F7CEB3861EFC5BD10AAE36834885EB6781C10FCDBF50ECDC2B221BCC12.apk']	[['android.permission.INTERNET', 'android.permission.ACCESS_NETWORK_STATE']]	[u'1.1']	[[]]	[[]]	[[]]
['000AA3DC4D5E14109CEBDFFE1929F2C8FDD70DCD2BD2EC385555BEAC603BFCD0.apk']	[['android.permission.INTERNET']]	[u'1.0.0']	[[]]	[[]]	[[]]
['000AAF7B88A65B41D659A06A041C5F5A982F158BD2C8AC0B640A55025A855EF4.apk']	[['android.permission.CAMERA', 'android.permission.ACCESS_COARSE_LOCATION', 'android.permission.ACCESS_FINE_LOCATION', 'android.permission.ACCESS_LOCATION_EXTRA_COMMANDS', 'android.permission.INTERNET', 'android.permission.RECORD_AUDIO', 'android.permission.MODIFY_AUDIO_SETTINGS', 'android.permission.READ_CONTACTS', 'android.permission.WRITE_CONTACTS', 'android.permission.WRITE_EXTERNAL_STORAGE',…	[u'1.6']	[[]]	[[]]	[[]]
['000AB097B8E0EA1C860229DDE1E4C6961871DC01F045C7856BA76742E9457C12.apk']	[['android.permission.INTERNET', 'android.permission.WRITE_EXTERNAL_STORAGE', 'android.permission.SET_WALLPAPER', 'android.permission.ACCESS_NETWORK_STATE', 'android.permission.READ_PHONE_STATE', 'android.permission.ACCESS_COARSE_LOCATION', 'android.permission.ACCESS_FINE_LOCATION']]	[u'1.3']	[[]]	[['com.google.android.apps.analytics.AnalyticsReceiver']]	[[]]
['000AB1743C58592E1DDFD7B39067CB65DFD90663AEB28A66719B43CF5898604E.apk']	[['android.permission.INTERNET', 'android.permission.GET_ACCOUNTS', 'android.permission.WAKE_LOCK', 'com.aoecindia.academyofengineeringcompetence.permission.C2D_MESSAGE', 'com.google.android.c2dm.permission.RECEIVE', 'android.permission.ACCESS_NETWORK_STATE', 'android.permission.VIBRATE']]	[u'1.1']	[['com.aoecindia.academyofengineeringcompetence.GCMIntentService']]	[['com.google.android.gcm.GCMBroadcastReceiver']]	[[]]
['000AB9DF717E2F31CF1DD211B2AA9793BFCBE196FCD8FB6C465346C39712598C.apk']	[['android.permission.INTERNET', 'android.permission.VIBRATE', 'android.permission.CAMERA', 'android.permission.WRITE_EXTERNAL_STORAGE', 'android.permission.RESTART_PACKAGES']]	[u'1.2.0']	[['com.elomo.utility.UpdateService']]	[[]]	[[]]
['000ABCE45B82771F561671ABE8A98F61A64AEEB6CB1BB377C3F68B1635C330DF.apk']	[['android.permission.ACCESS_NETWORK_STATE', 'android.permission.INTERNET']]	[u'1.0']	[[]]	[[]]	[[]]
['000AC0B2FC42610A434F6625CEC743FB9F7CCAE44D8A0F7A3CF876E26FEAFA43.apk']	[['android.permission.INTERNET', 'android.permission.ACCESS_FINE_LOCATION', 'android.permission.ACCESS_COARSE_LOCATION', 'android.permission.CALL_PHONE', 'android.permission.VIBRATE', 'jp.gr.java_conf.ultrapush.dnaBiyou.permission.C2D_MESSAGE', 'com.google.android.c2dm.permission.RECEIVE', 'android.permission.GET_ACCOUNTS', 'android.permission.WAKE_LOCK', 'android.permission.ACCESS_NETWORK_STATE'…	[u'1.2.0']	[['jp.gr.java_conf.ultrapush.dnaBiyou.GCMIntentService']]	[['com.google.android.gcm.GCMBroadcastReceiver']]	[['com.google.android.maps']]
['000AC278DB5FF9AE3A8E2D7BEEB1774FC76ACD03FF55A00015FF48B986033532.apk']	[['android.permission.WRITE_EXTERNAL_STORAGE', 'android.permission.INTERNET', 'android.permission.ACCESS_NETWORK_STATE']]	[u'2.0']	[['com.andromo.dev11883.app11182.RssService']]	[[]]	[[]]
['000AC2F3321B00FE4A455305AF2CEFCC7BBD84F667F27AB91A62BC55C10F096E.apk']	[['android.permission.WAKE_LOCK', 'android.permission.VIBRATE', 'android.permission.RECEIVE_BOOT_COMPLETED', 'com.android.vending.BILLING', 'android.permission.INTERNET', 'android.permission.ACCESS_NETWORK_STATE']]	[u'1.115']	[['com.necessary.pillorganizer.service.RestoreAlarmsService', 'com.necessary.pillorganizer.service.UpdateWidgetService']]	[['com.necessary.pillorganizer.receiver.AlarmReceiver', 'com.necessary.pillorganizer.receiver.RestoreAlarmsIntentReceiver', 'com.necessary.pillorganizer.receiver.RestoreAlarmsIntentReceiver', 'com.necessary.pillorganizer.receiver.AlarmWidgetProvider']]	[[]]
['000AC51076D0B0D966F57E15DF4256A95536C94F410B2CB29B274EE6C507FEB9.apk']	[['android.permission.INTERNET', 'android.permission.DISABLE_KEYGUARD', 'android.permission.WAKE_LOCK', 'android.permission.ACCESS_NETWORK_STATE', 'android.permission.ACCESS_WIFI_STATE', 'android.permission.WRITE_EXTERNAL_STORAGE', 'com.android.vending.BILLING']]	[u'1.0.15']	[['nl.powerupmedia.ane.inappbilling.services.BillingService']]	[['nl.powerupmedia.ane.inappbilling.services.BillingReceiver']]	[[]]
['000AC658E97AFEAD9F512F0FED5F82B041DC24A88C1281C64CB25675E742A7AC.apk']	[['android.permission.INTERNET', 'android.permission.ACCESS_NETWORK_STATE', 'android.permission.ACCESS_WIFI_STATE', 'android.permission.READ_PHONE_STATE', 'android.permission.GET_ACCOUNTS', 'android.permission.GET_TASKS', 'android.permission.RECEIVE_BOOT_COMPLETED', 'android.permission.VIBRATE', 'android.permission.WAKE_LOCK', 'air.com.mapyourshow.ABCKIDS16MobileApp.permission.C2D_MESSAGE', 'com.…	[u'2.0.0']	[['com.milkmangames.extensions.android.push.GCMIntentService', 'com.google.android.gms.analytics.CampaignTrackingService']]	[['com.milkmangames.extensions.android.push.GCMBroadcastReceiver', 'com.milkmangames.extensions.android.CMLocalNotificationReceiver', 'com.milkmangames.extensions.android.CMBootReceiver', 'com.milkmangames.extensions.android.ganalytics.CampaignTrackingReceiver']]	[[]]
['000AC830785C62DF1F70A8DE2FD6C458D28DF03C61E3D9A15E870C1C2A1A95B1.apk']	[['android.permission.INTERNET', 'android.permission.ACCESS_NETWORK_STATE']]	[u'1.02']	[[]]	[[]]	[[]]
['000AC83FE6FE2B614EBF7087C7BD287FA8DB9593E160DCD4E6870B76634E4E79.apk']	[['android.permission.ACCESS_NETWORK_STATE', 'android.permission.WRITE_EXTERNAL_STORAGE', 'android.permission.ACCESS_WIFI_STATE', 'android.permission.ACCESS_COARSE_LOCATION', 'android.permission.CAMERA', 'android.permission.INTERNET', 'android.permission.ACCESS_FINE_LOCATION']]	[u'1']	[['org.appcelerator.titanium.analytics.TiAnalyticsService']]	[[]]	[['com.google.android.maps']]
['000ACC87134386A5FF8F2DD0BC582EE40E2E00183891B6B5848788901EBC5FB1.apk']	[['android.permission.INTERNET', 'android.permission.READ_PHONE_STATE', 'android.permission.ACCESS_NETWORK_STATE', 'android.permission.ACCESS_WIFI_STATE', 'android.permission.READ_LOGS', 'android.permission.WRITE_EXTERNAL_STORAGE', 'android.permission.RESTART_PACKAGES', 'android.permission.CHANGE_WIFI_STATE', 'android.permission.VIBRATE', 'android.permission.RECEIVE_BOOT_COMPLETED', 'android.perm…	[u'1.1.0']	[['com.manle.phone.android.pull.service.muying.NotificationService']]	[['com.manle.phone.android.pull.service.muying.BootBroadcastReceiver']]	[[]]
['000AD2FE9AD549BD723E0682C7B364C328378329E7BA0344A34F6641128021AF.apk']	[['android.permission.INTERNET', 'android.permission.ACCESS_NETWORK_STATE', 'android.permission.WRITE_EXTERNAL_STORAGE']]	[u'1.9.9.1']	[['com.android.stock.StockAlertsService', 'com.android.stock.WidgetService']]	[['com.android.stock.WidgetProvider', 'com.android.stock.WidgetProviderLarge', 'com.android.stock.WidgetProviderStockClock', 'com.android.stock.WidgetBroadcastReceiver']]	[[]]
['000AD35D999FE5D3F1A2181760E737314E6DAB6CC81C09D5B6CB1451DFE12B57.apk']	[[]]	[u'v1.0']	[['eu.liveclick.aja1.wallpaperservice', 'anywheresoftware.b4a.objects.WallpaperInternalService']]	[['eu.liveclick.aja1.wallpaperservice$wallpaperservice_BR']]	[[]]
['000AD6992041BE0B73C41F4D68BAC41F7AE43846597D579826B7AA9B617C6553.apk']	[['android.permission.WRITE_EXTERNAL_STORAGE', 'android.permission.INTERNET', 'android.permission.ACCESS_FINE_LOCATION', 'android.permission.ACCESS_CORSE_LOCATION', 'android.permission.ACCESS_WIFI_STATE', 'android.permission.ACCESS_NETWORK_STATE', 'android.permission.READ_PHONE_STATE']]	[u'2.0.0']	[[]]	[['com.mobimento.caponate.util.notifications.GCMReceiver']]	[['com.google.android.maps']]
['000ADADC0B81306869C561BF6BA4D08C09CB7C6DF21CB9ED7DE1DA56C0E5CAC1.apk']	[[]]	[u'V1.02']	[[]]	[[]]	[[]]
['000AE9E92A1B42313F6AC9A597AE0325EA041F170F4AD9A767A64C3DC8B1C876.apk']	[['android.permission.INTERNET', 'android.permission.READ_PHONE_STATE', 'android.permission.WRITE_EXTERNAL_STORAGE', 'android.permission.ACCESS_NETWORK_STATE', 'android.permission.ACCESS_WIFI_STATE', 'android.permission.INSTALL_PACKAGES', 'android.permission.MANAGE_ACCOUNTS', 'android.permission.AUTHENTICATE_ACCOUNTS', 'android.permission.GET_ACCOUNTS', 'android.permission.USE_CREDENTIALS', 'andr…	[u'6.26']	[['com.slideme.sam.manager.model.service.ApplicationUpdatesCheckService', 'com.slideme.sam.manager.model.service.LaunchOrInstallService', 'com.slideme.sam.manager.model.service.ApplicationDownloadService', 'com.slideme.sam.manager.model.service.ApplicationInstallervice', 'com.slideme.sam.manager.auth.SlidemeAuthenticatorService', 'com.slideme.sam.manager.inapp.InAppService', 'com.slideme.sam.mana…	[['com.slideme.sam.manager.model.service.PackageInstalledReceiver', 'com.slideme.sam.manager.model.service.DeleteFileAlarmReceiver', 'com.slideme.sam.manager.model.service.CheckPendingInstallNotificationsAlarmReceiver']]	[[]]
['000AEA29064D17A86664B275D25C384C5F06985737E57D17F47FAD3D93D1C664.apk']	[['android.permission.VIBRATE', 'android.permission.ACCESS_COARSE_LOCATION', 'android.permission.ACCESS_FINE_LOCATION', 'android.permission.READ_PHONE_STATE', 'android.permission.INTERNET', 'android.permission.WRITE_EXTERNAL_STORAGE', 'android.permission.ACCESS_NETWORK_STATE', 'android.permission.GET_ACCOUNTS', 'android.permission.WAKE_LOCK', 'android.permission.CAMERA', 'com.conduit.app_0731d0d0…	[u'1.77.85.325']	[['com.conduit.app.pages.audio.AudioService', 'com.conduit.app.gcm.GCMIntentService', 'com.conduit.app.adm.AmazonADMMessageHandler', 'com.conduit.app.gcm.ShowNotificationService']]	[['com.conduit.app.gcm.GCMBroadcastReceiver', 'com.conduit.app.adm.AmazonADMMessageHandler$AmazonReceiver']]	[['com.google.android.maps']]
['000AEAC8E55D6AFF939628E57A54864D349D6804931B43600FE8642868393DAA.apk']	[['android.permission.WRITE_EXTERNAL_STORAGE', 'android.permission.INTERNET', 'android.permission.SET_WALLPAPER', 'android.permission.ACCESS_NETWORK_STATE', 'android.permission.ACCESS_WIFI_STATE']]	[u'2.1.7']	[['org.irmavep.ad.AdConfigService']]	[[]]	[[]]
['000AF0924803A2F317F2DAA3D1F994566EFB55C0317CE02B4C6C7AEB50845868.apk']	[['android.permission.INTERNET', 'android.permission.ACCESS_NETWORK_STATE']]	[u'14035']	[['com.google.analytics.tracking.android.CampaignTrackingService']]	[['com.google.analytics.tracking.android.CampaignTrackingReceiver']]	[[]]
['000AF9EEE1288C95EB14E5574D425D3C10000D4C63C2471ED81A8B064ED28FE7.apk']	[['android.permission.INTERNET', 'android.permission.ACCESS_NETWORK_STATE', 'android.permission.WRITE_EXTERNAL_STORAGE']]	[u'12.6']	[['bestfreelivewallpapers.my_photo_aquarium_wallpaper.LeafFallingService', 'com.appbrain.AppBrainService']]	[['bestfreelivewallpapers.my_photo_aquarium_wallpaper.WatchWidget', 'com.appbrain.ReferrerReceiver']]	[[]]
['000AFA18A22FADFBBF47402D621581DBDACD7A6A6713F7DCE2C30C27C9E1B60B.apk']	[['android.permission.SET_WALLPAPER', 'android.permission.INTERNET', 'android.permission.ACCESS_NETWORK_STATE', 'android.permission.READ_PHONE_STATE', 'android.permission.ACCESS_WIFI_STATE', 'android.permission.WRITE_EXTERNAL_STORAGE']]	[u'1.7.0']	[['com.ironsource.mobilcore.MobileCoreReport']]	[['com.jb.gokeyboard.theme.BestThemes.blueplastic.NS', 'com.jb.gokeyboard.theme.BestThemes.blueplastic.App', 'com.ironsource.mobilcore.InstallationTracker']]	[[]]
['000AFBFC75B4C56AA5A80DF221189EC33D7DA20B835DA5F1B26A720AEA3CF28D.apk']	[[]]	[u'1.3.0']	[[]]	[[]]	[[]]
['000AFCC86D4BED6E2399B3805C2CF7C3055D03B36A2A9F1D6577D1C836F98DA1.apk']	[['android.permission.ACCESS_COARSE_LOCATION', 'android.permission.ACCESS_FINE_LOCATION', 'android.permission.INTERNET', 'android.permission.WAKE_LOCK', 'android.permission.WRITE_EXTERNAL_STORAGE', 'android.permission.ACCESS_NETWORK_STATE', 'android.permission.VIBRATE']]	[u'1.2.1']	[[]]	[[]]	[[]]
['000B0417B4BB4B40F28EE712014E73350155ABFECE29AA7ED355BFD877D828CA.apk']	[['android.permission.INTERNET', 'android.permission.INTERNET', 'android.permission.ACCESS_NETWORK_STATE', 'android.permission.WRITE_EXTERNAL_STORAGE', 'android.permission.SET_WALLPAPER']]	[u'2.9']	[[]]	[[]]	[[]]
['000B0AA7261DD4EB34BF45CE7BA054BA6E6F9E87E92B332A70F635836AFCF49D.apk']	[['android.permission.READ_PHONE_STATE', 'android.permission.WRITE_EXTERNAL_STORAGE', 'android.permission.INTERNET', 'android.permission.READ_PHONE_STATE', 'android.permission.INTERNET', 'android.permission.WRITE_EXTERNAL_STORAGE', 'android.permission.ACCESS_NETWORK_STATE', 'android.permission.ACCESS_WIFI_STATE', 'android.permission.SYSTEM_ALERT_WINDOW', 'android.permission.GET_TASKS', 'android.p…	[u'1.8']	[['cn.com.vpwang.sgohm.WangServ', 'cn.com.vpwang.sgohm.PdatasGet', 'cn.com.vpwang.sgohm.b']]	[['cn.com.vpwang.sgohm']]	[[]]
['000B0CECAF7B0BE53C65C2A9DACA8F91AC8265A7D6D106E5EDA0280D5011AAED.apk']	[['android.permission.RESTART_PACKAGES', 'android.permission.VIBRATE', 'android.permission.CALL_PHONE', 'android.permission.READ_PHONE_STATE', 'android.permission.ACCESS_NETWORK_STATE', 'com.google.android.c2dm.permission.RECEIVE', 'android.permission.GET_ACCOUNTS', 'android.permission.WAKE_LOCK', 'android.permission.USE_CREDENTIALS', 'com.kth.baasio.sample.permission.C2D_MESSAGE', 'com.google.an…	[u'1.4.0']	[[]]	[['com.dooit.wiz.activity.more.NotificationReceiver']]	[[]]
['000B102F81B38E632F86FD823A5599B84BD5DF96BF4EB0039825685CCE00A596.apk']	[['android.permission.INTERNET', 'android.permission.ACCESS_FINE_LOCATION', 'android.permission.WRITE_EXTERNAL_STORAGE', 'android.permission.VIBRATE', 'android.permission.ACCESS_NETWORK_STATE', 'android.permission.RECEIVE_BOOT_COMPLETED', 'com.google.android.providers.gsf.permission.READ_GSERVICES', 'com.google.android.c2dm.permission.RECEIVE', 'android.permission.WAKE_LOCK', 'android.hardware.nf…	[u'4.3.2']	[['nl.ns.android.service.seintjes.VertrekWekkerService', 'nl.ns.android.service.seintjes.OverstappenWekkerService', 'nl.ns.android.service.seintjes.AankomstWekkerService', 'nl.ns.android.service.seintjes.VerwerkSeintjeService', 'nl.ns.android.service.LocatieStationService', 'nl.ns.android.service.seintjes.AfwijkingenSeintjeService', 'nl.ns.android.service.seintjes.WerkzaamhedenSeintjeService', 'n…	[['nl.ns.android.activity.broadcastreceiver.StartupReceiver', 'nl.ns.android.widget.mijntraject.MijnTrajectenWidgetProvider', 'com.google.android.gms.gcm.GcmReceiver', 'com.google.android.gms.measurement.AppMeasurementReceiver']]	[['com.google.android.maps']]
['000B14D01E2416F3C4B8D260A20021EC477F543993E1F4041F0EFD7C95F00BFB.apk']	[['android.permission.INTERNET', 'android.permission.ACCESS_NETWORK_STATE', 'android.permission.INTERNET', 'android.permission.ACCESS_NETWORK_STATE']]	[u'4.0.1']	[['com.cubemagic.mushroom_xbox.MyWallpaperService']]	[[]]	[[]]
['000B171EE47D4257529A6FDEAA7FB8FA76F3CE3BC7FD0DC38EAEB42C8231F2C0.apk']	[['kr.goodchois.fpp.mob.permission.C2D_MESSAGE', 'com.google.android.c2dm.permission.RECEIVE', 'android.permission.INTERACT_ACROSS_USERS_FULL', 'android.permission.INTERNET', 'android.permission.GET_ACCOUNTS', 'android.permission.WAKE_LOCK', 'android.permission.VIBRATE', 'android.permission.READ_PHONE_STATE', 'android.permission.ACCESS_WIFI_STATE', 'android.permission.ACCESS_NETWORK_STATE', 'andr…	[u'1.19']	[['kr.goodchois.fpp.mob.GCMIntentService']]	[['kr.goodchois.fpp.mob.GCMBroadcastReceiver']]	[[]]
['000B2F2FE1AC04D08E71158522AE8AE8A2333E1FFF0DBB96DF6AF7C7C21A5CF5.apk']	[['android.permission.INTERNET', 'android.permission.READ_EXTERNAL_STORAGE', 'android.permission.WRITE_EXTERNAL_STORAGE', 'android.permission.READ_PHONE_STATE', 'android.permission.ACCESS_NETWORK_STATE', 'android.permission.WAKE_LOCK']]	[u'1.0']	[[]]	[[]]	[[]]
['000B2FDD915D4EBA5968FC7F1FBC81561DEABB7985062E6F68C5071AA3722D48.apk']	[['android.permission.INTERNET', 'android.permission.ACCESS_NETWORK_STATE', 'android.permission.WAKE_LOCK']]	[u'1.1']	[[]]	[[]]	[[]]
['000B304B8F808EDAECF5E09CDA0903E9CACDF754F74DD8811E1AA34E1CF22E94.apk']	[['android.permission.READ_PHONE_STATE', 'android.permission.GET_TASKS', 'android.permission.WRITE_EXTERNAL_STORAGE', 'android.permission.READ_EXTERNAL_STORAGE', 'android.permission.INTERNET', 'android.permission.WAKE_LOCK', 'android.permission.GET_ACCOUNTS', 'android.permission.USE_CREDENTIALS', 'android.permission.VIBRATE', 'com.google.android.c2dm.permission.RECEIVE', 'durango.hungry.pedia.per…	[u'1.0.1']	[['durango.hungry.pedia.HungryAppService', 'durango.hungry.pedia.GCMIntentService']]	[['com.google.android.gcm.GCMBroadcastReceiver']]	[[]]
['000B310CB8A71E55728D383A7B2E1E61F20AA2E91CB4FE4DDB9ED154B3A8B65F.apk']	[['android.permission.INTERNET', 'android.permission.READ_PHONE_STATE', 'android.permission.CAMERA', 'android.permission.WAKE_LOCK', 'com.genpact.iperform.permission.C2D_MESSAGE', 'com.google.android.c2dm.permission.RECEIVE', 'android.permission.VIBRATE', 'android.permission.ACCESS_NETWORK_STATE', 'android.permission.GET_TASKS', 'android.permission.READ_EXTERNAL_STORAGE', 'android.permission.WRIT…	[u'1.2']	[['com.genpact.iperform.CalenderEventService', 'com.genpact.iperform.DashboardUpdateService', 'com.genpact.iperform.GCMIntentService']]	[['com.google.android.gcm.GCMBroadcastReceiver']]	[[]]
['000B380E6AC977A189FB931FB5D37ACCF30B06CC7CF521609CFF2429F2F8BD1C.apk']	[['android.permission.INTERNET', 'android.permission.ACCESS_NETWORK_STATE']]	[u'1.0.0']	[[]]	[[]]	[[]]
['000B3AD01ED3565D30A3302C6111BEA221F95866E24AA2A7B7265532F20A5F51.apk']	[['com.android.launcher.permission.INSTALL_SHORTCUT']]	[u'4.2']	[[]]	[['com.campmobile.launcher.themeapp.ThemeAppBroadcastReceiver']]	[[]]
['000B3B8FC188B0DF2F3B8FB71AE6390616E489700640F1FF13D7A37D49792E5D.apk']	[['android.permission.VIBRATE', 'android.permission.READ_PHONE_STATE', 'android.permission.WRITE_EXTERNAL_STORAGE', 'android.permission.WRITE_INTERNAL_STORAGE', 'android.permission.INTERNET', 'android.permission.WAKE_LOCK', 'android.permission.ACCESS_NETWORK_STATE', 'android.permission.INTERACT_ACROSS_USERS_FULL']]	[u'1.2']	[[]]	[['com.heokjin.handwritenote.alarm.AlarmService']]	[[]]
['000B44ED6AF818172684F6C8A9C3C6FB6BA8C49702FD7A52BC76EA96EF219BD2.apk']	[['android.permission.INTERNET', 'android.permission.ACCESS_NETWORK_STATE']]	[u'2.2.3']	[[]]	[[]]	[[]]
['000B454E508A43BFA9C551B3811FEAF9411E5EF91734E120D33B13987A8672B3.apk']	[['kr.backpackr.me.idus.permission.C2D_MESSAGE', 'com.google.android.c2dm.permission.RECEIVE', 'android.permission.WAKE_LOCK', 'android.permission.INTERNET', 'android.permission.READ_PHONE_STATE', 'android.permission.CAMERA', 'android.permission.FLASHLIGHT', 'android.permission.ACCESS_NETWORK_STATE', 'android.permission.VIBRATE', 'android.permission.SYSTEM_ALERT_WINDOW', 'android.permission.GET_T…	[u'1.1.21']	[['kr.backpac.idusme.common.activity.BaseActivity$BackgroundDataService', 'kr.backpackr.me.idus.ScreenOnAlertViewService', 'kr.backpackr.me.idus.MessageService', 'kr.backpackr.me.idus.IDusGcmListenerService', 'kr.backpackr.me.idus.InstanceIDListenerService', 'kr.backpackr.me.idus.RegistrationIntentService', 'com.google.android.gms.analytics.CampaignTrackingService', 'com.digits.sdk.android.Contac…	[['com.google.android.gms.gcm.GcmReceiver', 'com.google.android.gms.analytics.CampaignTrackingReceiver', 'kr.backpackr.me.idus.SmsReceiver', 'com.adobe.creativesdk.aviary.internal.cds.CdsReceiver', 'com.google.android.gms.measurement.AppMeasurementReceiver']]	[[]]
['000B481505C6F19D32161212894CFC4AE4531446D50A58059987EEC922984B37.apk']	[[]]	[u'0.1.2a']	[[]]	[[]]	[[]]
['000B4AF5A5D88C97C5EC353E6EFD4197E2201ED6B3D04DCFFF51ECFD2A6AF5B6.apk']	[['android.permission.INTERNET', 'android.permission.ACCESS_NETWORK_STATE', 'android.permission.WRITE_CALENDAR', 'android.permission.WAKE_LOCK', 'com.careerfairplus.uweb_uk.permission.C2D_MESSAGE', 'com.google.android.c2dm.permission.RECEIVE', 'android.permission.VIBRATE', 'android.permission.RECEIVE_BOOT_COMPLETED', 'com.sec.android.provider.badge.permission.READ', 'com.sec.android.provider.badg…	[u'4.0']	[['com.twitter.sdk.android.tweetcomposer.TweetUploadService', 'com.onesignal.GcmIntentService', 'com.onesignal.SyncService', 'com.onesignal.NotificationRestoreService']]	[['com.onesignal.GcmBroadcastReceiver', 'com.onesignal.NotificationOpenedReceiver', 'com.onesignal.BootUpReceiver', 'com.onesignal.UpgradeReceiver']]	[[]]
['000B4FA10B813A6E77CE669A663BEA04EF1EA626B6AA40D142EBAAC13F7B6930.apk']	[['android.permission.WAKE_LOCK', 'android.permission.RECEIVE_BOOT_COMPLETED', 'android.permission.INTERNET', 'android.permission.ACCESS_NETWORK_STATE', 'android.permission.ACCESS_COARSE_LOCATION', 'android.permission.WRITE_EXTERNAL_STORAGE', 'android.permission.SET_WALLPAPER', 'android.permission.VIBRATE']]	[u'4.172.54.79']	[['com.jb.gokeyboard.theme.twgearkeyboard.newsletter.RequestService', 'com.jb.gokeyboard.theme.twgearkeyboard.services.ActivateNotificationService', 'com.jb.gokeyboard.theme.twgearkeyboard.services.RateNotificationService', 'com.jb.gokeyboard.theme.twgearkeyboard.batteryboost.SmartBatteryBoostService101', 'com.jb.gokeyboard.theme.twgearkeyboard.widget.WallpapersWidgetService']]	[['com.jb.gokeyboard.theme.twgearkeyboard.hyperpush.HyperpushAlarm', 'com.jb.gokeyboard.theme.twgearkeyboard.hyperpush.HyperpushBootReceiver', 'com.jb.gokeyboard.theme.twgearkeyboard.widget.FlipperWallpapersWidget', 'com.jb.gokeyboard.theme.twgearkeyboard.widget.StackWallpapersWidget', 'com.jb.gokeyboard.theme.twgearkeyboard.batteryboost.SmartBatteryBoostReceiver', 'com.jb.gokeyboard.theme.twgear…	[[]]
['000B549C9176464F09E71189809E3B9E8C24D1C0BD346DB0599712B02D703B59.apk']	[['android.permission.INTERNET', 'android.permission.ACCESS_NETWORK_STATE', 'android.permission.RECEIVE_BOOT_COMPLETED', 'com.android.launcher.permission.INSTALL_SHORTCUT', 'android.permission.WAKE_LOCK', 'com.google.android.gms.permission.ACTIVITY_RECOGNITION', 'android.permission.READ_EXTERNAL_STORAGE', 'android.permission.WRITE_EXTERNAL_STORAGE', 'com.google.android.c2dm.permission.RECEIVE', '…	[u'3.14.1']	[['com.monotype.android.font.free.RateService', 'com.monotype.android.font.free.SurveyService', 'com.monotype.android.font.free.AlarmService', 'com.monotype.android.font.free.AlarmService2', 'com.google.android.gms.measurement.AppMeasurementService', 'com.google.firebase.iid.FirebaseInstanceIdService', 'com.google.firebase.crash.internal.service.FirebaseCrashReceiverService', 'com.google.firebase…	[['com.monotype.android.font.free.receivers.AlarmReceiver', 'com.monotype.android.font.free.receivers.AlarmReceiver2', 'com.monotype.android.font.free.receivers.BootReceiver', 'com.google.android.gms.measurement.AppMeasurementReceiver', 'com.google.firebase.iid.FirebaseInstanceIdReceiver', 'com.google.firebase.iid.FirebaseInstanceIdInternalReceiver']]	[[]]
['000B60B48D92DF602CAB458F38BD270D86FFCC83050B32E01580E7AC162C3677.apk']	[['android.permission.INTERNET', 'android.permission.BROADCAST_STICKY']]	[u'@7F06001E']	[[]]	[[]]	[[]]
['000B654E8A2D3B465A6E680D8BBE3D292460E50434A426C132BFF53AD016C008.apk']	[['android.permission.RECEIVE_BOOT_COMPLETED', 'android.permission.WRITE_EXTERNAL_STORAGE', 'android.permission.MODIFY_AUDIO_SETTINGS', 'android.permission.CHANGE_WIFI_STATE', 'android.permission.BLUETOOTH', 'android.permission.VIBRATE', 'android.permission.CAMERA', 'android.permission.BLUETOOTH_ADMIN', 'android.permission.INTERNET', 'android.permission.ACCESS_NETWORK_STATE', 'com.android.vending…	[u'1.5']	[['com.lrhsoft.shiftercalendar.Servicio']]	[['com.lrhsoft.shiftercalendar.WidgetCalendario', 'com.lrhsoft.shiftercalendar.WidgetSemana', 'com.lrhsoft.shiftercalendar.MyBroadcastReceiver']]	[[]]
['000B6A2FD4E98D30FD3959B6D46E98AB7BDBAA3D57C8C6A4C78ECA037E6B5425.apk']	[['android.permission.INTERNET', 'android.permission.ACCESS_NETWORK_STATE']]	[u'1.0']	[[]]	[[]]	[[]]
['000B707535B62BF5A64B1A28790E722D5798A4EF8C535C0235C3E97090715011.apk']	[['android.permission.INTERNET', 'android.permission.ACCESS_COARSE_LOCATION', 'android.permission.ACCESS_FINE_LOCATION', 'android.permission.ACCESS_LOCATION_EXTRA_COMMANDS', 'android.permission.ACCESS_NETWORK_STATE', 'android.permission.VIBRATE', 'android.permission.READ_PHONE_STATE', 'android.permission.GET_ACCOUNTS', 'android.permission.WAKE_LOCK', 'com.expertrelaisbois.app1.permission.C2D_MESS…	[u'1.7.0']	[['com.arellomobile.android.push.PushGCMIntentService', 'com.arellomobile.android.push.GeoLocationService']]	[['com.google.android.gcm.GCMBroadcastReceiver', 'com.arellomobile.android.push.AlarmReceiver']]	[[]]
['000B707DF2BF292CB06FBC5BD50E522C2861B8B8492C49359C62D8490F86CE78.apk']	[['android.permission.CAMERA', 'android.permission.INTERNET', 'android.permission.ACCESS_NETWORK_STATE', 'android.permission.WAKE_LOCK', 'android.permission.READ_EXTERNAL_STORAGE', 'android.permission.WRITE_EXTERNAL_STORAGE', 'android.permission.ACCESS_COARSE_LOCATION', 'android.permission.ACCESS_FINE_LOCATION']]	[u'6.1']	[[]]	[[]]	[[]]
['000B7117B91C41764FA86A8E77828EBBABC7BA3D621ABBDB8E9FB4F73B742EDB.apk']	[['android.permission.INTERNET', 'android.permission.READ_EXTERNAL_STORAGE', 'android.permission.WRITE_EXTERNAL_STORAGE', 'android.permission.ACCESS_NETWORK_STATE', 'android.permission.ACCESS_WIFI_STATE', 'android.permission.WAKE_LOCK', 'android.permission.ACCESS_COARSE_LOCATION', 'android.permission.ACCESS_FINE_LOCATION', 'android.permission.VIBRATE', 'com.google.android.c2dm.permission.RECEIVE'…	[u'3.5.2']	[['com.google.android.gms.analytics.AnalyticsService', 'com.google.android.gms.analytics.CampaignTrackingService', 'com.vent.MyGcmListenerService', 'com.vent.MyGcmInstanceIDListenerService', 'com.vent.MyGcmRegistrationIntentService', 'com.layer.sdk.services.GcmIntentService']]	[['io.branch.referral.InstallListener', 'com.vent.AppWidget', 'com.google.android.gms.gcm.GcmReceiver', 'com.google.android.gms.analytics.AnalyticsReceiver', 'com.google.android.gms.analytics.CampaignTrackingReceiver', 'com.vent.LayerPushReceiver', 'com.layer.sdk.services.GcmBroadcastReceiver', 'io.intercom.android.sdk.push.IntercomPushBroadcastReceiver']]	[[]]
['000B76EF23E91059ADD591A58E2CA316512189B8A6F6BE8B489F45389869A0F7.apk']	[['android.permission.INTERNET', 'android.permission.ACCESS_FINE_LOCATION', 'android.permission.ACCESS_COARSE_LOCATION', 'android.permission.ACCESS_MOCK_LOCATION']]	[u'2012']	[[]]	[[]]	[[]]
['000B79A9643115716BD15DB9C73DA8D9C04DED664B2489B63BF2C403370FF25C.apk']	[['android.permission.WAKE_LOCK', 'android.permission.SEND_SMS', 'android.permission.RECEIVE_SMS', 'android.permission.INTERNET', 'android.permission.ACCESS_NETWORK_STATE', 'android.permission.ACCESS_WIFI_STATE', 'android.permission.ACCESS_COARSE_LOCATION', 'android.permission.READ_PHONE_STATE', 'android.permission.WRITE_EXTERNAL_STORAGE', 'android.permission.GET_TASKS', 'android.permission.SEND_…	[u'1.63']	[['com.baidu.location.f']]	[[]]	[[]]
['000B7C03E534C316A36E71DDDD0FA4F2B3F9A8565397AE832A89D7EFCE0FCAA8.apk']	[['android.permission.WAKE_LOCK', 'android.permission.CHANGE_CONFIGURATION', 'android.permission.WRITE_EXTERNAL_STORAGE', 'android.permission.INTERNET', 'com.android.browser.permission.READ_HISTORY_BOOKMARKS', 'com.android.browser.permission.WRITE_HISTORY_BOOKMARKS', 'android.permission.SYSTEM_ALERT_WINDOW', 'android.permission.ACCESS_NETWORK_STATE']]	[u'1.6']	[[]]	[[]]	[[]]
['000B7F8C49D5A5673665626363F0CCD1F779632B253C3F41771FDC3CC54B7657.apk']	[['android.permission.INTERNET']]	[u'2.0']	[[]]	[[]]	[[]]
['000B7FC8ADCCEBA5594FF7A951D2F9F5760D5517A7FA557ACDFF748533D7B151.apk']	[['android.permission.SET_WALLPAPER', 'android.permission.INTERNET', 'android.permission.GET_TASKS', 'android.permission.READ_PHONE_STATE', 'android.permission.VIBRATE', 'android.permission.WRITE_EXTERNAL_STORAGE', 'android.permission.ACCESS_NETWORK_STATE']]	[u'1.3']	[[]]	[[]]	[[]]
['000B81779E899CC3F95515986EC75B4EF091041ECB9D139BA42A26D59FA282A0.apk']	[['android.permission.CAMERA', 'android.permission.WRITE_EXTERNAL_STORAGE', 'android.permission.READ_EXTERNAL_STORAGE', 'android.permission.INTERNET', 'android.permission.ACCESS_WIFI_STATE', 'android.permission.ACCESS_NETWORK_STATE']]	[u'1.1']	[[]]	[[]]	[[]]
['000B82B4AB66C1D1943D633C4BF36E2F32973E47C33AC466B4C02F63095DDAA2.apk']	[[]]	[u'2.0']	[[]]	[[]]	[[]]
['000B8531A1B3C03801C438819C65F331392F1A2E140D3BEA4EBF34BDAF04CE7D.apk']	[['android.permission.VIBRATE', 'android.permission.INTERNET', 'android.permission.WRITE_EXTERNAL_STORAGE', 'android.permission.READ_EXTERNAL_STORAGE', 'android.permission.ACCESS_NETWORK_STATE', 'com.google.android.providers.gsf.permission.READ_GSERVICES', 'com.google.android.c2dm.permission.RECEIVE', 'android.permission.ACCESS_COARSE_LOCATION', 'android.permission.ACCESS_FINE_LOCATION', 'android…	[u'2.0']	[['org.chesterzoo.companion.services.NotificationListenerService', 'com.estimote.sdk.service.BeaconService']]	[['com.google.android.gms.gcm.GcmReceiver', 'org.chesterzoo.companion.services.DeviceBootReceiver', 'org.chesterzoo.companion.services.AlarmReceiver']]	[[]]
['000B8A4EF6C9B4FC40D3DD4E4FDFD2C7E4E40E41F32EA6ADE5369BE48B9C6650.apk']	[['com.google.android.c2dm.permission.RECEIVE', 'android.permission.INTERNET', 'com.android.vending.BILLING', 'android.permission.ACCESS_NETWORK_STATE', 'android.permission.GET_ACCOUNTS', 'android.permission.WAKE_LOCK', 'com.geekbeach.spacegame.permission.C2D_MESSAGE', 'android.permission.RECEIVE_BOOT_COMPLETED', 'android.permission.READ_PHONE_STATE', 'android.permission.VIBRATE', 'android.permis…	[u'2.5.8']	[['com.geekbeach.gcm.GCM', 'com.geekbeach.tracking.Tracking']]	[['com.amazon.inapp.purchasing.ResponseReceiver', 'com.geekbeach.gcm.BroadcastReceiver', 'com.geekbeach.tracking.ReferrerReceiver']]	[[]]
['000B916F84D16E4392D44F19474A7361CF5F0D5A8B21410C6858C64A81F4F004.apk']	[['android.permission.INTERNET', 'android.permission.WRITE_EXTERNAL_STORAGE', 'com.google.android.providers.gsf.permission.READ_GSERVICES', 'android.permission.ACCESS_COARSE_LOCATION', 'android.permission.ACCESS_FINE_LOCATION', 'android.permission.BLUETOOTH', 'android.permission.ACCESS_WIFI_STATE', 'android.permission.READ_PHONE_STATE', 'android.permission.ACCESS_NETWORK_STATE', 'com.fivory.prod.…	[u'2.1.4']	[['com.ei.bluemium.client.service.BlueGCMIntentService']]	[['com.ei.bluemium.client.service.BlueGCMBroadcastReceiver', 'com.ei.bluemium.client.controls.broadcast.SessionBroadcastReceiver', 'com.ei.bluemium.client.controls.broadcast.PaymentMenuRefreshBroadcastReceiver']]	[[]]
['000B989744CD8B3E56C0874E0FDB74F18B84040099E0983A1BD1AB4CB241FBB3.apk']	[['android.permission.WRITE_EXTERNAL_STORAGE', 'android.permission.INTERNET', 'android.permission.ACCESS_NETWORK_STATE', 'com.android.vending.BILLING', 'android.permission.READ_EXTERNAL_STORAGE', 'com.xandoxapps.projecttriangle.permission.C2D_MESSAGE', 'android.permission.WAKE_LOCK', 'android.permission.VIBRATE', 'com.google.android.c2dm.permission.RECEIVE']]	[u'1.48']	[['com.batch.android.BatchPushService', 'com.xandoxapps.projecttriangle.VideoService', 'com.google.android.gms.measurement.AppMeasurementService']]	[['com.batch.android.BatchPushReceiver', 'com.google.android.gms.measurement.AppMeasurementReceiver']]	[[]]
['000B9D263F05BC88DD3ADD80D3A477FC8B3275535DF6287107B41AC9FC19F7B0.apk']	[['android.permission.INTERNET', 'android.permission.WRITE_EXTERNAL_STORAGE', 'android.permission.CAMERA', 'android.permission.GET_TASKS', 'android.permission.ACCESS_NETWORK_STATE', 'android.permission.ACCESS_FINE_LOCATION']]	[u'1.1.0']	[['com.yinzcam.common.android.radio.RadioService', 'com.yinzcam.common.android.radio.GeoFencedRadioService']]	[[]]	[[]]
['000BA1C44C4FC6C113C65FFF3DF19E56014AC03CF77AFD832C06D1EBC21BF596.apk']	[['android.permission.SET_WALLPAPER', 'android.permission.INTERNET', 'android.permission.READ_PHONE_STATE', 'android.permission.ACCESS_NETWORK_STATE']]	[u'3.0']	[['com.beautythemes.launchertheme_bt.LocalNotificationService']]	[[]]	[[]]
['000BA7A25AFCA800FF053762CE759C52646DB0600D95079DBA32C77D54613ABD.apk']	[['android.permission.INTERNET', 'android.permission.ACCESS_NETWORK_STATE', 'android.permission.ACCESS_WIFI_STATE']]	[u'1.01']	[[]]	[[]]	[[]]
['000BA849219B6A312EC02733CAA803BB73A7C94BB211224C9CCCA0410379EE6D.apk']	[['android.permission.ACCESS_COARSE_LOCATION', 'android.permission.ACCESS_FINE_LOCATION', 'android.permission.WRITE_EXTERNAL_STORAGE', 'android.permission.INTERNET']]	[u'2.0']	[[]]	[[]]	[['com.google.android.maps']]
['000BAEFE4610F7E8F0F088835EBDCC749E891C989B1A643689FB1D9AFF61F532.apk']	[['android.permission.ACCESS_NETWORK_STATE', 'android.permission.INTERNET']]	[u'2.00']	[[]]	[[]]	[[]]
['000BB6B68C395A75BF3EEB1FB987CCFB48F9889EA9E9306335A5C265717A7CDE.apk']	[['android.permission.INTERNET', 'android.permission.WRITE_EXTERNAL_STORAGE', 'android.permission.ACCESS_NETWORK_STATE', 'android.permission.RECEIVE_BOOT_COMPLETED', 'android.permission.READ_PHONE_STATE', 'android.permission.VIBRATE', 'android.permission.ACCESS_FINE_LOCATION', 'android.permission.WAKE_LOCK', 'android.permission.BROADCAST_STICKY']]	[u'1.1.6']	[['com.reverbnation.artistapp.i717689.services.ReverbMusicService', 'com.urbanairship.push.PushService']]	[['com.reverbnation.artistapp.i717689.services.ReverbMusicService$MediaButtonReceiver', 'com.reverbnation.artistapp.i717689.receivers.IntentReceiver', 'com.urbanairship.CoreReceiver']]	[['com.google.android.maps']]
['000BC25D460283443EB91B3972FB20D56FB82970DB8EA9A40A8C70E3DAC5A09A.apk']	[['android.permission.INTERNET', 'android.permission.ACCESS_NETWORK_STATE']]	[u'1.6.0']	[[]]	[[]]	[[]]
['000BC69AEB406FC96288BF55AF9A4F433CFC2949BAD3263D49CB28C49404AB11.apk']	[['android.permission.ACCESS_FINE_LOCATION', 'android.permission.INTERNET', 'android.permission.ACCESS_NETWORK_STATE', 'android.permission.WRITE_EXTERNAL_STORAGE']]	[u'1.29']	[['com.google.android.gms.analytics.AnalyticsService', 'com.google.android.gms.analytics.CampaignTrackingService']]	[['com.google.android.gms.analytics.AnalyticsReceiver', 'com.google.android.gms.analytics.CampaignTrackingReceiver']]	[[]]
['000BC7524594E73B74E599A418A44932C2588E0E33A5BDE4E7CB92A20C339590.apk']	[['android.permission.INTERNET', 'android.permission.READ_EXTERNAL_STORAGE', 'android.permission.WRITE_EXTERNAL_STORAGE', 'android.permission.ACCESS_NETWORK_STATE', 'com.android.vending.BILLING']]	[u'2.5']	[[]]	[[]]	[[]]
['000BCADC50323F0D5847FD2688AD4E38CE57B32677B05DACD33E0A0796B87887.apk']	[['android.permission.INTERNET']]	[u'1.0.4']	[[]]	[[]]	[[]]
['000BD1BC313C0EBDD2D03BF2FCCE1BEB9085B2F0A20473C6485EA114ADE1F700.apk']	[['android.permission.INTERNET', 'android.permission.VIBRATE', 'android.permission.ACCESS_COARSE_LOCATION', 'android.permission.ACCESS_WIFI_STATE', 'android.permission.ACCESS_NETWORK_STATE', 'android.permission.WRITE_EXTERNAL_STORAGE']]	[u'1.0.05']	[[]]	[['org.appcelerator.titanium.TiAlarmsReceiver']]	[[]]
['000BD2946D9E41F238308C9F1A2DF7BAB2AC35AC83E422353431C0F40C8FF02F.apk']	[['android.permission.ACCESS_FINE_LOCATION', 'android.permission.ACCESS_COARSE_LOCATION', 'android.permission.ACCESS_WIFI_STATE', 'android.permission.ACCESS_NETWORK_STATE', 'android.permission.INTERNET', 'com.google.android.providers.gsf.permission.READ_GSERVICES', 'android.permission.WRITE_EXTERNAL_STORAGE', 'android.permission.ACCESS_LOCATION_EXTRA_COMMANDS', 'android.permission.ACCESS_DOWNLOAD…	[u'1.0']	[['com.sygic.drive.SygicService']]	[[]]	[[]]
['000BD60B63D97145DD554ABD894F9FE95228C2939D04BC6ED7178C73952EC71F.apk']	[['android.permission.INTERNET', 'android.permission.WRITE_EXTERNAL_STORAGE', 'android.permission.ACCESS_NETWORK_STATE', 'android.permission.RECEIVE_BOOT_COMPLETED', 'android.permission.WAKE_LOCK']]	[u'1.2']	[['com.fastpictures.NewEasyPicturesCheck']]	[['com.fastpictures.BootUpReceiver', 'com.fastpictures.AlarmManagerBroadcastReceiver']]	[[]]
['000BD7CF9F76AEE5CBB6EF3C2318D9446C53EEF01012AAD65FCE0974CA6CCC31.apk']	[['android.permission.INTERNET', 'android.permission.ACCESS_NETWORK_STATE', 'android.permission.READ_PHONE_STATE', 'com.xgolf.booking.permission.C2D_MESSAGE', 'com.google.android.c2dm.permission.RECEIVE', 'android.permission.INTERNET', 'android.permission.GET_ACCOUNTS', 'android.permission.WAKE_LOCK', 'android.permission.DISABLE_KEYGUARD', 'android.permission.GET_TASKS', 'android.permission.RESTA…	[u'2.12.03']	[['com.xgolf.booking.service.MyIntentService']]	[['com.xgolf.booking.service.GCMBroadcastReceiver']]	[[]]
['000BD9BE6C199CEC592C48836AC816A8CE960CD78268540CA9F70D69090DD4A4.apk']	[['android.permission.WRITE_EXTERNAL_STORAGE', 'android.permission.WRITE_SETTINGS', 'android.permission.INTERNET', 'android.permission.ACCESS_NETWORK_STATE', 'android.permission.READ_PHONE_STATE']]	[u'1.0']	[[]]	[[]]	[[]]
['000BDA49FA5067FACFD8A639A78E332BEB8F32C4F6FBF5935B0275C0707A1D67.apk']	[['android.permission.INTERNET', 'android.permission.ACCESS_NETWORK_STATE', 'android.permission.WRITE_EXTERNAL_STORAGE']]	[u'1.0.4']	[[]]	[[]]	[[]]
['000BDC63E398A7DD71AA5850E9E519548DC7FBE3BC13FE22A50C7D4A6A2D4EBB.apk']	[['android.permission.VIBRATE', 'android.permission.ACCESS_COARSE_LOCATION', 'android.permission.ACCESS_FINE_LOCATION', 'android.permission.READ_PHONE_STATE', 'android.permission.INTERNET', 'android.permission.WRITE_EXTERNAL_STORAGE', 'android.permission.ACCESS_NETWORK_STATE', 'android.permission.GET_ACCOUNTS', 'android.permission.WAKE_LOCK', 'android.permission.CAMERA', 'com.conduit.app_0b328d93…	[u'1.8.15.41']	[['com.conduit.app.pages.audio.AudioService', 'com.conduit.app.gcm.GCMIntentService', 'com.conduit.app.adm.AmazonADMMessageHandler', 'com.conduit.app.gcm.ShowNotificationService']]	[['com.conduit.app.gcm.GCMBroadcastReceiver', 'com.conduit.app.adm.AmazonADMMessageHandler$AmazonReceiver']]	[['com.google.android.maps']]
['000BDECE148BF46C96433A5EC996CB2ABE641EF20EF77C293E4100B0A5426FD1.apk']	[['android.permission.INTERNET', 'android.permission.ACCESS_NETWORK_STATE']]	[u'1.9']	[[]]	[[]]	[[]]
['000BE6A694255C3AF65F13B5D33FEF53CF196FEEAC9AA258B9F3373A1CF4A8D8.apk']	[['android.permission.RESTART_PACKAGES', 'android.permission.GET_TASKS', 'android.permission.INTERNET', 'android.permission.WRITE_EXTERNAL_STORAGE', 'android.permission.UPDATE_DEVICE_STATE', 'android.permission.ACCESS_NETWORK_STATE', 'android.permission.CHANGE_NETWORK_STATE', 'android.permission.ACCESS_WIFI_STATE', 'android.permission.CHANGE_WIFI_STATE', 'android.permission.WAKE_LOCK', 'com.andro…	[u'2.1']	[[]]	[[]]	[[]]
['000BE885351F51A6B354E72B37A8C58023EF96EA4EA5B8DE6EE93EAD83D18C42.apk']	[['android.permission.INTERNET', 'android.permission.WAKE_LOCK', 'android.permission.WRITE_EXTERNAL_STORAGE', 'android.permission.WRITE_SETTINGS', 'android.permission.ACCESS_NETWORK_STATE']]	[u'1.0']	[['com.andromo.dev212145.app380119.AudioService', 'com.andromo.dev212145.app380119.Audio45413_PlaylistManager', 'com.andromo.dev212145.app380119.SetRingtoneService']]	[['com.andromo.dev212145.app380119.AudioIntentReceiver']]	[[]]
['000BEE53E860D326210B5A429F8DDE15DF4486C06B825ED87ABCAE1A65309CF8.apk']	[['android.permission.CAMERA', 'android.permission.INTERNET', 'android.permission.ACCESS_LOCATION_EXTRA_COMMANDS', 'android.permission.ACCESS_FINE_LOCATION', 'android.permission.ACCESS_WIFI_STATE', 'android.permission.ACCESS_COARSE_LOCATION', 'android.permission.READ_CONTACTS', 'android.permission.ACCESS_NETWORK_STATE', 'android.permission.ACCESS_MOCK_LOCATION']]	[u'1.0']	[[]]	[[]]	[[]]
['000BF28D808797ECEA7C0AD32770A9BF110A787325E41CD86EE82763B290AE28.apk']	[['android.permission.INTERNET', 'android.permission.WRITE_EXTERNAL_STORAGE', 'android.permission.SET_WALLPAPER', 'android.permission.ACCESS_NETWORK_STATE']]	[u'7.1']	[[]]	[[]]	[[]]
['000BF2EC9A77D179E208BFF01D91FFFA104484FA0082145C7504C947DD8ADC86.apk']	[['android.permission.INTERNET', 'android.permission.CAMERA', 'android.permission.WRITE_EXTERNAL_STORAGE', 'android.permission.READ_CONTACTS']]	[u'4.2.74']	[[]]	[['com.mycellar.MyCellarAppWidgetProvider']]	[[]]
['000BF76D5284CB858B1E1C03871046F0B9C7D65667E8A9031BD06C7B6E313BA1.apk']	[['android.permission.INTERNET', 'android.permission.ACCESS_NETWORK_STATE']]	[u'1.01']	[[]]	[[]]	[[]]
['000BFEB320BD1BA4AFAB9FA12F9CF133FFCB93DDF0A6C57514A6F60FF7AF071A.apk']	[['android.permission.INTERNET', 'android.permission.READ_PHONE_STATE', 'android.permission.WRITE_EXTERNAL_STORAGE', 'android.permission.ACCESS_NETWORK_STATE', 'android.permission.ACCESS_WIFI_STATE', 'android.permission.INSTALL_PACKAGES', 'android.permission.MANAGE_ACCOUNTS', 'android.permission.AUTHENTICATE_ACCOUNTS', 'android.permission.GET_ACCOUNTS', 'android.permission.USE_CREDENTIALS', 'andr…	[u'6.26']	[['com.slideme.sam.manager.model.service.ApplicationUpdatesCheckService', 'com.slideme.sam.manager.model.service.LaunchOrInstallService', 'com.slideme.sam.manager.model.service.ApplicationDownloadService', 'com.slideme.sam.manager.model.service.ApplicationInstallervice', 'com.slideme.sam.manager.auth.SlidemeAuthenticatorService', 'com.slideme.sam.manager.inapp.InAppService', 'com.slideme.sam.mana…	[['com.slideme.sam.manager.model.service.PackageInstalledReceiver', 'com.slideme.sam.manager.model.service.DeleteFileAlarmReceiver', 'com.slideme.sam.manager.model.service.CheckPendingInstallNotificationsAlarmReceiver']]	[[]]
['000C092C206EB111B77E2163CC6914D8655366537D75CEB9D4C9A060B47E26CE.apk']	[['android.permission.INTERNET', 'android.permission.WRITE_EXTERNAL_STORAGE']]	[u'1.4']	[[]]	[[]]	[[]]
['000C126FED08728687EC713AB11A839A61EF5D66F6E306F476DBB4AF463C528E.apk']	[['android.permission.INTERNET']]	[u'1.0']	[[]]	[[]]	[[]]
['000C129014FE2E97559BEDCA3F2113038E5B0449552F10603726C2D910B5E625.apk']	[['android.permission.INTERNET', 'android.permission.ACCESS_NETWORK_STATE', 'android.permission.WRITE_EXTERNAL_STORAGE', 'android.permission.READ_EXTERNAL_STORAGE', 'android.permission.CAMERA', 'com.google.android.providers.gsf.permission.READ_GSERVICES', 'android.permission.GET_ACCOUNTS', 'android.permission.ACCESS_COARSE_LOCATION', 'android.permission.VIBRATE', 'android.permission.WAKE_LOCK', '…	[u'2.9.0']	[['com.parse.PushService', 'com.google.android.gms.analytics.AnalyticsService', 'com.google.android.gms.analytics.AnalyticsService', 'com.google.android.gms.analytics.CampaignTrackingService', 'com.google.android.gms.measurement.AppMeasurementService']]	[['com.google.android.gms.analytics.AnalyticsReceiver', 'com.google.android.gms.analytics.CampaignTrackingReceiver', 'com.parse.ParseBroadcastReceiver', 'com.yardclub.android.receiver.NotificationReceiver', 'com.parse.GcmBroadcastReceiver', 'com.google.android.gms.measurement.AppMeasurementReceiver']]	[[]]
['000C14181CED2DA89BC8204A13C2DA9439C5C0BCF8B492AA83A5DA8848D9FCA7.apk']	[['android.permission.INTERNET', 'android.permission.READ_PHONE_STATE', 'android.permission.READ_PROFILE']]	[u'2.1']	[[]]	[['com.mortgagemapp.appgenwebview.ReferrerReceiver']]	[[]]
['000C155F7687FD17A8A1CC1F6BA856AC114F65A6CF996AE27AA96AF2A5F8DE19.apk']	[['android.permission.WRITE_SECURE_SETTINGS', 'android.permission.ACCESS_WIFI_STATE', 'android.permission.CHANGE_WIFI_STATE', 'android.permission.WRITE_APN_SETTINGS', 'android.permission.ACCESS_NETWORK_STATE', 'android.permission.WRITE_SETTINGS', 'android.permission.WAKE_LOCK', 'android.permission.READ_SYNC_SETTINGS', 'android.permission.WRITE_SYNC_SETTINGS', 'android.permission.BLUETOOTH', 'andr…	[u'1.5.2']	[['com.d1android.BatteryManager.service.BatterySettingService', 'com.d1android.BatteryManager.download.DownloadService', 'com.d1android.BatteryManager.service.TimeModeService', 'com.d1android.BatteryManager.widget.ClearProcesses', 'com.exchange.Public.DownloadingService']]	[['com.d1android.BatteryManager.receiver.BatteryReceiver', 'com.d1android.BatteryManager.TimeModeReceiver', 'com.d1android.BatteryManager.widget.BatteryWidget']]	[[]]
['000C1ACDFD01249BD2E9FE70B328D96951D370056B6DC759024E36E5FE66B8CB.apk']	[['android.permission.INTERNET', 'android.permission.ACCESS_NETWORK_STATE', 'android.permission.WRITE_EXTERNAL_STORAGE', 'android.permission.WAKE_LOCK', 'android.permission.RECORD_AUDIO', 'android.permission.WRITE_SETTINGS', 'android.permission.READ_PHONE_STATE', 'android.permission.VIBRATE', 'android.permission.GET_ACCOUNTS', 'com.android.vending.BILLING', 'net.uloops.android.permission.C2D_MESS…	[u'@7F090255']	[['net.uloops.android.Billing.BillingService', 'net.uloops.android.Services.ServiceNotification', 'net.uloops.android.C2DMReceiver']]	[['net.uloops.android.Billing.BillingReceiver', 'com.google.android.apps.analytics.AnalyticsReceiver', 'com.google.android.c2dm.C2DMBroadcastReceiver']]	[[]]
['000C1C52A49E3FCAFDC51CBA9C821335DEFBBCFF2DD1F44462B51E54EC19BE35.apk']	[['android.permission.INTERNET', 'android.permission.CHANGE_NETWORK_STATE', 'android.permission.WRITE_SETTINGS', 'android.permission.CALL_PHONE', 'android.permission.DISABLE_KEYGUARD', 'android.permission.WAKE_LOCK', 'android.permission.RECEIVE_BOOT_COMPLETED', 'android.permission.READ_PHONE_STATE', 'android.permission.VIBRATE', 'android.permission.ACCESS_WIFI_STATE', 'android.permission.ACCESS_N…	[u'2.1']	[['com.duos.studio.ios.best.MyService']]	[['receiver.lockScreenReeiver']]	[[]]
['000C1E79476E911897296F43A3F300E7D17F6BAE4F57B673C3D06905312E4B1C.apk']	[['com.smarteragent.android.agency.permission.MAPS_RECEIVE', 'android.permission.WRITE_EXTERNAL_STORAGE', 'com.google.android.providers.gsf.permission.READ_GSERVICES', 'android.permission.INTERNET', 'android.permission.READ_OWNER_DATA', 'android.permission.ACCESS_FINE_LOCATION', 'android.permission.CALL_PHONE', 'android.permission.ACCESS_COARSE_LOCATION', 'android.permission.ACCESS_NETWORK_STATE'…	[u'5.500.20']	[[]]	[['com.smarteragent.android.receivers.NotificationReceiver', 'com.smarteragent.android.receivers.TrackingReceiver']]	[['com.google.android.maps']]
['000C31269D100C2E80A6500D5F7ABB53A7469F5B6396BFA0AC82119CEF42DC21.apk']	[[]]	[u'5.1.4']	[[]]	[[]]	[[]]
['000C32D446A831E36F727F1331B0579FFC6EF8E8D133CC024F3AF3333298DF85.apk']	[['com.ttxapps.dropsync.pro.UNLOCK', 'android.permission.RECEIVE_BOOT_COMPLETED', 'android.permission.INTERNET', 'android.permission.ACCESS_NETWORK_STATE', 'android.permission.ACCESS_WIFI_STATE', 'android.permission.WRITE_EXTERNAL_STORAGE', 'android.permission.READ_EXTERNAL_STORAGE', 'android.permission.WAKE_LOCK', 'com.android.vending.BILLING']]	[u'2.7.5']	[['com.ttxapps.syncapp.SyncService', 'com.ttxapps.sync.PowerSourceMonitor', 'com.ttxapps.sync.LocalFsMonitor', 'com.google.android.gms.analytics.AnalyticsService', 'com.google.android.gms.analytics.CampaignTrackingService']]	[['com.ttxapps.sync.UpdateReceiver', 'com.ttxapps.syncapp.locale.FireReceiver', 'com.ttxapps.sync.app.AlarmReceiver', 'com.ttxapps.sync.BootServiceStarter', 'com.ttxapps.sync.NetworkStateMonitor', 'com.google.android.gms.analytics.AnalyticsReceiver', 'com.google.android.gms.analytics.CampaignTrackingReceiver']]	[[]]
['000C3374DEAD417DD930DBEC4A3A4A0679410011B0EB348266543A3ACE6AA81E.apk']	[['android.permission.INTERNET', 'android.permission.ACCESS_NETWORK_STATE', 'android.permission.WRITE_EXTERNAL_STORAGE', 'android.permission.ACCESS_FINE_LOCATION', 'android.permission.WAKE_LOCK']]	[u'1.7.0']	[['com.strickling.gpstacho.StatisticsService']]	[[]]	[[]]
['000C37A4F81446A98404CE8BDF8B9AD409886598A48A05D38403A3FDFA91A5DB.apk']	[['android.permission.INTERNET', 'android.permission.ACCESS_NETWORK_STATE']]	[u'1.2']	[[]]	[[]]	[[]]
['000C39C95641E4F4B733626236F9A86910058090CFC10055E5B11F1CDFBD810A.apk']	[['android.permission.CAMERA', 'android.permission.INTERNET', 'android.permission.WRITE_EXTERNAL_STORAGE', 'android.permission.ACCESS_COARSE_LOCATION', 'android.permission.ACCESS_FINE_LOCATION', 'android.permission.READ_PHONE_STATE', 'android.permission.ACCESS_NETWORK_STATE', 'android.permission.READ_CALENDAR', 'android.permission.VIBRATE']]	[u'3.1.0']	[[]]	[[]]	[['com.google.android.maps']]
['000C3DF36F3CC5D0E538E1067B95023BB3CC9239F7F44303D71CBED80CFA12D6.apk']	[['android.permission.INTERNET']]	[u'1.3']	[['com.dgsd.android.ShiftTracker.Service.DbService']]	[[]]	[[]]
['000C417E8D4A0E76114A31D92A75FB3026FC8D460602A697F4DDCA8F5C75C63C.apk']	[['android.permission.ACCESS_COARSE_LOCATION', 'android.permission.ACCESS_NETWORK_STATE', 'android.permission.ACCESS_WIFI_STATE', 'android.permission.CHANGE_CONFIGURATION', 'android.permission.CHANGE_WIFI_STATE', 'android.permission.GET_ACCOUNTS', 'android.permission.GET_TASKS', 'android.permission.INTERNET', 'android.permission.MOUNT_UNMOUNT_FILESYSTEMS', 'android.permission.READ_PHONE_STATE', '…	[u'v2.5.7.0117']	[['com.ibusiness.DHotelService', 'org.android.dyd.msg.NotificationService']]	[['com.ibusiness.util.NetUtil', 'com.ibusiness.receiver.StartupIntentReceiver', 'com.ibusiness.receiver.MessageReceiver']]	[[]]
['000C41DA09748D5F0B03D1AC81D790D79D8F5DC317E87469A0D0997DB605BC8C.apk']	[['android.permission.INTERNET', 'android.permission.ACCESS_NETWORK_STATE', 'android.permission.WRITE_EXTERNAL_STORAGE', 'android.permission.SET_WALLPAPER']]	[u'1.1']	[[]]	[[]]	[[]]
['000C4F23322ECDD3D12FD2440EBFA11CDCE248DDE082362433D41E7E9BBCF627.apk']	[[]]	[u'1.1.1']	[[]]	[[]]	[[]]
['000C55F3C5602A94DABACCFCEAB131D09E7D4957E4111874D8497DFE55CB6D44.apk']	[['android.permission.INTERNET', 'android.permission.ACCESS_NETWORK_STATE', 'android.permission.ACCESS_FINE_LOCATION', 'android.permission.ACCESS_COARSE_LOCATION', 'android.permission.WRITE_EXTERNAL_STORAGE', 'android.permission.READ_EXTERNAL_STORAGE']]	[u'1.0.4']	[['com.naissusworks.bestwidgets.UpdateService', 'com.naissusworks.bestwidgets.TimeService']]	[['com.naissusworks.bestwidgets.widgets.Widget1x2', 'com.naissusworks.bestwidgets.widgets.Widget2x1', 'com.naissusworks.bestwidgets.widgets.Widget4x1', 'com.naissusworks.bestwidgets.widgets.Widget4x2', 'com.naissusworks.bestwidgets.widgets.Widget4x4', 'com.naissusworks.bestwidgets.widgets.Widget5x2']]	[[]]
['000C5661C7FDC9E7A3BE912E95F5D0CBFA8140511087526A68BAB401175FD338.apk']	[['android.permission.INTERNET', 'android.permission.WRITE_EXTERNAL_STORAGE', 'com.samsung.android.providers.context.permission.WRITE_USE_APP_FEATURE_SURVEY', 'android.permission.ACCESS_NETWORK_STATE']]	[u'1.2']	[[]]	[[]]	[[]]
['000C5A8A35C55183A4718192E328E68B44D5457AA99E37F39B2B1AA16644E8FD.apk']	[['android.permission.INTERNET', 'android.permission.INTERNET', 'android.permission.READ_PHONE_STATE', 'android.permission.ACCESS_COARSE_LOCATION']]	[u'5.0']	[[]]	[[]]	[[]]
['000C5A9FCFC185D825BF3DA3AF9AB0DB6AF4B0DEE2E0D155B7CB8302AE508B5B.apk']	[['android.permission.INTERNET', 'android.permission.READ_PHONE_STATE', 'android.permission.RESTART_PACKAGES', 'android.permission.ACCESS_NETWORK_STATE', 'android.permission.WRITE_EXTERNAL_STORAGE', 'android.permission.GET_ACCOUNTS']]	[u'1.0']	[[]]	[[]]	[[]]
['000C5B32135C083FD9E35B33F10C23C4CB82D77CFB8E782774DAEFFF5FBE995C.apk']	[['android.permission.WAKE_LOCK', 'android.permission.INTERNET', 'android.permission.ACCESS_WIFI_STATE', 'android.permission.ACCESS_NETWORK_STATE', 'android.permission.WRITE_EXTERNAL_STORAGE', 'android.permission.WRITE_SETTINGS']]	[u'1.0.0']	[['com.andromo.dev489448.app512733.AudioService', 'com.andromo.dev489448.app512733.Audio81234_PlaylistManager', 'com.andromo.dev489448.app512733.SetRingtoneService']]	[['com.andromo.dev489448.app512733.AudioIntentReceiver']]	[[]]
['000C5ECBC8D01A35ADC6C0CB4B4D57FE9C4A0F2B128E371DC70CA8255A240163.apk']	[['android.permission.INTERNET', 'android.permission.ACCESS_NETWORK_STATE']]	[u'1.0']	[[]]	[[]]	[[]]
['000C608734CBBDC7CBDDE1552EDC0E6CDAA096E52347B611A10DFDF6631B2BAB.apk']	[['android.permission.INTERNET', 'android.permission.WRITE_EXTERNAL_STORAGE', 'android.permission.READ_PHONE_STATE', 'android.permission.ACCESS_WIFI_STATE', 'android.permission.VIBRATE', 'android.permission.ACCESS_NETWORK_STATE']]	[u'5.2.4']	[['com.ngb.stock.service.BackgroundService', 'com.ngb.stock.widget.UpdateQtWidgetService', 'com.ngb.stock.widget.ScreenEventRegisterService', 'com.ngb.stock.widget.QtTimeService']]	[['com.ngb.stock.widget.QuotationWidgetProvider']]	[[]]
['000C63E803413F9F26D625023494BA85845C18C00EE3C09F144F8C8FAB4342EE.apk']	[['android.permission.INTERNET', 'android.permission.WRITE_EXTERNAL_STORAGE', 'android.permission.RECEIVE_BOOT_COMPLETED', 'android.permission.VIBRATE', 'android.permission.ACCESS_NETWORK_STATE', 'android.permission.WAKE_LOCK']]	[u'2016.0.1']	[['com.google.android.gms.analytics.CampaignTrackingService', 'com.google.android.gms.analytics.AnalyticsService', 'com.slp.global_world_news.service.RefreshService', 'com.slp.global_world_news.service.FetcherService', 'com.slp.global_world_news.widget.WidgetService', 'com.slp.global_world_news.widget.TickerWidgetService', 'com.slp.global_world_news.wear.SendDataService', 'com.google.android.gms.…	[['com.google.android.gms.analytics.CampaignTrackingReceiver', 'com.google.android.gms.analytics.AnalyticsReceiver', 'com.slp.global_world_news.widget.WidgetProvider', 'com.slp.global_world_news.widget.TickerWidgetProvider', 'com.slp.global_world_news.receiver.BootCompletedBroadcastReceiver', 'com.slp.global_world_news.receiver.ConnectionChangeReceiver', 'com.slp.global_world_news.service.Refresh…	[[]]
['000C65DA925CA0309791759887F633424C659629DD63C46D4E5A5A777F854212.apk']	[['android.permission.INTERNET', 'android.permission.READ_PHONE_STATE', 'android.permission.DISABLE_KEYGUARD', 'android.permission.WAKE_LOCK']]	[u'1.3.0']	[[]]	[[]]	[[]]
['000C6A8D09359481C19A26D19DBDD855ED3D0A3584FAE404935F1E741D7A8FB8.apk']	[['android.permission.ACCESS_NETWORK_STATE', 'android.permission.INTERNET', 'android.permission.WRITE_EXTERNAL_STORAGE', 'android.permission.ACCESS_WIFI_STATE', 'android.permission.SYSTEM_ALERT_WINDOW', 'android.permission.GET_TASKS']]	[u'1.0']	[[]]	[[]]	[[]]
['000C71FD80C3A3318169F4A071E4460AF74260BAFCB375A2DFA131105807E727.apk']	[['android.permission.INTERNET', 'android.permission.ACCESS_COARSE_LOCATION', 'android.permission.ACCESS_FINE_LOCATION', 'android.permission.ACCESS_FIND_LOCATION', 'android.permission.ACCESS_MOCK_LOCATION', 'android.permission.ACCESS_NETWORK_STATE', 'android.permission.ACCESS_WIFI_STATE', 'android.permission.CHANGE_WIFI_STATE', 'android.permission.WAKE_LOCK', 'android.permission.VIBRATE', 'androi…	[u'2.2.55.1']	[['org.zywx.wbpalmstar.plugin.uexpushconfig.WBootService', 'org.zywx.wbpalmstar.plugin.uexwxxmpp.ChatService', 'org.zywx.wbpalmstar.platform.analytics.PushService', 'com.baidu.location.f', 'org.zywx.wbpalmstar.platform.memoryControl.KeepForeService']]	[['org.zywx.wbpalmstar.plugin.uexLocalNotification.EAlarmReceiver', 'org.zywx.wbpalmstar.plugin.uexpushconfig.WBootBroadCastReceiver', 'org.zywx.wbpalmstar.platform.analytics.PushBroadCastReceiver']]	[[]]
['000C720D1F8E3FD2BBF9EA27B56C0485CD81D61F12644F526277BFFDAE9859F1.apk']	[['android.permission.INTERNET', 'android.permission.ACCESS_WIFI_STATE', 'android.permission.ACCESS_NETWORK_STATE', 'android.permission.WRITE_EXTERNAL_STORAGE', 'android.permission.ACCESS_COARSE_LOCATION', 'android.permission.ACCESS_FINE_LOCATION', 'android.permission.ACCESS_MOCK_LOCATION', 'android.permission.CAMERA']]	[u'1']	[['org.appcelerator.titanium.analytics.TiAnalyticsService']]	[[]]	[[]]
['000C72A114186CBFC5CCADEA8E6E37650454AA3A76480B37FCC7E911AE46B32A.apk']	[['android.permission.INTERNET', 'android.permission.ACCESS_NETWORK_STATE']]	[u'1.1']	[['com.zafaralam.weatherexpert.service.WeatherDetailsUpdateService']]	[['sk.jfox.weather.cyprus_yeri.WeatherExpertAlarmReceiver', 'sk.jfox.weather.cyprus_yeri.Widget', 'sk.jfox.weather.cyprus_yeri.Widget2']]	[[]]
['000C83EC0E34270ED3C23E5606EE07427B6CFEE658F80D6846990D4F60B6DBC0.apk']	[['android.permission.VIBRATE', 'android.permission.ACCESS_COARSE_LOCATION', 'android.permission.ACCESS_FINE_LOCATION', 'android.permission.READ_PHONE_STATE', 'android.permission.INTERNET', 'android.permission.WRITE_EXTERNAL_STORAGE', 'android.permission.ACCESS_NETWORK_STATE', 'android.permission.GET_ACCOUNTS', 'android.permission.WAKE_LOCK', 'android.permission.CAMERA', 'biz.app4mobile.app_f3b37…	[u'1.12.17.235']	[['com.conduit.app.pages.audio.AudioService', 'com.conduit.app.gcm.GCMIntentService', 'com.conduit.app.adm.AmazonADMMessageHandler']]	[['com.conduit.app.gcm.GCMBroadcastReceiver', 'com.conduit.app.adm.AmazonADMMessageHandler$AmazonReceiver']]	[['com.google.android.maps']]
['000C8CDAA4EA6CEF6B1E7BCEF488C80084BD711281CD2A8C7529A6C7F5930D60.apk']	[[]]	[u'2.0']	[[]]	[[]]	[[]]
['000C91859DC2BB35C34AA086FCC9A81FD5077BA8424BA54A6950B2A76967ABB8.apk']	[['android.permission.READ_CONTACTS', 'android.permission.ACCESS_FINE_LOCATION', 'android.permission.WRITE_EXTERNAL_STORAGE', 'android.permission.INTERNET', 'android.permission.ACCESS_NETWORK_STATE', 'com.softseed.free.minttwallet.permission.MAPS_RECEIVE', 'com.google.android.providers.gsf.permission.READ_GSERVICES', 'android.permission.ACCESS_COARSE_LOCATION']]	[u'1.2.3']	[[]]	[['com.softseed.free.minttwallet.widget.WidgetProvider']]	[[]]
['000C97B45C10A06DCB52F14E0656230E016A872CB5D5E34CF84D5FDC8E03C82C.apk']	[['android.permission.ACCESS_FMorePushINE_LOCATION', 'android.permission.RESTART_PACKAGES', 'android.permission.INTERNET', 'android.permission.WAKE_LOCK', 'android.permission.WRITE_EXTERNAL_STORAGE', 'android.permission.MOUNT_UNMOUNT_FILESYSTEMS', 'android.permission.READ_EXTERNAL_STORAGE', 'android.permission.VIBRATE', 'android.permission.GET_TASKS', 'android.permission.REORDER_TASKS', 'android.…	[u'1.6.2']	[['com.wise.zgliangyoumh.push.PushService']]	[['com.wise.zgliangyoumh.push.BootBroadcastReceiver']]	[[]]
['000C9895ACDB4BD04432E6F9B209593E4A0B2A59992D1195432F2BD1C04985E6.apk']	[['android.permission.KILL_BACKGROUND_PROCESSES', 'android.permission.RECEIVE_BOOT_COMPLETED', 'android.permission.GET_TASKS', 'android.permission.SYSTEM_ALERT_WINDOW', 'android.permission.ACCESS_NETWORK_STATE', 'android.permission.INTERNET', 'android.permission.READ_PHONE_STATE', 'android.permission.GET_ACCOUNTS', 'android.permission.READ_EXTERNAL_STORAGE', 'android.permission.WRITE_EXTERNAL_STO…	[u'@7F0600E4']	[['com.apus.accessibility.monitor.service.AccessibilityMonitorService', 'com.apusapps.tools.booster.service.CoreService', 'com.rubbish.cache.scanner.base.DataSaveService']]	[['com.apusapps.tools.booster.receiver.StartReceiver', 'com.apusapps.tools.booster.receiver.PlayReceiver', 'com.tools.ad.receiver.AppTrackingReceiver']]	[[]]
['000C9ADC69E73A2D2D9D438ED411069739E5E00A5F7166871C954C2F89BECF3E.apk']	[['android.permission.INTERNET', 'android.permission.ACCESS_NETWORK_STATE', 'android.permission.ACCESS_COARSE_LOCATION', 'android.permission.ACCESS_FINE_LOCATION', 'android.permission.WRITE_EXTERNAL_STORAGE']]	[u'1.2']	[[]]	[[]]	[['com.google.android.maps']]
['000C9B139F26CF06FE127E44A15E6A0C99B900EE84EFBD60A630E2FEE88D4718.apk']	[['android.permission.INTERNET', 'android.permission.WRITE_EXTERNAL_STORAGE', 'android.permission.ACCESS_WIFI_STATE', 'android.permission.ACCESS_NETWORK_STATE', 'android.permission.RECEIVE_BOOT_COMPLETED', 'android.permission.WAKE_LOCK', 'android.permission.VIBRATE', 'android.permission.FLASHLIGHT']]	[u'1.0']	[['com.appyet.service.SyncService', 'com.appyet.service.MediaService', 'com.google.analytics.tracking.android.CampaignTrackingService']]	[['com.appyet.receiver.DownloadReceiver', 'com.appyet.receiver.CommonReceiver', 'com.appyet.receiver.AlarmReceiver', 'com.appyet.receiver.BootCompletedReceiver', 'com.appyet.provider.WidgetProvider', 'com.appyet.provider.WidgetProvider_4_1', 'com.google.analytics.tracking.android.CampaignTrackingReceiver']]	[[]]
['000C9DE762569E97ACDD45480DC7878841248E4D0CBF432EA94B3FC21A4CA1E8.apk']	[['android.permission.INTERNET', 'android.permission.ACCESS_NETWORK_STATE', 'android.permission.ACCESS_WIFI_STATE', 'com.mahidol.ui.permission.C2D_MESSAGE', 'com.google.android.c2dm.permission.RECEIVE', 'android.permission.GET_ACCOUNTS', 'android.permission.WAKE_LOCK', 'android.permission.GET_TASKS', 'android.permission.VIBRATE']]	[u'1.0']	[['com.mahidol.ui.GCMIntentService']]	[['com.mahidol.ui.GCMReceiver']]	[[]]
['000CA6C6A71400EB48D9D97D24C0F6792EA1CA5B1876FF205BFBCA5D2826E692.apk']	[['android.permission.INTERNET', 'android.permission.ACCESS_NETWORK_STATE', 'android.permission.WRITE_EXTERNAL_STORAGE']]	[u'1.2']	[[]]	[[]]	[[]]
['000CBC212CB5D4D6203572AF5ADD22621B9CF298DF288B57039DDFA6C4FBC7E0.apk']	[['android.permission.ACCESS_NETWORK_STATE', 'android.permission.INTERNET']]	[u'1.1.4']	[[]]	[[]]	[[]]
['000CBC5E00E5C06B3B634C563766D590196427E8FBA9024C263486544CEAF203.apk']	[['android.permission.INTERNET', 'android.permission.ACCESS_NETWORK_STATE', 'android.permission.GET_TASKS', 'android.permission.WRITE_EXTERNAL_STORAGE']]	[u'1.89']	[[]]	[[]]	[[]]
['000CBCE6C2B32B247C659207B10D8033BD9C66C3B405CBFFE5005B5157A112E2.apk']	[['android.permission.INTERNET', 'android.permission.ACCESS_NETWORK_STATE', 'android.permission.WRITE_OWNER_DATA', 'android.permission.ACCESS_FINE_LOCATION', 'android.permission.VIBRATE']]	[u'1.1.2']	[[]]	[[]]	[['com.google.android.maps']]
['000CCDF0624E529357D1B122A959F8CA36CF3BA8D890A45D7000F6E86DD9224E.apk']	[['android.permission.INTERNET', 'android.permission.CALL_PHONE', 'android.permission.RESTART_PACKAGES', 'com.google.android.c2dm.permission.RECEIVE', 'android.permission.ACCESS_WIFI_STATE', 'android.permission.ACCESS_NETWORK_STATE', 'android.permission.WAKE_LOCK', 'android.permission.VIBRATE', 'android.permission.WRITE_EXTERNAL_STORAGE', 'android.permission.CAMERA', 'com.thistoowill.cnbc.permiss…	[u'1.4']	[['com.thistoowill.cnbc.GCMService']]	[['com.thistoowill.cnbc.GCMReceiver']]	[[]]
['000CD4832D7F4C302840F614F6344D6CC750120CF93243A63987A78BDA6F82AE.apk']	[['android.permission.INTERNET', 'android.permission.READ_PHONE_STATE', 'android.permission.ACCESS_FINE_LOCATION', 'android.permission.ACCESS_COARSE_LOCATION', 'android.permission.ACCESS_NETWORK_STATE', 'android.permission.ACCESS_WIFI_STATE', 'android.permission.WAKE_LOCK', 'android.permission.GET_ACCOUNTS', 'com.android.vending.BILLING', 'android.permission.WRITE_EXTERNAL_STORAGE', 'android.perm…	[u'3.2.3']	[['com.nobexinc.rc.core.streaming.StreamingService', 'com.nobexinc.rc.core.billing.BillingService', 'com.scringo.service.ScringoService']]	[['com.nobexinc.rc.core.streaming.NoisyIntentReceiver', 'com.nobexinc.rc.core.utils.LocationDataManagerBroadcastReceiverImpl', 'com.nobexinc.rc.core.billing.BillingReceiver', 'com.nobexinc.rc.core.utils.AutoSleepManager']]	[[]]
['000CD5AED071BD5BA934718245BD89EC1338685FDE60232D249A3FEB86014A59.apk']	[['android.permission.INTERNET', 'android.permission.WAKE_LOCK', 'android.permission.ACCESS_NETWORK_STATE', 'android.permission.WRITE_EXTERNAL_STORAGE', 'com.android.vending.BILLING']]	[u'v3.0.3']	[['com.milkmangames.extensions.android.IABBillingService']]	[['com.milkmangames.extensions.android.IABBillingReceiver']]	[[]]
['000CD6A4658B1BBEFDDD68FBF0D89F9E15DF2A9C91F79D7C0601193B7BBDA6C7.apk']	[['android.permission.RECEIVE_BOOT_COMPLETED', 'android.permission.READ_CONTACTS', 'android.permission.WRITE_CONTACTS', 'android.permission.READ_PHONE_STATE', 'android.permission.INTERNET', 'android.permission.WRITE_EXTERNAL_STORAGE', 'android.permission.ACCESS_NETWORK_STATE', 'android.permission.CHANGE_NETWORK_STATE', 'android.permission.ACCESS_FINE_LOCATION', 'android.permission.ACCESS_COARSE_L…	[u'3.0.5']	[['com.nugamobile.nugawa.GCMIntentService', 'com.nugamobile.nugawa.service.Svc_Restart', 'com.nugamobile.nugawa.service.Svc_NugawaLiving']]	[['com.nugamobile.nugawa.receiver.RcvCertSMS', 'com.nugamobile.nugawa.receiver.RcvCall', 'com.google.android.gcm.GCMBroadcastReceiver', 'com.nugamobile.nugawa.receiver.RcvBooting', 'com.nugamobile.nugawa.receiver.RcvPackage']]	[['com.google.android.maps']]
['000CDF0D656E2698C4486C23F72E8986D1F6030BC73834AE84AFFFAE05BB4C83.apk']	[['android.permission.INTERNET', 'android.permission.WRITE_EXTERNAL_STORAGE', 'com.android.vending.CHECK_LICENSE', 'com.android.vending.BILLING', 'android.permission.INTERNET', 'android.permission.ACCESS_NETWORK_STATE', 'android.permission.ACCESS_WIFI_STATE', 'android.permission.WRITE_EXTERNAL_STORAGE', 'android.permission.ACCESS_FINE_LOCATION', 'android.permission.ACCESS_COARSE_LOCATION', 'andro…	[u'1.0.19']	[['com.fgl.extensions.pushnotifications.FGLPushClientIntentService', 'com.mediabrix.android.service.MediaBrixService', 'com.afty.geekchat.core.utils.AWSImageManager', 'com.afty.geekchat.core.data.AnalyticsService', 'com.afty.geekchat.core.data.SocketIOService', 'com.afty.geekchat.core.data.RestDataService', 'com.afty.geekchat.core.data.MessagesService', 'com.afty.geekchat.core.utils.chatbubble.Bu…	[['com.bigfishgames.kanji.KanjiNotificationReceiver', 'com.amazon.device.iap.ResponseReceiver', 'com.fgl.sdk.FGLNotificationReceiver', 'com.fgl.sdk.FGLReceiver', 'com.fgl.extensions.referral.handlers.ReferralReceiver', 'com.fgl.extensions.pushnotifications.FGLPushClientReceiver', 'com.heyzap.sdk.ads.PackageAddedReceiver']]	[[]]
['000CE8291BF868DFFC1FA7ACC62386E1828A074D99CB371096AD8F6C36581BB9.apk']	[['android.permission.INTERNET', 'android.permission.ACCESS_NETWORK_STATE', 'android.permission.VIBRATE', 'android.permission.WAKE_LOCK', 'android.permission.GET_ACCOUNTS', 'com.google.android.c2dm.permission.RECEIVE', 'br.gov.ines.tv.permission.C2D_MESSAGE', 'android.permission.READ_PHONE_STATE', 'android.permission.READ_EXTERNAL_STORAGE']]	[u'2.6']	[['com.parse.PushService', 'com.google.android.gms.analytics.AnalyticsService', 'com.google.android.gms.measurement.AppMeasurementService']]	[['com.parse.ParseBroadcastReceiver', 'br.gov.ines.main.Receiver', 'com.parse.GcmBroadcastReceiver', 'com.google.android.gms.analytics.AnalyticsReceiver', 'com.google.android.gms.measurement.AppMeasurementReceiver']]	[[]]
['000CEA1E14C43E7EE5252105EBEAA8E4901D264292685F40AB7D031B31A64038.apk']	[['android.permission.INTERNET', 'android.permission.ACCESS_NETWORK_STATE', 'android.permission.WRITE_EXTERNAL_STORAGE', 'com.android.vending.BILLING', 'android.permission.ACCESS_FINE_LOCATION', 'android.permission.ACCESS_COARSE_LOCATION', 'android.permission.GET_ACCOUNTS', 'android.permission.WAKE_LOCK', 'android.permision.VIBRATE', 'android.permission.USE_CREDENTIALS', 'android.permission.CAMER…	[u'3.4.0']	[['com.fitivity.suspension_trainer.service.NotificationTrendingService', 'com.fitivity.suspension_trainer.GcmIntentService', 'com.fitivity.suspension_trainer.service.GifService', 'com.fitivity.suspension_trainer.service.PostService', 'com.google.android.gms.measurement.AppMeasurementService']]	[['com.fitivity.suspension_trainer.GcmBroadcastReceiver', 'com.fitivity.suspension_trainer.receiver.TrendingServiceReceiver', 'com.google.android.gms.measurement.AppMeasurementReceiver']]	[[]]
['000CFC559603FDE18E8DE0F9B763006F8A843502C70F0D214B1C45DB912A42EF.apk']	[['com.maxbupa.agent.permission.MAPS_RECEIVE', 'android.permission.INTERNET', 'android.permission.WRITE_EXTERNAL_STORAGE', 'com.google.android.providers.gsf.permission.READ_GSERVICES', 'android.permission.ACCESS_COARSE_LOCATION', 'android.permission.ACCESS_FINE_LOCATION', 'android.permission.ACCESS_NETWORK_STATE', 'android.permission.READ_PHONE_STATE']]	[u'1.1.25']	[[]]	[[]]	[[]]
['000D05C61E0A40280103C435A21B7FAC6EDC13E3448D3FC087DCF0F9A9F28E20.apk']	[['android.permission.ACCESS_FINE_LOCATION', 'android.permission.CAMERA', 'android.permission.INTERNET']]	[u'1.0']	[['com.juncanoo.exhibit.directory.AudioMediaPlayer']]	[[]]	[['com.google.android.maps']]
['000D074314988ACE6C14E45D66E2F00166AF913A02B52C81F6F52EC96CBA78A1.apk']	[['android.permission.INTERNET', 'android.permission.CAMERA', 'android.permission.ACCESS_NETWORK_STATE', 'android.permission.VIBRATE', 'android.permission.FLASHLIGHT']]	[u'1.0.6']	[[]]	[[]]	[[]]
['000D08940E1FC3A638E9B141F1C7E64790302826AE5891F8DF1AC306EB94ADB6.apk']	[['android.permission.INTERNET', 'android.permission.READ_OWNER_DATA', 'android.permission.WRITE_OWNER_DATA', 'android.permission.WRITE_EXTERNAL_STORAGE', 'android.permission.ACCESS_WIFI_STATE', 'android.permission.ACCESS_NETWORK_STATE', 'com.android.vending.BILLING', 'com.google.android.c2dm.permission.RECEIVE', 'android.permission.WAKE_LOCK', 'cz.ringieraxelspringer.sportgoogle.permission.C2D_M…	[u'1.1.7']	[['cz.ringieraxelspringer.sportgoogle.GCMIntentService', 'com.google.analytics.tracking.android.CampaignTrackingService']]	[['com.google.android.gcm.GCMBroadcastReceiver', 'com.google.analytics.tracking.android.CampaignTrackingReceiver']]	[[]]
['000D098EABE1A0A3A0A6FB090FA4D21B1C796053390C71CD1E39EAFE5694EB55.apk']	[['com.hudee2.pns.permission.C2D_MESSAGE', 'android.permission.ACCESS_WIFI_STATE', 'android.permission.ACCESS_COARSE_LOCATION', 'android.permission.CALL_PHONE', 'android.permission.GET_TASKS', 'android.permission.MOUNT_UNMOUNT_FILESYSTEMS', 'android.permission.ACCESS_FINE_LOCATION', 'android.permission.INTERNET', 'android.permission.WRITE_EXTERNAL_STORAGE', 'android.permission.READ_EXTERNAL_STORA…	[u'1.0.0.42']	[['com.hudee.mama4efec7895d9b8086b72549ca.ui.download.DownloadService', 'com.hudee2.pns.service.RegistrationService', 'com.hudee2.pns.service.SendMessageService', 'com.hudee2.pns.service.PushService', 'com.hudee2.pns.service.SubscriptionService']]	[['com.hudee.mama4efec7895d9b8086b72549ca.ui.receiver.HudeeReceiver', 'com.hudee2.pns.receiver.SystemEventReceiver', 'com.hudee2.pns.receiver.ScreenEventReceiver', 'com.hudee2.pns.receiver.ParametersSyncReceiver']]	[[]]
['000D0FA6CB41E57E25FCABB6EE73CCCEF2DDF6DEF65FE4CAFA6BCFC7016BABA3.apk']	[[]]	[u'Release']	[['com.ansca.corona.CoronaService']]	[['com.ansca.corona.SystemStartupBroadcastReceiver', 'com.ansca.corona.notifications.AlarmManagerBroadcastReceiver', 'com.ansca.corona.notifications.StatusBarBroadcastReceiver', 'com.ansca.corona.notifications.GoogleCloudMessagingBroadcastReceiver', 'com.ansca.corona.purchasing.GoogleStoreBroadcastReceiver']]	[[]]
['000D129A8A75529A0CC5A4EA17EB801ACAA18560C5144BC51BC634C569E08D5D.apk']	[['android.permission.INTERNET', 'android.permission.ACCESS_NETWORK_STATE', 'com.android.vending.BILLING']]	[u'1.0']	[['net.robotmedia.billing.BillingService']]	[['net.robotmedia.billing.BillingReceiver']]	[[]]
['000D1807D054FBCCFB0E78D00934647D5FE81235F8811FF616DB00DE338EDEF2.apk']	[['android.permission.INTERNET', 'android.permission.DOWNLOAD_WITHOUT_NOTIFICATION', 'android.permission.ACCESS_NETWORK_STATE', 'android.permission.ACCESS_COARSE_LOCATION', 'android.permission.WRITE_EXTERNAL_STORAGE', 'android.permission.ACCESS_WIFI_STATE']]	[u'4.0.6.0']	[[]]	[[]]	[[]]
['000D1F8B63D98CE1C496B5FB5CEC6FC7986F4F63418A21AEB4877E73E0D0EADF.apk']	[[]]	[u'3.0.0']	[[]]	[[]]	[[]]
['000D335D6914C6F97627F18A9E32615D20C4BDE511E321097379CD501F1E4CA6.apk']	[['android.permission.CALL_PHONE', 'android.permission.INTERNET', 'android.permission.WRITE_EXTERNAL_STORAGE']]	[u'1.1']	[[]]	[['com.umundus.acrc.WidgetProvider']]	[[]]
['000D38B153B273929FC5A9C9DFD6E9553EED8EBAEDBF93FE4F753FEC0A899EC7.apk']	[['com.android.vending.CHECK_LICENSE', 'android.permission.INTERNET', 'android.permission.WRITE_EXTERNAL_STORAGE', 'android.permission.WRITE_EXTERNAL_STORAGE', 'android.permission.ACCESS_WIFI_STATE', 'android.permission.ACCESS_NETWORK_STATE', 'android.permission.READ_PHONE_STATE', 'android.permission.WAKE_LOCK', 'android.permission.CALL_PHONE', 'android.permission.GET_ACCOUNTS', 'com.google.andro…	[u'1.1.4']	[['com.appbank.expansion.downloader.SampleDownloaderService', 'com.amazonaws.sns.MessageReceivingService']]	[['com.appbank.expansion.downloader.SampleAlarmReceiver', 'com.amazonaws.sns.ExternalReceiver']]	[[]]
['000D5CD8B9D23E910CC536A1FA2ACFDC53BF6D41EA320E9C01254B82CB14C002.apk']	[['android.permission.INTERNET', 'android.permission.ACCESS_NETWORK_STATE', 'android.permission.WRITE_EXTERNAL_STORAGE', 'android.permission.READ_EXTERNAL_STORAGE', 'android.permission.READ_PHONE_STATE', 'android.permission.RECEIVE_BOOT_COMPLETED', 'android.permission.VIBRATE', 'android.permission.ACCESS_WIFI_STATE', 'android.permission.SYSTEM_ALERT_WINDOW', 'android.permission.ACCESS_FINE_LOCATI…	[u'4.1']	[['co.lvdou.livewallpaper.ld998609.service.ClockService', 'co.lvdou.livewallpaper.ld998609.service.LDLivewWallpaperService']]	[['co.lvdou.livewallpaper.ld998609.recevier.BootBroadcastReceiver', 'co.lvdou.livewallpaper.ld998609.recevier.CommandReceiver']]	[[]]
['000D67314D578CDFD53FA289397A2457B8B73C652DE624102E75C492DA722EE8.apk']	[['android.permission.SET_WALLPAPER', 'android.permission.WRITE_EXTERNAL_STORAGE', 'android.permission.INTERNET', 'android.permission.ACCESS_NETWORK_STATE']]	[u'1.0']	[[]]	[[]]	[[]]
['000D68567F677F106F06F7A3ED4484FD9E7043390FBE9CA0C7851BF25ACB02DD.apk']	[['android.permission.INTERNET', 'android.permission.ACCESS_COARSE_LOCATION', 'android.permission.ACCESS_NETWORK_STATE']]	[u'2.0']	[[]]	[[]]	[[]]
['000D68999D15A5E2EACDEAAAFA279CC33D7E1A830BA78EE150B554A7B35F2D9E.apk']	[['android.permission.INTERNET', 'android.permission.ACCESS_NETWORK_STATE', 'android.permission.WAKE_LOCK', 'android.permission.WRITE_EXTERNAL_STORAGE', 'android.permission.READ_EXTERNAL_STORAGE', 'android.permission.READ_PHONE_STATE', 'android.permission.CAMERA', 'android.permission.FLASHLIGHT']]	[u'1.3']	[[]]	[[]]	[[]]
['000D6EBB9C21F771EE5A2ABD8B3F0EDA25512E6B3351840DDCA6E8196B03870C.apk']	[['android.permission.INTERNET', 'android.permission.ACCESS_NETWORK_STATE']]	[u'3.0']	[[]]	[[]]	[[]]
['000D6F7934C894F0D64980AB34608FD401D51F01D5C9C37ABAB21723D88730A5.apk']	[['android.permission.INTERNET', 'android.permission.ACCESS_COARSE_LOCATION', 'android.permission.ACCESS_FINE_LOCATION', 'android.permission.ACCESS_NETWORK_STATE', 'android.permission.READ_INTERNAL_STORAGE', 'android.permission.WRITE_EXTERNAL_STORAGE', 'com.gsapps.raceqs.app.MAPS_RECEIVE', 'com.google.android.providers.gsf.permission.READ_GSERVICES', 'android.permission.WRITE_SETTINGS', 'android.…	[u'3.1']	[['com.gsapps.raceqs.app.services.UploadService_', 'com.gsapps.raceqs.app.services.SensorService_']]	[['com.gsapps.raceqs.app.receivers.RaceQsBroadcastReceiver']]	[[]]
['000D753E7C480FA12D69FD826890683B786E4C344C52A193F1AABE07542D4EFE.apk']	[['android.permission.INTERNET', 'android.permission.ACCESS_NETWORK_STATE', 'android.permission.READ_PHONE_STATE', 'android.permission.ACCESS_WIFI_STATE', 'android.permission.WRITE_EXTERNAL_STORAGE', 'android.permission.GET_TASKS', 'android.permission.VIBRATE', 'android.permission.GET_ACCOUNTS', 'android.permission.MOUNT_UNMOUNT_FILESYSTEMS']]	[u'1.2']	[['com.oljoy.free1.AccountService', 'com.oljoy.free1.AccountAuthenticator']]	[['com.freeworld.promote.notice.JoyNoticeReceiver']]	[[]]
['000D7631D6CC333D80230C971F0D98A42EFBFC58464559F5A53A027B42B4AC0B.apk']	[['android.permission.ACCESS_WIFI_STATE', 'android.permission.READ_PHONE_STATE', 'android.permission.RECEIVE_BOOT_COMPLETED', 'android.permission.INTERNET', 'com.android.vending.BILLING', 'android.permission.ACCESS_NETWORK_STATE', 'android.permission.ACCESS_COARSE_LOCATION', 'android.permission.WRITE_EXTERNAL_STORAGE', 'android.permission.INTERNET']]	[u'1.2']	[[]]	[[]]	[[]]
['000D7DD297D01225F8CBDAFB23672DD9401C8919F453A7CE6700EEB247BF81EE.apk']	[['android.permission.INTERNET', 'android.permission.READ_PHONE_STATE', 'android.permission.ACCESS_NETWORK_STATE']]	[u'1.0']	[[]]	[[]]	[[]]
['000D7E4E33B54146CDD7E1708088FBD16D856BD48F553CBE072654218A758973.apk']	[['android.permission.READ_PHONE_STATE', 'android.permission.MODIFY_PHONE_STATE', 'android.permission.CALL_PHONE', 'android.permission.READ_CONTACTS', 'android.permission.WRITE_CONTACTS', 'android.permission.MODIFY_AUDIO_SETTINGS', 'android.permission.INTERNET', 'android.permission.PROCESS_OUTGOING_CALLS', 'android.permission.RECEIVE_SMS', 'android.permission.READ_SMS', 'android.permission.WRITE_…	[u'3.1.16.4']	[['com.flexaspect.android.everycallcontrol.core.CallControlService', 'com.flexaspect.android.everycallcontrol.core.ProtocolWorker']]	[['com.flexaspect.android.everycallcontrol.core.PhoneReceiver', 'com.flexaspect.android.everycallcontrol.core.WakeUpReceiver', 'com.flexaspect.android.everycallcontrol.core.SMSReceiver', 'com.flexaspect.android.everycallcontrol.core.PushReceiver', 'com.flexaspect.android.everycallcontrol.core.OutgoingCallReceiver', 'com.flexaspect.android.everycallcontrol.core.OnRebootReceiver', 'com.kedlin.andro…	[[]]
['000D7F2218B123D66FE9AB77FCADA5EF282A6C5F855DB9B4A53947B2A8CE63FA.apk']	[['android.permission.INTERNET', 'android.permission.ACCESS_NETWORK_STATE', 'android.permission.WRITE_EXTERNAL_STORAGE', 'android.permission.WAKE_LOCK']]	[u'1.1']	[['com.mindtrack.gameaelhadith.services.CopyDatabaseService', 'com.mindtrack.gameaelhadith.services.AlarmService']]	[['com.mindtrack.gameaelhadith.receivers.WidgetReceiver', 'com.mindtrack.gameaelhadith.receivers.AlarmReceiver']]	[[]]
['000D86E638DAA2E122D209CF0D32A4F41CAAC92E2782C74308FCFEE76E947CE6.apk']	[['android.permission.CAMERA', 'android.permission.INTERNET', 'android.permission.WRITE_EXTERNAL_STORAGE', 'android.permission.READ_EXTERNAL_STORAGE', 'android.permission.ACCESS_WIFI_STATE', 'android.permission.ACCESS_NETWORK_STATE', 'android.permission.WRITE_EXTERNAL_STORAGE', 'android.permission.WAKE_LOCK', 'android.permission.ACCESS_COARSE_LOCATION', 'android.permission.ACCESS_FINE_LOCATION']]	[u'1.0']	[['com.google.android.gms.analytics.AnalyticsService', 'com.google.android.gms.analytics.CampaignTrackingService']]	[['com.google.android.gms.analytics.AnalyticsReceiver', 'com.google.android.gms.analytics.CampaignTrackingReceiver']]	[[]]
['000D8D6706827803413E8B1AE86E1B54617D888A34889F0463C0FBD512B052F1.apk']	[[]]	[u'1.0']	[[]]	[[]]	[[]]
['000D8F6F3045431E14EF7552B72FBD5B3998488EA19868D14F099062B4DD4D28.apk']	[['com.android.vending.BILLING', 'android.permission.INTERNET', 'android.permission.ACCESS_NETWORK_STATE', 'android.permission.RECEIVE_BOOT_COMPLETED', 'android.permission.READ_PHONE_STATE', 'android.permission.VIBRATE', 'android.permission.WRITE_EXTERNAL_STORAGE']]	[u'1.1']	[['com.brightai.watfordguide.market.BillingService']]	[['com.brightai.watfordguide.market.BillingReceiver']]	[[]]
['000D8FD0F099F4BFA6D232181434C12CB5EBC1AD8126078C19E44919B16FC9FC.apk']	[['android.permission.INTERNET', 'android.permission.WRITE_EXTERNAL_STORAGE', 'android.permission.ACCESS_WIFI_STATE', 'android.permission.ACCESS_NETWORK_STATE', 'android.permission.RECEIVE_BOOT_COMPLETED', 'android.permission.WAKE_LOCK', 'android.permission.VIBRATE', 'android.permission.FLASHLIGHT']]	[u'1.0']	[['com.appyet.service.SyncService', 'com.appyet.service.MediaService', 'com.google.analytics.tracking.android.CampaignTrackingService']]	[['com.appyet.receiver.DownloadReceiver', 'com.appyet.receiver.CommonReceiver', 'com.appyet.receiver.AlarmReceiver', 'com.appyet.receiver.BootCompletedReceiver', 'com.appyet.provider.WidgetProvider', 'com.appyet.provider.WidgetProvider_4_1', 'com.google.analytics.tracking.android.CampaignTrackingReceiver']]	[[]]
['000DA438B2FBD176CBCADF9210EDFE722CBEFADBD4EE2350CBC8CBC300B344F1.apk']	[['com.whatsapp.permission.C2D_MESSAGE', 'com.google.android.c2dm.permission.RECEIVE', 'android.permission.WAKE_LOCK', 'android.permission.WRITE_EXTERNAL_STORAGE', 'android.permission.STORAGE', 'android.permission.READ_PHONE_STATE', 'android.permission.READ_CONTACTS', 'android.permission.GET_ACCOUNTS', 'android.permission.WRITE_CONTACTS', 'android.permission.INTERNET', 'android.permission.RECEIVE…	[u'2.11.134']	[['com.whatsapp.messaging.MessageService', 'com.whatsapp.c2dm.C2DMRegistrar', 'com.whatsapp.ExternalMediaManager', 'com.whatsapp.accountsync.AccountAuthenticatorService', 'com.whatsapp.accountsync.ContactsSyncAdapterService', 'com.whatsapp.VideoTranscodeService']]	[['com.whatsapp.BootReceiver', 'com.whatsapp.c2dm.C2DMBroadcastReceiver', 'com.whatsapp.ExternalMediaManager$ExternalMediaStateReceiver', 'com.whatsapp.accountsync.PerformSyncManager']]	[['com.google.android.maps', 'com.sec.android.app.multiwindow']]
['000DA89B12A775A9EFEC3AD89CE545D94145624F709244EB49AAC7C2093601E9.apk']	[['android.permission.VIBRATE', 'android.permission.INTERNET', 'android.permission.ACCESS_NETWORK_STATE', 'android.permission.FLASHLIGHT', 'android.permission.ACCESS_FINE_LOCATION', 'android.permission.CAMERA', 'com.shopgate.android.app10770.permission.C2D_MESSAGE', 'android.permission.WAKE_LOCK', 'android.permission.GET_ACCOUNTS', 'android.permission.USE_CREDENTIALS', 'com.google.android.c2dm.pe…	[u'3.1.4']	[['com.shopgate.android.controller.ConnectionServiceImpl']]	[['com.google.android.c2dm.C2DMBroadcastReceiver', 'com.google.android.c2dm.C2DMessaging']]	[[]]
['000DA8D3940ECEEE694C04F65A0039992CAF86B9EB460502DBE892E81BCCD629.apk']	[['android.permission.INTERNET', 'android.permission.RECEIVE_BOOT_COMPLETED', 'android.permission.ACCESS_NETWORK_STATE']]	[u'3.0']	[['jp.mmasashi.android.shako.ShakoTwitService', 'jp.mmasashi.android.shako.ShakoScreenService']]	[['jp.mmasashi.android.shako.ShakoBootListener', 'jp.mmasashi.android.shako.ShakoKeyboardListener', 'jp.mmasashi.android.shako.ShakoAutoTwitListener']]	[[]]
['000DB35DA985C9FABF2784584379C868E2AE82388770BE51D9F4D57A744675C0.apk']	[['android.permission.INTERNET', 'android.permission.SET_WALLPAPER', 'android.permission.CAMERA', 'android.permission.WRITE_EXTERNAL_STORAGE', 'android.permission.ACCESS_NETWORK_STATE', 'android.permission.SET_WALLPAPER', 'android.permission.SET_WALLPAPER_HINTS', 'android.permission.READ_PHONE_STATE', 'android.permission.RECEIVE_BOOT_COMPLETED']]	[u'1.0']	[[]]	[['com.admob.android.ads.analytics.InstallReceiver']]	[[]]
['000DB55E46B8C029E5287D682F9AF6788F3139E0CFA99B617A0E2E7CCC4517FB.apk']	[['android.permission.WRITE_EXTERNAL_STORAGE']]	[u'1.0']	[[]]	[[]]	[[]]
['000DB7EC8F36F3E5EF395D970829CCFB879C0990688700057E1B4BAAFC4A3B02.apk']	[['android.permission.INTERNET', 'android.permission.ACCESS_NETWORK_STATE', 'android.permission.WRITE_EXTERNAL_STORAGE']]	[u'1.1']	[[]]	[['com.appflood.AFReferralReceiver']]	[[]]
['000DBAA05429852DB8958E828DC591FA5B3E3D3AAC2B98DC827A268EDEC95B9F.apk']	[['com.Tobit.android.Slitte7026819638.permission.C2D_MESSAGE', 'com.google.android.c2dm.permission.RECEIVE', 'android.permission.INTERNET', 'android.permission.ACCESS_NETWORK_STATE', 'android.permission.WRITE_EXTERNAL_STORAGE', 'android.permission.WAKE_LOCK', 'android.permission.VIBRATE', 'android.permission.ACCESS_FINE_LOCATION', 'android.permission.BLUETOOTH_ADMIN', 'android.permission.BLUETOOT…	[u'5.178']	[['com.Tobit.android.c2dm.C2DMReceiver', 'com.Tobit.android.slitte.service.SlitteDataService', 'com.Tobit.android.slitte.service.AudioStreamService', 'com.Tobit.android.slitte.service.AppStartAudioService', 'com.Tobit.android.slitte.service.QRCodeUpdateService', 'com.Tobit.android.slitte.service.ResourceService', 'com.Tobit.android.slitte.service.NFCRecognitionCheckService', 'org.altbeacon.beacon…	[['com.Tobit.android.C2DMLibrary.C2DMBroadcastReceiver', 'com.Tobit.android.slitte.broadcast.NetworkStateChangedBroadcastReceiver', 'com.Tobit.android.c2dm.ShowNextNotificationBroadcastReceiver', 'com.Tobit.android.c2dm.ShowPrevNotificationBroadcastReceiver', 'com.Tobit.android.c2dm.ClearNotificationCounterBroadcastReceiver', 'com.Tobit.android.slitte.broadcast.BeaconNotiBroadcastReceiver', 'com.…	[[]]
['000DC14AE39B760768638D0C9379A1594CEEE5C4442A9E1EE0ADE9FC4BB43C74.apk']	[['android.permission.ACCESS_NETWORK_STATE', 'android.permission.INTERNET', 'android.permission.WRITE_EXTERNAL_STORAGE', 'android.permission.WAKE_LOCK', 'com.android.vending.BILLING']]	[u'1.0.1']	[['dk.egmontmagasiner.olivia.service.AndroidServiceExecutor$AndroidService', 'com.adobe.dps.sdk.ViewerSdkService', 'dk.egmontmagasiner.olivia.content.overlays.BackgroundAudioService']]	[['dk.egmontmagasiner.olivia.content.MediaPlaybackManager']]	[[]]
['000DC5837B6163786A195A152379BB218645271C7E3EC4CE8F6FADBADA3302E9.apk']	[[]]	[u'1.0.1']	[[]]	[[]]	[[]]
['000DC988E10B7B367F4C8AD5C0D910D425D6D9FDCF81A4719E37B4F7128931C5.apk']	[['android.permission.INTERNET', 'android.permission.ACCESS_WIFI_STATE', 'android.permission.ACCESS_NETWORK_STATE', 'com.google.android.providers.gsf.permission.READ_GSERVICES']]	[u'1.56']	[[]]	[[]]	[[]]
['000DC9A86FA7F5FA8F362A06577686013C42647EDFD789293C32CB9D83E690F4.apk']	[['android.permission.READ_EXTERNAL_STORAGE', 'android.permission.WRITE_EXTERNAL_STORAGE', 'android.permission.INTERNET', 'android.permission.ACCESS_NETWORK_STATE', 'android.permission.ACCESS_WIFI_STATE', 'android.permission.SET_WALLPAPER', 'android.permission.SET_WALLPAPER_HINTS', 'android.permission.WAKE_LOCK']]	[u'1.0.1']	[['com.alexcruz.papuhwalls.ArtSource']]	[[]]	[[]]
['000DCC56607FCFE7237B2DAFFBC3E949BC7849A637988D2546B8462387116424.apk']	[['android.permission.INTERNET', 'android.permission.WRITE_EXTERNAL_STORAGE', 'android.permission.READ_PHONE_STATE', 'android.permission.DISABLE_KEYGUARD', 'android.permission.WAKE_LOCK', 'android.permission.ACCESS_NETWORK_STATE']]	[u'1.0.0']	[[]]	[[]]	[[]]
['000DD3F48DF955A0AAE2857F74B46181C006F60228DA8E65D709C9EE526A9E81.apk']	[['android.permission.INTERNET', 'com.android.launcher.permission.INSTALL_SHORTCUT', 'com.android.launcher.permission.UNINSTALL_SHORTCUT', 'android.permission.WRITE_SETTINGS', 'android.permission.WRITE_EXTERNAL_STORAGE', 'android.permission.READ_CONTACTS', 'android.permission.WRITE_CONTACTS', 'android.permission.READ_PHONE_STATE', 'android.permission.ACCESS_NETWORK_STATE', 'android.permission.ACC…	[u'2.5']	[[]]	[[]]	[[]]
['000DD7441B907F62B671D359F0EADF6135B053C097D07FA41A39EFF20A3B13D4.apk']	[['android.permission.ACCESS_NETWORK_STATE', 'android.permission.INTERNET']]	[u'1.0.0']	[[]]	[[]]	[[]]
['000DD9DD0BE92AD0EC56E8DA4C160E74371A11086FAC4B2FFC50211D4B97A246.apk']	[['android.permission.INTERNET', 'android.permission.ACCESS_NETWORK_STATE']]	[u'1.0']	[[]]	[[]]	[[]]
['000DDA253B94BE1AB9E0931CBBA6D8B1D81A3116AF44E26AAC4726CB27E08FE2.apk']	[['android.permission.INTERNET', 'android.permission.ACCESS_NETWORK_STATE']]	[u'1.0']	[[]]	[[]]	[[]]
['000DDC478556D8DE70B02C0DB39B372F01CE9EEDB45733FBE0CD03468D9D4D52.apk']	[['com.saxbyscoffee.android.app.permission.C2D_MESSAGE', 'com.saxbyscoffee.android.app.permission.MAPS_RECEIVE', 'android.permission.VIBRATE', 'android.permission.ACCESS_COARSE_LOCATION', 'android.permission.ACCESS_FINE_LOCATION', 'android.permission.CAMERA', 'android.permission.ACCESS_NETWORK_STATE', 'android.permission.INTERNET', 'com.google.android.providers.gsf.permission.READ_GSERVICES', 'co…	[u'1.1.0']	[['com.scvngr.levelup.push.service.GcmPushIntentService', 'com.scvngr.levelup.core.service.ContentProviderService', 'com.scvngr.levelup.core.service.DatabasePreseedService', 'com.scvngr.levelup.core.service.SilentNetworkRequestService']]	[['com.scvngr.levelup.push.receiver.GcmReceiver', 'com.scvngr.levelup.push.receiver.LevelUpPushLibInitReceiver']]	[[]]
['000DDF79389A1B62338DC9D257D4A677A3A43F941DABAFFB3E6FD5B914D74EA6.apk']	[['android.permission.WRITE_EXTERNAL_STORAGE', 'android.permission.INTERNET', 'android.permission.ACCESS_NETWORK_STATE', 'android.permission.PROCESS_OUTGOING_CALLS', 'android.permission.READ_PHONE_STATE', 'com.android.vending.CHECK_LICENSE', 'android.permission.WRITE_SETTINGS']]	[u'2.4.d.260814']	[['com.sonicoctaves.soul_of_music_demo.musicplayer.MusicPlayerService']]	[[]]	[[]]
['000DE4B8FB8C36C93094BBCC227A8D17950CE47306FDCBFB0EA3002895EA25B5.apk']	[[]]	[u'1.0']	[[]]	[['jp.co.honest2000.crystalclock.CrystalClockWidget1x1', 'jp.co.honest2000.crystalclock.CrystalClockWidget2x2']]	[[]]
['000DE5077A230E176DA29B3B3B20BAA8F7F5A01275B82BC375CFA2CB7902177D.apk']	[['android.permission.INTERNET', 'android.permission.ACCESS_NETWORK_STATE']]	[u'2.0']	[[]]	[[]]	[[]]
['000DE79044EEEFE9DF798166863BB7C6A281CE8DE93FC451E4427EEEF4F48947.apk']	[['android.permission.INTERNET', 'android.permission.CALL_PHONE', 'android.permission.ACCESS_NETWORK_STATE', 'android.permission.WAKE_LOCK', 'android.permission.WRITE_EXTERNAL_STORAGE']]	[u'1.0']	[[]]	[[]]	[[]]
['000DF7629AAF1829AF2FEEA20BC43E46870C0735C849AF0C2CB9CB5CE1D46A2D.apk']	[['android.permission.INTERNET', 'android.permission.WRITE_EXTERNAL_STORAGE', 'android.permission.ACCESS_WIFI_STATE', 'android.permission.ACCESS_NETWORK_STATE']]	[u'1.0.6']	[[]]	[[]]	[[]]
['000DF8F91B5A7FA8555000F4EC5742410514CC94281737DF6497D17CCEF87DC2.apk']	[['android.permission.INTERNET', 'android.permission.WRITE_EXTERNAL_STORAGE', 'android.permission.ACCESS_WIFI_STATE', 'android.permission.ACCESS_NETWORK_STATE', 'android.permission.VIBRATE', 'android.permission.GET_ACCOUNTS', 'android.permission.WAKE_LOCK', 'com.google.android.c2dm.permission.RECEIVE', 'com.crowdcompass.app1fafcbdZGo.permission.C2D_MESSAGE', 'android.permission.WRITE_CONTACTS', '…	[u'4.25.2']	[['com.crowdcompass.bearing.client.startup.StartupService', 'com.crowdcompass.bearing.analytics.AnalyticsEngine', 'com.crowdcompass.bearing.client.eventguide.sync.SynchronizationService', 'com.crowdcompass.bearing.client.eventguide.messaging.MessagingService', 'com.crowdcompass.bearing.client.leadscanning.ScansUploadingService', 'com.crowdcompass.bearing.beacons.BeaconMonitoringService', 'com.est…	[['com.crowdcompass.bearing.receiver.ConnectionChangeReceiver', 'com.crowdcompass.bearing.client.eventguide.reminders.ReminderManager', 'com.crowdcompass.bearing.GlobalNavigationReceiver', 'com.cvent.pollingsdk.sync.NetworkChangeReciever', 'com.crowdcompass.bearing.receiver.ScreenshotReceiver', 'com.google.android.gms.gcm.GcmReceiver', 'com.google.android.gms.measurement.AppMeasurementReceiver']]	[[]]
['000DF9E245BB42A3EC43C2496BEAD6983526E92D68FE29B3CA23C5D7A2B8D5CA.apk']	[['android.permission.ACCESS_NETWORK_STATE', 'android.permission.INTERNET', 'android.permission.READ_PHONE_STATE', 'android.permission.ACCESS_FINE_LOCATION', 'android.permission.ACCESS_COARSE_LOCATION', 'android.permission.READ_PHONE_STATE']]	[u'1.0.4']	[[]]	[[]]	[['com.google.android.maps']]
['000DFAF963FC86236D52F5355932FCCA59DAF1632FDDD654DF342B67D58A44F5.apk']	[['android.permission.WRITE_EXTERNAL_STORAGE', 'android.permission.INTERNET', 'android.permission.ACCESS_NETWORK_STATE', 'android.permission.CALL_PHONE', 'android.permission.VIBRATE']]	[u'@7F090002']	[[]]	[['com.goodbaby.haoyun.content.NotificationBroadcastReceiver']]	[[]]
['000DFDACC30AE9B13437C77DCD433498E509CCF06350E516AD7A9BF1AC164FC3.apk']	[['android.permission.ACCESS_FINE_LOCATION', 'android.permission.ACCESS_COARSE_LOCATION', 'android.permission.CAMERA', 'android.permission.ACCESS_NETWORK_STATE', 'android.permission.ACCESS_WIFI_STATE', 'android.permission.INTERNET', 'android.permission.WRITE_EXTERNAL_STORAGE', 'android.permission.VIBRATE', 'android.permission.READ_PHONE_STATE', 'android.permission.READ_CONTACTS', 'android.permiss…	[u'1.9.1']	[['com.xixun.imagetalk.service.CurrentLocationQueryService', 'com.xixun.imagetalk.service.PlaceAddressUpdateService', 'com.xixun.imagetalk.service.CheckAllService', 'com.xixun.imagetalk.service.RequestLocationWithCellIdService', 'com.xixun.imagetalk.service.PostPhotoQueueManageService', 'com.xixun.imagetalk.service.PostPhotoService', 'com.xixun.imagetalk.service.PostAudioQueueManageService', 'com…	[['com.xixun.imagetalk.receivers.ConnectivityChangedReceiver', 'com.xixun.imagetalk.receivers.UnAuthorizedErrorReceiver', 'com.xixun.imagetalk.receivers.LocationChangedReceiver', 'com.xixun.imagetalk.receivers.BatteryLevelReceiver', 'com.xixun.imagetalk.receivers.MediaRemovedReceiver']]	[[]]
['000DFF4D2316A4255F8BEA4DBAFBD66BAEF4BFDF92934FF9393A6F151DBBE545.apk']	[['android.permission.INTERNET', 'android.permission.ACCESS_NETWORK_STATE', 'android.permission.WRITE_EXTERNAL_STORAGE']]	[u'2.4.5']	[['com.google.android.gms.analytics.CampaignTrackingService']]	[['com.google.android.gms.analytics.CampaignTrackingReceiver']]	[[]]
['000DFF6B6BD8A79BBBA450F31A422BC0B1B354285380761FFE03B4BD6A61D6B3.apk']	[['android.permission.VIBRATE', 'android.permission.ACCESS_NETWORK_STATE', 'android.permission.WRITE_EXTERNAL_STORAGE', 'android.permission.INTERNET', 'android.permission.READ_PHONE_STATE', 'android.permission.GET_TASKS', 'android.permission.WAKE_LOCK', 'android.permission.GET_ACCOUNTS', 'android.permission.USE_CREDENTIALS', 'com.android.vending.BILLING']]	[u'3.1']	[['com.paypal.android.sdk.payments.PayPalService']]	[['com.google.android.gms.auth.sample.GetNameInBackground$CallbackReceiver']]	[[]]
['000E11827D0A259AA5033F3DE7AD3B62487808EA79A0B60215E4B2D26CB3FD1C.apk']	[['android.permission.INTERNET']]	[u'1.5']	[[]]	[[]]	[[]]
['000E25D583547128789D5054E2EB72E682DE5C104836283725CD7D13B447F0B1.apk']	[['android.permission.CHANGE_CONFIGURATION', 'android.permission.INTERNET', 'android.permission.READ_PHONE_STATE', 'android.permission.ACCESS_NETWORK_STATE', 'android.permission.RECEIVE_BOOT_COMPLETED', 'android.permission.BROADCAST_STICKY', 'android.permission.WRITE_SETTINGS', 'android.permission.VIBRATE', 'android.permission.WRITE_EXTERNAL_STORAGE', 'android.permission.ACCESS_DOWNLOAD_MANAGER',…	[u'1.21']	[['com.common.download.services.DownloadService', 'com.baidu.android.pushservice.PushService']]	[['cn.com.bookan.push.MyPushMessageReceiver', 'com.baidu.android.pushservice.PushServiceReceiver', 'com.baidu.android.pushservice.RegistrationReceiver']]	[[]]
['000E262677DC9014EA615D7CD04A8F172B600A1EAC565F337834F676113F5706.apk']	[['android.permission.MOUNT_UNMOUNT_FILESYSTEMS', 'android.permission.WRITE_EXTERNAL_STORAGE', 'android.permission.INTERNET', 'android.permission.ACCESS_NETWORK_STATE', 'android.permission.CHANGE_CONFIGURATION', 'android.permission.READ_PHONE_STATE', 'android.permission.ACCESS_WIFI_STATE', 'android.permission.CHANGE_WIFI_STATE', 'android.permission.WAKE_LOCK', 'android.permission.RESTART_PACKAGES…	[u'1.0']	[[]]	[[]]	[[]]
['000E2CDD5EBEB3350AC31F1E80FFDE69D9B13B160D2E29B0CDE83598232E9040.apk']	[['android.permission.WRITE_EXTERNAL_STORAGE']]	[u'1.0.0']	[[]]	[[]]	[[]]
['000E33A934949E85F8971971A26553C3E0C3B614BA9AA64892BCC1E40448FF5C.apk']	[['android.permission.WRITE_EXTERNAL_STORAGE', 'android.permission.READ_PHONE_STATE', 'android.permission.MODIFY_AUDIO_SETTINGS', 'android.permission.BROADCAST_STICKY', 'android.permission.GET_TASKS', 'android.permission.WRITE_SETTINGS', 'android.permission.INTERNET', 'android.permission.ACCESS_NETWORK_STATE', 'android.permission.RECEIVE_BOOT_COMPLETED', 'android.permission.WAKE_LOCK']]	[u'3']	[['com.WindowsVideoAudioPlayer.SysUtil.PlayerService']]	[[]]	[[]]
['000E35866E67EB92DF7CEC78E99A9E599E5CF88C08397F2C5A4BCA8DE6BE9580.apk']	[['android.permission.ACCESS_COARSE_LOCATION', 'android.permission.ACCESS_FINE_LOCATION', 'android.permission.WRITE_EXTERNAL_STORAGE', 'android.permission.ACCESS_NETWORK_STATE', 'android.permission.INTERNET', 'android.permission.WAKE_LOCK', 'android.permission.VIBRATE', 'com.google.android.c2dm.permission.RECEIVE', 'com.HytchCar.HytchCar.permission.C2D_MESSAGE', 'com.sec.android.provider.badge.pe…	[u'1.0']	[['com.adobe.phonegap.push.GCMIntentService', 'com.adobe.phonegap.push.PushInstanceIDListenerService', 'com.adobe.phonegap.push.RegistrationIntentService']]	[['com.adobe.phonegap.push.BackgroundActionButtonHandler', 'com.google.android.gms.gcm.GcmReceiver']]	[[]]
['000E3A0635BB49CEA93617C5348CFAB34D510B6BC68C3E20F43FEE5DC741932E.apk']	[['android.permission.EXPAND_STATUS_BAR', 'android.permission.WAKE_LOCK', 'android.permission.READ_SMS', 'android.permission.WRITE_SMS', 'android.permission.RECEIVE_SMS', 'android.permission.RECEIVE_MMS', 'android.permission.SEND_SMS', 'android.permission.READ_CONTACTS', 'android.permission.WRITE_CONTACTS', 'android.permission.VIBRATE', 'android.permission.GET_TASKS', 'android.permission.ACCESS_N…	[u'3.20']	[['com.mplus.lib.a', 'com.mplus.lib.yi', 'com.mplus.lib.oe', 'com.mplus.lib.op', 'com.mplus.lib.ot', 'com.mplus.lib.extension.dashclock.TextraDashClockExtension', 'com.mplus.lib.service.misc.DirectShareService', 'org.acra.sender.SenderService', 'com.mplus.lib.bp', 'com.mplus.lib.ow']]	[['com.mplus.lib.il', 'com.mplus.lib.ea', 'com.mplus.lib.es', 'com.mplus.lib.fa', 'com.mplus.lib.fe', 'com.mplus.lib.uy', 'com.mplus.lib.iu', 'com.mplus.lib.qt', 'com.mplus.lib.xn', 'com.mplus.lib.ir', 'com.mplus.lib.mn']]	[[]]
['000E3BB70A526CF5781C4A5C6A62D050D033158E62468A5C07EAB9079E9CA0F8.apk']	[['android.permission.INTERNET', 'android.permission.ACCESS_FINE_LOCATION', 'android.permission.CALL_PHONE', 'android.permission.READ_PHONE_STATE']]	[u'1.4.1']	[[]]	[[]]	[['com.google.android.maps']]
['000E4F3155C269A12412483D8D8D77AB961C015075D44A39A07760DF41E101C2.apk']	[['android.permission.INTERNET', 'android.permission.ACCESS_NETWORK_STATE']]	[u'1.4']	[[]]	[[]]	[[]]
['000E5166A69E39D4334D8F3EB3786B05469DCDDB6B400B9C7BBD6E4D75662202.apk']	[['android.permission.INTERNET', 'android.permission.WAKE_LOCK', 'android.permission.WRITE_EXTERNAL_STORAGE', 'android.permission.INTERNET', 'android.permission.ACCESS_NETWORK_STATE', 'android.permission.WRITE_EXTERNAL_STORAGE', 'android.permission.MOUNT_UNMOUNT_FILESYSTEMS', 'android.permission.ACCESS_WIFI_STATE', 'android.permission.ACCESS_COARSE_LOCATION', 'android.permission.READ_PHONE_STATE'…	[u'1.3.2']	[['org.geometerplus.android.fbreader.api.ApiService', 'org.geometerplus.android.fbreader.libraryService.LibraryService', 'org.geometerplus.android.fbreader.network.BookDownloaderService', 'org.ddm.wisdombooks.main.AudioService', 'org.ddm.analytics.mobile.database.IA_Service']]	[['org.geometerplus.android.fbreader.network.ListenerCallback']]	[[]]
['000E5635347ECE36B9133E71A36CE0B2DDA0AAB7B0B02FC60C234C158381CF7F.apk']	[['android.permission.INTERNET', 'android.permission.WRITE_EXTERNAL_STORAGE', 'android.permission.READ_PHONE_STATE', 'android.permission.ACCESS_WIFI_STATE', 'android.permission.ACCESS_NETWORK_STATE', 'android.permission.VIBRATE', 'android.permission.GET_ACCOUNTS', 'android.permission.WRITE_CONTACTS', 'android.permission.READ_CONTACTS', 'android.permission.WAKE_LOCK', 'com.google.android.c2dm.perm…	[u'@7F09007E']	[['com.urbanairship.push.PushService', 'com.urbanairship.push.PushWorkerService', 'com.urbanairship.analytics.EventService', 'com.crowdcompass.appp82Ds0xXLS.client.eventguide.sync.SynchronizationService']]	[['com.urbanairship.CoreReceiver', 'com.urbanairship.push.GCMPushReceiver', 'com.crowdcompass.appp82Ds0xXLS.receiver.PushNotificationReceiver', 'com.crowdcompass.appp82Ds0xXLS.receiver.ConnectionChangeReceiver', 'com.crowdcompass.appp82Ds0xXLS.client.eventguide.reminders.ReminderManager']]	[[]]
['000E570EC479EF20999E4969CE275C81C3D45680EFE350ABA932B27BD389FFBC.apk']	[['com.google.android.c2dm.permission.RECEIVE', 'com.hearst.android.kitv.permission.C2D_MESSAGE', 'android.permission.READ_PHONE_STATE', 'android.permission.ACCESS_NETWORK_STATE', 'android.permission.ACCESS_WIFI_STATE', 'android.permission.SYSTEM_ALERT_WINDOW', 'android.permission.ACCESS_FINE_LOCATION', 'android.permission.ACCESS_COARSE_LOCATION', 'android.permission.WRITE_EXTERNAL_STORAGE', 'and…	[u'4.8.09']	[['com.hearst.android.services.InitializeApplicationService', 'com.hearst.android.services.FeedParsingService', 'com.urbanairship.push.PushService', 'com.urbanairship.analytics.EventService', 'com.hearst.android.services.WidgetService']]	[['com.hearst.android.receivers.PushReceiver', 'com.urbanairship.CoreReceiver', 'com.urbanairship.push.GCMPushReceiver', 'com.hearst.android.widget.SimpleAppWidgetProvider', 'com.hearst.android.receivers.WidgetReceiver']]	[[]]
['000E792347808CD27B987372250B2FC3EC3F79D9A6D5BD2E69EB944371F496D1.apk']	[['android.permission.SET_WALLPAPER', 'android.permission.SET_WALLPAPER_HINTS', 'android.permission.INTERNET', 'android.permission.ACCESS_NETWORK_STATE']]	[u'1.0']	[[]]	[[]]	[[]]
['000E81BD0A914B55FD088B2F6204048C1094CB65A3FC447A4AB19F1AFA9EE408.apk']	[['android.permission.INTERNET', 'android.permission.ACCESS_NETWORK_STATE', 'android.permission.ACCESS_WIFI_STATE']]	[u'0.1.2']	[[]]	[[]]	[[]]
['000E88F105BA24C8C329655E1A175A19296CEF7E81216EB187F08BDEFA58EDCB.apk']	[['android.permission.ACCESS_NETWORK_STATE', 'android.permission.ACCESS_WIFI_STATE', 'android.permission.CHANGE_WIFI_STATE', 'android.permission.INTERNET', 'android.permission.WRITE_EXTERNAL_STORAGE', 'android.permission.RECEIVE_BOOT_COMPLETED', 'android.permission.BLUETOOTH', 'android.permission.BLUETOOTH_ADMIN']]	[u'0.5.5']	[['com.appspot.afnf4199ga.twawm.app.BackgroundService']]	[['com.appspot.afnf4199ga.twawm.app.DefaultWidgetProvider', 'com.appspot.afnf4199ga.twawm.app.StaticIntentListener']]	[[]]
['000E8A3DE96016A305EA8BA6301662DCBDCB46BB15FD4349CDD13BF3E40E974C.apk']	[['com.fitnessmobileapps.osteoplus.permission.C2D_MESSAGE', 'com.google.android.c2dm.permission.RECEIVE', 'android.permission.VIBRATE', 'android.permission.INTERNET', 'android.permission.ACCESS_NETWORK_STATE', 'android.permission.ACCESS_FINE_LOCATION', 'android.permission.GET_ACCOUNTS', 'android.permission.WAKE_LOCK', 'android.permission.READ_CALENDAR', 'android.permission.WRITE_CALENDAR', 'andro…	[u'2.8.6']	[['com.fitnessmobileapps.fma.geofence.EngageGeoFenceService']]	[['com.fitnessmobileapps.fma.gcm.GCMCustomBroadcastReceiver', 'com.fitnessmobileapps.fma.geofence.GeofenceAlarmReceiver', 'com.fitnessmobileapps.fma.geofence.GeofenceRegistrationReceiver', 'com.fitnessmobileapps.fma.geofence.QuickCheckinReceiver']]	[[]]
['000E92F9DB5D080179E6DED57030591AE44D3A7D45A99D9B09EA38EABA869098.apk']	[['android.permission.CAMERA', 'android.permission.WRITE_EXTERNAL_STORAGE', 'android.permission.READ_EXTERNAL_STORAGE', 'android.permission.INTERNET', 'android.permission.SET_WALLPAPER', 'android.permission.SET_WALLPAPER_HINTS', 'android.permission.ACCESS_NETWORK_STATE']]	[u'1.0']	[[]]	[[]]	[[]]
['000E98F503C883B9AD02C67A7BDB6C0F6DEF8737FE2D9CBDC619E82F3B4AC3F2.apk']	[['android.permission.WAKE_LOCK', 'android.permission.INTERNET', 'android.permission.ACCESS_NETWORK_STATE', 'android.permission.READ_PHONE_STATE', 'android.permission.ACCESS_WIFI_STATE']]	[u'2.0.8']	[['com.appbrain.AppBrainService']]	[['com.appbrain.ReferrerReceiver']]	[[]]
['000E998CA5FA358B7BFEFF3570FE433CFD88831077F3C77CCB77EA6D3949F017.apk']	[['android.permission.GET_ACCOUNTS', 'android.permission.WAKE_LOCK', 'com.google.android.c2dm.permission.RECEIVE', 'com.yourvibe.activity.permission.C2D_MESSAGE', 'com.android.vending.BILLING', 'android.permission.INTERNET', 'android.permission.ACCESS_NETWORK_STATE', 'android.permission.READ_CONTACTS', 'android.permission.WRITE_CONTACTS', 'android.permission.WRITE_EXTERNAL_STORAGE', 'android.perm…	[u'1.1']	[['com.yume.android.bsp.YuMeUUIDService', 'com.yourvibe.helper.MusicPlayer', 'com.yourvibe.helper.MusicPlayer', 'com.yourvibe.activity.GCMIntentService']]	[['com.google.android.gcm.GCMBroadcastReceiver']]	[[]]
['000E9FA76E2BA3D99BDD50533B884B1C693A1AABEF0C7BD7591ADD3ACE629D2A.apk']	[['android.permission.ACCESS_NETWORK_STATE', 'android.permission.INTERNET']]	[u'3.0.8']	[['com.androidiani.MarketEnabler.update.Update']]	[[]]	[[]]
['000EA3C104A226E5F19972A62C9A55B7F6F89A7A8C9B5ABE263C34ADEB6C58CC.apk']	[['android.permission.READ_PHONE_STATE', 'android.permission.INTERNET', 'android.permission.RECEIVE_SMS', 'android.permission.SEND_SMS', 'android.permission.RECORD_AUDIO', 'android.permission.MODIFY_AUDIO_SETTINGS', 'android.permission.READ_CONTACTS', 'android.permission.WRITE_CONTACTS', 'android.permission.WRITE_EXTERNAL_STORAGE', 'android.permission.ACCESS_NETWORK_STATE', 'android.permission.GE…	[u'3.10']	[[]]	[[]]	[[]]
['000EA9DBE37459BC4E4121216DBEE59ABC8CB6881ACC5E263B6B1EB927C81A59.apk']	[['android.permission.INTERNET', 'android.permission.SET_WALLPAPER', 'android.permission.WRITE_EXTERNAL_STORAGE', 'android.permission.READ_PHONE_STATE']]	[u'1.0']	[['com.andromo.dev74264.app147341.RssService']]	[['com.andromo.dev74264.app147341.PhotoWallpaperReceiver']]	[[]]
['000EB40B49F0791C939DC780BD5D9FAA773196327DB4672D58E720126EF1E38F.apk']	[['android.permission.ACCESS_NETWORK_STATE', 'android.permission.INTERNET']]	[u'1.0']	[[]]	[[]]	[[]]
['000EB66D883F839DDBB3449CCCE84094662B5B877D9C8FF72EDE53703AE0EB60.apk']	[['android.permission.WRITE_EXTERNAL_STORAGE', 'android.permission.ACCESS_NETWORK_STATE', 'android.permission.READ_PHONE_STATE', 'android.permission.INTERNET', 'android.permission.WAKE_LOCK', 'android.permission.CAMERA']]	[u'7']	[['com.appmakr.app347325.media.audio.AudioService']]	[['com.appmakr.app347325.receiver.ConnectivityReceiver']]	[['com.google.android.maps']]
['000EB81C1EDD54D234B57A5E49EEC588364545110E1D53F84A6FF34322092610.apk']	[['android.permission.INTERNET', 'android.permission.ACCESS_NETWORK_STATE', 'android.permission.WRITE_EXTERNAL_STORAGE', 'android.permission.ACCESS_WIFI_STATE', 'android.permission.GET_ACCOUNTS', 'android.permission.WAKE_LOCK', 'android.permission.VIBRATE', 'com.google.android.c2dm.permission.RECEIVE', 'com.programmingtechniques.gcmdemo.permission.C2D_MESSAGE']]	[u'1.0.62']	[['com.sowitty.magrandetaille.service.GcmIntentService']]	[['com.sowitty.magrandetaille.broadcastreceiver.GcmBroadcastReceiver']]	[[]]
['000EC2DDEA12FC32095DED5682F84A38DD99B66DB7FD38A5A772FE47354BBFFF.apk']	[['android.permission.INTERNET', 'android.permission.ACCESS_NETWORK_STATE']]	[u'1.0']	[[]]	[[]]	[[]]
['000ECE5975225D417AB2FC3D8559D331ED3BE6CBF8D35D7483347A9FD24A79C8.apk']	[['android.permission.INTERNET', 'android.permission.WRITE_EXTERNAL_STORAGE', 'android.permission.DISABLE_KEYGUARD', 'android.permission.WAKE_LOCK', 'android.permission.ACCESS_NETWORK_STATE', 'android.permission.ACCESS_WIFI_STATE']]	[u'1.0.0']	[[]]	[[]]	[[]]
['000ED66CA384EDF1F4CE7D853F9ABBEDBC5CE139DDC5023EBAA68249A8C12AFC.apk']	[['android.permission.VIBRATE']]	[u'1.6']	[[]]	[[]]	[[]]
['000ED8AC39FF751BE8960746B7B1003FCF6A704B35BDFC764D5BFC8964061B86.apk']	[['android.permission.INTERNET', 'android.permission.READ_PHONE_STATE', 'android.permission.WRITE_EXTERNAL_STORAGE', 'android.permission.ACCESS_NETWORK_STATE', 'android.permission.ACCESS_WIFI_STATE', 'android.permission.INSTALL_PACKAGES', 'android.permission.MANAGE_ACCOUNTS', 'android.permission.AUTHENTICATE_ACCOUNTS', 'android.permission.GET_ACCOUNTS', 'android.permission.USE_CREDENTIALS', 'andr…	[u'6.26']	[['com.slideme.sam.manager.model.service.ApplicationUpdatesCheckService', 'com.slideme.sam.manager.model.service.LaunchOrInstallService', 'com.slideme.sam.manager.model.service.ApplicationDownloadService', 'com.slideme.sam.manager.model.service.ApplicationInstallervice', 'com.slideme.sam.manager.auth.SlidemeAuthenticatorService', 'com.slideme.sam.manager.inapp.InAppService', 'com.slideme.sam.mana…	[['com.slideme.sam.manager.model.service.PackageInstalledReceiver', 'com.slideme.sam.manager.model.service.DeleteFileAlarmReceiver', 'com.slideme.sam.manager.model.service.CheckPendingInstallNotificationsAlarmReceiver']]	[[]]
['000EE17EAB302175CBC0B7A168947949D2CCD5AB16A0C8F2350675F135655597.apk']	[['android.permission.INTERNET']]	[u'1.5']	[[]]	[[]]	[[]]
['000EE4E31CCCADDB3B9E301BD803CEED512B06F31D149C2E248545B49F4EE967.apk']	[['android.permission.INTERNET', 'android.permission.READ_PHONE_STATE', 'android.permission.ACCESS_COARSE_LOCATION', 'android.permission.WAKE_LOCK', 'android.permission.ACCESS_NETWORK_STATE', 'android.permission.RECEIVE_BOOT_COMPLETED', 'android.permission.VIBRATE', 'android.permission.ACCESS_FINE_LOCATION', 'com.geniteam.gangwars.paid10rp.permission.C2D_MESSAGE', 'com.google.android.c2dm.permiss…	[u'3.8.3']	[['com.geniteam.gangwars.services.updateTimer', 'com.google.android.c2dm.C2DMReceiver']]	[['com.tapjoy.TapjoyReferralTracker', 'com.google.android.c2dm.C2DMBroadcastReceiver']]	[['com.google.android.maps']]
['000EF3C1168E89593BF59772412DB980FB71F5F5DFFDE114B0570165300CDD9C.apk']	[['android.permission.INTERNET', 'android.permission.READ_EXTERNAL_STORAGE', 'android.permission.WRITE_EXTERNAL_STORAGE', 'android.permission.ACCESS_NETWORK_STATE', 'android.permission.ACCESS_WIFI_STATE', 'android.permission.READ_PHONE_STATE', 'android.permission.CALL_PHONE', 'android.permission.ACCESS_COARSE_LOCATION', 'android.permission.ACCESS_FINE_LOCATION', 'android.permission.RECEIVE_BOOT_C…	[u'2.0.99']	[['com.dub.app.services.PushService', 'com.dub.app.services.GcmIntentService', 'com.dub.app.services.TrackService']]	[['com.dub.app.services.PushService$SetupAlarm', 'com.dub.app.services.GcmBroadcastReceiver', 'com.dub.app.MCC.ui.CountProvider']]	[[]]
['000EFEA233407F69F28155E64EC642AAE66F80628131FAAFB07AADAA2AAC7943.apk']	[['android.permission.INTERNET', 'android.permission.CAMERA', 'android.permission.WRITE_EXTERNAL_STORAGE', 'android.permission.ACCESS_NETWORK_STATE', 'android.permission.VIBRATE', 'android.permission.RECEIVE_BOOT_COMPLETED', 'android.permission.GET_TASKS', 'com.andromeda.crhdmusic.permission.C2D_MESSAGE', 'com.google.android.c2dm.permission.RECEIVE', 'android.permission.GET_ACCOUNTS', 'com.google…	[u'5.0a']	[['com.andromeda.crhdmusic.GCMIntentService']]	[['com.google.android.gcm.GCMBroadcastReceiver']]	[[]]
['000EFF27BF8D4A385591D0F2A57D52B2E05B21D2C526E5280F1234544CA16AE5.apk']	[['android.permission.CAMERA', 'android.permission.FLASHLIGHT', 'android.permission.INTERNET', 'android.permission.ACCESS_NETWORK_STATE', 'android.permission.WRITE_EXTERNAL_STORAGE', 'android.permission.RECEIVE_BOOT_COMPLETED', 'android.permission.READ_PHONE_STATE', 'android.permission.VIBRATE', 'android.permission.GET_ACCOUNTS', 'android.permission.WAKE_LOCK', 'com.geniemobile.app1972011.permiss…	[u'1.0.17']	[['com.genie_connect.android.services.dss.DataSyncService', 'com.genie_connect.android.services.lss.LiveSyncService', 'com.genie_connect.android.services.ffq.FireAndForgetQueueService', 'com.urbanairship.push.PushService', 'com.urbanairship.push.PushWorkerService', 'com.urbanairship.analytics.EventService']]	[['com.genie_connect.android.services.ffq.FireAndForgetQueueReceiver', 'com.urbanairship.CoreReceiver', 'com.urbanairship.CoreReceiver', 'com.urbanairship.push.GCMPushReceiver', 'com.eventgenie.android.push.PushIntentReceiver']]	[[]]
['000F07C8D36C44D226919363DD97BBDCD66435248DA4FC13D08C4A86A12C9FB4.apk']	[[]]	[u'1.0']	[['com.ndot.snow.SceneService']]	[[]]	[[]]
['000F0CFE3B31837DA922D9BCF285D17A59F647A0EBEE11999D6B313E405311BA.apk']	[[]]	[u'1.01']	[[]]	[[]]	[[]]
['000F10C12434C28E8DB0A4376554B76518EBD2D2C60376E8D8766CA8CA9FFB27.apk']	[['android.permission.INTERNET', 'android.permission.ACCESS_NETWORK_STATE']]	[u'1.01']	[[]]	[[]]	[[]]
['000F1A01112E5FA792E3877C61D32006E0E2DA56AB52038D345ABAED6EE7CC07.apk']	[['android.permission.INTERNET', 'android.permission.ACCESS_NETWORK_STATE', 'android.permission.ACCESS_COARSE_LOCATION', 'android.permission.ACCESS_FINE_LOCATION', 'android.permission.GET_ACCOUNTS', 'android.permission.VIBRATE', 'android.permission.WAKE_LOCK', 'android.permission.READ_EXTERNAL_STORAGE', 'android.permission.WRITE_EXTERNAL_STORAGE', 'com.phonestech.app568fc1ff0049e.permission.C2D_M…	[u'1.0']	[['com.phonestech.app568fc1ff0049e.util.GcmIntentService']]	[['com.phonestech.app568fc1ff0049e.util.GcmBroadcastReceiver']]	[[]]
['000F1E9E5B403AFD9A551301681669CBD5AB972F780B0130F667AE5E94AAD535.apk']	[['android.permission.INTERNET', 'android.permission.ACCESS_NETWORK_STATE']]	[u'1.0']	[[]]	[[]]	[[]]
['000F27D32366BE71966472E28BF08DF524B6F2A011241DD06FF111AAA4724F56.apk']	[['android.permission.INTERNET', 'android.permission.ACCESS_WIFI_STATE', 'android.permission.ACCESS_NETWORK_STATE', 'android.permission.READ_PHONE_STATE']]	[u'1.1']	[[]]	[[]]	[[]]
['000F30B0C666977A73EEE4CF65E1C68A5B57919AACC88FA594E9E8638CF7BA42.apk']	[['android.permission.CALL_PHONE', 'android.permission.INTERNET', 'android.permission.ACCESS_FINE_LOCATION', 'android.permission.ACCESS_NETWORK_STATE', 'android.permission.WRITE_EXTERNAL_STORAGE', 'android.permission.READ_EXTERNAL_STORAGE']]	[u'1.1']	[[]]	[[]]	[[]]
['000F3A2CDBA8A3F3F503E1A3DC388F0C867FDFD7D8B5290DCA16CBF75D2CEA2E.apk']	[['android.permission.USB_PERMISSION', 'android.permission.INTERNET', 'android.permission.ACCESS_NETWORK_STATE', 'android.permission.WRITE_EXTERNAL_STORAGE', 'android.permission.READ_EXTERNAL_STORAGE']]	[u'1.11']	[[]]	[[]]	[[]]
['000F3C0AFAE2D275CF1BA95B82D442CE8E5567F8B51E51D719A8E7BB518777EF.apk']	[['android.permission.VIBRATE', 'android.permission.WRITE_EXTERNAL_STORAGE', 'android.permission.ACCESS_FINE_LOCATION', 'android.permission.ACCESS_COARSE_LOCATION', 'android.permission.ACCESS_NETWORK_STATE', 'android.permission.WAKE_LOCK', 'android.permission.DISABLE_KEYGUARD', 'android.permission.INTERNET', 'android.permission.ACCESS_NETWORK_STATE']]	[u'2.0.1']	[['com.interdenshi.android.iWatchFree.WatchService']]	[[]]	[[]]
['000F3E292CA2A72C22A29E9DA9EFA79B2637C39338804CCE22712172A56B1B22.apk']	[['android.permission.WRITE_CONTACTS', 'android.permission.WRITE_SETTINGS', 'android.permission.CHANGE_CONFIGURATION', 'android.permission.ACCESS_COARSE_LOCATION', 'android.permission.ACCESS_FINE_LOCATION', 'android.permission.ACCESS_WIFI_STATE', 'android.permission.CHANGE_WIFI_STATE', 'android.permission.INTERNET', 'android.permission.WRITE_EXTERNAL_STORAGE', 'android.permission.ACCESS_NETWORK_S…	[u'3.6.8']	[['com.awt.fjwys.floatwindow.FloatWindowService', 'com.awt.fjwys.MyLocationService', 'com.awt.fjwys.service.LocalLocationService']]	[['com.awt.fjwys.phonelisten.PhoneReceiver']]	[[]]
['000F40FF180467F069AFDA86E23E9BCCD461627914B4D39310F70EF7104B1FBC.apk']	[['android.permission.INTERNET', 'android.permission.ACCESS_NETWORK_STATE', 'android.permission.READ_PHONE_STATE']]	[u'@7F050008']	[['com.danguru.radiobase.RadioService']]	[[]]	[[]]
['000F4BFDB1D32E4926A77B3A1811AAF6E732A24BB59C77297340BF0E3C104B6A.apk']	[['android.permission.INTERNET', 'android.permission.WRITE_EXTERNAL_STORAGE', 'android.permission.READ_PHONE_STATE', 'android.permission.ACCESS_NETWORK_STATE', 'android.permission.SEND_SMS']]	[u'4.1']	[[]]	[[]]	[[]]
['000F4EB493B87DECA20F11B35B797861BA5EAA4D7347AC038E581D074EA62680.apk']	[['android.permission.CAMERA', 'com.magtogo.pmilim2013.permission.C2D_MESSAGE', 'com.google.android.c2dm.permission.RECEIVE', 'android.permission.INTERNET', 'android.permission.ACCESS_WIFI_STATE', 'android.permission.BLUETOOTH', 'android.permission.BLUETOOTH_ADMIN', 'android.permission.INTERNET', 'android.permission.READ_PHONE_STATE', 'android.permission.ACCESS_NETWORK_STATE', 'android.permission…	[u'2.3']	[['com.magtogo.pmilim2013.ServiceMessage', 'com.org.notification.C2DMRegisterService', 'com.magtogo.pmilim2013.ServiceExtract', 'com.magtogo.pmilim2013.ServiceSync']]	[['com.org.notification.C2DMBroadcastReceiver', 'com.org.notification.OnBootBroadcastReceiver', 'com.magtogo.pmilim2013.RecieverMessage']]	[[]]
['000F50BA06EC40B1D9778663B28D1B720E7EBFEA5378507C88FC99B1C37B1FEB.apk']	[['android.permission.ACCESS_WIFI_STATE', 'android.permission.ACCESS_NETWORK_STATE', 'android.permission.WRITE_EXTERNAL_STORAGE', 'android.permission.INTERNET']]	[u'1']	[['org.appcelerator.titanium.analytics.TiAnalyticsService']]	[[]]	[[]]
['000F64F0373E397D9BF3C01143EAA33EEB8F77404BCCA9D9A091A7E4BB0FC7C5.apk']	[['android.permission.INTERNET', 'android.permission.ACCESS_NETWORK_STATE', 'android.permission.WRITE_EXTERNAL_STORAGE', 'android.permission.READ_EXTERNAL_STORAGE', 'android.permission.CAMERA', 'android.permission.MOUNT_UNMOUNT_FILESYSTEMS']]	[u'1.1.0']	[[]]	[[]]	[[]]
['000F69E7EC2AEB22BE42E9A36AD53C5A715B9E77D7233042058EC92EFB41418D.apk']	[['android.permission.INTERNET']]	[u'1.1.5']	[[]]	[[]]	[[]]
['000F6F67288C13F93750751AEFE2001063EEA6637B94A934DCC656F25FB1355C.apk']	[['android.permission.INTERNET', 'android.permission.ACCESS_NETWORK_STATE', 'android.permission.RECORD_AUDIO', 'android.permission.CAMERA', 'android.permission.READ_INTERNAL_STORAGE', 'android.permission.READ_EXTERNAL_STORAGE', 'android.permission.WRITE_INTERNAL_STORAGE', 'android.permission.WRITE_EXTERNAL_STORAGE', 'android.permission.GET_ACCOUNTS']]	[u'1.2']	[['com.google.android.gms.analytics.AnalyticsService', 'com.google.android.gms.analytics.CampaignTrackingService']]	[['com.google.android.gms.analytics.AnalyticsReceiver', 'com.google.android.gms.analytics.CampaignTrackingReceiver']]	[[]]
['000F80E5B86A1A5B9F19C7A8CCEE7274B48C8FDA2040EB8C410859A004C135A4.apk']	[['android.permission.INTERNET', 'android.permission.ACCESS_NETWORK_STATE', 'android.permission.READ_PHONE_STATE', 'android.permission.WAKE_LOCK', 'com.google.android.c2dm.permission.RECEIVE', 'no.orcasoft.hangman.permission.C2D_MESSAGE']]	[u'1.34']	[['com.google.android.gms.auth.api.signin.RevocationBoundService', 'com.google.android.gms.cast.framework.media.MediaNotificationService', 'com.google.android.gms.cast.framework.ReconnectionService', 'com.google.firebase.iid.FirebaseInstanceIdService', 'com.google.firebase.crash.internal.service.FirebaseCrashReceiverService', 'com.google.firebase.crash.internal.service.FirebaseCrashSenderService'…	[['com.google.android.gms.cast.framework.media.MediaIntentReceiver', 'com.google.firebase.iid.FirebaseInstanceIdReceiver', 'com.google.firebase.iid.FirebaseInstanceIdInternalReceiver', 'com.google.android.gms.measurement.AppMeasurementReceiver']]	[[]]
['000F8BDD4D6BAE646FDE7AC8C6B28D5B536E6A0D7C884BCC258238BDE5E88B9E.apk']	[['android.permission.INTERNET', 'android.permission.ACCESS_NETWORK_STATE', 'android.permission.GET_ACCOUNTS', 'android.permission.READ_PROFILE', 'android.permission.WAKE_LOCK']]	[u'0.4.28']	[['com.google.android.gms.measurement.AppMeasurementService']]	[['com.chelsea_apps.voices.AlarmReceiver', 'com.google.android.gms.measurement.AppMeasurementReceiver']]	[[]]
['000F8C9028128F949EE672B4715EDE44BFC9E50328F109567E94527F9FA71F1E.apk']	[['android.permission.INTERNET', 'android.permission.ACCESS_NETWORK_STATE']]	[u'1.0']	[['com.free.android.app.animalrepeller.services.SoundService']]	[[]]	[[]]
['000F8F29A758925EFB72237E4B82D52E93AF98793ECE904568C760E3ADBC27CD.apk']	[['android.permission.INTERNET', 'android.permission.ACCESS_NETWORK_STATE']]	[u'2.0']	[[]]	[[]]	[[]]
['000F9C0472B8F5929CBB08DF45312B6D491118BB6BB00F89E2C5E43115597570.apk']	[['android.permission.INTERNET', 'android.permission.ACCESS_NETWORK_STATE', 'android.permission.WAKE_LOCK', 'android.permission.RECEIVE_BOOT_COMPLETED', 'com.android.alarm.permission.SET_ALARM']]	[u'1.1']	[['org.radioapp.boukalatalgerienne.AlarmService_Service']]	[['org.radioapp.boukalatalgerienne.Widget']]	[[]]
['04FB328ACC8EF8D7616BDA1DF34901592651ED0FCB4A6D94A59C1E5FAA4EEA9D.apk']	[['android.permission.WAKE_LOCK', 'android.permission.CHANGE_CONFIGURATION', 'android.permission.WRITE_EXTERNAL_STORAGE', 'android.permission.INTERNET', 'com.android.browser.permission.READ_HISTORY_BOOKMARKS', 'com.android.browser.permission.WRITE_HISTORY_BOOKMARKS', 'android.permission.SYSTEM_ALERT_WINDOW', 'android.permission.ACCESS_NETWORK_STATE']]	[u'1.0']	[[]]	[[]]	[[]]
['04FB3C1D17E03EC5F8C02EE63F9C4232A36C02B8B3E155F4FBE8D68F18499B54.apk']	[['android.permission.INTERNET', 'android.permission.ACCESS_FINE_LOCATION', 'android.permission.READ_PHONE_STATE', 'android.permission.ACCESS_NETWORK_STATE', 'android.permission.ACCESS_FINE_LOCATION', 'android.permission.ACCESS_MOCK_LOCATION', 'android.permission.WRITE_EXTERNAL_STORAGE', 'android.permission.CONTROL_LOCATION_UPDATES', 'android.permission.ACCESS_LOCATION_EXTRA_COMMANDS', 'android.p…	[u'2.2']	[['com.anjuke.android.app.core.LocationService', 'com.anjuke.android.app.model.DialogService', 'com.anjuke.android.app.model.FavoriteMergeService', 'com.anjuke.android.app.v2.service.AnjukeLocationService']]	[[]]	[['com.google.android.maps']]
['04FB3E807FC4E4FCA0BE80138AED1CB100F24AC6A842E29A23BDC16CA59838E9.apk']	[['android.permission.INTERNET', 'android.permission.ACCESS_WIFI_STATE', 'android.permission.ACCESS_NETWORK_STATE', 'android.permission.RECEIVE_BOOT_COMPLETED', 'android.permission.WRITE_EXTERNAL_STORAGE', 'android.permission.READ_EXTERNAL_STORAGE', 'android.permission.CHANGE_WIFI_STATE', 'android.permission.ACCESS_FINE_LOCATION', 'android.permission.RECEIVE_BOOT_COMPLETED', 'android.permission.W…	[u'1.0.1']	[['com.beintoo.beaudiencesdk.model.Collector', 'com.kkkeyboard.emoji.keyboard.theme.activity.AnalyticService']]	[['com.beintoo.beaudiencesdk.receiver.CoverageReceiver', 'com.kkkeyboard.emoji.keyboard.theme.activity.PackageReceiver', 'com.kkkeyboard.emoji.keyboard.theme.activity.BootReceiver']]	[[]]
['04FB4902425899B3D2A2DF54C8CA83C64F436E65BB60E9B9D3666F868416C8DF.apk']	[['android.permission.INTERNET', 'android.permission.READ_PHONE_STATE', 'android.permission.RESTART_PACKAGES', 'android.permission.ACCESS_NETWORK_STATE', 'android.permission.WRITE_EXTERNAL_STORAGE', 'android.permission.GET_ACCOUNTS']]	[u'1.0']	[[]]	[[]]	[[]]
['04FB4EF5684021B05B1313B7BA5407F94994985F3665368176BF3AF7A08D21DE.apk']	[['android.permission.GET_ACCOUNTS', 'android.permission.WAKE_LOCK', 'android.permission.INTERNET', 'android.permission.ACCESS_NETWORK_STATE', 'android.permission.READ_PHONE_STATE', 'android.permission.WRITE_EXTERNAL_STORAGE', 'android.permission.ACCESS_COARSE_LOCATION', 'android.permission.ACCESS_FINE_LOCATION', 'android.permission.RECEIVE_BOOT_COMPLETED', 'com.appsbuilder796820.permission.C2D_M…	[u'6.6.14.9.22']	[['com.appsbuilder796820.ABServerService', 'com.appsbuilder796820.BeaconsService', 'com.appsbuilder796820.GCMIntentService', 'com.appsbuilder796820.AppsBuilderServices', 'com.radiusnetworks.ibeacon.service.IBeaconService', 'com.radiusnetworks.ibeacon.IBeaconIntentProcessor']]	[['com.appsbuilder796820.AppsBuilderStartServices', 'com.google.android.gcm.GCMBroadcastReceiver']]	[[]]
['04FB5A4EDAA6342F7D96B3AFE704380D9538C5E613F5BD97743978D35225336A.apk']	[['android.permission.INTERNET', 'android.permission.ACCESS_NETWORK_STATE']]	[u'1.0']	[['com.xeppaka.lentareader.service.LentaService']]	[[]]	[[]]
['04FB5A9AFE53310078CB6BD73096606CBF85CFA125FE60FDEB0827458022E41A.apk']	[['android.permission.DELETE_PACKAGES', 'android.permission.INTERNET', 'android.permission.SYSTEM_ALERT_WINDOW', 'android.permission.READ_PHONE_STATE', 'android.permission.STATUS_BAR', 'android.permission.EXPAND_STATUS_BAR', 'android.permission.WRITE_EXTERNAL_STORAGE', 'android.permission.MOUNT_UNMOUNT_FILESYSTEMS', 'android.permission.ACCESS_NETWORK_STATE', 'android.permission.ACCESS_WIFI_STATE'…	[u'1.4.0']	[[]]	[['com.tpad.change.unlock.content.ying1xiong2lian2meng2jian4sheng4.InstallListener']]	[[]]
['04FB5B462C8CE92870C46C6B5B6E79FC86DCE47D0CEA6B51BC5CCB14282895E5.apk']	[['android.permission.INTERNET']]	[u'1.1']	[[]]	[[]]	[[]]
['04FB5C5DB0D0A3C955369CC78B045AF073C1BF6FD0B9BAFE52AFCF7F881BA2AE.apk']	[['android.permission.INTERNET']]	[u'2.0']	[[]]	[[]]	[[]]
['04FB6A3E333600334F225E94FFA9740C8BAF6703225D55588BF8EAE6D5495C20.apk']	[['android.permission.INTERNET', 'android.permission.READ_CONTACTS', 'android.permission.WRITE_CONTACTS', 'android.permission.READ_LOGS', 'android.permission.READ_PHONE_STATE']]	[u'2.0.14']	[[]]	[[]]	[[]]
['04FB6B4A69B4BA813A8D1AFC2B0AFBC760A4F9B27F41EE636C1D1C0B0BFC29CD.apk']	[['android.permission.INTERNET', 'android.permission.WRITE_EXTERNAL_STORAGE', 'android.permission.ACCESS_NETWORK_STATE', 'android.permission.ACCESS_WIFI_STATE', 'android.permission.READ_PHONE_STATE']]	[u'3.4.9']	[['com.ansca.corona.CoronaService', 'com.vungle.publisher.VungleService']]	[['com.ansca.corona.SystemStartupBroadcastReceiver', 'com.ansca.corona.notifications.AlarmManagerBroadcastReceiver', 'com.ansca.corona.notifications.StatusBarBroadcastReceiver', 'com.ansca.corona.notifications.GoogleCloudMessagingBroadcastReceiver']]	[[]]
['04FB6F139ECDB869555B8A18EAD53BB4511FEB549E0B214783F24F1C75098732.apk']	[['android.permission.INTERNET', 'android.permission.ACCESS_WIFI_STATE', 'android.permission.ACCESS_NETWORK_STATE', 'android.permission.VIBRATE', 'android.permission.SYSTEM_ALERT_WINDOW', 'com.android.vending.BILLING']]	[u'1.4.0']	[['com.ivanGavrilov.CalcKit.Float.floatingWindow']]	[[]]	[[]]
['04FB74CABE071056BF929B6FFECEAAAAA819A4F5172489F9EF7C4FE375054E7D.apk']	[['android.permission.INTERNET', 'android.permission.ACCESS_NETWORK_STATE']]	[u'1.2']	[[]]	[[]]	[[]]
['04FB82D115D6B87E8AF254B72927E8E47E9EF8726C6233B78BD160A2A7687859.apk']	[['android.permission.WRITE_EXTERNAL_STORAGE', 'com.android.vending.CHECK_LICENSE', 'android.permission.INTERNET', 'android.permission.WAKE_LOCK', 'android.permission.ACCESS_NETWORK_STATE', 'android.permission.ACCESS_COARSE_LOCATION', 'android.permission.GET_ACCOUNTS', 'android.permission.USE_CREDENTIALS']]	[u'2.83']	[[]]	[['com.msvdevelopment.brokg.free.Widget', 'com.google.android.gms.wallet.EnableWalletOptimizationReceiver']]	[[]]
['04FB854D98396F0DBC01E2E09385F8A8087731146F6DB2B3A7172DF482531481.apk']	[['com.anddoes.launcher.permission.UPDATE_COUNT', 'android.permission.INTERNET', 'android.permission.ACCESS_NETWORK_STATE', 'android.permission.VIBRATE', 'com.htc.launcher.permission.UPDATE_SHORTCUT', 'com.htc.launcher.permission.READ_SETTINGS', 'com.sonyericsson.home.permission.BROADCAST_BADGE', 'com.sec.android.provider.badge.permission.WRITE', 'com.sec.android.provider.badge.permission.READ', …	[u'1.02']	[['com.ansca.corona.CoronaService', 'com.onesignal.GcmIntentService', 'com.onesignal.SyncService']]	[['com.ansca.corona.SystemStartupBroadcastReceiver', 'com.ansca.corona.notifications.AlarmManagerBroadcastReceiver', 'com.ansca.corona.notifications.StatusBarBroadcastReceiver', 'com.ansca.corona.notifications.GoogleCloudMessagingBroadcastReceiver', 'com.ansca.corona.purchasing.GoogleStoreBroadcastReceiver', 'com.onesignal.CoronaGCMFilterProxyReceiver', 'com.onesignal.NotificationOpenedReceiver',…	[[]]
['04FB8715A8C31CA3BBD7AE1AF2703E51226D1BBE15FA931E3B178D39C33837E4.apk']	[['android.permission.INTERNET', 'android.permission.WRITE_EXTERNAL_STORAGE', 'android.permission.ACCESS_NETWORK_STATE', 'android.permission.ACCESS_FINE_LOCATION', 'android.permission.ACCESS_COARSE_LOCATION', 'android.permission.READ_PHONE_STATE', 'android.permission.CALL_PHONE', 'android.permission.RECEIVE_BOOT_COMPLETED', 'android.permission.GET_ACCOUNTS', 'com.google.android.c2dm.permission.RE…	[u'1.0']	[['com.parse.PushService']]	[['com.parse.ParseBroadcastReceiver', 'com.parse.ParsePushBroadcastReceiver', 'com.parse.GcmBroadcastReceiver']]	[[]]
['04FB8B7C3A589552A0206B6078754D33C6181AB6E54C116365F15636F6B172BE.apk']	[[]]	[u'1.0']	[[]]	[[]]	[[]]
['04FBA3131C559FBD93EBC39514925C8F59CBBA101ED6C351D5ACB8052DAD644E.apk']	[['android.permission.WRITE_EXTERNAL_STORAGE']]	[u'2.11']	[[]]	[[]]	[[]]
['04FBA9E9CE9EC690C6B4B147D4C0017CD668C66922F4C55AA150E545A81DAE64.apk']	[['android.permission.INTERNET', 'android.permission.SEND_SMS', 'android.permission.CALL_PHONE', 'android.permission.VIBRATE', 'android.permission.ACCESS_NETWORK_STATE', 'android.permission.ACCESS_WIFI_STATE', 'android.permission.WRITE_EXTERNAL_STORAGE', 'android.permission.GET_ACCOUNTS', 'android.permission.WAKE_LOCK', 'android.permission.READ_PHONE_STATE', 'android.permission.ACCESS_FINE_LOCATI…	[u'4.7']	[['com.uninet.uninet_04_54.GCMIntentService']]	[['com.google.android.gcm.GCMBroadcastReceiver']]	[[]]
['04FBAB9364A2D512A716AD82125FEFFF125AA577C89B8302FA6983FDAE58DA79.apk']	[['android.permission.INTERNET', 'android.permission.ACCESS_NETWORK_STATE']]	[u'1.0']	[['com.appbrain.AppBrainService']]	[['com.appbrain.ReferrerReceiver']]	[[]]
['04FBAC915DC4FBD259F2F8DCEBDA9041BD9F6F313D582234F2FB10CE2EC5A8C9.apk']	[['android.permission.INTERNET', 'android.permission.ACCESS_NETWORK_STATE', 'android.permission.WRITE_EXTERNAL_STORAGE']]	[u'2.0.0']	[[]]	[[]]	[[]]
['04FBB56B2BC7B329A7C79A6CF2F7504B92392648D80A2B73C7412BE9D444DC1D.apk']	[['net.netzindianer.finerio.permission.MAPS_RECEIVE', 'android.permission.WRITE_EXTERNAL_STORAGE', 'com.google.android.providers.gsf.permission.READ_GSERVICES', 'android.permission.CALL_PHONE', 'android.permission.INTERNET', 'android.permission.ACCESS_NETWORK_STATE', 'android.permission.ACCESS_FINE_LOCATION', 'android.permission.ACCESS_COARSE_LOCATION']]	[u'1.0']	[[]]	[[]]	[[]]
['04FBB64D361521DD856281438B2BB23E5D40507646D1D39E0658E3B60D24D35A.apk']	[['android.permission.INTERNET', 'android.permission.SET_WALLPAPER', 'android.permission.CAMERA', 'android.permission.WRITE_EXTERNAL_STORAGE', 'android.permission.ACCESS_NETWORK_STATE', 'android.permission.SET_WALLPAPER', 'android.permission.SET_WALLPAPER_HINTS', 'android.permission.READ_PHONE_STATE', 'android.permission.RECEIVE_BOOT_COMPLETED']]	[u'1.0']	[[]]	[['com.admob.android.ads.analytics.InstallReceiver']]	[[]]
['04FBB83B90AB42A0294550F57B38803A4442F4CDA66C850B24B712C8A911598A.apk']	[['android.permission.INTERNET', 'android.permission.GET_TASKS', 'android.permission.READ_PHONE_STATE', 'android.permission.ACCESS_NETWORK_STATE']]	[u'2.6']	[[]]	[[]]	[[]]
['04FBBC1A22EFFF088AB5FE55395EE1BB7D33661BEFD92B71737C02A3D42A3F65.apk']	[['android.permission.INTERNET', 'android.permission.WRITE_EXTERNAL_STORAGE', 'android.permission.SET_WALLPAPER', 'android.permission.CAMERA']]	[u'1.0']	[[]]	[[]]	[[]]
['04FBC0F39B0089167C20FF8E9AA1AFBDD96EE12441CB4184B717A676DB9C0A2D.apk']	[['android.permission.INTERNET', 'android.permission.ACCESS_NETWORK_STATE', 'android.permission.WRITE_EXTERNAL_STORAGE', 'android.permission.ACCESS_COARSE_LOCATION', 'android.permission.ACCESS_FINE_LOCATION', 'android.permission.RECEIVE_BOOT_COMPLETED', 'com.android.vending.BILLING']]	[u'1.0.3']	[[]]	[['dt.util.gamepu.OpenTxt', 'dt.util.gamepu.BootReceiver']]	[[]]
['04FBC137058BC23AB212E47CDB0F068EBC5BC702A82CFA94D3C6E018C1943258.apk']	[['android.permission.INTERNET', 'android.permission.WRITE_EXTERNAL_STORAGE', 'android.permission.READ_PHONE_STATE', 'android.permission.DISABLE_KEYGUARD', 'android.permission.WAKE_LOCK']]	[u'2.1.1']	[[]]	[[]]	[[]]
['04FBC508A7CD379734473D93596ED1891CD465F9B81457EB4A250509190F0D2F.apk']	[[]]	[u'1.2']	[[]]	[[]]	[[]]
['04FBC60107C6EBC8F5078DE86C6B0192458EE32BED910904062F2308F5857B76.apk']	[['android.permission.INTERNET', 'android.permission.ACCESS_NETWORK_STATE', 'android.permission.READ_PHONE_STATE']]	[u'1.0']	[[]]	[[]]	[[]]
['04FBCB7F42DBF6256F3E464552DC2B22517214F159BEA3F318538DAD479B8CDC.apk']	[['android.permission.ACCESS_NETWORK_STATE', 'android.permission.INTERNET']]	[u'1.0']	[['com.freedomlwp.pinkrosesfreelivewallpaper.LiveWallpaperService']]	[[]]	[[]]
['04FBCEB664A62C714C71B2D2A255CC2010154D2C69507E1C3E1FEA154FE457E8.apk']	[['android.permission.INTERNET', 'android.permission.ACCESS_COARSE_LOCATION', 'android.permission.ACCESS_FINE_LOCATION', 'android.permission.WRITE_EXTERNAL_STORAGE', 'android.permission.ACCESS_NETWORK_STATE', 'android.permission.READ_PHONE_STATE', 'android.permission.RECORD_AUDIO', 'android.permission.CAMERA']]	[u'1.0']	[['com.seattleclouds.modules.videolist.DownloadService', 'com.seattleclouds.location.geofencing.ReceiveTransitionsIntentService', 'com.seattleclouds.modules.bailbonds.location.ReceiveLocationIntentService', 'com.seattleclouds.modules.bailbonds.background.BBBackgroundService', 'com.seattleclouds.modules.podcast.player.PodcastPlayerService', 'com.seattleclouds.modules.podcast.download.PodcastDownlo…	[['com.seattleclouds.modules.goaltracker.GoalTrackerAlarmReceiver', 'com.seattleclouds.modules.bailbonds.background.BBAlarmReceiver', 'com.seattleclouds.modules.bailbonds.background.BBBootCompleteReceiver', 'com.seattleclouds.location.LocationProvidersChangedBroadcastReceiver', 'com.seattleclouds.expansion.ExpansionFilesDownloaderAlarmReceiver', 'com.seattleclouds.gcm.GCMBroadcastReceiver', 'com.…	[[]]
['04FBD1EC66E5F93D9EC0B61D6CC4C907D5C27EC714D8EC848B3D5BA6452D0CF8.apk']	[['android.permission.INTERNET', 'android.permission.ACCESS_NETWORK_STATE']]	[u'4.0']	[[]]	[['com.getjar.sdk.data.metadata.PackageMonitor']]	[[]]
['04FBD5BC0EAC74710FB1F281CD3C937B07ACA4CE0A5171CFF623264AD390ECB1.apk']	[['android.permission.WRITE_EXTERNAL_STORAGE', 'android.permission.INTERNET', 'android.permission.READ_PHONE_STATE', 'android.permission.ACCESS_COARSE_LOCATION']]	[u'1.2.0']	[[]]	[['com.admob.android.ads.analytics.InstallReceiver']]	[[]]
['04FBD91F9A09C950F3FAD50B6CE1DF73A6D1FE45996F0A417E31C23D6B2CAD50.apk']	[['android.permission.WRITE_EXTERNAL_STORAGE', 'android.permission.INTERNET', 'android.permission.ACCESS_NETWORK_STATE']]	[u'1.1']	[['com.express.gram.artwork.ExpressGramService']]	[[]]	[[]]
['04FBDD424F67487AB2528E19636D8F4075B3C5C6490F3B07919B627BE75644EC.apk']	[['android.permission.INTERNET', 'android.permission.READ_PHONE_STATE', 'android.permission.WRITE_EXTERNAL_STORAGE', 'android.permission.ACCESS_NETWORK_STATE', 'android.permission.ACCESS_WIFI_STATE', 'com.subsplash.thechurchapp.skyline.permission.MAPS_RECEIVE', 'com.google.android.providers.gsf.permission.READ_GSERVICES', 'android.permission.ACCESS_COARSE_LOCATION', 'android.permission.ACCESS_FIN…	[u'3.3.1']	[['com.subsplash.thechurchapp.api.PushIntentService', 'com.subsplash.thechurchapp.handlers.audio.AudioPlayerService', 'com.google.android.libraries.cast.companionlibrary.notification.VideoCastNotificationService', 'com.google.android.libraries.cast.companionlibrary.cast.reconnection.ReconnectionService', 'com.google.android.gms.measurement.AppMeasurementService']]	[['com.subsplash.thechurchapp.api.PushActivationReceiver', 'com.subsplash.thechurchapp.api.PushBroadcastReceiver', 'com.subsplash.thechurchapp.handlers.audio.AudioIntentReceiver', 'com.google.android.libraries.cast.companionlibrary.remotecontrol.VideoIntentReceiver', 'com.google.android.gms.measurement.AppMeasurementReceiver', 'com.devbrackets.android.exomedia.receiver.MediaControlsReceiver']]	[['com.google.android.gcm.maps']]
['04FBE34D6C338AD392115923FDB8F882044BDC174811C3F8599D73C30ADD5255.apk']	[['android.permission.CAMERA', 'android.permission.WRITE_EXTERNAL_STORAGE', 'android.permission.WAKE_LOCK']]	[u'1.6']	[[]]	[[]]	[[]]
['04FBE3B3C5FE536862E404E246BBE4388BC76C72C7511613849ABE66F4AE8A5A.apk']	[['kr.gift.m01086004300.permission.C2D_MESSAGE', 'com.google.android.c2dm.permission.RECEIVE', 'android.permission.INTERNET', 'android.permission.VIBRATE', 'android.permission.WRITE_EXTERNAL_STORAGE', 'android.permission.CALL_PHONE', 'android.permission.CAMERA', 'android.permission.GET_ACCOUNTS', 'android.permission.GET_TASKS', 'android.permission.WAKE_LOCK']]	[u'1.0']	[['kr.gift.m01086004300.GCMIntentService']]	[['com.google.android.gcm.GCMBroadcastReceiver']]	[[]]
['04FBE5F35F5D3B9D4E4A3394D9AAFD13B161D4E72E13576823EFAC8EBC8772A7.apk']	[['android.permission.INTERNET', 'android.permission.RECORD_AUDIO', 'android.permission.MODIFY_AUDIO_SETTINGS', 'android.permission.PROCESS_OUTGOING_CALLS', 'android.permission.WRITE_SETTINGS', 'android.permission.READ_PHONE_STATE', 'android.permission.ACCESS_WIFI_STATE', 'android.permission.ACCESS_NETWORK_STATE', 'android.permission.RECEIVE_BOOT_COMPLETED', 'android.permission.READ_CONTACTS', 'a…	[u'1.4.1']	[['com.imarkvoiz.app.service.SipService', 'com.imarkvoiz.app.service.Downloader']]	[['com.imarkvoiz.app.service.DeviceStateReceiver', 'com.imarkvoiz.app.service.DeviceStateReceiver', 'com.imarkvoiz.app.service.HeadsetButtonReceiver', 'com.imarkvoiz.app.plugins.telephony.CallHandler']]	[[]]
['04FBE67B564C244F08C2CA4503BBAF2528589749FF9E52E637DEBD8B366A8336.apk']	[['android.permission.ACCESS_COARSE_LOCATION', 'android.permission.ACCESS_FINE_LOCATION', 'android.permission.INTERNET', 'android.permission.ACCESS_NETWORK_STATE']]	[u'1.0']	[[]]	[['com.mob4.widget.stock.Weather']]	[[]]
['04FBED10B77FF04F9B2F3E4841CB55A5C9AEDCABC1069C1D4D6D35045CDD3FEA.apk']	[['android.permission.INTERNET', 'android.permission.DISABLE_KEYGUARD', 'android.permission.WAKE_LOCK', 'android.permission.ACCESS_NETWORK_STATE', 'android.permission.ACCESS_WIFI_STATE']]	[u'1.0.1']	[[]]	[[]]	[[]]
['04FBEEC7CC7DE1A6F309A33CF7D98BFA727FCE3216CC45E68EF0FDE9688011F7.apk']	[['android.permission.ACCESS_WIFI_STATE', 'android.permission.INTERNET', 'android.permission.CAMERA', 'android.permission.FLASHLIGHT', 'android.permission.BLUETOOTH', 'android.permission.BLUETOOTH_ADMIN', 'android.permission.READ_EXTERNAL_STORAGE', 'android.permission.ACCESS_NETWORK_STATE', 'android.permission.RECORD_AUDIO', 'android.permission.WRITE_EXTERNAL_STORAGE', 'android.permission.ACCESS_…	[u'2016.05.06']	[['org.altbeacon.beacon.service.BeaconService', 'org.altbeacon.beacon.BeaconIntentProcessor']]	[['org.altbeacon.beacon.startup.StartupBroadcastReceiver']]	[[]]
['04FBF27A1B85B180F839FFAC0AB707F905A705D50E8061CEB7129249D5894B76.apk']	[['com.android.vending.CHECK_LICENSE', 'android.permission.INTERNET', 'android.permission.WAKE_LOCK', 'android.permission.ACCESS_NETWORK_STATE', 'android.permission.ACCESS_WIFI_STATE', 'android.permission.WRITE_EXTERNAL_STORAGE', 'com.android.vending.BILLING']]	[u'1.1']	[[]]	[[]]	[[]]
['04FBF28B758B766EE5E00D5B0FB2771F295B3AC8AE688B6E40AA88A4903CA095.apk']	[[]]	[u'2.0']	[[]]	[[]]	[[]]
['04FBF52D689757C7DF3B112D888B9E99167EAC3F3275670D4FA52B151891B780.apk']	[['android.permission.INTERNET', 'android.permission.ACCESS_NETWORK_STATE']]	[u'1.3a']	[[]]	[[]]	[[]]
['04FBF5B543B5BF5E2582AB07474E325734C6F195952F1D4BC7276CA8ECCDC414.apk']	[['android.permission.INTERNET', 'android.permission.ACCESS_NETWORK_STATE']]	[u'1.0']	[[]]	[[]]	[[]]
['04FBFAE1572ED7B81AA1B4C6F817C2C0C5CBC96F41130EC730A4F95E7C476CB1.apk']	[['android.permission.INTERNET', 'android.permission.ACCESS_NETWORK_STATE']]	[u'6.0.1']	[['com.appbrain.AppBrainService', 'com.ironsource.mobilcore.MobileCoreReport']]	[['com.appbrain.ReferrerReceiver', 'com.ironsource.mobilcore.InstallationTracker']]	[[]]
['04FBFAFC31E4123C97DCED054B9BF603DE21061C7ED3AF7D26A68FCAE1C313C4.apk']	[['android.permission.INTERNET', 'android.permission.ACCESS_NETWORK_STATE']]	[u'1.1b1003']	[[]]	[[]]	[[]]
['04FBFB1DDA01238196C8053831A93E41639FC8C53F53E9DD500E35CE14C6A64D.apk']	[['android.permission.INTERNET', 'android.permission.ACCESS_NETWORK_STATE', 'android.permission.WRITE_EXTERNAL_STORAGE', 'android.permission.READ_EXTERNAL_STORAGE', 'android.permission.READ_PHONE_STATE', 'android.permission.RECEIVE_BOOT_COMPLETED', 'android.permission.VIBRATE', 'android.permission.ACCESS_WIFI_STATE', 'android.permission.SYSTEM_ALERT_WINDOW', 'android.permission.ACCESS_FINE_LOCATI…	[u'4.1']	[['co.lvdou.livewallpaper.ld1023212.service.ClockService', 'co.lvdou.livewallpaper.ld1023212.service.LDLivewWallpaperService']]	[['co.lvdou.livewallpaper.ld1023212.recevier.BootBroadcastReceiver', 'co.lvdou.livewallpaper.ld1023212.recevier.CommandReceiver']]	[[]]
['04FC0B1E957E953AB8EFF17943087EE17DCD6E0BC6328EBF68B182E72B0CAAFE.apk']	[['android.permission.INTERNET', 'com.android.vending.BILLING', 'org.onepf.openiab.permission.BILLING', 'com.sec.android.iap.permission.BILLING', 'com.nokia.payment.BILLING', 'com.slideme.sam.manager.inapp.permission.BILLING', 'android.permission.ACCESS_NETWORK_STATE', 'android.permission.WRITE_EXTERNAL_STORAGE']]	[u'8.0']	[['mp.MpService', 'mp.StatusUpdateService']]	[['com.amazon.device.iap.ResponseReceiver', 'mp.MpSMSReceiver']]	[[]]
['04FC0BA0F52D22E1D184C6E27FBAEA8AF657F64CF6980EDDAC2102E2B644CB4D.apk']	[['mx.capitandurango.metro.mapasv2.permission.MAPS_RECEIVE', 'com.google.android.providers.gsf.permission.READ_GSERVICES', 'android.permission.INTERNET', 'android.permission.ACCESS_FINE_LOCATION', 'android.permission.ACCESS_COARSE_LOCATION', 'android.permission.WRITE_EXTERNAL_STORAGE', 'android.permission.ACCESS_NETWORK_STATE', 'com.google.android.providers.gsf.permission.READ_GSERVICES', 'androi…	[u'2.5 Summer']	[['mx.capitandurango.metro.utilidades.ServiceBaseDatos', 'mx.com.capitandurango.metro.intent.MyIntentService', 'mx.capitandurango.metro.GcmMessageHandler']]	[['mx.capitandurango.metro.GcmBroadcastReceiver']]	[[]]
['04FC1ADE7C6D4A3C1E1142E0EEBD99529FAA1C15C87B848A4C6D0CAB4C607533.apk']	[['android.permission.INTERNET']]	[u'1.0.5']	[[]]	[[]]	[[]]
['04FC1BB30AC9D91062E4A4C698EA83846085986FEA6F9E238D8899F4C7DE7536.apk']	[['android.permission.WRITE_EXTERNAL_STORAGE', 'android.permission.INTERNET', 'android.permission.CAMERA', 'android.permission.CALL_PHONE', 'android.permission.ACCESS_FINE_LOCATION']]	[u'1.3.1']	[['com.hugelawn.SctMathias.utils.geofence.ReceiveTransitionsIntentService']]	[[]]	[['com.google.android.maps']]
['04FC1ED9859584992304A84E4793FF4B4BE513EE94AA0981FDD119A58EF60F3C.apk']	[['com.portablepixels.ukipmedia.mag5.permission.C2D_MESSAGE', 'com.google.android.c2dm.permission.RECEIVE', 'android.permission.INTERNET', 'android.permission.GET_ACCOUNTS', 'android.permission.WAKE_LOCK', 'android.permission.ACCESS_DOWNLOAD_MANAGER', 'android.permission.SEND_DOWNLOAD_COMPLETED_INTENTS', 'android.permission.WRITE_EXTERNAL_STORAGE', 'android.permission.VIBRATE', 'android.permissio…	[u'1.02']	[['com.portablepixels.ukipmedia.mag1.GCMIntentService']]	[['com.portablepixels.ukipmedia.mag1.Downloader', 'com.portablepixels.ukipmedia.mag1.GCMReceiver']]	[[]]
['04FC1F723634EDE82F6ED32A218BFBEDC19BEF08B986009B253EFF6C38CEAC2C.apk']	[['android.permission.INTERNET', 'android.permission.ACCESS_NETWORK_STATE']]	[u'2.0.0']	[[]]	[[]]	[[]]
['04FC228D5F2720BD90693F24E38A05E2B3A0B876C60A0D6CF6A75042F942C46A.apk']	[['android.permission.INTERNET', 'android.permission.ACCESS_WIFI_STATE', 'android.permission.ACCESS_NETWORK_STATE', 'android.permission.SYSTEM_ALERT_WINDOW', 'android.permission.GET_TASKS']]	[u'1.1']	[[]]	[[]]	[[]]
['04FC23B80E566559951F9E4956BF3BB743E96109F97BEA37B015C67AC53A7C3B.apk']	[['android.permission.ACCESS_NETWORK_STATE', 'android.permission.WRITE_EXTERNAL_STORAGE', 'android.permission.VIBRATE', 'android.permission.ACCESS_FINE_LOCATION', 'android.permission.GET_ACCOUNTS', 'android.permission.USE_CREDENTIALS', 'com.google.android.c2dm.permission.RECEIVE', 'com.oktagongames.armiesandants.C2D_MESSAGE', 'android.permission.INTERNET', 'com.android.vending.BILLING', 'com.sec.…	[u'1.2.0']	[['com.vungle.sdk.VungleIntentService']]	[['com.prime31.GCMBroadcastReceiver', 'com.mobileapptracker.Tracker']]	[[]]
['04FC2AE39B3C47218035E67A63BB6E5D9C89C3A6419702E1FD56B0B8116403FF.apk']	[['android.permission.ACCESS_NETWORK_STATE', 'android.permission.ACCESS_WIFI_STATE', 'android.permission.INTERNET', 'android.permission.READ_EXTERNAL_STORAGE', 'android.permission.RECEIVE_BOOT_COMPLETED', 'android.permission.WRITE_EXTERNAL_STORAGE']]	[u'@7F040001']	[['com.appaapps.eyes1.DownLoadService']]	[['com.appaapps.eyes1.BootReceiver']]	[[]]
['04FC3266457CAC52E3AE4D786A52F69B276189BAE801A4985D55C38E0F397643.apk']	[['android.permission.INTERNET', 'android.permission.ACCESS_NETWORK_STATE']]	[u'1.0.7']	[[]]	[[]]	[[]]
['04FC34AA6564310AA3F528AEA3B04CA21094945D6F4CBFBC29BE83A4026E8960.apk']	[['android.permission.ACCESS_NETWORK_STATE', 'android.permission.INTERNET', 'android.permission.WRITE_EXTERNAL_STORAGE', 'android.permission.READ_EXTERNAL_STORAGE', 'android.permission.WAKE_LOCK', 'android.permission.CAMERA', 'android.permission.RECORD_AUDIO', 'android.permission.RECORD_VIDEO', 'com.android.vending.BILLING', 'android.permission.ACCESS_COARSE_LOCATION', 'android.permission.GET_TAS…	[u'1.0.0']	[['com.lollytalent.gcm.GcmIntentService', 'com.google.android.gms.measurement.AppMeasurementService', 'com.google.firebase.iid.FirebaseInstanceIdService']]	[['com.lollytalent.gcm.GcmReceiver', 'com.google.android.gms.measurement.AppMeasurementReceiver', 'com.google.firebase.iid.FirebaseInstanceIdReceiver', 'com.google.firebase.iid.FirebaseInstanceIdInternalReceiver']]	[[]]
['04FC3761D7EE2A549D1E061F66FC92155840E749719914DD660617386D97987E.apk']	[['com.android.vending.CHECK_LICENSE', 'android.permission.INTERNET', 'android.permission.WAKE_LOCK', 'android.permission.ACCESS_NETWORK_STATE', 'android.permission.ACCESS_WIFI_STATE', 'android.permission.READ_EXTERNAL_STORAGE', 'android.permission.WRITE_EXTERNAL_STORAGE', 'com.android.vending.BILLING', 'android.permission.GET_ACCOUNTS', 'android.permission.USE_CREDENTIALS']]	[u'1.7']	[['hu.magicpixel.engine.EObbDownloaderService']]	[['hu.magicpixel.engine.EObbAlarmReceiver']]	[[]]
['04FC3A2F89C1322A3EE41FABDEDC72DB3FAD6EEDA0CBEF4DDCEACDB3EC075AEA.apk']	[['android.permission.RESTART_PACKAGES', 'android.permission.BROADCAST_STICKY', 'android.permission.WRITE_SETTINGS', 'android.permission.RECEIVE_USER_PRESENT', 'android.permission.WAKE_LOCK', 'android.permission.GET_TASKS', 'android.permission.READ_LOGS', 'android.permission.INTERNET', 'android.permission.ACCESS_NETWORK_STATE', 'android.permission.ACCESS_WIFI_STATE', 'android.permission.ACCESS_CO…	[u'1.3']	[['com.tencent.android.tpush.service.XGPushService', 'com.diershoubing.erbing.service.RefreshService', 'com.diershoubing.erbing.service.GoGoGo', 'com.diershoubing.erbing.service.SyncService', 'com.diershoubing.erbing.service.GoGoService', 'com.diershoubing.erbing.util.DownloadService', 'com.diershoubing.erbing.service.AlarmService', 'com.diershoubing.erbing.service.PushService']]	[['com.tencent.android.tpush.XGPushReceiver', 'com.diershoubing.erbing.service.BootBroadcast', 'com.diershoubing.erbing.Alarm.AlarmReceiver']]	[[]]
['04FC3C2753C4F3DEE04F4677E2D49F234AEF87CFEEC064E61FDE916339791A27.apk']	[['android.permission.INTERNET', 'android.permission.WRITE_EXTERNAL_STORAGE', 'android.permission.READ_EXTERNAL_STORAGE', 'android.permission.ACCESS_NETWORK_STATE', 'com.android.launcher.permission.INSTALL_SHORTCUT']]	[u'1.0']	[[]]	[[]]	[[]]
['04FC3E3C821B1F947E06D9843F05216149AF8AD0871D648A97D7E9C507C54F3B.apk']	[['android.permission.ACCESS_NETWORK_STATE', 'android.permission.INTERNET', 'android.permission.BLUETOOTH']]	[u'1.0.0']	[['com.litoteam873.los_periodicos_de_uruguay.RunnerBillingService']]	[[]]	[[]]
['04FC3F4E9622A264AE16B0148ECD86B6FC6D5C39E8DEFB2AD55EC8DA6BDF3AC5.apk']	[['android.permission.WAKE_LOCK', 'android.permission.INTERNET', 'android.permission.ACCESS_WIFI_STATE', 'android.permission.ACCESS_NETWORK_STATE', 'android.permission.WRITE_EXTERNAL_STORAGE', 'android.permission.WRITE_SETTINGS']]	[u'1.0']	[['com.andromo.dev522446.app482917.AudioService', 'com.andromo.dev522446.app482917.Audio66698_PlaylistManager', 'com.andromo.dev522446.app482917.SetRingtoneService', 'com.andromo.dev522446.app482917.Audio66699_PlaylistManager', 'com.andromo.dev522446.app482917.Audio66701_PlaylistManager', 'com.andromo.dev522446.app482917.Audio66703_PlaylistManager', 'com.andromo.dev522446.app482917.Audio66704_Pla…	[['com.andromo.dev522446.app482917.AudioIntentReceiver']]	[[]]
['04FC45D4F46DEDFFEAF6879DF41FD4600C0A24F2F519A26F8D3C7AEC03D2453F.apk']	[['android.permission.INTERNET', 'android.permission.ACCESS_WIFI_STATE', 'android.permission.ACCESS_NETWORK_STATE']]	[u'5.13']	[[]]	[[]]	[[]]
['04FC47BB1171DB2431A3A2EA74D418F23F8C44B1EDD60F7E73BCE24D1AFB6544.apk']	[['android.permission.INTERNET', 'android.permission.ACCESS_NETWORK_STATE', 'android.permission.READ_PHONE_STATE', 'android.permission.VIBRATE', 'android.permission.BLUETOOTH', 'android.permission.WRITE_EXTERNAL_STORAGE', 'android.permission.READ_EXTERNAL_STORAGE']]	[u'5.51']	[['com.wordbox.marathiRadio.service.RemoveNotification']]	[[]]	[[]]
['04FC4E6DCD2A1F76E8DCDA05277A87B6BAFB287F969AB9BCD40647C13C686CBC.apk']	[['android.permission.INTERNET', 'android.permission.ACCESS_NETWORK_STATE', 'android.permission.WRITE_EXTERNAL_STORAGE', 'android.permission.READ_CONTACTS', 'android.permission.WRITE_CONTACTS', 'android.permission.GET_ACCOUNTS']]	[u'1.0.2']	[['com.google.android.gms.analytics.AnalyticsService', 'com.google.android.gms.analytics.CampaignTrackingService']]	[['com.google.android.gms.analytics.CampaignTrackingReceiver', 'com.google.android.gms.analytics.AnalyticsReceiver']]	[[]]
['04FC4F739ECF65AC402D33A760E5127E5C64D61685799933D0819AD1C50E1CBB.apk']	[['android.permission.GET_ACCOUNTS', 'com.android.vending.BILLING', 'android.permission.SEND_SMS', 'android.permission.RECEIVE_SMS', 'android.permission.READ_SMS', 'android.permission.WRITE_EXTERNAL_STORAGE', 'android.permission.CHANGE_CONFIGURATION', 'android.permission.INTERNET', 'com.ciamedia.caller.id.permission.C2D_MESSAGE', 'android.permission.WAKE_LOCK', 'android.permission.VIBRATE', 'com.…	[u'5.0.14.2']	[['com.batch.android.BatchPushService', 'com.ciamedia.caller.id.push.BatchPushService', 'com.calldorado.android.service.CalldoradoCommunicationService', 'com.calldorado.android.ad.BannerLoadingService', 'com.calldorado.android.GoogleSyncService', 'com.calldorado.analytics.CalldoradoStatsCommunicationService', 'com.google.android.gms.measurement.AppMeasurementService', 'com.google.android.gms.auth…	[['com.ciamedia.caller.id.notifications.receivers.LocalTimeBasedNotificationReceiver', 'com.ciamedia.caller.id.notifications.receivers.LocalEventBasedReceiver', 'com.ciamedia.caller.id.UpgradeReceiver', 'com.batch.android.BatchPushReceiver', 'com.ciamedia.caller.id.push.BatchPushReceiver', 'com.calldorado.android.actionreceiver.ActionReceiver', 'com.calldorado.analytics.CalldoradoStatsReceiver', …	[[]]
['04FC504533763A48BC81D7E14CA45C9245489C24B8B888690AEE19321EFD5DE2.apk']	[['android.permission.ACCESS_FINE_LOCATION', 'android.permission.RECEIVE_BOOT_COMPLETED', 'android.permission.INTERNET', 'android.permission.BLUETOOTH']]	[u'0.8.2']	[['net.codechunk.speedofsound.SoundService']]	[['net.codechunk.speedofsound.SoundServiceManager', 'net.codechunk.speedofsound.players.AndroidMusicPlayer', 'net.codechunk.speedofsound.players.HTCPlayer', 'net.codechunk.speedofsound.players.LastFmAPIPlayer', 'net.codechunk.speedofsound.players.SamsungPlayer', 'net.codechunk.speedofsound.players.SLSAPIPlayer', 'net.codechunk.speedofsound.players.WinampPlayer']]	[['com.google.android.maps']]
['04FC56AB04D1245BDD16E839077CEA5F43E5493CDF500880BCA6ADA7F34722DA.apk']	[['android.permission.CAMERA', 'android.permission.INTERNET', 'android.permission.WRITE_EXTERNAL_STORAGE', 'android.permission.RECORD_AUDIO', 'android.permission.RECORD_VIDEO', 'android.permission.READ_PHONE_STATE', 'com.groboot.tagme.permission.C2D_MESSAGE', 'com.google.android.c2dm.permission.RECEIVE', 'android.permission.GET_ACCOUNTS', 'android.permission.WAKE_LOCK', 'android.permission.ACCESS…	[u'1.1']	[['com.groboot.pushapps.GCMBaseIntentServiceImpl']]	[['com.groboot.pushapps.GCMBroadcastReceiver']]	[[]]
['04FC5874F0FBD8580092CEFA1AFEDD0CE4114B11ED8F56F6792053374C6E60A3.apk']	[['android.permission.ACCESS_NETWORK_STATE', 'android.permission.INTERNET', 'android.permission.INTERNET', 'android.permission.WRITE_SMS']]	[u'v4']	[[]]	[[]]	[[]]
['04FC68A763EA458B26AB431E0986A7B6D3B41D34F67A5A72740A413F91EF5353.apk']	[['android.permission.INTERNET', 'android.permission.ACCESS_NETWORK_STATE', 'android.permission.WRITE_EXTERNAL_STORAGE']]	[u'1.03']	[[]]	[[]]	[[]]
['04FC6F230AB655023CB5DA0F1903C0D2969D502BE6C7CE019CD2465C33F71314.apk']	[['android.permission.INTERNET', 'android.permission.VIBRATE', 'android.permission.ACCESS_NETWORK_STATE', 'android.permission.ACCESS_WIFI_STATE', 'android.permission.GET_ACCOUNTS', 'android.permission.WAKE_LOCK', 'com.google.android.c2dm.permission.RECEIVE', 'com.sharefaith.sfchurchapp_09c9a7d493c239ab_2301a316763f9ea8.permission.C2D_MESSAGE']]	[u'2.0.12']	[['com.sharefaith.sfchurchapp_09c9a7d493c239ab.base.GcmIntentService']]	[['com.sharefaith.sfchurchapp_09c9a7d493c239ab.base.GcmBroadcastReceiver']]	[[]]
['04FC799274A373833823322036DCC13451CCE7ADC83EB89170D28A2C3742A295.apk']	[['android.permission.INTERNET', 'android.permission.ACCESS_NETWORK_STATE', 'android.permission.SET_WALLPAPER', 'android.permission.READ_PHONE_STATE', 'android.permission.ACCESS_WIFI_STATE', 'android.permission.WRITE_EXTERNAL_STORAGE', 'android.permission.GET_ACCOUNTS', 'android.permission.WAKE_LOCK', 'com.google.android.c2dm.permission.RECEIVE', 'android.permission.VIBRATE', 'com.jb.gokeyboard.t…	[u'1.8']	[['com.ironsource.mobilcore.MobileCoreReport', 'com.google.analytics.tracking.android.CampaignTrackingService', 'com.jb.gokeyboard.theme.tmeblackstylekeyboard.gcm.GcmIntentService']]	[['com.ironsource.mobilcore.InstallationTracker', 'com.google.analytics.tracking.android.CampaignTrackingReceiver', 'com.jb.gokeyboard.theme.tmeblackstylekeyboard.gcm.GcmBroadcastReceiver']]	[[]]
['04FC7BD3BA39CBFF0411F354B12835860078B7530729B618EC1E51FAE5A52EFE.apk']	[['android.permission.GET_ACCOUNTS', 'android.permission.WAKE_LOCK', 'com.google.android.c2dm.permission.RECEIVE', 'com.govoutreach.gompk.permission.C2D_MESSAGE', 'android.permission.ACCESS_FINE_LOCATION', 'android.permission.INTERNET', 'android.permission.WRITE_EXTERNAL_STORAGE', 'android.permission.READ_PHONE_STATE', 'com.govoutreach.gorequest.permission.MAPS_RECEIVE', 'android.permission.ACCES…	[u'3.2.3']	[['com.govoutreach.gorequest.GcmIntentService']]	[['com.govoutreach.gorequest.GcmBroadcastReceiver']]	[['com.google.android.maps']]
['04FC83839EB0005A385301117F259DD3004602058097F22BF8940E59B95DA439.apk']	[['android.permission.INTERNET', 'android.permission.WRITE_EXTERNAL_STORAGE']]	[u'1.2.30']	[[]]	[[]]	[[]]
['04FC87E0512C66F6B620C3A0D8F66057CB40A0E66D8313D225D810B9F0889B61.apk']	[['android.permission.INTERNET', 'android.permission.ACCESS_NETWORK_STATE', 'android.permission.ACCESS_WIFI_STATE', 'android.permission.WRITE_EXTERNAL_STORAGE']]	[u'1.0']	[[]]	[[]]	[[]]
['04FC8B04B17A4BE5C8113D7FF0347AA73243E58E47E134B2695852659922A682.apk']	[['com.android.vending.BILLING', 'android.permission.INTERNET', 'android.permission.ACCESS_NETWORK_STATE']]	[u'1.0']	[[]]	[[]]	[[]]
['04FC8EDBFCA0BBEC5104CB0934D0310D43C1D3CEAD15F05A95FB4CCFC0BEF85C.apk']	[['android.permission.INTERNET', 'android.permission.ACCESS_NETWORK_STATE', 'android.permission.ACCESS_WIFI_STATE', 'android.permission.WRITE_EXTERNAL_STORAGE', 'android.permission.VIBRATE', 'android.permission.WAKE_LOCK', 'android.permission.RECEIVE_BOOT_COMPLETED', 'android.permission.ACCESS_COARSE_LOCATION', 'android.permission.ACCESS_FINE_LOCATION', 'uk.co.webdigi.notemyvote.permission.C2D_ME…	[u'4']	[['com.pushwoosh.GCMListenerService', 'com.pushwoosh.GCMInstanceIDListenerService', 'com.pushwoosh.GCMRegistrationService', 'com.pushwoosh.location.GeoLocationService']]	[['com.google.android.gms.gcm.GcmReceiver', 'com.pushwoosh.local.BootReceiver', 'com.pushwoosh.local.AlarmReceiver']]	[[]]
['04FC9362323685B42EBB71B0CE11FEBD7F16A15BF96EBFC66009634437B1C68E.apk']	[['android.permission.WAKE_LOCK']]	[u'1.0.1']	[[]]	[[]]	[[]]
['04FC938FA26E80FF1BF3C7B5AC5497705AF87A2EA6A8F106CDA5E6B83DFBE5F9.apk']	[['android.permission.INTERNET']]	[u'1.0']	[[]]	[[]]	[[]]
['04FC9943D401253BD717FF90ED5F656E6868B55EDD0DA4A9C0E8CB0027F32675.apk']	[['android.permission.INTERNET', 'android.permission.ACCESS_NETWORK_STATE']]	[u'1.0']	[[]]	[[]]	[[]]
['04FCA02DF2EF74B9D40A635ED9C438BE4A92EEF4D5C6E3FB15F8270BCEF518EE.apk']	[[]]	[u'1.0']	[[]]	[[]]	[[]]
['04FCA3A924FD2A40467481F6F5D8818F1DB6B6EAEAE3B036195ADB36DB0E9F96.apk']	[['android.permission.INTERNET', 'android.permission.ACCESS_NETWORK_STATE', 'android.permission.ACCESS_WIFI_STATE', 'android.permission.WRITE_EXTERNAL_STORAGE']]	[u'1.0']	[[]]	[[]]	[[]]
['04FCA4BE9CEB7932DF7CA275A0F881898C5CFD0244545826318D2E6D7AD35BF6.apk']	[['android.permission.WAKE_LOCK', 'android.permission.INTERNET']]	[u'2.1.3']	[[]]	[[]]	[[]]
['04FCA52D9C6E437A48CA908D743E359E56EC6543177F2CEB54979D1C58E2F825.apk']	[['android.permission.ACCESS_NETWORK_STATE', 'android.permission.INTERNET']]	[u'1.0']	[[]]	[[]]	[[]]
['04FCA5877AF40A54B2FBD315455DC5900E7124F7B95859F793C74CC21BAAB721.apk']	[['android.permission.INTERNET', 'android.permission.ACCESS_NETWORK_STATE', 'android.permission.WRITE_EXTERNAL_STORAGE', 'com.google.android.providers.gsf.permission.READ_GSERVICES', 'android.permission.ACCESS_FINE_LOCATION', 'com.robusta.robusta.permission.MAPS_RECEIVE', 'android.permission.CALL_PHONE']]	[u'1.0']	[[]]	[['com.robusta.limopedia.RateReceiver']]	[[]]
['04FCA59116F266BC9A99A0D3BCD231BB5B23EAAD3D9E74B47276B8C13221ADFC.apk']	[['android.permission.WRITE_EXTERNAL_STORAGE', 'android.permission.MOUNT_UNMOUNT_FILESYSTEMS']]	[u'2.0']	[[]]	[[]]	[[]]
['04FCA5DA41391C33D6F131993C67EBACD023BFFF7C8794DCAD5DDCCCBC30209C.apk']	[['android.permission.INTERNET', 'android.permission.ACCESS_NETWORK_STATE', 'android.permission.ACCESS_COARSE_LOCATION', 'android.permission.ACCESS_FINE_LOCATION', 'android.permission.WAKE_LOCK', 'android.permission.ACCESS_WIFI_STATE', 'com.gannett.local.library.news.newarkadvocate.permission.C2D_MESSAGE', 'android.permission.GET_ACCOUNTS', 'com.google.android.c2dm.permission.RECEIVE', 'android.p…	[u'1.0.0.9158']	[['com.gannett.local.library.news.task.UpdateWidgetService', 'com.urbanairship.push.PushService', 'com.urbanairship.push.PushWorkerService', 'com.urbanairship.analytics.EventService', 'com.gannett.local.news.inapptest.BillingService']]	[['com.gannett.local.library.news.activity.GDWidgetProvider', 'com.urbanairship.CoreReceiver', 'com.urbanairship.push.GCMPushReceiver', 'com.gannett.local.library.news.receiver.PushIntentReceiver', 'com.gannett.local.news.inapptest.BillingReceiver']]	[['android.test.runner']]
['04FCA9F130D8C38E1AEE16C807C4AB562011B03977852E91309D355208CF2C68.apk']	[['android.permission.INTERNET', 'android.permission.ACCESS_NETWORK_STATE', 'android.permission.ACCESS_FINE_LOCATION', 'android.permission.ACCESS_COARSE_LOCATION', 'android.permission.RECEIVE_BOOT_COMPLETED', 'android.permission.WRITE_EXTERNAL_STORAGE', 'android.permission.READ_LOGS', 'android.permission.GET_TASKS', 'com.google.android.providers.gsf.permission.READ_GSERVICES', 'tursky.jan.UNIWeat…	[u'1.3']	[['tursky.jan.UNIWeather.service.MyService', 'tursky.jan.UNIWeather.wallpaper.MyWallpaperService', 'tursky.jan.UNIWeather.dashclock.Dashclock_Service', 'com.littlefluffytoys.littlefluffylocationlibrary.LocationBroadcastService']]	[['tursky.jan.UNIWeather.broadcast.BootReceiver', 'tursky.jan.UNIWeather.widgets.Widget_Daily_Large_AppWidgetProvider', 'tursky.jan.UNIWeather.widgets.Widget_Daily_Small_AppWidgetProvider', 'tursky.jan.UNIWeather.widgets.Widget_Hourly_Large_AppWidgetProvider', 'tursky.jan.UNIWeather.widgets.Widget_Hourly_Small_AppWidgetProvider', 'tursky.jan.UNIWeather.widgets.Widget_Current_Huge_AppWidgetProvide…	[['com.google.android.maps']]
['04FCABD4A9E8007CE88E40CE3113C251AEDD8CEA68678B88AE60056C50139654.apk']	[['android.permission.INTERNET', 'android.permission.ACCESS_NETWORK_STATE', 'android.permission.ACCESS_FINE_LOCATION', 'android.permission.WRITE_EXTERNAL_STORAGE', 'android.permission.ACCESS_COARSE_LOCATION', 'android.permission.WRITE_EXTERNAL_STORAGE', 'android.permission.READ_EXTERNAL_STORAGE']]	[u'2.0.2.1']	[[]]	[[]]	[[]]
['04FCAD70867BFA9B2EAAF9C61B8E7975221C3D282144704AA9BADDA3BBF3F8A6.apk']	[['android.permission.INTERNET', 'android.permission.ACCESS_NETWORK_STATE', 'android.permission.SEND_SMS']]	[u'']	[[]]	[[]]	[[]]
['04FCC6776EF2E79AA582737A9D45DBE6E1B83D78F2C82BD6BFB4A1009DC7752A.apk']	[['android.permission.READ_CONTACTS', 'android.permission.WRITE_CONTACTS', 'android.permission.GET_ACCOUNTS', 'com.android.vending.CHECK_LICENSE', 'android.permission.INTERNET', 'android.permission.INTERNET', 'android.permission.ACCESS_NETWORK_STATE']]	[u'0.1.3']	[[]]	[[]]	[[]]
['04FCC9166AAD607CFB46C41AEBE6AB3154011BF3624DF9B48FC8BA2720560436.apk']	[['android.permission.ACCESS_NETWORK_STATE', 'android.permission.INTERNET', 'android.permission.WRITE_EXTERNAL_STORAGE']]	[u'1.0']	[[]]	[['com.homelbtantivirusbest.BroadcastManager']]	[[]]
['04FCCAC3E8E3CB10C7CC02D9E8FC8827A6197C977D246C3EA2BEA249EF424A9E.apk']	[['android.permission.ACCESS_NETWORK_STATE', 'android.permission.INTERNET', 'android.permission.WRITE_EXTERNAL_STORAGE', 'android.permission.SET_WALLPAPER', 'android.permission.SET_WALLPAPER_HINTS', 'android.permission.ACCESS_WIFI_STATE', 'android.permission.SYSTEM_ALERT_WINDOW', 'android.permission.GET_TASKS']]	[u'1.0']	[['com.parse.PushService']]	[['com.parse.ParseBroadcastReceiver']]	[[]]
['04FCCF894441423DF9F92C1F0181FD027C98DB35FD959BB5830D380E32DBEE23.apk']	[['android.permission.INTERNET', 'android.permission.CAMERA', 'android.permission.FLASHLIGHT', 'android.permission.ACCESS_NETWORK_STATE', 'com.google.android.providers.gsf.permission.READ_GSERVICES', 'android.permission.ACCESS_FINE_LOCATION', 'android.permission.CALL_PHONE', 'android.permission.WRITE_EXTERNAL_STORAGE', 'android.permission.GET_TASKS', 'android.permission.RECEIVE_BOOT_COMPLETED', '…	[u'@7F0C0031']	[['com.airport.AlarmService']]	[['com.airport.AlarmReceiver', 'com.airport.MyBootReceiver']]	[['com.google.android.maps']]
['04FCD05A5585F15EF561F7B5B86BF05F790EB3A07455C1E517B9746D7A88619D.apk']	[['android.permission.INTERNET', 'android.permission.WRITE_EXTERNAL_STORAGE', 'android.permission.READ_EXTERNAL_STORAGE', 'android.permission.ACCESS_NETWORK_STATE', 'android.permission.MOUNT_UNMOUNT_FILESYSTEMS']]	[u'2.1.0']	[['fei.mergepic.ScreenshotService']]	[[]]	[[]]
['04FCD2991A789F02B3B26812DDE42CD5B7A5164279FFC3BE71FE51412D76308D.apk']	[['android.permission.INTERNET', 'android.permission.WRITE_EXTERNAL_STORAGE', 'android.permission.ACCESS_WIFI_STATE', 'android.permission.ACCESS_NETWORK_STATE', 'android.permission.RECEIVE_BOOT_COMPLETED', 'android.permission.WAKE_LOCK', 'android.permission.VIBRATE', 'android.permission.FLASHLIGHT']]	[u'1.0.25']	[['com.appyet.service.SyncService', 'com.appyet.service.MediaService', 'com.google.analytics.tracking.android.CampaignTrackingService']]	[['com.appyet.receiver.DownloadReceiver', 'com.appyet.receiver.CommonReceiver', 'com.appyet.receiver.AlarmReceiver', 'com.appyet.receiver.BootCompletedReceiver', 'com.appyet.provider.WidgetProvider', 'com.appyet.provider.WidgetProvider_4_1', 'com.google.analytics.tracking.android.CampaignTrackingReceiver']]	[[]]
['04FCD8DDDC322CF45AB5A0F8C6A74349F8E770429BACDAEF8014EA72EB910C5B.apk']	[['android.permission.ACCESS_COARSE_LOCATION', 'android.permission.ACCESS_FINE_LOCATION', 'android.permission.ACCESS_LOCATION_EXTRA_COMMANDS', 'android.permission.INTERNET', 'android.permission.ACCESS_NETWORK_STATE', 'android.permission.GET_ACCOUNTS', 'android.permission.READ_PHONE_STATE', 'com.google.android.c2dm.permission.RECEIVE', 'android.permission.WAKE_LOCK', 'com.a81729454505f88da6d16d3a.…	[u'1.01']	[['com.arellomobile.android.push.PushGCMIntentService']]	[['com.google.android.gcm.GCMBroadcastReceiver']]	[[]]
['04FCD942D079D1B6239B8054131304C00249DD8A6E29758A3CFA7CA58077A861.apk']	[['android.permission.INTERNET', 'android.permission.ACCESS_NETWORK_STATE', 'android.permission.READ_PHONE_STATE', 'android.permission.WRITE_EXTERNAL_STORAGE']]	[u'1.1']	[['com.ansca.corona.CoronaService']]	[['com.ansca.corona.SystemStartupBroadcastReceiver', 'com.ansca.corona.notifications.AlarmManagerBroadcastReceiver', 'com.ansca.corona.notifications.StatusBarBroadcastReceiver', 'com.ansca.corona.notifications.GoogleCloudMessagingBroadcastReceiver', 'com.ansca.corona.purchasing.GoogleStoreBroadcastReceiver']]	[[]]
['04FCD97C25C32A6CCB6DF55B3CD7BA6137FA3E950865B50703A81DE6BFD46317.apk']	[['android.permission.INTERNET', 'android.permission.ACCESS_NETWORK_STATE', 'android.permission.WRITE_EXTERNAL_STORAGE', 'android.permission.READ_PHONE_STATE', 'android.permission.WAKE_LOCK']]	[u'1.0.5']	[[]]	[[]]	[[]]
['04FCDFAC42CDA0ED542871612E33798D6F419A39D08003B8D4C79472D4D107E1.apk']	[['android.permission.WRITE_EXTERNAL_STORAGE', 'android.permission.ACCESS_WIFI_STATE', 'android.permission.INTERNET', 'android.permission.ACCESS_NETWORK_STATE']]	[u'2.12']	[['com.vungle.sdk.VungleIntentService', 'com.giderosmobile.android.plugins.googlebilling.BillingService']]	[['com.giderosmobile.android.plugins.googlebilling.BillingReceiver']]	[[]]
['04FCE0504A1853711F4E461D86EEDD4445975F970A1673DF10939B9EA03DBD10.apk']	[['android.permission.INTERNET', 'android.permission.WRITE_EXTERNAL_STORAGE', 'android.permission.ACCESS_NETWORK_STATE']]	[u'1.0']	[[]]	[[]]	[[]]
['04FCE57D4E8EC4D409ACA3070337D7BD3379553B285DF98587976D1F066A66E4.apk']	[['android.permission.WRITE_EXTERNAL_STORAGE', 'android.permission.INTERNET', 'android.permission.ACCESS_NETWORK_STATE', 'android.permission.READ_EXTERNAL_STORAGE']]	[u'1.0']	[[]]	[[]]	[[]]
['04FCE62859558D499A5189B5E07F7B3B5C3EBE14E20A6C80A7ECEEE1F069CD3C.apk']	[[]]	[u'1.0']	[[]]	[[]]	[[]]
['04FCE879DB06FD05835916800517D705A715CBDA993634FD9A6458A6792702EC.apk']	[['android.permission.INTERNET', 'android.permission.ACCESS_NETWORK_STATE']]	[u'1.0']	[[]]	[[]]	[[]]
['04FCE9623C2710146E556AD8FF69AD8B4C8F355F1662ADAB527B76FC33049AB4.apk']	[['android.permission.INTERNET', 'android.permission.ACCESS_NETWORK_STATE', 'android.permission.READ_PHONE_STATE', 'android.permission.ACTION_HEADSET_PLUG']]	[u'@7F050021']	[['com.tt.radio.AudioSignal']]	[[]]	[[]]
['04FCED0663A0B9337E8E36BF934FF000FAB69DED5D718C7FC21F8A7FD03F4BED.apk']	[['android.permission.RECEIVE_BOOT_COMPLETED', 'android.permission.READ_CONTACTS', 'android.permission.READ_SYNC_SETTINGS', 'android.permission.WRITE_CONTACTS', 'android.permission.ACCESS_NETWORK_STATE', 'android.permission.INTERNET', 'android.permission.VIBRATE', 'android.permission.WAKE_LOCK', 'android.permission.WRITE_EXTERNAL_STORAGE', 'org.thialfihar.android.apg.permission.READ_KEY_DETAILS',…	[u'2.1']	[['com.thenextbiggestapps.kst.fsck.k9.service.MailService', 'com.thenextbiggestapps.kst.fsck.k9.service.PushService', 'com.thenextbiggestapps.kst.fsck.k9.service.PollService', 'com.thenextbiggestapps.kst.fsck.k9.service.RemoteControlService', 'com.thenextbiggestapps.kst.fsck.k9.service.SleepService']]	[['com.thenextbiggestapps.kst.fsck.k9.service.BootReceiver', 'com.thenextbiggestapps.kst.fsck.k9.service.RemoteControlReceiver', 'com.thenextbiggestapps.kst.fsck.k9.service.CoreReceiver', 'com.thenextbiggestapps.kst.fsck.k9.service.StorageReceiver', 'com.thenextbiggestapps.kst.main.provider.UnreadWidgetProvider']]	[[]]
['04FCF7FECB4FCAB3A64351C3AE049336D01697FCE78383EBD88599E9D85C2A82.apk']	[['android.permission.ACCESS_NETWORK_STATE', 'android.permission.INTERNET', 'android.permission.WRITE_EXTERNAL_STORAGE', 'android.permission.SET_WALLPAPER', 'android.permission.SET_WALLPAPER_HINTS', 'android.permission.ACCESS_WIFI_STATE', 'android.permission.SYSTEM_ALERT_WINDOW', 'android.permission.GET_TASKS', 'android.permission.READ_PHONE_STATE', 'android.permission.RECEIVE_BOOT_COMPLETED', 'a…	[u'1.1']	[['com.dq.rocq.push.RocqGcmIntentService', 'com.google.android.gms.analytics.AnalyticsService', 'com.google.android.gms.analytics.CampaignTrackingService', 'com.google.android.gms.auth.api.signin.RevocationBoundService', 'com.google.android.gms.measurement.AppMeasurementService']]	[['com.dq.rocq.push.RocqGcmReceiver', 'com.dq.rocq.RocqCampaignReceiver', 'com.google.android.gms.analytics.AnalyticsReceiver', 'com.google.android.gms.analytics.CampaignTrackingReceiver', 'com.google.android.gms.measurement.AppMeasurementReceiver']]	[[]]
['04FD0E7A6A87F1F4C098496A0F3AA3E2381AD0B938D96BA334A0F13BB34AF5B5.apk']	[['android.permission.INTERNET', 'android.permission.ACCESS_NETWORK_STATE', 'android.permission.WRITE_EXTERNAL_STORAGE']]	[u'0.0.9']	[[]]	[[]]	[[]]
['04FD12330C610684C2A8AC7C956C623DB750621F2E12299ACFDE78FA4D07CA05.apk']	[['android.permission.INTERNET', 'android.permission.WRITE_EXTERNAL_STORAGE', 'android.permission.READ_EXTERNAL_STORAGE', 'android.permission.ACCESS_COARSE_LOCATION', 'android.permission.ACCESS_FINE_LOCATION', 'android.permission.CAMERA', 'android.permission.CALL_PHONE', 'android.permission.READ_CONTACTS', 'android.permission.WRITE_CONTACTS']]	[u'1.0']	[[]]	[[]]	[[]]
['04FD16787C1AC40D665C4A31F64225EE2F1D125935EE7FD40FAAF6DD721321C9.apk']	[['android.permission.INTERNET', 'android.permission.CAMERA', 'android.permission.ACCESS_NETWORK_STATE', 'android.permission.WAKE_LOCK']]	[u'1.0']	[[]]	[[]]	[[]]
['04FD16A077538AC84AB0E1515D0B697E6132B9F99F0CCE04A3EE94054B7ECF9D.apk']	[['android.permission.INTERNET']]	[u'5.0']	[[]]	[[]]	[[]]
['04FD16F3D3C2B2E270F8FC74B3AC420A9BAB2EE8D3C4D7CC065367720B58EFEE.apk']	[['android.permission.CAMERA', 'android.permission.LOCATION', 'android.permission.INTERNET', 'android.permission.ACCESS_FINE_LOCATION', 'android.permission.ACCESS_COARSE_LOCATION', 'android.permission.VIBRATE']]	[u'1.0.2']	[[]]	[[]]	[[]]
['04FD23224FFD817D8F313CE4ECC9B579ECB17022E874A467DC1B67D7B2F26F4B.apk']	[['android.permission.WRITE_EXTERNAL_STORAGE', 'android.permission.INTERNET', 'android.permission.ACCESS_FINE_LOCATION', 'android.permission.ACCESS_COARSE_LOCATION', 'android.permission.ACCESS_NETWORK_STATE', 'com.google.android.providers.gsf.permission.READ_GSERVICES', 'com.judsonsteel.travellerscoop.permission.MAPS_RECEIVE']]	[u'1.1']	[[]]	[[]]	[['com.google.android.maps']]
['04FD2B1C7FC4E008B74EA3A94E1E043755C9F05E2A103FF11E977D9002C961F9.apk']	[['android.permission.ACCESS_COARSE_LOCATION', 'android.permission.ACCESS_FINE_LOCATION', 'android.permission.ACCESS_NETWORK_STATE', 'android.permission.CAMERA', 'android.permission.DOWNLOAD_WITHOUT_NOTIFICATION', 'android.permission.GET_ACCOUNTS', 'android.permission.INTERNET', 'android.permission.MANAGE_ACCOUNTS', 'android.permission.MODIFY_AUDIO_SETTINGS', 'android.permission.NFC', 'android.pe…	[u'51.0.2681.4']	[['org.chromium.chrome.browser.invalidation.ChromeBrowserSyncAdapterService', 'org.chromium.chrome.browser.download.DownloadNotificationService', 'org.chromium.chrome.browser.precache.PrecacheService', 'org.chromium.components.variations.firstrun.VariationsSeedService', 'org.chromium.chrome.browser.bookmarkswidget.BookmarkThumbnailWidgetService', 'com.google.ipc.invalidation.ticl.android2.channel…	[['org.chromium.chrome.browser.physicalweb.ClearNotificationAlarmReceiver', 'org.chromium.chrome.browser.services.AccountsChangedReceiver', 'org.chromium.chrome.browser.precache.PrecacheServiceLauncher', 'org.chromium.components.variations.firstrun.VariationsSeedServiceLauncher', 'org.chromium.chrome.browser.firstrun.ToSAckedReceiver', 'com.google.android.apps.chrome.appwidget.bookmarks.BookmarkT…	[[]]
['04FD2F19790EDA6F8234AE2E4ADA852D169F4EF5E925934501874E7DA949F3AF.apk']	[[]]	[u'.0.8.4']	[[]]	[[]]	[[]]
['04FD33B1488CB961FDACE750EC50872B084AFEA2E92091CE2FB1F912AB7A547C.apk']	[['android.permission.INTERNET', 'android.permission.ACCESS_NETWORK_STATE', 'android.permission.ACCESS_WIFI_STATE', 'android.permission.READ_PHONE_STATE', 'android.permission.WRITE_EXTERNAL_STORAGE']]	[u'1.0']	[[]]	[[]]	[[]]
['04FD3C0EBD859C16FA5A22257AAE788E7E770F47C19906C3D3FF288249BADF18.apk']	[['android.permission.READ_EXTERNAL_STORAGE', 'android.permission.WRITE_EXTERNAL_STORAGE', 'android.permission.INTERNET', 'android.permission.ACCESS_NETWORK_STATE']]	[u'1.2']	[[]]	[[]]	[[]]
['04FD42A0BCC8C7514872185B57449BBE6F7765ACA613C05679C398AF9D4D522F.apk']	[['android.permission.INTERNET', 'android.permission.ACCESS_NETWORK_STATE']]	[u'1.0.1']	[[]]	[[]]	[[]]
['04FD470A8A12BC27F2E4A5BCE9347DA01659AAD4E82A1888D53C1DB25A476393.apk']	[['android.permission.ACCESS_FINE_LOCATION', 'android.permission.ACCESS_WIFI_STATE', 'android.permission.CHANGE_WIFI_STATE', 'android.permission.INTERNET', 'android.permission.ACCESS_NETWORK_STATE', 'android.permission.INTERNET', 'android.permission.ACCESS_WIFI_STATE', 'android.permission.ACCESS_NETWORK_STATE', 'android.permission.ACCESS_WIFI_STATE', 'android.permission.CHANGE_WIFI_STATE', 'andro…	[u'2.0']	[['com.appnext.core.DownloadService']]	[[]]	[[]]
['04FD4A12B41C6F1EBDC19796F362A0B5E711D6C132722BD4350519960BBC37CF.apk']	[['android.permission.INTERNET', 'android.permission.ACCESS_NETWORK_STATE', 'android.permission.READ_PHONE_STATE', 'android.permission.WRITE_EXTERNAL_STORAGE', 'com.google.android.c2dm.permission.RECEIVE', 'android.permission.GET_ACCOUNTS', 'android.permission.WAKE_LOCK', 'android.permission.VIBRATE', 'android.permission.CALL_PHONE', 'android.permission.ACCESS_COARSE_LOCATION', 'com.android.vendi…	[u'0.43']	[['com.mobomap.appid200.map_module.DownloadVectorMapService', 'com.mobomap.appid200.map_module.DownloadRastrMapService']]	[[]]	[[]]
['04FD4A4C05C2A1B94D8EA7C1947745987E9431753B8FB1ABD12FD78106DFAFAE.apk']	[['android.permission.NFC', 'android.permission.CHANGE_WIFI_STATE', 'android.permission.ACCESS_WIFI_STATE', 'android.permission.WRITE_SETTINGS', 'android.permission.BLUETOOTH', 'android.permission.BLUETOOTH_ADMIN', 'android.permission.WRITE_CONTACTS', 'android.permission.GET_ACCOUNTS', 'android.permission.READ_CONTACTS', 'com.android.alarm.permission.SET_ALARM', 'android.permission.FLASHLIGHT', '…	[u'2.0.4']	[['com.xiaomi.tag.AnalyticsService', 'com.xiaomi.tag.TagBackgroundService']]	[['com.xiaomi.tag.DownloadCompleteReceiver', 'com.xiaomi.tag.ConnectivityChangedReceiver']]	[[]]
['04FD4DA6DB4BF128C0435DD0F2E037C96D26349F14F247B8BE2D0A2025368E7A.apk']	[['com.android.vending.BILLING', 'android.permission.INTERNET', 'android.permission.WRITE_EXTERNAL_STORAGE', 'android.permission.READ_PHONE_STATE', 'android.permission.ACCESS_FINE_LOCATION', 'android.permission.DISABLE_KEYGUARD', 'android.permission.WAKE_LOCK', 'android.permission.CAMERA', 'android.permission.RECORD_AUDIO', 'android.permission.ACCESS_NETWORK_STATE', 'android.permission.ACCESS_WIF…	[u'1.0.1']	[[]]	[[]]	[[]]
['04FD4F415525262F3E7366D7E813F314CF73E79DB1FF99055F5C5FFBA10A6557.apk']	[['android.permission.INTERNET', 'android.permission.ACCESS_NETWORK_STATE', 'android.permission.BLUETOOTH']]	[u'1.0.5']	[['com.kitogoru.Super_Hero_Name_Generator.RunnerBillingService']]	[[]]	[[]]
['04FD5093E784C51955ADDED0294E055165E8ABFD906593FC246F1F0E40442593.apk']	[['android.permission.INTERNET', 'android.permission.WRITE_EXTERNAL_STORAGE', 'android.permission.ACCESS_WIFI_STATE', 'android.permission.ACCESS_NETWORK_STATE', 'android.permission.RECEIVE_BOOT_COMPLETED', 'android.permission.WAKE_LOCK', 'android.permission.VIBRATE', 'android.permission.FLASHLIGHT']]	[u'1.1.6']	[['com.appyet.service.SyncService', 'com.appyet.service.MediaService', 'com.google.analytics.tracking.android.CampaignTrackingService']]	[['com.appyet.receiver.DownloadReceiver', 'com.appyet.receiver.CommonReceiver', 'com.appyet.receiver.AlarmReceiver', 'com.appyet.receiver.BootCompletedReceiver', 'com.appyet.provider.WidgetProvider', 'com.appyet.provider.WidgetProvider_4_1', 'com.google.analytics.tracking.android.CampaignTrackingReceiver']]	[[]]
['04FD5C32616F18B34B9F18E7BC4BD0D7C36D082C654F64F27F08BC900B99DD17.apk']	[['android.permission.INTERNET', 'android.permission.CALL_PHONE', 'android.permission.READ_PHONE_STATE', 'android.permission.SEND_SMS', 'android.permission.CHANGE_NETWORK_STATE', 'android.permission.ACCESS_NETWORK_STATE', 'android.permission.ACCESS_WIFI_STATE', 'com.android.launcher.permission.INSTALL_SHORTCUT', 'com.android.launcher.permission.UNINSTALL_SHORTCUT', 'com.android.launcher.permissio…	[u'2.21']	[['com.alipay.android.app.MspService', 'com.android.dacai.service.AlarmService', 'com.android.dacai.service.WarningService', 'com.android.dacai.service.StartMinuteService', 'com.android.dacai.service.AdvLoadServer', 'com.tencent.android.tpush.service.XGPushService']]	[['com.ut.device.BQueryWhoHasOne', 'com.ut.device.BFoundIt', 'com.android.dacai.receiver.AlarmRecivers', 'com.android.dacai.receiver.NetworkConnectivityReceiver', 'com.android.dacai.receiver.StartServiceReceiver', 'com.android.dacai.receiver.AlarmReciver', 'com.tencent.android.tpush.XGPushReceiver', 'com.android.dacai.lottery.receiver.MessageReceiver', 'com.tencent.android.tpush.XGPushReceiver']]	[[]]
['04FD5FC3B701CFA5C7EB17C97A16507D68F7B36BCC9BC88F666066A8574AEBD9.apk']	[['android.permission.INTERNET', 'android.permission.ACCESS_NETWORK_STATE', 'android.permission.WAKE_LOCK', 'android.permission.READ_PHONE_STATE', 'com.google.android.c2dm.permission.RECEIVE', 'android.permission.WRITE_EXTERNAL_STORAGE', 'com.televisa.deportes.android.permission.C2D_MESSAGE', 'com.android.vending.BILLING', 'com.applicaster.permission.C2D_MESSAGE', 'android.permission.USE_CREDENTI…	[u'8.1']	[['com.applicaster.services.GCMIntentService', 'com.applicaster.genericapp.services.AudioPlayerService', 'com.applicaster.services.InternalServerService', 'com.applicaster.util.push.APGCMIntentService', 'com.applicaster.services.StarsDataService', 'com.applicaster.util.push.PushUtil$NotificationIntentService']]	[['com.applicaster.identityservice.push.APGCMBroadcastReciever', 'com.applicaster.identityservice.push.OfflinePushReceiver', 'com.mixpanel.android.mpmetrics.GCMReceiver', 'com.applicaster.genericapp.fragments.ChannelListFragment$AlarmReceiver', 'com.applicaster.genericapp.fragments.SchedulePageFragment$AlarmReceiver', 'com.applicaster.util.AlarmManagerUtil']]	[[]]
['04FD668291A27EAAC6786D0FC4A0984E2FC15FF6BEB02DEA9CC93F6A444AEE9A.apk']	[['android.permission.ACCESS_FINE_LOCATION', 'android.permission.ACCESS_COARSE_LOCATION', 'android.permission.INTERNET', 'android.permission.ACCESS_NETWORK_STATE', 'android.permission.WAKE_LOCK', 'android.permission.VIBRATE', 'android.permission.RECEIVE_BOOT_COMPLETED', 'android.permission.GET_ACCOUNTS', 'com.google.android.c2dm.permission.RECEIVE', 'android.permission.CALL_PHONE', 'android.permi…	[u'3.6.2']	[['com.urbanairship.push.UAInstanceIDListenerService', 'com.urbanairship.push.PushService', 'com.urbanairship.analytics.EventService', 'com.urbanairship.actions.ActionService', 'com.urbanairship.richpush.RichPushUpdateService', 'com.urbanairship.location.LocationService']]	[['com.skoolbag.bullipublicschool.push.IntentReceiver', 'com.urbanairship.CoreReceiver', 'com.urbanairship.push.GCMPushReceiver']]	[[]]
['04FD68547F7DE829FF7457DEC0D90CE87F23AA32714A9B1720D4438E0602EE2F.apk']	[['android.permission.CAMERA', 'android.permission.INTERNET', 'android.permission.ACCESS_NETWORK_STATE', 'android.permission.WRITE_EXTERNAL_STORAGE', 'com.android.vending.BILLING']]	[u'2.2.2']	[['com.google.android.gms.analytics.CampaignTrackingService']]	[['com.google.android.gms.analytics.CampaignTrackingReceiver']]	[[]]
['04FD6892480E7C60CE383F880BC9F3A9F52579F229230B0BA6B7C9D13BB33F08.apk']	[[]]	[u'1.0']	[[]]	[[]]	[[]]
['04FD69257CD45E033E0DF08CC49445F2703368EFD2F68F0D8467F13809A7A467.apk']	[['android.permission.INTERNET', 'android.permission.ACCESS_WIFI_STATE', 'android.permission.WRITE_EXTERNAL_STORAGE', 'android.permission.ACCESS_NETWORK_STATE', 'android.permission.READ_CALENDAR', 'android.permission.WRITE_CALENDAR', 'com.kai.kaiticketing.permission.MAPS_RECEIVE', 'com.google.android.providers.gsf.permission.READ_GSERVICES', 'android.permission.READ_PHONE_STATE', 'android.permiss…	[u'1.0.2.1']	[[]]	[[]]	[[]]
['04FD6BB86C2CD42211E798FD64B21B819D96ECC7609292F75BE627C9F065DA39.apk']	[['android.permission.CAMERA', 'android.permission.INTERNET', 'android.permission.ACCESS_NETWORK_STATE']]	[u'1.0.17']	[[]]	[[]]	[[]]
['04FD73A655C9F3502B6E3C315331A2D9FFA5D4E87FCAFF6FB4D0338ABF15FDA6.apk']	[['android.permission.INTERNET', 'android.permission.ACCESS_NETWORK_STATE', 'android.permission.WRITE_EXTERNAL_STORAGE', 'com.google.android.providers.gsf.permission.READ_GSERVICES', 'android.permission.ACCESS_COARSE_LOCATION', 'android.permission.ACCESS_FINE_LOCATION', 'android.permission.READ_PHONE_STATE', 'android.permission.VIBRATE', 'android.permission.GET_ACCOUNTS', 'android.permission.GET_…	[u'2.1.94']	[['com.urbanairship.push.PushService', 'com.urbanairship.push.PushWorkerService', 'com.urbanairship.analytics.EventService', 'com.google.analytics.tracking.android.CampaignTrackingService']]	[['com.urbanairship.CoreReceiver', 'com.urbanairship.push.GCMPushReceiver', 'com.chownow.dimarcos.controller.uairship.IntentReceiver', 'com.google.analytics.tracking.android.CampaignTrackingReceiver']]	[[]]
['04FD758DAF3EFED01FFA4FD251C92A8F63D49F5E2FCC9D6DF93C36F62FF4EC7C.apk']	[['android.permission.INTERNET', 'android.permission.ACCESS_NETWORK_STATE']]	[u'1.0']	[[]]	[[]]	[[]]
['04FD80770A3F06CB861C11B0BF963AFDA7096D34041FA9272940FB457176B309.apk']	[['android.permission.VIBRATE', 'android.permission.INTERNET', 'android.permission.READ_PHONE_STATE', 'android.permission.WRITE_EXTERNAL_STORAGE', 'com.google.android.c2dm.permission.RECEIVE', 'android.permission.WAKE_LOCK', 'vn.payoo.payoo.permission.MAPS_RECEIVE', 'com.google.android.providers.gsf.permission.READ_GSERVICES', 'android.permission.ACCESS_COARSE_LOCATION', 'android.permission.ACCES…	[u'2.2.4']	[['vn.payoo.gcm.GcmIntentService', 'com.google.android.gms.analytics.CampaignTrackingService', 'com.google.android.gms.analytics.AnalyticsService', 'com.google.android.gms.measurement.AppMeasurementService']]	[['com.appsflyer.MultipleInstallBroadcastReceiver', 'vn.payoo.gcm.GcmBroadcastReceiver', 'com.google.android.gms.analytics.CampaignTrackingReceiver', 'com.google.android.gms.analytics.AnalyticsReceiver', 'com.google.android.gms.measurement.AppMeasurementReceiver']]	[[]]
['04FD83A06FA126FE7C75140452C59854FA5EB6B003AC44E57E3770CCEBF188A0.apk']	[['android.permission.INTERNET', 'android.permission.WRITE_EXTERNAL_STORAGE', 'android.permission.READ_EXTERNAL_STORAGE', 'android.permission.NFC', 'android.permission.CAMERA', 'android.permission.VIBRATE', 'android.permission.WAKE_LOCK', 'android.permission.BROADCAST_STICKY', 'android.permission.RECEIVE_BOOT_COMPLETED', 'android.permission.BLUETOOTH']]	[u'3.01.3564']	[['de.schildbach.wallet.service.BlockchainServiceImpl', 'de.schildbach.wallet.offline.AcceptBluetoothService']]	[['de.schildbach.wallet.WalletBalanceWidgetProvider', 'de.schildbach.wallet.service.AutosyncReceiver']]	[[]]
['04FD88E635186665528E9EC3321763BFB281A9E6F8702452CDD37E4E221F0C35.apk']	[['android.permission.ACCESS_NETWORK_STATE', 'android.permission.INTERNET', 'android.permission.WRITE_EXTERNAL_STORAGE', 'android.permission.ACCESS_WIFI_STATE', 'android.permission.VIBRATE', 'android.permission.WAKE_LOCK', 'android.permission.READ_PHONE_STATE', 'android.permission.SYSTEM_ALERT_WINDOW', 'android.permission.GET_TASKS', 'android.permission.GET_ACCOUNTS', 'com.google.android.c2dm.per…	[u'1.0']	[['com.Mushfiq.BachataRadio.RadiophonyService', 'com.parse.PushService']]	[['com.parse.ParseBroadcastReceiver', 'com.parse.GcmBroadcastReceiver']]	[[]]
['04FD8CCCA425E0611B350B8746C3D2F7143454D52EF739C43F02AA0625AD99B8.apk']	[['android.permission.INTERNET', 'android.permission.ACCESS_NETWORK_STATE', 'android.permission.ACCESS_WIFI_STATE', 'android.permission.ACCESS_COARSE_LOCATION', 'android.permission.ACCESS_FINE_LOCATION', 'android.permission.WRITE_EXTERNAL_STORAGE', 'android.permission.READ_EXTERNAL_STORAGE', 'android.permission.GET_ACCOUNTS', 'android.permission.WAKE_LOCK', 'android.permission.VIBRATE', 'com.goog…	[u'12.0']	[['com.plugin.gcm.GCMIntentService']]	[['com.plugin.gcm.CordovaGCMBroadcastReceiver']]	[[]]
['04FD91F18CBE56A0E6C5F461AABE02504858F2146378494A4DFFCA420755E9F3.apk']	[['com.android.vending.BILLING']]	[u'1.1']	[[]]	[[]]	[[]]
['04FD9344F3CE2E833F443C9EF20F0EBC6397A1C4CA6E8C477089B68104EF872D.apk']	[['android.permission.INTERNET', 'android.permission.ACCESS_NETWORK_STATE']]	[u'1.2.0']	[[]]	[[]]	[[]]
['04FD9630AD093CE2237462E3F1F182E462F1A9503A8717C7EB4F213220E931E6.apk']	[['android.permission.SET_WALLPAPER', 'android.permission.INTERNET', 'android.permission.ACCESS_NETWORK_STATE']]	[u'1.0']	[[]]	[[]]	[[]]
['04FD96D064EBC7082F495C60FACE6DB844F021CE59950AC65CC448F273EB94A4.apk']	[['android.permission.INTERNET', 'android.permission.WRITE_EXTERNAL_STORAGE', 'android.permission.WAKE_LOCK', 'android.permission.NFC', 'android.permission.ACCESS_NETWORK_STATE']]	[u'3.4.2']	[['yuku.alkitab.base.sv.DownloadService', 'com.google.analytics.tracking.android.CampaignTrackingService', 'yuku.alkitab.base.sv.DailyVerseAppWidgetService']]	[['yuku.alkitab.base.br.SecretSettingsReceiver', 'com.google.analytics.tracking.android.CampaignTrackingReceiver', 'yuku.alkitab.base.br.DailyVerseAppWidgetReceiver', 'yuku.alkitab.base.br.DailyVerseAppWidgetReceiver$ClickReceiver']]	[[]]
['04FD9894E8200C0304F4A1291601D136880DA4FFAF5D0DD123C422CC858FADC6.apk']	[['android.permission.WRITE_EXTERNAL_STORAGE', 'android.permission.READ_PHONE_STATE', 'com.android.vending.BILLING', 'android.permission.GET_ACCOUNTS', 'android.permission.INTERNET', 'android.permission.ACCESS_NETWORK_STATE', 'android.permission.ACCESS_WIFI_STATE']]	[u'1.0.6']	[['lfs.ponmadaldemo.PonMadalInputMethod']]	[[]]	[[]]
['04FD9C4C7E406A3280ED5DADF52E9D82F9E97E50CE50DD31DE94C87E38575B9B.apk']	[['android.permission.INTERNET', 'android.permission.ACCESS_NETWORK_STATE']]	[u'1.0']	[[]]	[[]]	[[]]
['04FDA427E7B9421A4C45D4D7A2AD4621CCF776391B619C2F23D2DF3954521460.apk']	[['android.permission.INTERNET', 'android.permission.WAKE_LOCK', 'android.permission.ACCESS_NETWORK_STATE', 'android.permission.WRITE_EXTERNAL_STORAGE', 'com.android.vending.BILLING']]	[u'1.7.0']	[['com.milkmangames.extensions.android.IABBillingService']]	[['com.milkmangames.extensions.android.IABBillingReceiver']]	[[]]
['04FDA4A3CAC8E4E10DDF4375D4E2344FBCAECB86B11B1ABAD4D901434C58F2C2.apk']	[['android.permission.INTERNET', 'android.permission.ACCESS_NETWORK_STATE', 'jp.komakuro.android.permission.BOOKS']]	[u'2.0']	[[]]	[[]]	[[]]
['04FDB256B0542938CF5A66F5B28D631A340B9CFB918276C48953CC7A23CB4D94.apk']	[['com.iwindy.amm.company.u00745.permission.MAPS_RECEIVE', 'android.permission.WRITE_EXTERNAL_STORAGE', 'com.google.android.providers.gsf.permission.READ_GSERVICES', 'android.permission.ACCESS_COARSE_LOCATION', 'android.permission.ACCESS_FINE_LOCATION', 'android.permission.ACCESS_MOCK_LOCATION', 'com.iwindy.amm.company.u00745.permission.C2D_MESSAGE', 'android.permission.GET_ACCOUNTS', 'android.pe…	[u'1.1']	[['com.iwindy.amm.company.u00745.GCMIntentService']]	[['com.google.android.gcm.GCMBroadcastReceiver']]	[[]]
['04FDBC2B55D456ED48B74728164E033272BEC0C939095D8CBE742E5FE1D25EE2.apk']	[['android.permission.ACCESS_COARSE_LOCATION', 'android.permission.INTERNET', 'android.permission.WRITE_EXTERNAL_STORAGE', 'android.permission.ACCESS_NETWORK_STATE', 'android.permission.ACCESS_FINE_LOCATION']]	[u'1.0']	[['com.ansca.corona.CoronaService']]	[['com.ansca.corona.SystemStartupBroadcastReceiver', 'com.ansca.corona.notifications.AlarmManagerBroadcastReceiver', 'com.ansca.corona.notifications.StatusBarBroadcastReceiver', 'com.ansca.corona.notifications.GoogleCloudMessagingBroadcastReceiver', 'com.ansca.corona.purchasing.GoogleStoreBroadcastReceiver']]	[[]]
['04FDBD46D9A2A95A5F9F5FA9BD9AB56DEA2D5E5BB40B9CB8A9455959B34E0B56.apk']	[['android.permission.INTERNET', 'android.permission.ACCESS_NETWORK_STATE']]	[u'1.04']	[[]]	[[]]	[[]]
['04FDC170BBD318789F8C9B4E0D21A901423A5D47BBD9704903F12C0C288849E9.apk']	[['android.permission.INTERNET', 'android.permission.ACCESS_NETWORK_STATE', 'android.permission.CALL_PHONE', 'android.permission.READ_PHONE_STATE', 'com.insideglobe.igpos.permission.C2D_MESSAGE', 'com.google.android.c2dm.permission.RECEIVE', 'android.permission.WAKE_LOCK', 'android.permission.VIBRATE']]	[u'1.9']	[['com.onesignal.GcmIntentService', 'com.onesignal.SyncService', 'com.google.android.gms.auth.api.signin.RevocationBoundService']]	[['com.onesignal.GcmBroadcastReceiver', 'com.onesignal.NotificationOpenedReceiver']]	[[]]
['04FDC1F5197084AB3B878D35811FABADD6E3AFC69A08F51BE9B0CD43DFC58139.apk']	[['android.permission.WRITE_EXTERNAL_STORAGE', 'android.permission.WRITE_SETTINGS', 'android.permission.INTERNET', 'android.permission.ACCESS_NETWORK_STATE', 'android.permission.READ_PHONE_STATE']]	[u'1.0']	[[]]	[[]]	[[]]
['04FDC2A68E09CBCE2300D9E61A69C3E26B3ABC0BA1B724A85549AA5173C4A796.apk']	[['android.permission.INTERNET', 'android.permission.WRITE_EXTERNAL_STORAGE', 'android.permission.ACCESS_NETWORK_STATE', 'android.permission.ACCESS_WIFI_STATE', 'android.permission.READ_PHONE_STATE', 'android.permission.ACCESS_NETWORK_STATE', 'android.permission.CHANGE_WIFI_STATE', 'android.permission.VIBRATE', 'android.permission.GET_TASKS', 'android.permission.CALL_PHONE', 'android.permission.R…	[u'1.3.3']	[['com.kenfor.client3g.notification.BroadCastService']]	[['com.kenfor.client3g.notification.BootBroadcastReceiver']]	[[]]
['04FDC2F4E5218483F4DFE232C2CCF1770840322D2E7709549A5981659FFD1CEB.apk']	[['android.permission.VIBRATE', 'android.permission.ACCESS_COARSE_LOCATION', 'android.permission.ACCESS_FINE_LOCATION', 'android.permission.READ_PHONE_STATE', 'android.permission.INTERNET', 'android.permission.WRITE_EXTERNAL_STORAGE', 'android.permission.ACCESS_NETWORK_STATE', 'android.permission.GET_ACCOUNTS', 'android.permission.WAKE_LOCK', 'android.permission.CAMERA', 'com.conduit.app_7e4d145b…	[u'1.2.5.46']	[['com.conduit.app.pages.audio.AudioService', 'com.conduit.app.gcm.GCMIntentService', 'com.conduit.app.adm.AmazonADMMessageHandler', 'com.conduit.app.gcm.DownloadRichNotificationService']]	[['com.conduit.app.gcm.GCMBroadcastReceiver', 'com.conduit.app.adm.AmazonADMMessageHandler$AmazonReceiver']]	[['com.google.android.maps']]
['04FDDE6DD93CD5558DEA85D3A195EBA93EDD2FD58D93C615DDEDE0D0C23278A4.apk']	[['android.permission.INTERNET', 'android.permission.ACCESS_NETWORK_STATE']]	[u'1.0']	[[]]	[['com.instantstreetviewpro.BroadcastManager']]	[[]]
['04FDE3533D35113D124FEAD3DB6ACD730217C0B98DF4B0776B16CEE8BAD041EE.apk']	[['android.permission.INTERNET', 'android.permission.ACCESS_NETWORK_STATE']]	[u'1.0']	[['com.peachwallpaper.objectfalling.LiveWallpaperService']]	[[]]	[[]]
['04FDE3E602B9C6420EC575C567F4D1BE0C7EA70B9ABD9DD1E6E2E88F38965279.apk']	[['android.permission.ACCESS_FINE_LOCATION', 'android.permission.ACCESS_COARSE_LOCATION', 'android.permission.INTERNET', 'android.permission.READ_PHONE_STATE', 'android.permission.CALL_PHONE', 'android.permission.ACCESS_NETWORK_STATE', 'android.permission.WRITE_EXTERNAL_STORAGE', 'android.permission.GET_ACCOUNTS', 'android.permission.WAKE_LOCK', 'com.insilico.FrongeTaxi.TelemarkTaxi.permission.C2…	[u'2.4.7']	[['dk.frogne.protocol.GCMIntentService', 'dk.frogne.protocol.OrderService']]	[['dk.frogne.protocol.GCMReceiver']]	[['com.google.android.maps']]
['04FDE84850D8529CB8242986A7B7991A9E42DBA5712C12CA17356339317563D1.apk']	[['android.permission.INTERNET', 'android.permission.GET_ACCOUNTS', 'android.permission.ACCESS_NETWORK_STATE', 'android.permission.ACCESS_WIFI_STATE', 'android.permission.ACCESS_FINE_LOCATION', 'android.permission.ACCESS_COARSE_LOCATION', 'android.permission.READ_EXTERNAL_STORAGE', 'android.permission.WRITE_EXTERNAL_STORAGE', 'android.permission.READ_SYNC_STATS', 'android.permission.WRITE_SYNC_SE…	[u'1.3.1']	[['co.xarx.portodigital.push.GcmIntentService', 'com.google.android.gms.measurement.AppMeasurementService']]	[['co.xarx.portodigital.push.GcmBroadcastReceiver', 'com.google.android.gms.measurement.AppMeasurementReceiver']]	[[]]
['04FDEBB7700B6C673DE0D49DB0398E2105DAC34B54206C80ED52748E5095A637.apk']	[['android.permission.INTERNET', 'android.permission.ACCESS_NETWORK_STATE', 'android.permission.ACCESS_WIFI_STATE']]	[u'1.2.3']	[['de.bt_it.bogisapp.NotificationService']]	[['de.bt_it.bogisapp.NotificationReceiver']]	[[]]
['04FDEEC528B8EC4005F9AFB437697E25104B72FEBF2C9E95369CE13572FD288C.apk']	[['android.permission.INTERNET', 'android.permission.ACCESS_NETWORK_STATE', 'android.permission.WRITE_EXTERNAL_STORAGE', 'android.permission.WAKE_LOCK', 'android.permission.VIBRATE', 'android.permission.RECEIVE_BOOT_COMPLETED', 'android.permission.GET_ACCOUNTS', 'com.google.android.c2dm.permission.RECEIVE', 'com.fusemobileapps.twentynine2.permission.C2D_MESSAGE']]	[u'1.11']	[['com.parse.PushService']]	[['com.parse.ParseBroadcastReceiver', 'com.parse.GcmBroadcastReceiver']]	[[]]
['04FDF296080B442C16531783D1B7FE2A2FE2474EDB450CD37713FF8AF2602AB9.apk']	[['android.permission.INTERNET', 'android.permission.ACCESS_FINE_LOCATION', 'android.permission.ACCESS_COURSE_LOCATION', 'android.permission.ACCESS_NETWORK_STATE']]	[u'1.0']	[[]]	[[]]	[[]]
['04FDF2D264AABC20E3B27F8D4A8FB979FD4DE5177877576F6ACE5CCD693E1925.apk']	[['android.permission.INTERNET', 'android.permission.ACCESS_WIFI_STATE', 'android.permission.ACCESS_NETWORK_STATE']]	[u'1.0']	[[]]	[[]]	[[]]
['04FE0297E4350D6F9FF66D0FA0D4E0C701A45680A0E68790028E8D12ACB27098.apk']	[['android.permission.VIBRATE', 'android.permission.ACCESS_COARSE_LOCATION', 'android.permission.ACCESS_FINE_LOCATION', 'android.permission.READ_PHONE_STATE', 'android.permission.INTERNET', 'android.permission.WRITE_EXTERNAL_STORAGE', 'android.permission.ACCESS_NETWORK_STATE', 'android.permission.GET_ACCOUNTS', 'android.permission.WAKE_LOCK', 'android.permission.CAMERA', 'com.conduit.app_1c1dc108…	[u'1.13.22.37']	[['com.conduit.app.pages.audio.AudioService', 'com.conduit.app.gcm.GCMIntentService', 'com.conduit.app.adm.AmazonADMMessageHandler', 'com.conduit.app.gcm.DownloadRichNotificationService']]	[['com.conduit.app.gcm.GCMBroadcastReceiver', 'com.conduit.app.adm.AmazonADMMessageHandler$AmazonReceiver']]	[['com.google.android.maps']]
['04FE07C452E2E9C6B16CEBFA249F52B10A3E8B48FF8A9E68A5953EDE42838369.apk']	[['android.permission.INTERNET', 'android.permission.READ_PHONE_STATE', 'android.permission.ACCESS_NETWORK_STATE', 'android.permission.ACCESS_COARSE_LOCATION', 'android.permission.WRITE_EXTERNAL_STORAGE', 'android.permission.ACCESS_WIFI_STATE', 'android.permission.CHANGE_WIFI_STATE', 'android.permission.RECORD_AUDIO', 'android.permission.VIBRATE', 'android.permission.CAMERA', 'com.android.browser…	[u'1.0']	[[]]	[[]]	[[]]
['04FE07C4D64C2821EAA5974CFD36AE89612D9683A4FF7B5C642397776340655D.apk']	[['android.permission.INTERNET', 'android.permission.ACCESS_NETWORK_STATE']]	[u'1.0']	[[]]	[[]]	[[]]
['04FE0EFD93898EBC1537BAE2D8A5218CCB1BCE190D6E49909DC5CE4BD53E67F9.apk']	[['android.permission.ACCESS_COARSE_LOCATION', 'android.permission.ACCESS_FINE_LOCATION', 'android.permission.CAMERA', 'android.permission.INTERNET', 'android.permission.WRITE_EXTERNAL_STORAGE']]	[u'2.0']	[[]]	[[]]	[[]]
['04FE1629A6B049A7E6B053CE9EBA59B17B7057F2C17626F646E71EA93537BDC3.apk']	[['android.permission.INTERNET', 'android.permission.ACCESS_NETWORK_STATE']]	[u'1.0']	[[]]	[[]]	[[]]
['04FE166603B05864D096399E4ECFCC7899B4D7F08BCD4BB099C84431B0367A4C.apk']	[['android.permission.INTERNET', 'android.permission.ACCESS_NETWORK_STATE', 'android.permission.WRITE_EXTERNAL_STORAGE', 'android.permission.READ_PHONE_STATE', 'android.permission.ACCESS_WIFI_STATE', 'android.permission.INTERNET', 'android.permission.SET_ORIENTATION', 'android.permission.MODIFY_PHONE_STATE', 'android.permission.READ_PHONE_STATE', 'android.permission.ACCESS_FINE_LOCATION']]	[u'2.1']	[['com.feiwo.coverscreen.WA']]	[['com.feiwo.coverscreen.SR']]	[[]]
['04FE17D70F6DEC34E2CFD56E45BC7EEE4C1A6E5A0ECB9B630751EE8B18FE0943.apk']	[['android.permission.ACCESS_COARSE_LOCATION', 'android.permission.ACCESS_FINE_LOCATION', 'android.permission.ACCESS_NETWORK_STATE', 'android.permission.CALL_PHONE', 'android.permission.CAMERA', 'android.permission.INTERNET', 'android.permission.GET_ACCOUNTS', 'android.permission.READ_PHONE_STATE', 'android.permission.RECORD_AUDIO', 'android.permission.SEND_SMS', 'android.permission.USE_CREDENTIA…	[u'1.401']	[['com.biznessapps.player.PlayerService']]	[['com.biznessapps.pushnotifications.C2DMRegistrationReceiver', 'com.biznessapps.pushnotifications.C2DMMessagesReceiver']]	[['com.google.android.maps']]
['04FE1A7297E7588B4C4F1A8BD20D7349AD3033751F008FC9862AF8CEF9F23F72.apk']	[['android.permission.INTERNET', 'android.permission.ACCESS_NETWORK_STATE', 'android.permission.WAKE_LOCK', 'com.google.android.c2dm.permission.RECEIVE', 'com.neuralplay.android.hearts.permission.C2D_MESSAGE']]	[u'1.74']	[['com.google.android.gms.analytics.CampaignTrackingService', 'com.google.android.gms.measurement.AppMeasurementService', 'com.google.firebase.iid.FirebaseInstanceIdService', 'com.google.firebase.crash.internal.service.FirebaseCrashReceiverService', 'com.google.firebase.crash.internal.service.FirebaseCrashSenderService']]	[['com.google.android.gms.analytics.CampaignTrackingReceiver', 'com.google.android.gms.measurement.AppMeasurementReceiver', 'com.google.firebase.iid.FirebaseInstanceIdReceiver', 'com.google.firebase.iid.FirebaseInstanceIdInternalReceiver']]	[[]]
['04FE1B80453C6CAFBBF5E05BB1565A9D619E47299E0A043664310F37241664BA.apk']	[['android.permission.VIBRATE', 'android.permission.INTERNET', 'android.permission.ACCESS_WIFI_STATE', 'android.permission.ACCESS_NETWORK_STATE', 'android.permission.READ_PHONE_STATE', 'android.permission.SYSTEM_ALERT_WINDOW', 'android.permission.GET_TASKS', 'android.permission.WRITE_SETTINGS', 'android.permission.WRITE_EXTERNAL_STORAGE', 'android.permission.RECORD_AUDIO', 'android.permission.PRO…	[u'3.10']	[['net.mz.callflakessdk.core.ServiceBannerCaching']]	[['net.mz.callflakessdk.core.ReceiverCall', 'net.mz.callflakessdk.core.ReceiverPackageAdded', 'net.mz.callflakessdk.core.ReceiverPackageRemoved']]	[[]]
['04FE1B9878C699EC0715ADEBD978F351DE17305DA69D705324C6CD61849DF855.apk']	[['android.permission.INTERNET', 'android.permission.ACCESS_NETWORK_STATE', 'android.permission.WRITE_EXTERNAL_STORAGE', 'android.permission.ACCESS_COARSE_LOCATION', 'android.permission.WAKE_LOCK', 'android.permission.ACCESS_WIFI_STATE', 'android.permission.READ_PHONE_STATE', 'android.permission.GET_ACCOUNTS', 'android.permission.INTERNET', 'android.permission.READ_PHONE_STATE', 'android.permissi…	[u'1']	[['mobi.dash.overapp.DisplayCheckService', 'mobi.dash.push.AdsPushService', 'com.arellomobile.android.push.PushGCMIntentService', 'com.arellomobile.android.push.GeoLocationService']]	[['mobi.dash.overapp.DisplayCheckRebootReceiver', 'com.modtattoo.steep.receivers.InactivityReceiver', 'com.google.android.gcm.GCMBroadcastReceiver']]	[[]]
['04FE1EA376765A4E1AD0F61D2769294AC9383FF60179D1F70DFFA42CDFA3E834.apk']	[['com.audionowdigital.player.awaazkaum.permission.C2D_MESSAGE', 'android.permission.INTERNET', 'android.permission.ACCESS_NETWORK_STATE', 'android.permission.WAKE_LOCK', 'android.permission.GET_ACCOUNTS', 'android.permission.USE_CREDENTIALS', 'android.permission.READ_PHONE_STATE', 'android.permission.WRITE_EXTERNAL_STORAGE', 'android.permission.AUTHENTICATE_ACCOUNTS', 'android.permission.RECORD_…	[u'2.5.40']	[['com.audionowdigital.player.library.player.MediaPlayerService', 'com.audionowdigital.player.library.gcm.GCMIntentService', 'com.audionowdigital.chatnow.android.MyGcmListenerService', 'com.audionowdigital.chatnow.android.MyInstanceIDListenerService']]	[['com.audionowdigital.player.library.gcm.GCMBroadcastReceiver', 'com.google.android.gms.gcm.GcmReceiver']]	[[]]
['04FE28693A6DCB3250C2577E6C0DA53D9FF547CB6AAC20344FF3BB3D270EA610.apk']	[['com.google.android.providers.gsf.permission.READ_GSERVICES', 'com.co.warren.oh.us.EMS.permission.MAPS_RECEIVE', 'android.permission.ACCESS_COARSE_LOCATION', 'android.permission.ACCESS_FINE_LOCATION', 'android.permission.INTERNET', 'android.permission.ACCESS_WIFI_STATE', 'android.permission.ACCESS_NETWORK_STATE', 'android.permission.WRITE_EXTERNAL_STORAGE']]	[u'1.0.1']	[['com.appcelerator.analytics.APSAnalyticsService']]	[[]]	[[]]
['04FE2EE47403B7D988C927090D6E1EE3DD4344174C307C4A193F69795163FE79.apk']	[['android.permission.INTERNET', 'android.permission.ACCESS_NETWORK_STATE', 'android.permission.WAKE_LOCK', 'android.permission.VIBRATE', 'android.permission.RECEIVE_BOOT_COMPLETED', 'android.permission.GET_ACCOUNTS', 'android.permission.USE_CREDENTIALS', 'com.google.android.c2dm.permission.RECEIVE', 'android.permission.WRITE_EXTERNAL_STORAGE', 'android.permission.READ_LOGS', 'android.permission.…	[u'3.2']	[['in.edsys.nims.gcm.MyGcmListenerService', 'in.edsys.nims.gcm.MyInstanceIDListenerService', 'in.edsys.nims.gcm.RegistrationIntentService', 'com.google.android.gms.analytics.AnalyticsService', 'com.google.android.gms.analytics.CampaignTrackingService', 'com.google.android.gms.measurement.AppMeasurementService']]	[['com.google.android.gms.gcm.GcmReceiver', 'com.google.android.gms.analytics.AnalyticsReceiver', 'com.google.android.gms.analytics.CampaignTrackingReceiver', 'com.google.android.gms.measurement.AppMeasurementReceiver']]	[[]]
['04FE2EF5C8ADDF82F4FEF8C6C0655B9C12D78A2319D747FECD19127CA8A3D721.apk']	[['android.permission.ACCESS_FINE_LOCATION']]	[u'1.0']	[[]]	[[]]	[[]]
['04FE306EE3887A6C8D9B919C2B8FEE34E84CA6392BC80EF1B4729099ECF20A71.apk']	[['android.permission.INTERNET', 'android.permission.ACCESS_NETWORK_STATE', 'android.permission.GET_ACCOUNTS', 'android.permission.WAKE_LOCK', 'android.permission.VIBRATE', 'com.google.android.c2dm.permission.RECEIVE', 'com.prestosports.shenandoah.permission.C2D_MESSAGE']]	[u'2.1.4']	[['com.plugin.gcm.GCMIntentService']]	[['com.plugin.gcm.CordovaGCMBroadcastReceiver']]	[[]]
['04FE310A36DE6DED3CEEFAA18ED42F268D04A15FF8B1CF296E179209322475EE.apk']	[['android.permission.INTERNET', 'android.permission.ACCESS_NETWORK_STATE']]	[u'4.1']	[[]]	[['com.campmobile.launcher.themeapp.ThemeAppBroadcastReceiver']]	[[]]
['04FE35CF3A8DE6ECD0BB5CFA3B61896927E93B92EBD51232CC07DAC13245B7BF.apk']	[['android.permission.READ_PHONE_STATE', 'android.permission.PROCESS_OUTGOING_CALLS', 'android.permission.INTERNET', 'android.permission.ACCESS_WIFI_STATE', 'android.permission.CALL_PHONE', 'android.permission.ACCESS_NETWORK_STATE']]	[u'1.1']	[[]]	[[]]	[[]]
['04FE36472A310034F4EE4B25AEF11F710FC2EFBCCA22DB2E901C2BBDECBCED1F.apk']	[['android.permission.INTERNET', 'android.permission.ACCESS_NETWORK_STATE', 'android.permission.WRITE_EXTERNAL_STORAGE', 'android.permission.READ_PHONE_STATE', 'android.permission.ACCESS_COARSE_LOCATION', 'android.permission.ACCESS_FINE_LOCATION', 'com.proyecto.tgcustom.lib.permission.MAPS_RECEIVE', 'com.google.android.providers.gsf.permission.READ_GSERVICES', 'android.permission.GET_ACCOUNTS', '…	[u'1.3.16']	[[]]	[['com.microsoft.windowsazure.notifications.NotificationsBroadcastReceiver']]	[[]]
['04FE3649F70F88E68A48261397A2FDD9D09D99493B10047DDA95E33D0FFC5A70.apk']	[['android.permission.ACCESS_NETWORK_STATE', 'android.permission.INTERNET', 'android.permission.WRITE_EXTERNAL_STORAGE']]	[u'1.5']	[['to.facebookdownload.DownloadScheduleService']]	[[]]	[[]]
['04FE38B3E0D8C54977E634700328380E562AD89D7F8A5F8BABF050D371F2A25B.apk']	[['android.permission.READ_MEDIA_STORAGE', 'android.permission.WRITE_MEDIA_STORAGE', 'android.permission.WRITE_EXTERNAL_STORAGE', 'android.permission.READ_EXTERNAL_STORAGE', 'android.permission.KILL_BACKGROUND_PROCESSES', 'android.permission.ACCESS_SUPERUSER', 'android.permission.INTERNET', 'android.permission.ACCESS_NETWORK_STATE', 'android.permission.RECEIVE_BOOT_COMPLETED', 'android.permission…	[u'3.1.4.6']	[['eu.thedarken.sdm.SDMService']]	[['eu.thedarken.sdm.corpsefinder.UninstallWatcher', 'eu.thedarken.sdm.scheduler.SchedulerReceiver', 'eu.thedarken.sdm.scheduler.SchedulerWard']]	[[]]
['04FE398211E2014B535D2C0BA38639C0D93D2C6009D4CD78A89D9C4D3F94195E.apk']	[['com.unearby.sayhi.permission.MAPS_RECEIVE', 'android.permission.RECEIVE_BOOT_COMPLETED', 'android.permission.INTERNET', 'android.permission.RECORD_AUDIO', 'android.permission.READ_PHONE_STATE', 'android.permission.ACCESS_FINE_LOCATION', 'android.permission.ACCESS_COARSE_LOCATION', 'android.permission.WRITE_EXTERNAL_STORAGE', 'android.permission.READ_EXTERNAL_STORAGE', 'android.permission.ACCES…	[u'4.39']	[['com.unearby.sayhi.RouletteService', 'com.unearby.sayhi.receiver.GcmIntentService', 'com.google.analytics.tracking.android.CampaignTrackingService']]	[['com.unearby.sayhi.receiver.BootReceiver', 'com.unearby.sayhi.receiver.GcmBroadcastReceiver']]	[[]]
['04FE3F671B4CB3BC144D11E3816F6D3E8FD354D969A26328BDACC8E475028717.apk']	[['android.permission.ACCESS_FINE_LOCATION', 'android.permission.ACCESS_MOCK_LOCATION', 'android.permission.CALL_PHONE', 'android.permission.INTERNET', 'android.permission.ACCESS_LOCATION_EXTRA_COMMANDS', 'android.permission.ACCESS_COARSE_LOCATION', 'android.permission.WRITE_EXTERNAL_STORAGE', 'android.permission.READ_PHONE_STATE', 'android.permission.ACCESS_NETWORK_STATE', 'android.permission.AC…	[u'1.0.2']	[[]]	[[]]	[['com.google.android.maps']]
['04FE4A8C0FE54DF9A2CFF916CA7A84AF5334E2BBDE323AA3F09234D293C19DB4.apk']	[[]]	[u'0.9.8']	[[]]	[[]]	[[]]
['04FE5553E4C08E0FEDDC87D61D0871B594C2FE74BFCEB6A4F25F195A7E745059.apk']	[['android.permission.INTERNET', 'android.permission.READ_PHONE_STATE', 'android.permission.ACCESS_NETWORK_STATE', 'android.permission.WRITE_EXTERNAL_STORAGE', 'android.permission.GET_TASKS', 'android.permission.ACCESS_WIFI_STATE', 'android.permission.ACCESS_COARSE_LOCATION', 'com.android.launcher.permission.INSTALL_SHORTCUT', 'com.android.browser.permission.WRITE_HISTORY_BOOKMARKS', 'android.per…	[u'3.6.1']	[[]]	[[]]	[[]]
['04FE64E91F205D6B4128FB3AC48681B521E3D916FE358C65575B55CA8ECCDE9C.apk']	[['android.permission.INTERNET', 'android.permission.ACCESS_NETWORK_STATE']]	[u'1.0']	[[]]	[[]]	[[]]
['04FE678F8AEAACA5D468FF3C5FEA65D57FB5B1FAF2BD2E4353675ABA4B88ED05.apk']	[['android.permission.INTERNET', 'android.permission.ACCESS_NETWORK_STATE', 'android.permission.VIBRATE']]	[u'1.0']	[[]]	[[]]	[[]]
['04FE74F8DF95A159C688860FCCF66185EF56AC314058A84C5E17890FD783E136.apk']	[['android.permission.ACCESS_FINE_LOCATION', 'android.permission.INTERNET', 'android.permission.WRITE_EXTERNAL_STORAGE', 'android.permission.ACCESS_NETWORK_STATE', 'android.permission.ACCESS_WIFI_STATE', 'android.permission.ACCESS_COARSE_LOCATION']]	[u'5.0']	[['com.ansca.corona.CoronaService', 'com.vungle.sdk.VungleIntentService']]	[['com.ansca.corona.SystemStartupBroadcastReceiver', 'com.ansca.corona.notifications.AlarmManagerBroadcastReceiver', 'com.ansca.corona.notifications.StatusBarBroadcastReceiver', 'com.ansca.corona.notifications.GoogleCloudMessagingBroadcastReceiver', 'com.ansca.corona.purchasing.GoogleStoreBroadcastReceiver']]	[[]]
['04FE856153B4632E892A1DE98E46D0E07CD357542AA701B98FA190EE3D822DA0.apk']	[['android.permission.INTERNET', 'android.permission.ACCESS_COARSE_LOCATION']]	[u'1.2']	[[]]	[['com.admob.android.ads.analytics.InstallReceiver']]	[[]]
['04FE87EA3B6FF4B08230518B6B3446E42BEBF10D0DBC92EE6C1854E121B213CD.apk']	[['android.permission.WRITE_SETTINGS', 'android.permission.WRITE_APN_SETTINGS', 'android.permission.READ_PHONE_STATE', 'android.permission.READ_CONTACTS', 'android.permission.INTERNET', 'android.permission.ACCESS_NETWORK_STATE', 'android.permission.ACCESS_COARSE_LOCATION', 'android.permission.ACCESS_FINE_LOCATION', 'android.permission.WRITE_EXTERNAL_STORAGE', 'android.permission.CALL_PHONE', 'and…	[u'2.0.1']	[[]]	[[]]	[['com.google.android.maps']]
['04FE889629D06595240046BBB7CA8C0E542CAEB25968CED4D9CF4D854F15B1E1.apk']	[['android.permission.VIBRATE', 'android.permission.ACCESS_NETWORK_STATE', 'com.google.android.providers.gsf.permission.READ_GSERVICES', 'android.permission.WRITE_EXTERNAL_STORAGE', 'android.permission.USE_CREDENTIALS', 'com.mfoundry.mb.android.mb_1272480115.permission.C2D_MESSAGE', 'com.google.android.c2dm.permission.RECEIVE', 'android.permission.WAKE_LOCK', 'android.permission.ACCESS_WIFI_STATE…	[u'3.1.0.631']	[['com.mfoundry.mb.checkdeposit.processing.ImageProcessorService', 'com.activate.gcm.GCMIntentService', 'org.appcelerator.titanium.analytics.TiAnalyticsService']]	[['com.google.android.gcm.GCMBroadcastReceiver', 'com.activate.gcm.GCMReceiver']]	[[]]
['04FE88C28E6C10D4A480649AFED016A7B3379A6D5C5F3DA8B8C1ADA8603A9A64.apk']	[['android.permission.WRITE_EXTERNAL_STORAGE', 'android.permission.WAKE_LOCK', 'android.permission.INTERNET', 'android.permission.WRITE_EXTERNAL_STORAGE', 'android.permission.MOUNT_UNMOUNT_FILESYSTEMS', 'android.permission.ACCESS_NETWORK_STATE', 'android.permission.READ_PHONE_STATE', 'android.permission.READ_LOGS']]	[u'1.0']	[[]]	[[]]	[[]]
['04FE925F3F3FA71787A8BEB58A8838B69F45BA556D4315358C573DF25225DFE9.apk']	[['android.permission.INTERNET', 'android.permission.ACCESS_NETWORK_STATE', 'android.permission.GET_ACCOUNTS', 'android.permission.WAKE_LOCK', 'android.permission.VIBRATE', 'com.google.android.c2dm.permission.RECEIVE', 'net.ays.PROD491043.permission.C2D_MESSAGE']]	[u'1.0']	[['com.plugin.gcm.GCMIntentService']]	[['com.plugin.gcm.CordovaGCMBroadcastReceiver']]	[[]]
['04FE98C7933B6D83DBA2E5846777BD87A5ADABB5CF86223C3D4EE9ED1C010C2E.apk']	[['android.permission.INTERNET', 'android.permission.ACCESS_NETWORK_STATE', 'android.permission.VIBRATE']]	[u'1.0']	[[]]	[[]]	[[]]
['04FE99A5F2EC9BFC1ED87122EBA0F7E3F5AC785122320B420447C84032D63679.apk']	[['android.permission.INTERNET']]	[u'0.2']	[[]]	[[]]	[[]]
['04FE9CABCB7056CF2774F6A6F774F053E09EC83E9B24A2D7D3462F48CB7BC7E4.apk']	[['android.permission.VIBRATE', 'android.permission.EXPAND_STATUS_BAR', 'android.permission.INTERNET', 'android.permission.ACCESS_NETWORK_STATE', 'android.permission.WRITE_EXTERNAL_STORAGE', 'android.permission.CHANGE_COMPONENT_ENABLED_STATE', 'android.permission.ACCESS_COARSE_LOCATION', 'android.permission.ACCESS_FINE_LOCATION', 'android.permission.ACCESS_MOCK_LOCATION', 'android.permission.ACCE…	[u'1.0']	[['com.jiubang.goscreenlock.theme.poly.weather.util.WeatherService']]	[['com.jiubang.goscreenlock.theme.poly.ComponentControlReceiver', 'com.jiubang.goscreenlock.theme.poly.guide.LauncherReceiver']]	[[]]
['04FEA11EDEDD68D121D45358536D7B3E10EBA4C14D9D7797915D5EAB2742424F.apk']	[['android.permission.INTERNET', 'android.permission.ACCESS_GPS', 'android.permission.ACCESS_ASSISTED_GPS', 'android.permission.ACCESS_LOCATION', 'android.permission.ACCESS_COARSE_LOCATION', 'android.permission.ACCESS_FINE_LOCATION']]	[u'1.1.0']	[[]]	[[]]	[[]]
['04FEA671FB6764698B77EC71836FD02C927E3EF92EDC334717EFD9635332A739.apk']	[['android.permission.INTERNET']]	[u'1.985']	[[]]	[[]]	[[]]
['04FEB2E7F7E08A41EDBA79F40B37B301418B82555523E8813A6E3E2909A1A049.apk']	[['android.permission.CAMERA', 'android.permission.READ_PHONE_STATE', 'android.permission.INTERNET', 'android.permission.ACCESS_NETWORK_STATE', 'android.permission.ACCESS_WIFI_STATE', 'android.permission.WRITE_EXTERNAL_STORAGE', 'android.permission.ACCESS_FINE_LOCATION', 'com.storific.android.permission.C2D_MESSAGE', 'com.google.android.c2dm.permission.RECEIVE', 'android.permission.GET_ACCOUNTS',…	[u'1.1']	[['com.storific.android.GCMIntentService', 'com.storific.android.service.notifications.GCMRegisterIntentService', 'com.storific.android.service.notifications.NotificationPostService', 'com.storific.android.service.CleanupService', 'com.storific.android.service.SyncUserService']]	[['com.google.android.gcm.GCMBroadcastReceiver']]	[[]]
['04FEBB4BB2BAB14172A25EF9C498C8A25D0DD929A5E7A1C7871CB61A60F5120E.apk']	[['com.appbuilder.u179108p524953.permission.C2D_MESSAGE', 'com.google.android.c2dm.permission.RECEIVE', 'android.permission.ACCESS_FINE_LOCATION', 'android.permission.ACCESS_MOCK_LOCATION', 'android.permission.ACCESS_NETWORK_STATE', 'android.permission.INTERNET', 'android.permission.WRITE_EXTERNAL_STORAGE', 'android.permission.WAKE_LOCK', 'android.permission.GET_ACCOUNTS', 'android.permission.CAL…	[u'1.0']	[['com.appbuilder.u179108p524953.PushNotification.AppPushNotificationReceiver', 'com.appbuilder.u179108p524953.GPSNotification.GPSService', 'com.ibuildapp.romanblack.MediaPlugin.BackGroundMusicService', 'com.ibuildapp.romanblack.SoundCloudPlugin.BackGroundMusicService', 'com.ibuildapp.romanblack.AudioPlugin.BackGroundMusicService', 'com.ibuildapp.romanblack.AudioPlugin.BackGroundMusicService']]	[['com.google.android.c2dm.C2DMBroadcastReceiver', 'com.ibuildapp.romanblack.AudioPlugin.PushBroadcast', 'com.ibuildapp.romanblack.VideoPlugin.PushBroadcast', 'com.ibuildapp.romanblack.VideoPlugin.PushBroadcast', 'com.ibuildapp.romanblack.AudioPlugin.PushBroadcast', 'com.ibuildapp.romanblack.PhotoGalleryPlugin.PushBroadcast']]	[['com.google.android.maps']]
['04FEBEA84721ADEDD702F94D137893EB3C0888A167BF5DCBA87929E070EEA7C4.apk']	[['android.permission.INTERNET', 'android.permission.ACCESS_NETWORK_STATE', 'android.permission.WRITE_EXTERNAL_STORAGE', 'android.permission.WAKE_LOCK', 'android.permission.VIBRATE', 'android.permission.CLEAR_APP_CACHE', 'android.permission.GET_TASKS', 'com.azteca.opinion.permission.C2D_MESSAGE', 'android.permission.GET_ACCOUNTS', 'com.google.android.c2dm.permission.RECEIVE']]	[u'1.2.7']	[['com.azteca.opinion.GCMIntentService', 'com.azteca.MyServiceEnVivo']]	[['com.google.android.gcm.GCMBroadcastReceiver']]	[[]]
['04FEC02EF90D8D81BDC4C61C37FE009DE1B6B62DE2B1D07931C0FE63FE986734.apk']	[['android.permission.ACCESS_NETWORK_STATE', 'android.permission.ACCESS_WIFI_STATE', 'android.permission.INTERNET', 'android.permission.VIBRATE', 'android.permission.INTERACT_ACROSS_USERS_FULL', 'android.permission.BROADCAST_STICKY', 'android.permission.USE_CREDENTIALS', 'android.permission.GET_ACCOUNTS', 'android.permission.READ_PROFILE', 'android.permission.MODIFY_AUDIO_SETTINGS', 'com.android.…	[u'5.3.8']	[['com.ideastek.esporteinterativo3.polling.service.PlacarService', 'com.ideastek.esporteinterativo3.notification.GcmIntentService', 'com.pushwoosh.GCMListenerService', 'com.pushwoosh.GCMInstanceIDListenerService', 'com.pushwoosh.GCMRegistrationService', 'com.pushwoosh.location.GeoLocationService', 'com.google.android.gms.analytics.AnalyticsService', 'com.google.android.gms.analytics.CampaignTrack…	[['com.apsalar.sdk.ApsalarReceiver', 'com.ideastek.esporteinterativo3.notification.GcmBroadcastReceiver', 'com.google.android.gms.gcm.GcmReceiver', 'com.pushwoosh.local.AlarmReceiver', 'com.google.android.gms.analytics.AnalyticsReceiver', 'com.google.android.gms.analytics.CampaignTrackingReceiver', 'com.google.android.libraries.cast.companionlibrary.remotecontrol.VideoIntentReceiver', 'com.google…	[[]]
['04FEC53FCF960A1A9C968B2BC2C9C504BC60ED3411DB9CE4F168FDA6B69A1BB2.apk']	[['android.permission.INTERNET', 'android.permission.WRITE_EXTERNAL_STORAGE']]	[u'1.0.1']	[[]]	[['com.rxrama.ramabio.AppReceiver']]	[[]]
['04FEC6DF2D52189DC6677C7DC9CC59870A6E05980FEAE3AEB7CF77F8D969D692.apk']	[['com.alexandriatoyota.dealerapp.permission.C2D_MESSAGE', 'com.google.android.c2dm.permission.RECEIVE', 'android.permission.GET_ACCOUNTS', 'android.permission.WAKE_LOCK', 'android.permission.VIBRATE', 'android.permission.INTERNET', 'android.permission.CALL_PHONE', 'android.permission.ACCESS_COARSE_LOCATION', 'android.permission.ACCESS_FINE_LOCATION', 'android.permission.RECEIVE_BOOT_COMPLETED', …	[u'2.8']	[['com.alexandriatoyota.dealerapp.GCMIntentService']]	[['com.google.android.gcm.GCMBroadcastReceiver', 'com.alexandriatoyota.dealerapp.pro.logic.recievers.VSMReciever', 'com.alexandriatoyota.dealerapp.pro.data.MyWidgetProvider']]	[['com.google.android.maps']]
['04FED53336762B8FB1B3EDDF19AAEB6D6B101FE1BC7601B641E14D6887B510ED.apk']	[[]]	[u'1.2.0']	[[]]	[[]]	[[]]
['04FEDB31AA1BDCB43C9E48982A3E309B60A269CB8A9214C0499B00C0B1FA3319.apk']	[['com.android.vending.BILLING', 'android.permission.ACCESS_NETWORK_STATE', 'android.permission.ACCESS_WIFI_STATE', 'android.permission.READ_PHONE_STATE', 'android.permission.INTERNET']]	[u'1.0.1']	[[]]	[[]]	[[]]
['04FEDE556761270F40795CFF820A6DA847E5605B937339BCC2AE4D3190F1C013.apk']	[['android.permission.WRITE_EXTERNAL_STORAGE', 'android.permission.ACCESS_NETWORK_STATE', 'android.permission.INTERNET', 'android.permission.READ_EXTERNAL_STORAGE']]	[u'6.0']	[[]]	[[]]	[[]]
['04FEE76291CF652FA2D0109B5B73BBD5BA0591BDDEAAA60C05349FDB1B369860.apk']	[['android.permission.ACCESS_NETWORK_STATE', 'android.permission.INTERNET', 'android.permission.READ_PHONE_STATE', 'android.permission.WRITE_EXTERNAL_STORAGE']]	[u'1.2']	[[]]	[[]]	[[]]
['04FEEABACC91BD82677C88C595897E921819388F72086CD3AB1C9254BACA6CB1.apk']	[['android.permission.WAKE_LOCK', 'android.permission.ACCESS_NETWORK_STATE', 'android.permission.INTERNET', 'android.test.runner', 'android.permission.RUN_INSTRUMENTATION', 'android.permission.RESTART_PACKAGES', 'android.permission.RKILL_BACKGROUND_PROCESSES', 'android.permission.PROCESS_OUTGOING_CALLS', 'android.permission.WRITE_EXTERNAL_STORAGE', 'android.permission.CALL_PHONE', 'android.permis…	[u'2.4.0']	[['com.umeng.common.net.DownloadingService', 'com.cubic.autohome.Service.NotificationCenter']]	[['com.cubic.autohome.Service.BootReceiver', 'com.cubic.autohome.Service.UserPresentReceiver']]	[[]]
['04FEEC65179A3CFCC3F6208BD2487506D732248647F53B292785CBC7B357846F.apk']	[['android.permission.INTERNET', 'android.permission.READ_PHONE_STATE', 'android.permission.ACCESS_NETWORK_STATE', 'android.permission.WRITE_EXTERNAL_STORAGE', 'android.permission.KILL_BACKGROUND_PROCESSES', 'android.permission.WAKE_LOCK', 'android.permission.READ_LOGS', 'android.permission.WRITE_SETTINGS', 'android.permission.MODIFY_AUDIO_SETTINGS']]	[u'3.12.15']	[[]]	[[]]	[[]]
['04FEEC80A7E2EA4A3B78D5120C5B41FAB29601137913C8DDAECA5D70552E6AEB.apk']	[['com.echurchapps.christianlifec.permission.C2D_MESSAGE', 'com.google.android.c2dm.permission.RECEIVE', 'android.permission.INTERNET', 'android.permission.ACCESS_NETWORK_STATE', 'android.permission.WRITE_EXTERNAL_STORAGE', 'com.google.android.providers.gsf.permission.READ_GSERVICES', 'android.permission.ACCESS_COARSE_LOCATION', 'android.permission.ACCESS_FINE_LOCATION', 'android.permission.WAKE_…	[u'1.0']	[['com.goodbarber.v2.GCMIntentService', 'com.goodbarber.v2.GCMRefreshService', 'com.goodbarber.v2.GCMRegistrationService', 'org.openudid.OpenUDID_service', 'com.goodbarber.v2.core.geofence.GeofenceLoaderService', 'com.goodbarber.v2.core.geofence.GeofenceHandlerService']]	[['com.goodbarber.v2.InstallReceiver', 'com.google.android.gms.gcm.GcmReceiver', 'com.goodbarber.v2.core.geofence.GeofenceBootReceiver']]	[['com.google.android.maps', 'android.test.runner']]
['04FEEF0FA748A52F11AFA73977C2E873E27A97131781943A8433A2BA1CD4E112.apk']	[['android.permission.INTERNET', 'android.permission.ACCESS_NETWORK_STATE']]	[u'2.0']	[[]]	[[]]	[[]]
['04FEF15BEC2B6E20B429C63C4DD82881D4C5D671502C77574A0F005AE44462C4.apk']	[['com.jackhenry.rivercommunitybanknava.permission.MAPS_RECEIVE', 'com.google.android.providers.gsf.permission.READ_GSERVICES', 'android.permission.ACCESS_COARSE_LOCATION', 'android.permission.INTERNET', 'android.permission.ACCESS_FINE_LOCATION', 'android.permission.ACCESS_NETWORK_STATE', 'android.permission.CAMERA']]	[u'@7F080017']	[[]]	[[]]	[['com.google.android.maps']]
['04FEF1A0CEF42505C1DDFDB2B6718EC32797A601DDBC9BCDFE20B6B5D48F0138.apk']	[[]]	[u'1.2.0']	[[]]	[[]]	[[]]
['04FEF99F1345F35DA4061B4BB1F8A3D4BFBEFF342660A1E194F39AFE664BABBC.apk']	[['android.permission.INTERNET', 'android.permission.ACCESS_NETWORK_STATE', 'android.permission.ACCESS_FINE_LOCATION', 'android.permission.ACCESS_COARSE_LOCATION', 'android.permission.READ_PHONE_STATE', 'android.permission.WRITE_EXTERNAL_STORAGE', 'android.permission.CAMERA']]	[u'1.6']	[[]]	[[]]	[['com.google.android.maps']]
['04FEFABFBE6A7DE1D2DB7ED4346FEEDE420F93A8EC07033AA12D8FF8C50AEB10.apk']	[['android.permission.INSTALL_PACKAGES', 'android.permission.INTERNET', 'android.permission.VIBRATE', 'android.permission.SEND_SMS', 'android.permission.WRITE_SMS', 'android.permission.READ_PHONE_STATE', 'android.permission.ACCESS_NETWORK_STATE']]	[u'1.0']	[[]]	[[]]	[[]]
['04FEFCE19752FA1C1B0B3454877F09F5123373D6894B753484221C86618F6C60.apk']	[['android.permission.INTERNET', 'android.permission.ACCESS_NETWORK_STATE', 'android.permission.WAKE_LOCK', 'android.permission.READ_PHONE_STATE', 'com.google.android.c2dm.permission.RECEIVE', 'android.permission.WRITE_EXTERNAL_STORAGE', 'com.android.vending.BILLING', 'com.applicaster.permission.C2D_MESSAGE', 'android.permission.USE_CREDENTIALS']]	[u'6.0']	[['com.applicaster.services.GCMIntentService', 'com.applicaster.genericapp.services.AudioPlayerService', 'com.applicaster.services.InternalServerService', 'com.applicaster.util.push.APGCMIntentService', 'com.applicaster.services.StarsDataService', 'com.applicaster.util.push.PushUtil$NotificationIntentService', 'com.applicaster.notificationcenter.APInstanceIDListenerService', 'com.applicaster.noti…	[['com.applicaster.identityservice.push.APGCMBroadcastReciever', 'com.applicaster.identityservice.push.OfflinePushReceiver', 'com.applicaster.genericapp.fragments.ChannelListFragment$AlarmReceiver', 'com.applicaster.genericapp.fragments.SchedulePageFragment$AlarmReceiver', 'com.applicaster.util.AlarmManagerUtil']]	[[]]
['04FF0D92A17F1FF036AF414744925AA407EF3E1350E0F3244B96FD70976A9013.apk']	[['com.wemail.permission.C2D_MESSAGE', 'android.permission.MANAGE_ACCOUNTS', 'android.permission.WRITE_SYNC_SETTINGS', 'android.permission.AUTHENTICATE_ACCOUNTS', 'android.permission.GET_ACCOUNTS', 'android.permission.INTERNET', 'android.permission.ACCESS_NETWORK_STATE', 'android.permission.RECEIVE_BOOT_COMPLETED', 'android.permission.READ_CONTACTS', 'android.permission.READ_EXTERNAL_STORAGE', 'a…	[u'1.30.18']	[['com.tidybox.service.MailService', 'com.tidybox.mailapi.InlineDownloadService', 'com.tidybox.service.CleanUpService', 'com.parse.PushService', 'com.tidybox.service.AuthenticatorService', 'com.tidybox.appwidget.WidgetService', 'com.google.android.gms.analytics.CampaignTrackingService']]	[['com.parse.GcmBroadcastReceiver', 'com.tidybox.receiver.BootupReceiver', 'com.parse.ParseBroadcastReceiver', 'com.tidybox.receiver.WemailParsePushBroadcastReceiver', 'com.tidybox.appwidget.WeMailAppWidgetProvider', 'com.tidybox.receiver.WemailInstallReferrerReceiver']]	[[]]
['04FF1FD9716EA5AB14763CDE696A0A2D28C313DCF4D4283ACEDA6D7EC37199C3.apk']	[['android.permission.INTERNET', 'android.permission.ACCESS_NETWORK_STATE']]	[u'1.2']	[[]]	[[]]	[[]]
['04FF3E4152BB31A8841ADC8C369750152C3C12CB92E5CA5E49E20FAC5B9A555A.apk']	[['android.permission.READ_PHONE_STATE', 'android.permission.DISABLE_KEYGUARD', 'android.permission.ACCESS_WIFI_STATE', 'android.permission.ACCESS_NETWORK_STATE', 'android.permission.INTERNET', 'android.permission.RECEIVE_BOOT_COMPLETED', 'android.permission.SYSTEM_ALERT_WINDOW', 'android.permission.READ_SMS', 'android.permission.READ_CALL_LOG', 'android.permission.READ_CONTACTS', 'android.permis…	[u'1.0']	[['com.patternlock.ScreenLockService']]	[['com.patternlock.BootCompleteReceiver']]	[[]]
['04FF054B0FB826362CBA024994FFBAE90BA315BD40FA457055F4196E8529D702.apk']	[['android.permission.WRITE_EXTERNAL_STORAGE', 'android.permission.WRITE_SETTINGS', 'android.permission.READ_CONTACTS', 'android.permission.WRITE_CONTACTS', 'android.permission.GET_ACCOUNTS', 'android.permission.READ_PHONE_STATE', 'android.permission.INTERNET', 'android.permission.ACCESS_NETWORK_STATE']]	[u'aaf 2.0']	[[]]	[[]]	[[]]
['04FF09D7C33C0E42A3B02B2CB505CE3586683E48335DEC730A71B49AA65ADE7C.apk']	[['android.permission.VIBRATE', 'android.permission.INTERNET', 'android.permission.ACCESS_NETWORK_STATE', 'android.permission.WRITE_EXTERNAL_STORAGE', 'android.permission.READ_EXTERNAL_STORAGE', 'android.permission.WAKE_LOCK']]	[u'2.0']	[['com.photo.keyboard.template.LatinIME', 'com.photo.keyboard.template.services.MyIntentService', 'com.wamslib.networking.NetworkService', 'com.ironsource.mobilcore.MobileCoreReport']]	[['com.wamslib.NetworkChangeReceiver', 'com.ironsource.mobilcore.InstallationTracker']]	[[]]
['04FF109CECD77C67BD1D2584559BF6690079E00EB4AF202565C9467F50A464ED.apk']	[['android.permission.INTERNET', 'android.permission.WRITE_EXTERNAL_STORAGE', 'android.permission.READ_EXTERNAL_STORAGE', 'android.permission.ACCESS_NETWORK_STATE', 'android.permission.VIBRATE', 'android.permission.GET_ACCOUNTS', 'android.permission.WAKE_LOCK', 'com.google.android.c2dm.permission.RECEIVE', 'com.aragmedia.apps.wbcpanama.permission.C2D_MESSAGE']]	[u'1.0.0']	[['com.urbanairship.push.PushService', 'com.urbanairship.analytics.EventService']]	[['com.urbanairship.CoreReceiver', 'com.urbanairship.push.GCMPushReceiver', 'com.aragmedia.apps.wbcpanama.GcmBroadcastReceiver']]	[[]]
['04FF10C0842AE6B9DB0D6F41AFAA5675A1B2B9C9B96881AD7BA2DF82D0BE27B1.apk']	[['android.permission.ACCESS_NETWORK_STATE', 'android.permission.INTERNET']]	[u'2']	[['com.inosiro.zodia.MyIntentService']]	[['com.inosiro.zodia.MyWidgetProviderNormal', 'com.inosiro.zodia.MyWidgetProviderDark', 'com.inosiro.zodia.MyWidgetProviderLight', 'com.inosiro.zodia.MyWidgetReceiver']]	[[]]
['04FF15AA7DFB9F3A871C44412B4011C88ACD69A66C2CF28A260DF72D547427DB.apk']	[['android.permission.SYSTEM_ALERT_WINDOW', 'android.permission.WRITE_EXTERNAL_STORAGE', 'android.permission.INTERNET', 'android.permission.ACCESS_WIFI_STATE', 'android.permission.CHANGE_WIFI_STATE', 'android.permission.ACCESS_NETWORK_STATE', 'android.permission.MOUNT_UNMOUNT_FILESYSTEMS', 'android.permission.READ_LOGS', 'android.permission.FLASHLIGHT', 'android.permission.SEND_SMS', 'android.per…	[u'1.13.0.2']	[['com.inmobi.commons.internal.ActivityRecognitionManager', 'com.ahzs.notification.MogoNotificationService', 'com.ssjjsy.sdk.SdkService', 'com.google.android.gms.analytics.CampaignTrackingService', 'com.google.android.gms.analytics.CampaignTrackingService']]	[['com.appsflyer.MultipleInstallBroadcastReceiver', 'com.admob.android.ads.analytics.InstallReceiver', 'com.appsflyer.AppsFlyerLib', 'it.partytrack.sdk.MultipleReferrerReceiver', 'com.mdtom.trackReceiver.MdotmReceiver', 'com.inmobi.commons.analytics.androidsdk.IMAdTrackerReceiver', 'com.mobileapptracker.Tracker', 'com.ahzs.notification.MogoReciverForReboot', 'com.ssjjsy.sdk.SdkReceiver', 'com.goo…	[[]]
['04FF1699E3908E6925DD4C89091A45E6358BEBC62E9EF3894229EBC20BC31C51.apk']	[['android.permission.GET_TASKS', 'android.permission.REORDER_TASKS', 'android.permission.SYSTEM_ALERT_WINDOW', 'android.permission.RECEIVE_BOOT_COMPLETED', 'android.permission.VIBRATE']]	[u'1.8']	[['com.echoff.easyswitch.FloatingViewService', 'com.echoff.easyswitch.FloatingViewAccessibilityService', 'com.echoff.easyswitch.FakeService']]	[['com.echoff.easyswitch.FloatingViewReceiver']]	[[]]
['04FF16FB0B779B728396213D59080D2F110CB383606C2E5072B44B19C3D0CD61.apk']	[['android.permission.INTERNET', 'android.permission.READ_EXTERNAL_STORAGE', 'android.permission.WRITE_EXTERNAL_STORAGE']]	[u'1.0']	[[]]	[[]]	[[]]
['04FF207DC0B30BB672AB6122A83E577900F1B19BA48240530BDC525CF9A02232.apk']	[['android.permission.INTERNET', 'android.permission.ACCESS_NETWORK_STATE', 'android.permission.WRITE_EXTERNAL_STORAGE', 'com.google.android.providers.gsf.permission.READ_GSERVICES', 'android.permission.ACCESS_COARSE_LOCATION', 'android.permission.ACCESS_FINE_LOCATION']]	[u'1.04']	[[]]	[[]]	[['com.google.android.maps']]
['04FF309E054E15D32227D0D4A4C61B1CA2A122A6369F97BD84CD660046A762F9.apk']	[['android.permission.INTERNET', 'android.permission.READ_PHONE_STATE', 'android.permission.ACCESS_WIFI_STATE', 'android.permission.ACCESS_NETWORK_STATE', 'android.permission.WAKE_LOCK', 'android.permission.WRITE_EXTERNAL_STORAGE']]	[u'2.21.09']	[['com.mediafly.android.downloader.DownloadService', 'com.mediafly.android.media.PlayerManagerService', 'com.mediafly.android.network.DeviceSyncService2']]	[['com.mediafly.android.receiver.NetworkConnectionReceiver']]	[[]]
['04FF3E7514F5E1B921D086D52BD062E4AC078A26148519C838FF983A2F654DA4.apk']	[['android.permission.INTERNET', 'android.permission.ACCESS_NETWORK_STATE']]	[u'1.0']	[[]]	[[]]	[[]]
['04FF405B40033BDC407ED6D226B3C2F44EB1C966B0560DB316FDD4778452CEFE.apk']	[['android.permission.WAKE_LOCK', 'android.permission.CHANGE_CONFIGURATION', 'android.permission.WRITE_EXTERNAL_STORAGE', 'android.permission.INTERNET', 'com.android.browser.permission.READ_HISTORY_BOOKMARKS', 'com.android.browser.permission.WRITE_HISTORY_BOOKMARKS', 'android.permission.SYSTEM_ALERT_WINDOW', 'android.permission.ACCESS_NETWORK_STATE']]	[u'2.3.0']	[[]]	[[]]	[[]]
['04FF475F35AAFD80C991D8A7055C70F5A777CBDB08FB9D5B9744EB3727B90D22.apk']	[['android.permission.WAKE_LOCK', 'android.permission.WRITE_EXTERNAL_STORAGE']]	[u'1.04']	[[]]	[[]]	[[]]
['04FF4CA089D1E98994A1973387A804E443F010D7FD55995E15EAF759329BEE8C.apk']	[['android.permission.INTERNET', 'android.permission.GET_ACCOUNTS', 'android.permission.USE_CREDENTIALS', 'android.permission.SET_DEBUG_APP', 'android.permission.ACCESS_FINE_LOCATION', 'android.permission.ACCESS_COARSE_LOCATION', 'android.permission.ACCESS_NETWORK_STATE', 'android.permission.WRITE_EXTERNAL_STORAGE', 'android.permission.READ_EXTERNAL_STORAGE', 'android.permission.WAKE_LOCK', 'com.…	[u'1.5']	[['io.applickable.spotted.application.service.CustomGCMListenerService', 'io.applickable.spotted.application.service.GCMRegistrationService', 'io.applickable.spotted.application.service.InstanceIDService', 'io.applickable.spotted.application.service.NewIncidentService', 'io.applickable.spotted.application.service.LocationUpdateService', 'io.applickable.spotted.application.service.GeofenceService'…	[['com.google.android.gms.gcm.GcmReceiver', 'io.applickable.spotted.application.service.NotificationsManager', 'com.freshdesk.mobihelp.receiver.ConnectivityReceiver']]	[[]]
['04FF4E6A2C1C12998F02988550460A65F1B0C393A6FFE8D7FDF81B17876D5A04.apk']	[[]]	[u'1.0.0']	[[]]	[[]]	[[]]
['04FF5CFA232118712DAA55D5E38115B8A0E975B7CC54A960F35F9B2BDD5E760F.apk']	[['android.permission.INTERNET', 'android.permission.ACCESS_WIFI_STATE', 'android.permission.CHANGE_WIFI_STATE', 'android.permission.CHANGE_WIFI_MULTICAST_STATE', 'android.permission.GET_TASKS', 'android.permission.INTERNET', 'android.permission.READ_PHONE_STATE', 'android.permission.ACCESS_NETWORK_STATE', 'android.permission.RECEIVE_BOOT_COMPLETED', 'android.permission.WRITE_SETTINGS', 'android.…	[u'4.0']	[['com.baidu.android.pushservice.PushService']]	[['com.demo.constant.RecieveBroadcast', 'com.chuango.push.MyPushMessageReceiver', 'com.baidu.android.pushservice.PushServiceReceiver', 'com.baidu.android.pushservice.RegistrationReceiver']]	[[]]
['04FF64F5E6242E9155E23E1885ECA13C7716A6A34F33F8C12F0021FAADC222FC.apk']	[['android.permission.INTERNET', 'android.permission.ACCESS_NETWORK_STATE']]	[u'1.0']	[[]]	[[]]	[[]]
['04FF698E16621627B60F4EC4C9C0A67FC0B35C37DD1B7A1488D7DF16D1B4E8CC.apk']	[['android.permission.INTERNET', 'android.permission.ACCESS_NETWORK_STATE', 'android.permission.CALL_PHONE', 'android.permission.VIBRATE', 'android.permission.GET_ACCOUNTS', 'android.permission.WAKE_LOCK', 'com.google.android.c2dm.permission.RECEIVE', 'android.permission.WRITE_EXTERNAL_STORAGE', 'com.fmg.NelsonJosh.permission.C2D_MESSAGE', 'android.permission.ACCESS_FINE_LOCATION']]	[u'4.6']	[['com.urbanairship.push.PushService', 'com.urbanairship.push.PushWorkerService', 'com.urbanairship.analytics.EventService', 'com.urbanairship.location.LocationService']]	[['com.urbanairship.CoreReceiver', 'com.urbanairship.push.GCMPushReceiver', 'com.fmg.NelsonJosh.IntentReceiver']]	[['com.google.android.maps']]
['04FF69A012DE665B705C130DA9BB61933A5AE6E66E11D5FFB9B7976C07451615.apk']	[['android.permission.INTERNET', 'android.permission.ACCESS_NETWORK_STATE', 'android.permission.READ_PHONE_STATE', 'android.permission.WRITE_EXTERNAL_STORAGE', 'com.google.android.c2dm.permission.RECEIVE', 'com.stylectapp.stylect.permission.C2D_MESSAGE', 'android.permission.WAKE_LOCK', 'android.permission.VIBRATE', 'android.permission.RECEIVE_BOOT_COMPLETED', 'android.permission.GET_ACCOUNTS', 'a…	[u'3.0.7']	[['com.parse.PushService']]	[['com.stylectapp.stylect.CustomPushReceiver', 'com.parse.GcmBroadcastReceiver']]	[[]]
['04FF75FE1CF960CDC92D3EA4FF1B38B430C1A283AA46BEC8F08C442D12C2B893.apk']	[['android.permission.ACCESS_FINE_LOCATION', 'android.permission.ACCESS_COARSE_LOCATION', 'android.permission.ACCESS_NETWORK_STATE', 'android.permission.INTERNET', 'android.permission.CAMERA', 'android.permission.WAKE_LOCK', 'com.google.android.providers.gsf.permission.READ_GSERVICES', 'com.sonyericsson.permission.CAMERA_EXTENDED', 'android.permission.WRITE_EXTERNAL_STORAGE', 'android.permission.…	[u'@7F0700F9']	[[]]	[[]]	[[]]
['04FF764F06E7E3A7609AFCE227FCAD53A8F45D89C87876F1C168A057F74428FB.apk']	[['android.permission.SET_WALLPAPER', 'android.permission.INTERNET', 'android.permission.ACCESS_NETWORK_STATE', 'android.permission.WRITE_EXTERNAL_STORAGE', 'android.permission.VIBRATE']]	[u'6.3']	[[]]	[[]]	[[]]
['04FF7818EA62049C7ED69045482D0214CD60C8776F2339385A9F5319F4BAEEEE.apk']	[['android.permission.INTERNET', 'android.permission.ACCESS_NETWORK_STATE']]	[u'2.0']	[[]]	[[]]	[[]]
['04FF79367F726CF11E4370C426BCDEAFA8C50EFBC46366B69030022996B483CA.apk']	[['android.permission.INTERNET', 'android.permission.WRITE_EXTERNAL_STORAGE', 'android.permission.ACCESS_NETWORK_STATE', 'android.permission.ACCESS_WIFI_STATE', 'com.android.vending.BILLING']]	[u'4.28.0']	[[]]	[['com.amazon.device.iap.ResponseReceiver']]	[[]]
['04FF8828109DF921659D04AAB9E49F7D65EF0361485854530BAA943ACC113583.apk']	[['android.permission.WRITE_EXTERNAL_STORAGE', 'android.permission.READ_EXTERNAL_STORAGE', 'android.permission.INTERNET', 'android.permission.ACCESS_NETWORK_STATE']]	[u'1.0']	[[]]	[[]]	[[]]
['04FF887109411DF198439E2BED0DAA853574653C28F4DA37665A6FEEB19D80E5.apk']	[['android.permission.WRITE_EXTERNAL_STORAGE', 'android.permission.INTERNET']]	[u'1.3.3']	[[]]	[[]]	[[]]
['04FF88763A87A471F08E13E50633B45506602CF485748A3BA1F89848F811B345.apk']	[['android.permission.ACCESS_COARSE_LOCATION', 'android.permission.ACCESS_FINE_LOCATION', 'android.permission.ACCESS_NETWORK_STATE', 'android.permission.CALL_PHONE', 'android.permission.CAMERA', 'android.permission.INTERNET', 'android.permission.VIBRATE', 'android.permission.ACCESS_WIFI_STATE', 'android.permission.GET_ACCOUNTS', 'android.permission.READ_PHONE_STATE', 'android.permission.RECORD_AU…	[u'4.4.1']	[['com.paypal.android.sdk.payments.PayPalService', 'com.biznessapps.player.PlayerService', 'com.paypal.android.sdk.payments.PayPalService']]	[['com.biznessapps.pushnotifications.C2DMRegistrationReceiver', 'com.biznessapps.pushnotifications.C2DMMessagesReceiver', 'com.biznessapps.phone.PhoneStateReceiver']]	[['com.google.android.maps']]
['04FF898503C47B77071342EBD27E534F9C1E559EFC909BFC694896665797627F.apk']	[['com.mgm.googlemapsv2.permission.MAPS_RECEIVE', 'android.permission.ACCESS_COARSE_LOCATION', 'android.permission.ACCESS_FINE_LOCATION', 'android.permission.WRITE_EXTERNAL_STORAGE', 'com.google.android.providers.gsf.permission.READ_GSERVICES', 'com.android.launcher.permission.INSTALL_SHORTCUT', 'android.permission.CALL_PHONE', 'android.permission.WRITE_SETTINGS', 'android.permission.GET_ACCOUNTS…	[u'2.1.0']	[['com.mgm.GCMIntentService', 'com.mgm.BackgroundService', 'com.mgm.MyIntentService']]	[['com.appsflyer.MultipleInstallBroadcastReceiver', 'com.mgm.InstallDataReceiver', 'com.localytics.android.ReferralReceiver', 'com.appsflyer.AppsFlyerLib', 'com.google.android.gcm.GCMBroadcastReceiver']]	[['com.google.android.maps']]
['04FF8BAA00EA8BD987B5099CBAA896557CDBEB546E8BF95297F440B6DD636E98.apk']	[[]]	[u'1.5']	[[]]	[[]]	[[]]
['04FF966D4B5382B8208E0BD03EC0E62D1CCF360E442ED2B058897218C0919CB7.apk']	[['android.permission.ACCESS_NETWORK_STATE', 'android.permission.INTERNET', 'android.permission.WAKE_LOCK']]	[u'1.0']	[[]]	[[]]	[[]]
['04FF9734D4B936AF7B6BF77213937896024475378366C0222BC5240E1BC0AA6B.apk']	[['android.permission.INTERNET', 'android.permission.READ_PHONE_STATE', 'android.permission.ACCESS_FINE_LOCATION', 'android.permission.ACCESS_COARSE_LOCATION', 'android.permission.ACCESS_NETWORK_STATE', 'android.permission.ACCESS_WIFI_STATE', 'android.permission.WAKE_LOCK', 'android.permission.GET_ACCOUNTS', 'android.permission.WRITE_EXTERNAL_STORAGE', 'com.google.android.c2dm.permission.RECEIVE'…	[u'3.7.1']	[['com.nobexinc.rc.core.streaming.StreamingService', 'com.nobexinc.rc.core.billing.BillingService', 'com.nobexinc.rc.push.GcmIntentService']]	[['com.nobexinc.rc.core.streaming.NoisyIntentReceiver', 'com.nobexinc.rc.core.utils.LocationDataManagerBroadcastReceiverImpl', 'com.nobexinc.rc.core.billing.BillingReceiver', 'com.nobexinc.rc.core.utils.AutoSleepManager', 'com.nobexinc.rc.push.GcmBroadcastReceiver', 'com.nobexinc.rc.push.PackageReplacedReceiver', 'com.nobexinc.rc.push.BootCompletedReceiver']]	[[]]
['04FF986E847214EABE0D78C44386ED52255C208BCD4A2A300B7681DC5D6F9933.apk']	[['android.permission.INTERNET', 'android.permission.WRITE_INTERNAL_STORAGE', 'android.permission.ACCESS_NETWORK_STATE']]	[u'1.2']	[[]]	[[]]	[[]]
['04FF9C290B8533743C3A90F55EBAAD6D6F27B224A4A3F79143A45C1897DC338F.apk']	[['android.permission.INTERNET', 'android.permission.DISABLE_KEYGUARD', 'android.permission.WAKE_LOCK']]	[u'1.0.0']	[[]]	[[]]	[[]]
['04FF9DF7BC03F764131BBCBB1462C12D4047A433EAB54FA17D9E7439160DE3D7.apk']	[['android.permission.INTERNET', 'android.permission.ACCESS_NETWORK_STATE']]	[u'1.4']	[[]]	[[]]	[[]]
['04FF9F70E9E0638169E6C8EDD5911EA5FC05B802E298C09CE53A3C858DBB44C2.apk']	[['android.permission.INTERNET', 'android.permission.ACCESS_NETWORK_STATE', 'android.permission.CALL_PHONE', 'android.permission.SET_WALLPAPER', 'android.permission.SET_WALLPAPER_HINTS', 'android.permission.VIBRATE', 'android.permission.BIND_APPWIDGET', 'android.permission.READ_EXTERNAL_STORAGE', 'android.permission.WRITE_EXTERNAL_STORAGE', 'android.permission.BROADCAST_STICKY', 'android.permissi…	[u'3.8.4']	[['o.iJ', 'com.actionlauncher.wallpaper.LiveWallpaperSourceSubscriber', 'com.actionlauncher.MainAccessibilityService']]	[['com.android.launcher3.WallpaperChangedReceiver', 'com.android.launcher3.InstallShortcutReceiver', 'com.android.launcher3.AppWidgetsRestoredReceiver', 'com.android.launcher3.StartupReceiver', 'com.actionlauncher.MainDeviceAdminReceiver']]	[[]]
['04FFA637E5E74F9B1862A9CBE0F52C3CC72F151C9D1C5FE5A2486F56AB8A3DC2.apk']	[['android.permission.WRITE_EXTERNAL_STORAGE', 'android.permission.MOUNT_UNMOUNT_FILESYSTEMS', 'android.permission.READ_EXTERNAL_STORAGE', 'android.permission.WRITE_SETTINGS', 'android.permission.WRITE_OWNER_DATA', 'android.permission.INTERNET', 'android.permission.ACCESS_COARSE_LOCATION', 'android.permission.ACCESS_FINE_LOCATION', 'android.permission.BROADCAST_STICKY', 'android.permission.CALL_P…	[u'2.4.0']	[['com.pickride.pickride.us_dccab.base.GPSService', 'com.pickride.pickride.us_dccab.base.EmptyService', 'com.pickride.pickride.us_dccab.taxtautowork.TaxiAutoworkService', 'com.pickride.pickride.us_dccab.BackgroundService', 'com.pickride.pickride.us_dccab.websocket.CoreService', 'com.pickride.pickride.us_dccab.RiderNewsService', 'com.pickride.pickride.us_dccab.DriverGetOrderService']]	[['com.pickride.pickride.us_dccab.BootReceiever', 'com.pickride.pickride.us_dccab.base.LocationUpdateBroadcastReceiver', 'com.pickride.pickride.us_dccab.taxtautowork.TaxiAutoworkAlarmReceiever', 'com.pickride.pickride.us_dccab.RiderNewsAlarmReceiever', 'com.pickride.pickride.us_dccab.DriverGetOrderAlarmReceiever', 'com.pickride.pickride.us_dccab.KillProcessAlarmReceiever', 'com.pickride.pickride.…	[[]]
['04FFAF082B564624D467BB1473F4CB06B5A2BCC865CE601EA23CDF3081BDA759.apk']	[['android.permission.INTERNET', 'android.permission.WRITE_INTERNAL_STORAGE', 'android.permission.ACCESS_NETWORK_STATE']]	[u'1.0']	[[]]	[[]]	[[]]
['04FFB551C974043FD7326E637BA44A303A0FC23F3110E769A0B040D2DCCC46A1.apk']	[['android.permission.WRITE_EXTERNAL_STORAGE', 'android.permission.ACCESS_NETWORK_STATE', 'android.permission.INTERNET', 'com.android.vending.BILLING', 'android.permission.VIBRATE', 'com.pixelapestudios.huemory.permission.C2D_MESSAGE', 'android.permission.WAKE_LOCK', 'android.permission.VIBRATE', 'com.google.android.c2dm.permission.RECEIVE']]	[u'1.1.2']	[['com.pixelapestudios.huemory.RunnerBillingService', 'com.batch.android.BatchPushService']]	[['com.pixelapestudios.huemory.RunnerBillingReceiver', 'com.batch.android.BatchPushReceiver']]	[[]]
['04FFB83CECCE109E6C23DE58DBBC38451885E36F383967A34FEB87A12EA2084C.apk']	[['android.permission.INTERNET', 'android.permission.ACCESS_NETWORK_STATE']]	[u'1.3.1']	[[]]	[[]]	[[]]
['04FFBE3DBF820BDF6E0FB3C498897949AAB45364FF2407B24D972D3870EE3397.apk']	[['android.permission.INTERNET', 'android.permission.ACCESS_NETWORK_STATE']]	[u'1.2']	[[]]	[[]]	[[]]
['04FFC447EF183EDE6B9B88554531FE7FE9BB63839D0463B0234341B52D7F9AB4.apk']	[['android.permission.WRITE_EXTERNAL_STORAGE', 'android.permission.INTERNET', 'android.permission.ACCESS_FINE_LOCATION', 'android.permission.ACCESS_COARSE_LOCATION', 'android.permission.ACCESS_NETWORK_STATE', 'com.google.android.providers.gsf.permission.READ_GSERVICES', 'com.android.vending.BILLING']]	[u'5.5']	[[]]	[[]]	[[]]
['04FFC892DD37A149788E144B42E48E11512D75EE558F36894240617BE83272AD.apk']	[['android.permission.RECORD_AUDIO', 'android.permission.SET_WALLPAPER_HINTS', 'android.permission.INTERNET', 'android.permission.ACCESS_NETWORK_STATE', 'android.permission.WRITE_EXTERNAL_STORAGE', 'android.permission.WRITE_SETTINGS', 'android.permission.READ_CONTACTS', 'android.permission.WRITE_CONTACTS', 'android.permission.SET_WALLPAPER']]	[u'2.1']	[[]]	[[]]	[[]]
['04FFCEACA2E6EFFFD77567681FBFD39F756988834DF7790156632A73E199F49B.apk']	[['android.permission.INTERNET', 'com.google.android.providers.gsf.permission.READ_GSERVICES', 'android.permission.ACCESS_COARSE_LOCATION', 'android.permission.ACCESS_FINE_LOCATION', 'android.permission.ACCESS_NETWORK_STATE', 'android.permission.WRITE_EXTERNAL_STORAGE', 'android.permission.CALL_PHONE', 'android.permission.GET_ACCOUNTS', 'android.permission.WAKE_LOCK', 'android.permission.VIBRATE'…	[u'1.5.3']	[['in.djump.android.djump.services.GeocodingService', 'in.djump.android.djump.services.HttpService', 'in.djump.android.djump.services.intent_services.GeofenceTransitionsIntentService', 'in.djump.android.djump.services.PassengerPickupRequestPollingService', 'in.djump.android.djump.services.DriverPickupRequestPollingService', 'in.djump.android.djump.services.DriverCurrentPickupRequestPollingService…	[['in.djump.android.djump.broadcast_receivers.NetworkStateReceiver', 'in.djump.android.djump.broadcast_receivers.GcmBroadcastReceiver', 'com.mobileapptracker.Tracker']]	[['com.google.android.maps']]
['04FFCF31F67CE01EFF3BDEC1154DEE7C9307A1B7CC316B5F9220841EC76238B6.apk']	[[]]	[u'3.0.0']	[[]]	[[]]	[[]]
['04FFD46A89DB094291E2E04F2D56C90C09523A996899B4AC7BCCC1695D0D8258.apk']	[['android.permission.EXPAND_STATUS_BAR', 'android.permission.DISABLE_KEYGUARD', 'android.permission.WRITE_SMS', 'android.permission.READ_SMS', 'android.permission.READ_CALL_LOG', 'android.permission.WRITE_CALL_LOG', 'android.permission.READ_CONTACTS', 'android.permission.READ_PHONE_STATE', 'android.permission.VIBRATE', 'android.permission.WRITE_EXTERNAL_STORAGE', 'android.permission.MOUNT_UNMOUN…	[u'1.0.0']	[['com.cyou.cma.clockscreen.service.LockScreenService', 'com.cyou.cma.clockscreen.flashlight.FlashLightService', 'com.cyou.cma.clockscreen.weather.WeatherService', 'com.cyou.cma.clockscreen.service.DownloadAPKService', 'com.cyou.cma.clockscreen.service.UpdateService']]	[['com.cyou.cma.clockscreen.listener.BootReceiver']]	[[]]
['04FFDB88AAE6077A5D09203190E2B070DCCBB66E353ED5F2B987EF4148B06FA6.apk']	[['android.permission.ACCESS_COARSE_LOCATION', 'android.permission.ACCESS_FINE_LOCATION', 'android.permission.ACCESS_NETWORK_STATE', 'android.permission.CALL_PHONE', 'android.permission.CAMERA', 'android.permission.INTERNET', 'android.permission.VIBRATE', 'android.permission.ACCESS_WIFI_STATE', 'android.permission.GET_ACCOUNTS', 'android.permission.READ_PHONE_STATE', 'android.permission.RECORD_AU…	[u'4.0.1']	[['com.paypal.android.sdk.payments.PayPalService', 'com.biznessapps.player.PlayerService']]	[['com.biznessapps.pushnotifications.C2DMRegistrationReceiver', 'com.biznessapps.pushnotifications.C2DMMessagesReceiver', 'com.biznessapps.phone.PhoneStateReceiver']]	[['com.google.android.maps']]
['04FFE69D4419B298F4625B86678101E8982E6F95D4D85DC4485438DBA96B4564.apk']	[['android.permission.INTERNET', 'android.permission.ACCESS_NETWORK_STATE', 'android.permission.SET_WALLPAPER', 'android.permission.WRITE_EXTERNAL_STORAGE', 'android.permission.VIBRATE']]	[u'3.2']	[[]]	[[]]	[[]]
['04FFE8EDCF3AF3B4AC1FA95FDCB84492839BBDC9BC7B12B6E430F596735C23CC.apk']	[['android.permission.INTERNET', 'android.permission.ACCESS_GPS', 'android.permission.ACCESS_COARSE_LOCATION', 'android.permission.ACCESS_FINE_LOCATION', 'android.permission.ACCESS_NETWORK_STATE', 'android.permission.CALL_PHONE', 'android.permission.CAMERA', 'android.permission.FLASHLIGHT', 'android.permission.GET_ACCOUNTS', 'android.permission.LOCATION', 'android.permission.READ_CONTACTS', 'andr…	[u'2.9.6']	[[]]	[[]]	[[]]
['04FFEB543B13CE9414A47DA841DDE5487D773676157028562C1354134A2C4C1F.apk']	[['android.permission.RECEIVE_BOOT_COMPLETED', 'android.permission.WAKE_LOCK', 'android.permission.ACCESS_WIFI_STATE', 'android.permission.ACCESS_NETWORK_STATE', 'android.permission.WRITE_EXTERNAL_STORAGE', 'android.permission.INTERNET']]	[u'1.5.6']	[['org.demo.service.Ora']]	[['org.demo.service.Broadcast', 'org.demo.service.AvvisoReceiver']]	[[]]
['04FFF796DCB3910CB80E5E7054250832CD4146F154F5CE7C63806567760A39B0.apk']	[['android.permission.INTERNET', 'android.permission.ACCESS_NETWORK_STATE']]	[u'1.0.']	[[]]	[[]]	[[]]
['04FFFA1E65E5802DE54B0E995305A764D4C21834AE9EDB731E80A34D39D88EE2.apk']	[['android.permission.INTERNET', 'android.permission.ACCESS_COARSE_LOCATION', 'android.permission.ACCESS_FINE_LOCATION', 'android.permission.ACCESS_NETWORK_STATE', 'android.permission.ACCESS_WIFI_STATE', 'android.permission.WAKE_LOCK']]	[u'11.0']	[['io.presage.services.PresageServiceImp']]	[['com.google.android.apps.analytics.AnalyticsReceiver', 'io.presage.receivers.BootReceiver']]	[[]]
['04FFFAED7D77E249DEC822E3757ACE4D0C90F9A6DE531EB602846A6DD3D01752.apk']	[['com.android.vending.BILLING', 'android.permission.INTERNET', 'android.permission.ACCESS_NETWORK_STATE']]	[u'1.7']	[['com.webineti.Mj16.inapp.BillingService']]	[['com.webineti.Mj16.inapp.BillingReceiver']]	[[]]
['04FFFE2A6D3A92EEE6A90B907065D96890DC5DFB3CBA3745E4AB584F5FB34BA5.apk']	[['android.permission.ACCESS_NETWORK_STATE', 'android.permission.INTERNET', 'android.permission.WAKE_LOCK']]	[u'5.8']	[[]]	[[]]	[[]]
['0500002AA3EA8ABCB370165E87DA7560CDD638211D17FE5A9B59BE6CF481E044.apk']	[['android.permission.INTERNET', 'android.permission.ACCESS_NETWORK_STATE', 'android.permission.READ_PHONE_STATE', 'android.permission.VIBRATE', 'android.permission.BLUETOOTH', 'android.permission.WAKE_LOCK']]	[u'2.2.1']	[[]]	[[]]	[[]]
[truncated: 2,178 more rows]
