# Supplementary material for: Data on Vulnerability Detection in Android
Source: Data Brief. 2018 Dec 15;22:1081–7. doi: 10.1016/j.dib.2018.12.038 (PMC6377051; doi:10.1016/j.dib.2018.12.038)
Supplement: Supplementary file 3 — Supplementary material. [file mmc3.zip › Apk CSV/final_data.csv]

com.android.browser.permission.WRITE_HISTORY_BOOKMARKS	android.permission.SYSTEM_ALERT_WINDOW	android.permission.WRITE_SETTINGS	android.permission.SEND_SMS	android.permission.RECEIVE_BOOT_COMPLETED	android.permission.READ_PHONE_STATE	android.permission.CAMERA	android.permission.READ_EXTERNAL_STORAGE	android.permission.READ_SMS	android.permission.MOUNT_UNMOUNT_FILESYSTEMS	substring	getMemoryInfo	sendTextMessage	getSubscriberId	getLine1Number	loadClass	obtainMessage	getDocumentElement	db	class
0	0	0	0	0	0	0	1	0	0	1	1	0	1	1	1	1	0	1	0
0	1	0	0	0	1	0	0	0	1	0	0	0	0	0	1	0	0	0	0
0	0	0	0	0	0	0	0	0	0	1	0	0	0	0	1	1	0	0	0
0	0	1	1	0	1	0	0	0	1	1	1	0	1	0	1	1	1	1	0
0	1	1	0	1	1	0	0	0	0	0	0	0	0	0	1	0	0	0	0
0	1	1	0	0	1	0	1	0	1	0	0	0	0	0	1	0	0	0	0
0	1	1	0	1	1	1	1	0	1	0	0	0	0	0	1	0	0	0	0
0	1	1	1	1	1	1	0	0	1	1	1	1	1	1	1	1	1	1	0
0	0	0	0	0	1	1	0	0	0	1	0	0	0	0	1	1	1	0	0
0	1	1	1	1	1	1	0	1	0	1	0	0	1	1	1	1	0	1	0
0	1	0	1	1	1	1	1	0	1	0	0	0	0	0	1	0	0	0	0
0	1	1	0	1	1	1	0	0	1	0	0	0	0	0	1	0	0	0	0
0	1	1	1	1	1	1	1	0	1	0	0	0	0	0	1	0	0	0	0
0	1	1	0	1	1	0	0	0	1	1	0	0	1	0	0	1	1	1	0
0	0	0	0	1	0	0	0	0	0	0	0	0	0	0	0	1	0	0	1
0	0	0	0	0	0	1	0	0	0	1	0	0	0	0	0	0	0	0	1
0	0	0	1	0	1	0	1	1	0	1	0	1	0	1	0	0	0	0	1
1	0	1	1	1	1	0	0	0	0	1	0	1	1	1	0	0	0	1	1
0	0	0	1	0	0	0	0	0	0	1	0	1	0	0	0	0	0	0	1
1	0	0	0	1	1	1	0	1	0	1	0	0	0	1	0	1	1	1	1
1	0	0	0	1	1	0	0	0	0	1	0	0	0	1	1	0	0	0	1
0	0	0	1	1	1	0	0	1	0	1	0	0	1	0	1	1	1	0	1
1	0	0	1	0	1	0	0	1	1	1	0	1	1	1	0	0	1	0	1
0	0	0	0	1	1	0	0	0	0	1	1	0	1	0	0	1	1	0	1
0	0	0	0	1	1	0	0	0	0	1	0	0	1	1	1	0	0	0	1
1	0	1	1	1	1	0	0	0	0	1	0	1	1	1	0	0	0	1	1
0	0	0	1	0	1	0	0	0	0	1	0	1	0	1	0	0	0	0	1
0	0	0	1	0	0	0	0	0	0	0	0	1	0	0	0	1	0	0	1
1	0	0	0	1	1	1	0	0	0	1	0	0	0	1	0	0	0	1	1
0	0	0	1	0	1	0	0	0	0	0	0	0	0	0	0	0	0	0	1
0	0	0	0	0	0	0	0	1	0	1	0	0	1	0	0	0	1	0	1
1	0	0	0	1	1	0	0	0	0	1	0	0	0	0	0	1	0	0	1
0	0	0	1	0	1	0	0	0	0	0	0	1	0	1	0	0	0	0	1
1	0	0	0	1	1	0	0	0	0	1	0	0	0	1	0	0	1	1	1
0	0	0	1	0	1	0	0	0	0	1	0	1	0	0	0	0	0	0	1
0	0	0	0	0	1	0	0	0	0	1	0	1	0	0	0	1	1	1	1
1	0	0	0	1	1	0	0	0	0	1	0	0	0	1	0	0	1	1	1
1	0	0	0	1	1	0	0	0	0	1	0	0	0	1	0	0	1	1	1
0	0	0	0	0	1	0	1	0	0	1	1	0	1	1	0	0	0	1	1
0	0	0	1	1	1	0	0	0	0	0	0	0	1	0	0	0	0	0	1
0	0	0	1	1	1	0	0	1	0	1	0	0	1	0	1	1	1	0	1
0	0	0	0	0	1	0	0	1	0	1	0	0	1	1	0	1	0	1	1
1	0	0	0	0	1	0	0	0	0	1	1	0	0	1	1	1	1	1	1
0	0	0	1	0	1	0	0	0	0	1	0	1	0	1	0	0	0	0	1
0	1	1	0	1	1	1	1	0	1	0	0	0	0	0	1	0	0	0	0
0	1	1	0	1	1	1	1	0	1	0	0	0	0	0	1	0	0	0	0
0	1	1	0	0	1	1	0	0	0	0	0	0	0	0	1	0	0	0	0
0	0	1	1	1	1	1	1	1	1	1	1	0	1	1	1	1	0	1	0
0	1	1	0	1	1	1	1	0	1	1	1	0	1	1	1	1	0	1	0
0	1	1	0	1	1	1	1	0	1	1	0	0	0	0	1	1	0	0	0
0	1	1	1	1	1	1	1	1	1	0	0	0	0	0	1	0	0	0	0
0	1	1	1	1	1	1	1	1	1	0	0	0	0	0	1	0	0	0	0
0	1	1	1	1	1	1	0	1	0	0	0	0	0	0	1	0	0	0	0
0	0	1	0	1	1	1	1	0	1	1	0	1	1	1	1	1	0	1	0
0	1	1	0	1	1	1	1	0	1	1	1	0	1	0	1	0	0	0	0
0	0	0	0	0	1	0	0	0	0	1	0	0	1	0	1	1	0	0	0
0	1	1	0	1	1	1	0	0	0	0	0	0	0	0	1	0	0	0	0
0	1	1	0	0	1	1	1	0	1	0	0	0	0	0	1	0	0	0	0
0	1	1	1	1	1	1	1	1	1	1	1	1	1	1	1	1	0	1	0
0	1	1	0	1	1	1	1	0	1	0	0	0	0	0	1	0	0	0	0
0	1	1	0	1	1	1	1	0	0	1	1	1	1	1	1	1	0	1	0
0	0	0	0	0	1	0	0	0	0	1	1	0	0	0	1	1	0	1	0
0	0	0	0	0	0	0	0	0	1	1	0	0	0	0	1	1	0	0	0
0	0	0	0	0	1	0	1	0	1	1	0	0	1	0	1	0	0	0	0
0	0	0	0	0	1	0	0	0	1	1	0	0	1	0	1	1	0	1	0
0	1	1	0	1	1	1	1	0	1	0	0	0	0	0	1	0	0	0	0
0	1	1	1	1	1	1	1	1	1	0	0	0	0	0	1	0	0	0	0
0	0	1	1	1	1	0	0	1	0	1	0	1	0	0	0	1	0	0	1
0	0	0	1	0	0	0	0	0	0	1	0	1	0	0	0	0	0	0	1
0	0	0	0	0	0	0	0	0	0	1	0	1	0	0	1	0	1	0	1
0	0	0	0	1	1	0	1	0	0	1	1	0	1	1	0	0	0	1	1
0	0	0	1	0	0	0	0	0	0	1	0	0	0	0	0	0	0	0	1
0	0	0	1	1	1	0	0	0	0	1	0	1	1	1	0	0	0	0	1
0	1	1	1	1	1	0	0	1	0	1	0	0	0	0	0	0	0	0	1
0	1	0	1	0	1	0	0	0	0	1	0	0	1	0	0	0	0	0	1
0	0	1	1	1	1	0	0	1	0	1	0	1	0	0	0	1	0	0	1
0	0	0	1	1	1	0	0	1	0	1	0	0	1	0	1	1	1	0	1
0	1	1	0	0	1	1	1	0	1	1	1	0	1	1	1	1	1	1	0
0	1	1	0	1	1	1	1	0	1	1	1	0	1	1	1	1	1	1	0
0	1	1	0	0	1	1	1	0	1	1	1	0	1	0	1	1	1	1	0
0	1	1	0	1	1	1	1	1	1	1	1	0	1	0	1	1	1	1	0
0	1	1	1	1	1	1	1	1	0	1	1	0	1	1	1	1	1	1	0
0	0	0	0	0	1	0	0	1	0	1	0	0	1	1	0	1	0	1	1
0	0	0	0	0	1	0	0	1	0	1	0	1	1	1	0	1	0	0	1
0	0	0	1	1	1	1	0	0	0	0	0	1	0	1	0	0	0	0	1
0	0	0	1	0	1	1	0	1	0	0	0	0	0	1	0	0	0	0	1
0	0	0	1	0	1	0	0	1	0	1	0	1	0	0	0	0	0	0	1
0	1	1	1	1	1	1	1	1	1	1	1	0	1	1	1	1	0	1	0
0	1	1	1	1	1	1	1	0	1	1	1	1	1	0	1	1	0	1	0
0	1	1	0	1	1	1	1	0	1	1	0	0	1	1	1	1	0	1	0
0	1	1	1	1	1	1	1	0	1	1	1	1	1	1	1	1	1	1	0
0	1	1	1	1	1	1	1	1	1	1	1	1	1	1	1	1	1	1	0
0	0	0	0	0	0	1	0	0	0	1	1	0	0	0	1	1	0	1	0
0	1	1	0	1	1	1	1	0	1	1	1	0	1	1	1	1	0	1	0
0	1	1	0	0	1	1	1	0	0	1	0	0	1	1	1	1	0	1	0
0	1	1	0	1	1	1	0	0	1	0	0	0	0	0	1	0	0	0	0
0	1	1	0	0	1	1	1	1	1	0	0	0	0	0	1	0	0	0	0
0	1	1	1	1	1	1	1	1	1	1	1	0	1	1	1	1	1	1	0
0	0	0	0	0	0	0	0	0	0	1	0	0	0	0	1	0	0	0	0
0	1	1	0	0	1	1	1	0	1	0	0	0	0	0	1	0	0	0	0
0	1	1	1	1	1	1	1	1	1	0	0	0	0	0	1	0	0	0	0
0	1	1	1	1	1	1	1	1	1	1	1	1	1	1	1	1	0	1	0
0	1	1	0	1	1	1	1	1	0	1	1	0	1	1	1	1	1	1	0
0	1	1	0	1	1	1	1	0	1	0	0	0	0	0	1	0	0	0	0
0	1	1	1	1	1	1	1	1	1	0	0	0	0	0	1	0	0	0	0
0	1	1	0	1	1	1	0	0	1	0	0	0	0	0	1	0	0	0	0
0	1	1	1	1	1	1	1	1	1	1	1	0	1	0	1	1	0	1	0
0	0	1	0	1	1	0	1	0	0	1	1	0	1	0	1	1	0	1	0
0	1	1	0	0	1	0	1	0	1	0	0	0	0	0	1	0	0	0	0
0	0	0	0	0	1	0	0	0	1	1	0	0	1	1	1	1	0	0	0
0	0	0	0	0	0	0	0	0	0	1	0	0	0	0	0	0	0	0	0
0	1	1	0	1	1	1	0	1	1	0	0	0	0	0	1	0	0	0	0
0	1	1	1	1	1	1	1	0	1	0	0	0	0	0	0	0	0	0	0
0	1	1	0	1	1	1	1	0	1	0	0	0	0	0	1	0	0	0	0
0	1	1	0	1	1	1	1	0	1	0	0	0	0	0	1	0	0	0	0
0	1	1	1	1	1	0	1	1	1	0	0	0	0	0	1	0	0	0	0
0	1	1	0	0	1	0	0	0	1	0	0	0	0	0	1	0	0	0	0
0	1	1	0	1	1	1	1	0	0	0	0	0	0	0	1	0	0	0	0
0	0	0	0	0	0	0	0	0	0	1	0	0	0	0	0	0	0	0	0
0	1	1	0	1	1	0	1	0	0	0	0	0	0	0	1	0	0	0	0
0	1	1	0	1	1	1	1	0	1	0	0	0	0	0	1	0	0	0	0
0	1	1	1	1	1	1	1	0	1	0	0	0	0	0	1	0	0	0	0
0	0	1	0	0	1	0	0	0	0	1	0	0	1	0	0	1	0	0	0
0	1	1	1	0	1	0	1	1	1	0	0	0	0	0	1	0	0	0	0
0	1	1	0	0	1	1	1	0	1	0	0	0	0	0	1	0	0	0	0
1	1	1	1	1	1	1	1	1	1	0	0	0	0	0	1	0	0	0	0
0	1	0	0	1	1	1	1	0	0	0	0	0	0	0	1	0	0	0	0
0	1	0	0	1	1	1	1	1	0	0	0	0	0	0	1	0	0	0	0
0	0	1	0	0	0	0	0	0	0	1	0	0	0	0	1	1	0	1	0
0	1	0	0	1	1	1	0	1	0	0	0	0	0	0	1	0	0	0	0
0	1	1	0	1	1	1	1	0	1	0	0	0	0	0	1	0	0	0	0
0	1	1	0	1	1	0	1	0	1	0	0	0	0	0	1	0	0	0	0
0	1	1	0	1	1	1	1	0	1	0	0	0	0	0	1	0	0	0	0
0	1	1	0	0	1	0	1	0	1	0	0	0	0	0	1	0	0	0	0
0	1	1	0	1	1	1	0	0	1	0	0	0	0	0	1	0	0	0	0
0	1	1	1	1	1	0	1	0	1	0	0	0	0	0	1	0	0	0	0
0	1	1	0	0	1	1	1	0	1	0	0	0	0	0	1	0	0	0	0
0	1	1	0	0	1	1	1	0	1	0	0	0	0	0	1	0	0	0	0
0	1	1	0	0	1	0	0	0	1	0	0	0	0	0	1	0	0	0	0
0	1	1	1	1	1	1	1	1	1	1	1	0	1	0	1	0	0	0	0
0	0	1	0	1	1	0	0	0	0	1	0	0	0	0	0	1	0	0	0
0	1	1	0	1	1	1	1	0	1	0	0	0	0	0	1	0	0	0	0
0	1	0	0	1	1	1	1	0	1	0	0	0	0	0	1	0	0	0	0
0	1	1	0	1	1	0	1	0	0	0	0	0	0	0	1	0	0	0	0
0	1	1	0	1	1	1	1	1	1	0	0	0	0	0	1	0	0	0	0
0	1	1	0	0	1	1	1	0	1	0	0	0	0	0	1	0	0	0	0
0	1	1	1	1	1	1	1	0	1	0	0	0	0	0	1	0	0	0	0
0	1	1	0	0	1	1	0	0	1	0	0	0	0	0	1	0	0	0	0
0	1	1	0	0	1	0	0	0	0	0	0	0	0	0	0	0	0	0	0
0	1	0	0	0	1	1	0	0	1	0	0	0	0	0	1	0	0	0	0
0	1	0	1	0	0	1	0	0	0	0	0	1	0	0	0	1	0	0	1
0	0	1	1	1	1	1	0	0	1	1	1	0	1	0	1	1	0	1	0
0	1	1	0	1	1	0	1	0	1	1	1	0	1	1	1	1	0	1	0
0	0	1	1	1	1	1	1	1	1	1	1	1	1	1	1	1	1	1	0
0	1	1	0	1	1	1	1	1	1	1	1	0	1	1	1	1	0	1	0
0	1	1	0	1	1	1	1	0	1	1	1	0	1	1	1	1	0	1	0
0	0	0	0	0	1	0	0	0	0	1	1	0	0	0	1	1	0	1	0
0	1	1	0	1	1	1	1	1	1	1	1	0	1	1	1	1	0	1	0
0	1	1	0	1	1	0	1	0	1	1	1	0	1	1	1	1	0	1	0
0	1	1	0	1	1	1	1	0	1	1	1	0	1	0	1	1	1	1	0
0	1	1	1	1	1	1	1	1	1	1	1	1	1	1	1	1	0	1	0
0	0	1	0	1	1	1	1	1	1	1	1	1	1	1	1	1	0	1	0
0	1	1	0	1	1	1	1	1	1	1	1	0	1	1	1	1	0	1	0
0	0	1	1	1	1	1	1	1	0	1	1	0	1	1	1	1	0	1	0
0	1	0	0	0	1	1	0	0	0	1	1	1	0	0	1	1	0	1	0
0	1	1	1	1	1	1	0	0	1	1	1	1	1	1	1	1	1	1	0
0	0	1	1	1	1	1	1	1	1	1	1	0	1	0	1	1	0	1	0
0	1	1	0	1	1	1	1	0	1	1	1	0	1	0	1	1	0	1	0
0	0	0	0	0	0	1	0	0	0	1	1	0	0	0	1	1	0	1	0
0	1	1	0	1	1	0	0	0	1	1	0	0	1	1	1	1	0	0	0
0	1	1	0	1	1	1	1	1	1	1	0	0	1	0	1	1	0	1	0
0	1	1	0	1	1	1	1	0	1	1	1	0	1	1	1	1	0	1	0
0	1	1	1	1	1	1	0	0	1	1	1	1	1	1	1	1	1	1	0
0	1	1	0	1	1	0	1	0	1	1	1	0	1	0	1	1	0	0	0
0	1	0	0	1	0	0	0	0	0	1	0	0	0	0	1	1	0	0	0
0	1	1	1	1	1	1	1	1	1	1	1	1	1	1	1	1	0	1	0
0	1	0	0	0	1	0	0	0	0	1	0	0	1	1	1	1	0	1	0
0	1	1	1	1	1	0	1	1	1	1	1	0	1	1	1	1	0	1	0
0	0	0	0	0	0	0	0	0	1	1	0	0	0	0	0	1	0	0	0
0	0	0	0	0	0	1	1	0	0	1	1	0	0	0	1	1	0	1	0
0	0	1	1	1	1	0	0	1	1	1	0	0	0	0	1	1	0	1	0
0	1	1	0	1	1	1	1	0	1	1	1	0	1	0	0	0	0	0	0
0	1	1	0	0	1	1	1	1	1	0	0	0	0	0	1	0	0	0	0
0	1	1	1	1	1	1	0	1	0	0	0	0	0	0	1	0	0	0	0
0	1	1	0	0	1	1	1	0	1	0	0	0	0	0	1	0	0	0	0
0	1	1	1	1	1	1	1	1	0	0	0	0	0	0	1	0	0	0	0
0	1	1	0	1	1	1	1	0	1	0	0	0	0	0	1	0	0	0	0
0	1	0	0	0	1	0	0	0	0	1	0	0	1	0	1	1	0	1	0
0	1	1	0	1	1	1	1	0	1	0	0	0	0	0	1	0	0	0	0
0	1	0	0	0	1	1	0	0	1	0	0	0	0	0	1	0	0	0	0
0	1	1	0	1	1	1	0	0	0	0	0	0	0	0	0	0	0	0	0
0	1	0	0	1	1	1	1	0	0	0	0	0	0	0	1	0	0	0	0
0	1	0	1	1	1	1	1	0	1	0	0	0	0	0	1	0	0	0	0
0	1	1	0	0	1	1	1	0	0	0	0	0	0	0	1	0	0	0	0
0	1	1	0	1	1	1	1	0	0	0	0	0	0	0	1	0	0	0	0
0	1	0	0	0	1	1	1	0	1	0	0	0	0	0	0	0	0	0	0
0	1	1	0	1	1	1	1	1	1	0	0	0	0	0	1	0	0	0	0
0	1	0	0	0	1	0	0	0	0	1	0	0	1	0	1	0	0	1	0
0	1	1	1	1	1	1	1	1	1	0	0	0	0	0	1	0	0	0	0
0	1	1	1	1	1	1	1	1	1	0	0	0	0	0	1	0	0	0	0
0	1	1	0	1	1	1	1	0	1	0	0	0	0	0	1	0	0	0	0
0	1	1	1	1	1	1	1	0	1	0	0	0	0	0	1	0	0	0	0
0	0	0	0	0	0	1	0	0	0	0	0	0	0	0	0	0	0	0	0
0	1	1	0	1	1	0	0	0	1	0	0	0	0	0	1	0	0	0	0
0	0	0	0	0	1	0	0	0	0	1	1	0	0	0	1	1	0	1	0
0	1	1	0	1	1	1	1	0	1	1	1	0	1	1	1	1	1	1	0
0	1	1	1	1	1	1	1	1	1	1	1	1	1	1	1	1	0	1	0
0	1	1	0	1	1	1	1	1	1	1	0	0	1	0	1	1	0	0	0
0	0	0	0	1	0	0	0	0	0	1	0	0	0	0	1	1	0	0	0
0	1	1	1	1	1	1	0	0	1	1	1	0	1	0	1	1	0	1	0
0	0	1	0	1	1	1	0	0	0	1	1	0	1	1	1	1	0	1	0
0	0	0	0	1	0	0	0	0	0	1	1	0	0	0	1	1	0	1	0
0	1	1	1	1	1	1	1	1	1	1	1	1	1	1	1	1	0	1	0
0	1	1	1	1	1	1	1	0	1	1	1	1	1	1	1	1	0	1	0
0	1	1	1	1	1	1	1	0	1	1	1	1	1	0	1	1	0	1	0
0	0	1	0	0	1	1	1	1	1	1	1	0	1	1	1	1	0	1	0
0	1	1	0	1	1	1	1	0	1	1	1	0	1	1	1	1	1	1	0
0	1	1	0	1	1	1	1	0	1	1	0	0	1	0	1	1	0	1	0
0	1	1	0	1	1	1	1	0	1	1	1	0	1	1	1	1	0	1	0
0	0	0	0	0	1	0	0	0	0	1	0	0	1	1	1	1	0	1	0
0	0	1	0	1	1	1	1	0	0	1	1	0	1	1	1	1	0	1	0
0	0	1	1	1	1	1	1	1	1	1	1	1	1	1	1	1	1	1	0
0	1	0	0	1	1	1	1	0	0	1	1	0	1	1	1	1	0	1	0
0	1	1	1	1	1	0	1	1	1	1	1	0	1	1	1	1	0	1	0
0	0	0	0	0	0	0	0	0	0	1	1	0	0	0	1	1	0	1	0
0	1	1	1	1	1	1	1	1	1	1	1	1	1	1	1	1	1	1	0
0	1	1	0	1	1	1	1	0	1	0	0	0	0	0	1	0	0	0	0
0	1	1	1	1	1	1	1	1	1	1	1	0	1	1	1	1	1	1	0
0	1	1	0	0	1	0	1	0	1	0	0	0	0	0	1	0	0	0	0
0	1	1	0	0	1	1	1	1	1	0	0	0	0	0	1	0	0	0	0
0	1	1	0	0	1	1	0	0	1	1	0	0	0	0	1	1	0	0	0
0	1	1	1	1	1	1	0	1	0	0	0	0	0	0	1	0	0	0	0
0	1	1	1	1	1	1	1	1	1	1	1	1	1	1	1	1	0	1	0
0	1	0	0	1	1	0	0	0	0	1	1	0	1	1	1	1	0	1	0
0	0	0	0	0	1	0	0	0	0	1	1	0	1	0	1	1	0	1	0
0	1	0	0	1	1	1	0	0	1	0	0	0	0	0	1	0	0	0	0
0	0	1	0	1	1	0	0	0	1	1	0	1	1	0	1	1	1	1	0
0	0	0	1	1	1	1	1	1	1	1	1	0	1	1	1	1	1	1	0
0	0	1	1	1	1	0	0	1	1	1	0	0	0	0	0	0	0	0	0
0	1	1	0	1	1	1	1	0	1	0	0	0	0	0	1	0	0	0	0
0	0	0	0	0	1	0	1	0	0	1	0	0	1	0	1	1	0	1	0
0	1	1	1	1	1	1	1	1	1	1	0	0	0	0	1	1	0	1	0
0	1	1	0	1	1	1	1	0	1	0	0	0	0	0	1	0	0	0	0
0	1	1	1	0	1	1	1	1	1	1	0	0	1	0	1	1	0	1	0
0	1	1	0	1	1	0	0	0	1	1	0	0	1	0	1	1	0	1	0
0	0	0	0	0	1	1	0	0	1	1	0	0	0	0	1	1	0	1	0
0	1	1	1	1	1	1	1	0	0	0	0	0	0	0	1	0	0	0	0
0	0	1	0	1	1	1	0	0	1	0	0	0	0	0	1	0	0	0	0
0	1	1	1	1	1	1	0	1	1	1	1	0	1	1	1	1	1	1	0
0	0	1	1	1	1	1	0	0	1	1	0	1	1	1	1	1	0	1	0
0	1	0	0	1	1	1	1	1	1	0	0	0	0	0	1	0	0	0	0
0	0	1	0	1	1	1	0	0	1	1	1	0	1	1	1	1	1	1	0
0	1	1	0	1	1	1	0	1	1	1	1	0	1	1	1	1	0	1	0
0	1	1	0	1	1	1	1	0	1	1	1	0	1	1	1	1	0	1	0
0	1	0	0	1	1	1	1	1	1	1	1	0	1	1	1	1	0	1	0
0	1	1	0	1	1	0	1	0	1	0	0	0	0	0	1	0	0	0	0
0	0	0	1	1	1	1	0	1	1	1	1	0	1	1	1	1	0	1	0
0	1	1	1	1	1	0	0	1	0	1	0	0	0	0	0	0	0	0	1
1	0	0	1	0	1	0	0	1	1	1	0	1	1	1	0	1	1	0	1
0	0	0	1	0	1	0	0	0	0	1	0	1	0	1	0	0	0	0	1
0	0	0	1	1	1	0	0	0	0	1	0	0	0	0	0	0	0	0	1
0	0	0	0	0	1	0	0	0	0	1	0	1	0	0	0	1	1	1	1
0	0	0	1	0	1	0	0	1	0	0	0	1	0	1	0	0	0	0	1
1	0	0	1	0	1	0	0	1	1	1	0	1	1	1	0	1	1	0	1
0	0	0	0	0	0	0	0	0	0	1	0	0	0	0	0	0	0	0	1
0	0	0	0	1	1	1	0	0	0	1	0	0	1	1	0	0	0	0	1
0	0	0	1	0	1	0	0	0	0	1	0	1	0	1	0	0	0	0	1
0	0	0	0	1	1	0	0	0	0	1	0	0	1	1	0	0	1	0	1
0	0	0	1	0	1	0	0	1	0	1	0	0	0	0	1	0	0	0	1
1	0	0	0	0	1	0	0	1	0	1	0	0	0	0	1	0	0	0	1
0	0	0	1	1	1	0	0	0	0	0	0	1	1	0	0	0	0	0	1
0	0	0	0	0	1	0	0	1	0	1	0	0	1	1	0	1	0	1	1
1	0	0	0	1	1	0	0	0	0	1	0	0	0	1	0	1	0	0	1
0	0	0	1	0	0	0	0	1	0	0	0	1	0	0	0	0	0	0	1
0	0	0	1	0	1	0	0	0	0	0	0	1	0	0	0	0	0	0	1
0	0	0	0	0	1	0	0	0	0	1	0	0	1	1	0	0	1	0	1
1	0	0	0	1	1	0	0	0	0	1	0	0	0	0	1	1	0	0	1
1	0	0	0	0	1	0	0	0	0	1	0	0	0	0	0	0	0	0	1
0	0	0	0	0	1	0	0	0	0	1	0	1	0	0	0	1	1	1	1
1	0	0	0	0	1	1	0	0	0	1	1	0	1	0	0	1	0	1	1
0	0	0	1	0	1	0	0	1	0	1	0	1	0	0	0	0	0	0	1
0	0	0	1	1	1	0	0	1	0	1	0	0	1	0	1	1	1	0	1
1	0	0	0	1	1	1	0	0	0	1	0	0	0	1	0	1	0	0	1
0	0	0	0	0	1	0	0	0	1	1	0	0	1	0	0	0	0	0	1
0	0	1	1	1	1	0	0	0	0	1	0	1	1	1	0	0	0	0	1
0	0	0	1	1	1	0	0	0	0	1	0	0	0	0	0	0	0	0	1
0	0	0	0	1	1	0	1	0	0	1	1	0	1	1	0	0	0	1	1
0	0	0	1	1	1	0	0	0	0	0	0	0	1	0	0	0	0	0	1
0	0	0	1	0	1	0	0	1	0	1	0	1	0	0	0	0	0	0	1
0	0	0	0	1	1	0	1	0	0	1	1	0	1	1	0	1	0	1	1
1	0	0	0	1	1	0	0	0	0	1	0	0	0	1	0	1	0	0	1
1	0	0	0	1	1	0	0	0	0	1	0	0	1	1	0	1	0	0	1
0	0	0	1	1	1	0	0	1	0	1	0	1	1	0	1	1	1	0	1
0	0	0	0	1	1	0	0	1	0	1	0	0	1	0	0	1	1	0	1
0	0	0	0	1	1	0	0	0	0	1	1	0	1	1	0	0	0	1	1
1	0	0	0	0	1	0	0	0	0	1	0	0	0	0	0	0	1	0	1
0	0	0	1	0	1	0	0	0	0	1	0	1	0	1	0	0	0	0	1
0	0	0	1	0	1	0	0	0	0	1	0	0	0	1	0	0	0	0	1
0	0	0	0	0	0	0	0	0	0	1	0	0	0	0	0	0	0	1	1
0	0	0	0	1	1	0	0	1	0	1	0	0	1	0	0	1	1	0	1
0	0	1	0	0	1	1	0	0	0	1	0	0	1	0	0	1	1	0	1
0	0	0	1	1	1	0	0	0	0	0	0	1	1	1	0	0	0	0	1
1	0	0	0	0	1	0	0	0	0	1	0	0	0	0	0	0	1	0	1
0	1	1	1	1	1	0	0	1	0	1	0	0	0	0	0	0	0	0	1
0	0	0	1	0	1	0	0	0	0	1	0	1	0	1	0	0	0	0	1
0	0	0	0	0	1	0	0	0	0	1	0	0	0	0	0	1	0	0	1
0	0	0	1	0	1	0	0	1	0	1	0	1	0	0	0	0	0	0	1
0	0	0	0	0	1	0	0	0	0	1	0	0	0	0	0	0	0	0	1
1	0	1	0	1	1	0	0	0	0	1	0	0	0	0	0	0	0	0	1
0	0	0	0	0	1	0	0	0	0	1	0	0	1	1	0	1	0	0	1
1	0	0	0	1	1	0	0	0	0	1	0	0	0	0	0	0	0	1	1
0	0	0	0	0	1	0	1	0	0	1	1	0	1	1	0	0	0	1	1
1	0	0	1	1	1	1	0	1	0	1	0	0	0	0	0	1	1	0	1
0	0	0	1	1	1	0	0	1	1	1	0	1	0	1	0	0	0	1	1
0	0	0	0	0	1	0	0	0	0	0	0	0	0	1	0	0	0	0	1
0	0	0	1	1	1	0	0	1	0	1	0	1	1	0	0	0	1	0	1
0	0	0	0	0	1	0	0	1	0	1	0	0	1	0	0	0	1	0	1
0	0	0	0	1	1	0	0	0	0	1	1	0	1	1	0	1	0	1	1
0	0	0	1	0	1	0	0	1	0	1	0	1	0	0	0	0	0	0	1
1	0	0	0	1	1	0	0	0	0	1	0	0	0	1	0	1	0	0	1
0	0	0	0	1	1	0	0	0	0	1	0	0	0	1	0	0	0	0	1
0	0	0	1	1	1	0	0	1	0	1	0	0	1	0	1	1	1	0	1
1	0	0	0	1	1	0	0	0	0	1	0	0	0	0	0	0	0	0	1
0	0	0	1	1	1	0	0	1	1	1	0	1	0	1	0	0	0	1	1
0	0	0	0	0	1	0	0	0	0	1	0	1	1	1	0	0	0	0	1
1	0	0	0	1	1	0	0	1	0	1	0	0	0	1	1	1	1	0	1
0	0	0	1	0	1	0	0	0	0	1	0	1	0	0	0	0	0	0	1
0	0	0	1	1	1	0	0	1	0	1	0	1	1	0	0	0	0	0	1
0	0	0	1	0	0	0	0	0	0	1	0	1	0	0	0	0	0	0	1
0	0	0	1	0	0	0	0	1	0	0	0	1	0	0	0	0	0	0	1
0	0	0	0	0	1	0	0	0	0	1	0	1	1	1	0	1	0	0	1
0	0	1	0	1	1	0	0	0	0	1	0	0	1	0	0	1	1	0	1
0	0	1	1	0	1	0	0	1	0	1	0	1	1	0	0	0	0	0	1
0	0	0	1	0	1	0	0	1	0	1	0	1	0	1	0	0	0	0	1
0	0	0	0	1	0	0	0	0	0	1	0	0	0	0	0	0	0	0	1
1	0	0	0	1	1	0	0	0	0	1	0	0	0	1	0	0	1	1	1
0	0	0	1	0	1	1	0	1	0	0	0	0	0	1	0	0	0	0	1
0	0	0	1	0	1	0	0	1	0	0	0	0	0	1	0	0	0	0	1
0	0	0	0	0	1	0	0	0	0	1	0	0	1	1	0	0	0	0	1
0	0	0	1	0	1	0	0	1	0	1	0	1	1	0	0	1	0	1	1
0	1	0	0	0	1	0	0	0	0	1	0	0	1	1	0	1	0	1	1
0	0	1	1	1	1	0	0	1	0	1	0	1	0	0	0	1	0	0	1
0	0	0	1	0	0	0	0	1	0	0	0	1	0	0	0	0	0	0	1
0	0	0	0	1	0	0	0	0	0	1	0	0	0	0	0	0	0	0	1
0	0	0	1	1	1	0	0	1	0	1	0	0	1	0	1	1	1	0	1
1	0	0	0	1	1	0	0	0	0	1	0	0	0	1	0	1	0	0	1
1	0	0	0	0	1	0	0	0	0	1	0	0	0	0	0	0	0	0	1
0	0	0	1	0	0	0	0	0	0	1	0	1	0	0	0	0	0	0	1
0	0	0	1	1	1	0	0	1	0	1	0	0	1	0	1	1	1	0	1
1	0	0	0	1	1	0	0	0	0	1	0	0	0	1	0	1	0	1	1
0	0	0	0	1	1	0	1	1	0	1	1	0	1	1	0	0	0	1	1
0	0	0	0	0	1	0	0	1	0	1	0	0	1	0	0	1	0	0	1
0	0	0	1	1	1	0	0	0	0	1	0	0	0	0	0	0	0	0	1
0	0	0	0	1	1	0	0	0	0	1	1	0	1	1	0	0	0	1	1
0	0	0	1	0	0	0	0	0	0	1	0	0	0	0	0	0	0	0	1
0	0	0	1	0	0	0	0	0	0	0	0	1	0	0	0	0	0	0	1
0	0	0	0	0	0	0	0	0	0	1	0	0	0	0	0	0	0	0	1
0	0	0	1	0	1	0	1	1	0	1	0	1	0	0	0	1	0	0	1
0	0	0	1	1	1	0	0	0	0	1	0	0	1	1	0	0	0	0	1
1	0	0	0	1	1	0	0	0	0	1	0	0	0	1	1	1	0	0	1
0	0	0	0	0	0	0	0	0	0	1	0	0	0	0	0	0	0	0	1
0	0	0	1	0	1	0	0	0	0	1	0	1	0	0	0	0	0	0	1
1	0	0	0	0	1	0	0	0	0	1	0	0	0	0	1	0	0	0	1
0	0	0	0	0	1	0	0	1	0	1	0	0	1	1	0	1	0	1	1
0	0	1	0	1	1	0	0	1	0	1	0	0	0	0	0	0	0	0	1
0	0	0	1	0	0	0	0	0	0	0	0	1	0	0	0	0	0	0	1
0	0	0	1	0	1	0	0	1	0	1	0	1	0	0	0	0	0	0	1
0	0	0	1	0	1	0	1	1	0	1	0	1	0	1	0	0	0	0	1
0	1	1	1	1	1	1	0	1	0	1	0	1	1	1	1	0	0	0	1
0	0	0	0	0	0	0	0	0	0	1	0	0	0	0	0	0	0	0	1
0	0	0	0	1	1	0	0	1	0	1	0	1	1	1	0	0	0	1	1
0	1	1	1	1	1	0	0	1	0	1	0	0	0	0	0	0	0	0	1
0	0	0	1	1	1	0	0	0	0	1	0	0	0	0	0	0	0	0	1
0	0	0	1	0	1	0	1	1	0	1	1	1	1	1	0	0	0	1	1
0	1	1	1	1	1	0	0	0	0	1	1	1	1	1	0	1	1	0	1
0	0	0	0	1	1	0	0	0	0	1	1	0	0	1	0	0	0	1	1
0	0	1	1	1	1	1	0	1	0	1	0	1	1	0	0	1	0	0	1
0	0	0	0	1	0	0	0	0	0	1	0	0	0	0	0	0	0	0	1
0	0	0	1	0	0	0	0	1	0	1	0	1	0	0	0	0	0	0	1
0	0	0	1	0	1	0	0	1	0	1	0	1	0	0	0	0	0	0	1
0	0	0	1	0	1	0	0	0	0	0	0	0	0	0	0	0	0	0	1
0	0	0	1	0	1	0	0	0	0	1	0	1	0	0	0	0	0	0	1
1	0	0	0	1	1	0	0	0	0	1	0	0	0	1	0	0	1	1	1
0	0	0	0	1	1	1	0	0	0	1	0	1	1	1	1	1	0	1	1
0	0	0	1	0	1	0	0	1	0	1	0	1	0	1	0	0	0	0	1
0	0	0	0	0	0	0	0	0	0	1	1	0	0	0	1	1	0	0	1
0	0	0	0	0	1	0	0	0	0	1	0	0	0	0	0	0	0	0	1
0	0	0	1	1	1	0	0	0	0	1	0	0	1	1	0	0	0	0	1
0	0	0	1	1	0	0	0	1	1	0	0	1	0	0	0	0	0	0	1
0	1	1	1	1	1	1	0	1	1	1	0	1	0	0	0	0	0	0	1
0	0	0	1	0	1	0	0	1	0	0	0	1	0	1	0	0	0	0	1
0	0	0	1	1	1	0	0	0	0	1	0	1	1	1	0	0	0	0	1
0	0	0	1	0	1	0	0	0	0	0	0	0	0	0	0	0	0	0	1
1	0	1	1	1	1	0	0	0	0	1	0	1	1	1	0	0	0	1	1
0	1	1	1	1	1	0	0	1	0	1	0	0	0	0	0	0	0	0	1
0	0	0	0	0	1	0	0	1	0	1	0	0	1	1	0	0	0	0	1
0	0	0	1	1	1	0	0	0	0	1	0	0	1	1	0	0	0	0	1
1	1	1	1	1	1	0	0	1	1	1	0	0	1	0	0	1	0	0	1
0	0	0	1	0	1	0	0	0	0	1	0	1	0	1	0	0	0	0	1
0	0	0	1	0	1	1	0	1	0	0	0	1	0	1	0	0	0	0	1
0	0	0	0	1	1	0	0	0	0	1	1	0	1	1	0	0	0	1	1
1	0	1	1	0	1	0	0	0	0	1	0	1	1	1	0	1	0	0	1
0	0	0	0	0	1	0	0	0	0	1	1	0	1	1	1	1	0	1	1
0	0	1	1	1	1	0	0	0	0	1	0	1	1	1	0	0	0	0	1
0	0	0	0	1	1	0	1	0	0	1	1	0	1	1	0	0	0	1	1
1	0	0	0	1	1	0	0	0	1	1	0	0	0	0	0	0	0	0	1
0	0	0	0	0	1	0	1	0	1	1	0	1	1	1	1	1	1	1	1
0	0	0	0	0	1	0	0	0	0	1	0	0	0	0	0	0	0	0	1
1	0	0	0	0	1	0	0	0	0	1	0	0	0	0	1	0	0	1	1
0	0	0	0	1	1	0	1	0	0	1	1	0	1	1	0	1	0	1	1
0	1	1	1	1	1	0	0	1	0	1	0	0	0	0	0	0	0	0	1
0	0	0	1	0	1	0	0	0	0	1	0	1	0	1	0	0	0	0	1
0	0	0	1	0	1	0	0	1	0	1	0	1	0	0	0	1	1	1	1
0	0	0	1	0	1	0	0	0	0	0	0	1	1	0	0	0	0	0	1
0	0	0	1	0	1	0	0	0	0	0	0	0	0	0	0	0	0	0	1
0	0	0	0	1	1	0	0	0	0	1	0	0	0	1	1	1	0	1	1
1	0	0	0	0	1	0	0	0	0	1	0	0	0	0	1	0	0	0	1
1	0	0	0	1	1	0	0	0	0	1	0	0	0	1	0	0	0	0	1
0	1	1	0	1	1	0	0	1	0	1	0	0	1	1	0	0	0	0	1
1	0	0	1	1	1	0	0	1	0	1	0	0	1	1	1	1	0	0	1
0	0	0	0	1	1	0	0	0	0	1	1	0	1	1	0	1	0	1	1
0	0	0	1	0	1	0	0	1	0	1	0	1	0	0	0	0	0	0	1
1	0	0	1	1	1	0	0	1	0	1	0	0	1	1	1	1	0	0	1
0	0	0	0	0	0	0	0	0	0	1	0	0	0	0	0	0	0	0	1
0	0	0	0	1	1	0	0	0	0	1	0	0	0	1	0	0	0	0	1
0	0	0	0	1	1	0	1	1	0	1	1	0	1	1	0	0	0	1	1
0	0	0	1	0	1	0	0	0	0	1	0	1	0	1	0	0	0	0	1
1	0	0	0	1	1	0	0	0	0	1	0	0	0	1	0	0	0	0	1
0	0	0	1	0	1	0	0	1	0	1	0	1	0	0	0	0	0	0	1
0	0	0	1	1	1	0	0	0	0	1	0	0	1	1	0	0	0	0	1
1	0	0	1	0	1	0	0	1	1	1	0	1	1	1	0	1	1	1	1
0	1	1	1	1	1	0	0	1	0	1	0	0	0	0	0	0	0	0	1
1	1	0	0	1	1	0	0	0	0	1	0	0	1	1	0	1	0	0	1
0	0	0	1	1	1	0	0	0	0	1	0	0	0	0	0	0	0	0	1
0	0	0	0	1	0	0	0	0	0	0	0	0	0	0	0	0	0	0	1
0	0	0	1	1	1	0	0	0	0	0	0	0	1	0	0	0	0	0	1
0	0	0	0	1	1	0	0	0	0	1	1	0	1	1	0	0	0	1	1
0	0	0	1	1	1	0	0	1	1	1	0	1	0	1	0	0	0	1	1
1	0	0	0	1	1	0	0	0	0	1	0	0	0	1	0	0	1	1	1
1	0	0	0	1	1	0	0	0	0	1	0	0	0	1	0	0	1	1	1
0	0	0	0	0	1	0	1	1	0	1	1	0	1	1	0	0	0	1	1
0	0	0	1	1	1	0	0	0	0	1	0	0	0	0	0	0	0	0	1
0	0	0	1	0	0	0	0	0	0	0	0	1	0	0	0	0	1	0	1
0	0	0	1	0	1	0	0	1	0	1	0	1	0	0	0	0	0	0	1
0	0	0	1	0	1	0	0	1	0	1	0	1	1	0	0	0	0	0	1
0	0	0	0	1	1	0	1	1	0	1	1	0	1	1	0	0	0	1	1
0	0	0	0	0	1	0	0	0	0	1	0	0	1	1	0	0	0	0	1
1	0	0	1	0	1	0	0	0	0	1	0	1	1	1	0	0	0	1	1
0	0	0	0	0	1	1	0	0	0	0	1	0	0	1	0	0	0	0	1
1	0	0	0	1	1	0	0	0	0	1	0	0	0	0	0	1	0	0	1
0	0	0	0	1	1	0	1	0	0	1	1	1	1	1	0	0	0	1	1
0	1	1	1	1	1	0	0	1	0	1	0	0	0	0	0	0	0	0	1
0	0	0	0	0	1	0	0	0	0	1	0	0	1	1	0	0	0	1	1
0	0	0	0	1	1	0	0	0	0	1	0	0	1	0	1	1	0	1	1
1	0	0	0	1	1	0	0	0	0	1	0	0	0	1	0	0	0	0	1
0	0	0	0	0	1	0	0	0	0	1	0	0	1	1	0	1	0	0	1
0	0	0	1	0	1	0	0	0	0	0	0	0	0	0	0	0	0	0	1
1	0	0	0	1	1	0	0	0	0	1	0	0	0	0	0	0	0	0	1
0	0	0	1	0	1	0	0	0	0	0	0	0	0	0	0	0	0	0	1
0	0	0	0	1	1	0	0	0	0	1	0	0	1	0	0	1	1	0	1
0	0	0	0	0	0	0	0	0	0	1	0	0	0	0	0	0	0	0	1
0	0	0	1	0	1	0	1	1	0	1	0	1	0	0	0	0	0	0	1
0	0	0	0	0	0	0	0	0	0	0	0	0	0	0	0	0	0	0	1
1	0	0	0	1	1	0	0	0	0	1	0	0	0	1	0	1	0	0	1
1	0	0	0	1	1	0	0	0	1	1	0	0	1	1	0	1	0	0	1
0	0	1	1	1	1	0	0	1	0	1	0	1	1	0	0	0	0	0	1
0	0	0	0	0	1	0	0	0	0	1	0	0	0	0	0	0	0	0	1
0	0	0	1	0	1	0	0	0	0	1	0	1	0	1	0	0	0	0	1
0	0	0	0	0	1	0	0	0	0	1	0	0	1	1	0	0	0	0	1
1	0	0	0	1	1	0	0	0	0	1	0	0	0	1	0	0	1	1	1
0	0	1	1	0	1	0	0	1	0	1	0	1	1	1	1	0	0	1	1
0	0	0	1	0	1	0	0	0	0	1	0	1	0	1	0	0	0	0	1
0	0	0	1	1	1	0	0	0	0	1	0	0	0	0	0	0	0	0	1
0	0	0	0	1	1	0	1	0	0	1	1	0	1	1	0	0	0	1	1
0	0	0	0	0	1	0	0	0	0	1	0	0	1	1	0	1	0	0	1
0	0	0	0	0	0	0	0	0	0	1	1	0	0	0	0	0	0	1	1
0	0	0	1	0	1	0	0	1	0	1	0	1	0	0	0	0	0	0	1
0	0	0	1	0	1	0	0	1	0	1	0	0	0	0	1	0	0	0	1
0	0	0	1	1	1	0	0	0	0	0	0	1	1	1	0	0	0	0	1
0	0	0	1	0	1	0	0	0	0	1	0	1	0	0	0	0	0	0	1
0	0	0	1	0	1	1	0	1	0	0	0	0	0	1	0	0	0	0	1
1	0	0	0	1	1	0	0	0	0	1	0	0	0	0	1	0	0	0	1
0	0	0	0	0	1	0	0	1	0	1	0	0	1	1	0	1	0	1	1
0	0	0	1	0	1	0	1	1	0	1	0	1	0	0	0	0	1	0	1
0	0	0	1	1	1	0	0	1	0	1	0	1	1	0	1	1	1	0	1
1	0	0	1	1	1	0	0	1	0	1	0	1	0	1	1	0	0	0	1
0	0	0	1	1	1	0	0	1	1	1	0	1	1	1	0	0	0	1	1
0	0	0	1	1	1	0	0	1	0	1	0	0	1	0	1	1	1	0	1
0	0	0	1	1	1	0	0	0	0	1	0	0	1	1	0	0	0	0	1
0	0	0	0	0	0	0	0	0	0	0	0	0	0	0	0	0	0	0	1
0	0	0	0	0	1	0	0	0	0	1	0	0	0	0	0	0	1	0	1
0	0	0	0	1	1	0	0	1	0	1	0	0	1	0	0	1	1	0	1
0	0	0	0	1	1	0	1	0	0	1	1	0	1	1	0	0	0	1	1
0	1	1	1	1	1	0	0	1	0	1	0	0	0	0	0	0	0	0	1
1	0	0	0	0	1	0	0	0	0	1	0	0	0	1	1	0	0	1	1
0	0	0	1	0	1	0	0	0	0	0	0	0	0	0	0	0	0	0	1
0	0	0	1	0	1	0	0	0	0	0	0	0	0	0	0	0	0	0	1
0	0	0	1	0	1	0	0	1	0	1	0	1	0	1	0	0	0	0	1
1	0	0	1	0	1	0	0	0	1	1	0	1	1	1	0	0	1	0	1
0	0	0	1	0	1	0	0	1	0	1	0	1	0	1	0	0	0	0	1
0	0	0	0	1	1	0	0	0	0	1	1	0	1	0	0	0	0	0	1
0	0	0	0	0	1	0	0	0	0	1	0	0	1	0	0	0	0	0	1
0	0	0	1	0	0	0	0	0	0	0	0	1	0	0	0	1	0	0	1
0	1	1	1	1	1	0	0	1	0	1	0	0	0	0	0	0	0	0	1
0	0	0	0	0	1	0	0	0	0	1	0	0	1	1	0	1	0	1	1
0	1	1	1	1	1	0	0	1	0	1	0	0	0	0	0	0	0	0	1
0	0	0	1	0	1	0	0	1	0	1	0	1	0	0	0	0	0	0	1
0	0	0	1	1	1	0	0	1	0	1	0	1	1	0	1	1	1	0	1
1	0	0	1	1	1	0	0	1	0	1	0	1	0	1	1	0	0	0	1
1	0	1	1	1	1	0	0	0	0	1	0	1	1	1	0	0	0	1	1
0	0	0	1	1	1	0	0	0	0	1	0	1	1	0	0	1	0	0	1
0	0	0	0	1	1	0	0	0	0	1	1	0	1	1	0	0	0	1	1
1	0	0	1	0	1	0	0	1	1	1	1	1	1	1	0	0	1	0	1
0	0	0	0	0	1	0	0	0	0	1	0	0	1	1	0	0	0	0	1
0	0	0	0	0	1	0	0	0	0	1	0	0	1	1	0	0	0	0	1
1	0	0	0	1	1	0	0	0	0	1	0	0	0	0	0	0	0	0	1
0	0	0	0	0	1	0	0	0	0	0	0	0	0	0	0	0	0	0	1
0	0	0	1	0	1	0	0	1	0	1	0	1	0	0	0	0	0	0	1
0	0	0	0	0	0	0	0	0	0	1	0	0	0	0	0	0	0	0	1
0	0	0	1	0	1	0	0	0	0	0	0	0	0	0	0	0	0	0	1
0	0	1	1	1	1	0	0	1	0	1	0	1	0	0	1	1	0	0	1
0	0	0	0	0	0	0	0	1	0	1	0	0	0	0	0	0	0	0	1
0	0	0	1	0	1	1	0	1	0	0	0	0	0	1	0	0	0	0	1
1	0	0	0	0	1	0	0	0	0	0	0	0	0	0	1	0	0	0	1
0	0	0	1	1	1	0	0	0	0	1	0	0	0	0	0	0	0	0	1
0	0	0	1	0	1	0	0	0	0	1	0	1	0	1	0	0	0	0	1
1	0	0	1	0	1	0	0	1	1	1	0	1	1	1	0	0	1	0	1
0	0	0	0	1	1	0	1	1	0	1	1	0	1	1	0	0	0	1	1
0	0	0	1	1	1	0	0	1	0	1	0	0	1	0	1	1	1	0	1
0	1	1	1	1	1	0	0	1	0	1	0	0	0	0	0	0	0	0	1
0	0	0	1	1	1	0	0	1	0	1	0	0	1	0	1	1	1	0	1
1	0	0	0	1	1	0	0	0	0	1	0	0	0	1	0	0	0	0	1
0	1	1	1	1	1	0	0	1	0	0	0	1	1	1	0	0	0	0	1
1	0	0	0	1	1	0	0	0	0	1	0	0	0	1	0	1	1	1	1
0	0	0	0	1	1	0	0	0	0	1	1	0	0	1	0	0	0	1	1
0	0	0	0	0	1	0	1	1	0	1	1	0	1	1	0	1	0	1	1
0	0	0	1	0	1	1	0	1	0	0	0	0	0	1	0	0	0	0	1
0	0	1	0	1	1	0	0	1	0	1	0	0	0	0	0	0	0	0	1
0	0	0	1	0	0	0	0	1	0	0	0	1	0	0	0	0	0	0	1
0	0	0	1	0	1	0	0	0	0	0	0	0	0	0	0	0	0	0	1
0	0	0	1	0	1	0	0	1	0	1	0	1	1	0	0	1	0	1	1
0	0	0	0	1	1	0	0	0	0	1	1	0	1	1	0	1	0	1	1
0	0	0	0	0	1	0	0	0	0	1	0	0	1	1	0	0	0	0	1
0	0	0	1	0	1	0	0	0	0	1	0	1	0	0	0	0	0	0	1
0	0	0	1	1	1	0	0	0	0	0	0	1	1	1	0	0	0	0	1
0	0	0	1	1	1	0	0	0	0	1	0	0	1	1	0	0	0	0	1
0	0	0	1	0	1	0	0	1	0	1	0	1	1	1	1	1	0	1	1
0	0	0	0	0	1	0	0	0	0	1	0	1	0	0	0	1	1	1	1
0	0	0	1	0	1	0	0	0	0	1	0	1	0	0	0	0	0	0	1
0	0	0	1	1	1	0	0	1	0	1	1	1	0	0	0	1	0	1	1
0	0	0	1	0	0	0	0	0	0	1	0	1	0	0	1	1	0	0	1
0	0	0	0	0	1	0	1	1	0	1	1	0	1	1	0	1	0	1	1
0	0	0	1	0	1	0	0	1	0	1	0	1	1	0	0	0	0	0	1
0	0	0	0	1	1	0	0	0	0	1	1	0	0	1	0	1	0	1	1
1	0	0	0	1	1	0	0	0	0	1	0	0	0	1	0	0	0	0	1
0	0	0	0	0	1	0	0	1	0	1	0	1	1	1	0	0	0	1	1
0	0	0	0	1	1	0	0	0	0	1	1	0	1	1	0	1	0	1	1
0	0	0	1	0	1	0	0	0	0	1	0	1	0	1	0	0	0	0	1
0	0	0	1	0	0	0	0	0	0	0	0	1	0	0	0	0	0	0	1
0	0	0	1	0	0	0	0	0	0	0	0	1	0	0	0	0	0	0	1
0	0	0	0	1	1	0	0	0	0	1	0	0	0	1	0	0	0	0	1
0	0	0	0	1	0	0	0	0	0	1	0	0	0	0	0	0	0	0	1
0	0	0	1	0	1	0	0	0	0	1	0	1	0	1	0	0	0	0	1
0	0	0	1	1	1	0	0	1	0	1	0	0	1	0	1	1	1	0	1
1	0	0	0	1	1	0	0	0	0	1	0	0	0	0	0	1	0	0	1
0	1	1	1	1	1	0	0	1	0	1	0	0	0	0	0	0	0	0	1
0	0	0	1	0	1	0	0	0	0	0	0	0	0	0	0	0	0	0	1
0	0	0	0	1	1	0	1	0	0	1	1	0	1	1	0	0	0	1	1
0	0	0	0	0	1	0	0	0	0	1	0	0	1	1	0	0	0	0	1
0	1	1	1	1	1	0	0	1	0	1	0	0	0	0	0	0	0	0	1
0	0	0	0	0	1	0	0	1	0	1	0	0	1	0	0	0	1	0	1
0	0	0	1	0	0	0	0	0	0	0	0	1	0	0	0	0	0	0	1
0	0	0	0	0	1	0	1	0	1	1	1	0	1	1	0	1	1	1	1
0	0	0	1	0	1	0	0	0	0	1	0	1	0	1	0	0	0	0	1
1	0	1	1	0	1	0	0	1	1	1	0	1	1	1	1	1	1	0	1
0	0	0	0	1	1	0	0	0	0	1	1	0	1	1	0	1	0	1	1
1	0	0	0	0	1	0	0	0	0	1	0	0	1	0	0	1	0	1	1
0	0	0	0	0	1	0	0	0	0	0	0	0	0	1	0	0	0	0	1
0	0	0	0	1	1	0	1	0	0	1	1	0	1	1	0	0	0	1	1
1	0	0	0	1	1	0	0	0	0	1	0	0	0	1	0	0	0	0	1
0	0	0	1	0	1	0	0	0	0	0	0	0	0	0	0	0	0	0	1
1	0	0	0	1	1	0	0	0	0	1	0	0	0	1	0	0	0	0	1
0	0	0	0	0	1	0	0	1	0	1	0	0	1	1	0	1	0	1	1
0	0	0	1	0	0	0	0	0	0	0	0	1	0	0	0	0	0	0	1
0	1	0	0	0	1	0	0	0	0	1	0	0	1	1	0	0	0	1	1
0	0	0	1	1	1	0	0	0	0	1	0	0	0	0	0	0	0	0	1
0	0	0	0	0	1	0	0	0	0	1	0	0	1	0	0	0	0	0	1
0	0	0	1	0	1	1	0	1	0	0	0	0	0	1	0	0	0	0	1
0	0	0	1	0	1	0	0	1	0	1	0	1	0	0	1	0	0	0	1
0	0	0	1	1	1	0	0	1	0	0	0	0	0	0	0	0	0	0	1
0	0	1	0	1	1	0	0	0	0	1	0	0	0	0	0	0	1	0	1
0	0	0	1	1	1	0	0	0	0	0	0	1	1	1	0	0	0	0	1
0	0	0	0	0	1	0	1	1	0	1	1	0	1	1	0	0	0	1	1
0	0	0	1	0	1	0	0	0	0	1	0	1	0	0	0	0	0	0	1
0	1	1	1	1	1	0	0	1	0	1	0	0	0	0	0	0	0	0	1
0	0	0	0	1	1	0	0	0	0	1	0	0	1	1	0	1	0	1	1
0	0	0	0	0	1	0	0	1	0	1	0	0	1	1	0	1	0	1	1
0	0	0	1	0	0	0	0	0	0	1	0	1	0	0	0	0	0	0	1
0	0	0	0	0	1	0	0	0	0	1	0	0	0	0	0	0	0	0	1
1	0	0	0	1	1	0	0	0	0	1	0	0	0	1	0	0	0	0	1
1	0	0	0	1	1	0	0	0	0	1	0	0	0	1	0	0	1	1	1
0	0	1	1	0	1	1	0	1	1	1	0	1	1	0	0	1	1	1	1
0	0	0	0	0	1	0	0	0	0	1	0	0	1	1	1	0	1	0	1
0	0	0	0	0	1	0	0	1	0	1	0	0	1	1	0	0	0	1	1
0	0	0	1	1	1	0	0	1	0	1	0	0	1	0	1	1	1	0	1
0	0	0	0	0	1	0	0	0	0	1	0	0	1	1	0	0	0	0	1
0	0	0	0	0	0	0	0	0	0	1	0	0	0	0	0	0	0	0	1
0	0	0	1	0	1	0	0	1	0	1	0	1	0	1	0	0	0	0	1
0	0	0	1	0	1	0	0	0	0	1	0	1	0	0	0	0	0	0	1
0	1	0	1	0	0	1	0	1	0	0	0	1	0	0	0	0	0	0	1
0	0	0	0	0	1	0	0	0	0	1	0	1	0	0	0	1	1	1	1
0	0	0	0	0	0	0	0	0	0	1	0	0	0	0	0	0	0	0	1
0	0	0	1	1	1	0	0	0	0	1	0	0	0	0	0	0	0	0	1
0	0	0	1	0	1	0	0	0	0	1	0	1	0	1	0	0	0	0	1
0	0	0	0	0	0	0	0	0	0	1	0	0	0	0	0	0	0	0	1
0	0	0	1	1	1	0	0	1	0	1	0	0	1	0	1	1	1	0	1
0	1	0	0	0	1	0	0	0	0	1	0	0	1	1	0	0	0	1	1
0	0	0	1	1	1	0	1	0	0	1	1	1	1	1	0	0	0	1	1
0	0	1	1	1	1	0	0	1	0	1	0	0	0	0	0	1	0	0	1
0	0	0	1	1	1	0	0	0	0	1	0	1	0	0	0	1	1	0	1
1	0	0	0	1	1	0	0	0	1	1	0	0	0	0	0	0	0	0	1
0	0	0	1	0	0	0	1	1	0	1	0	1	0	0	0	0	0	0	1
0	0	0	1	0	1	0	1	1	0	1	0	1	0	0	0	1	0	0	1
0	0	0	0	1	1	0	0	0	0	0	1	0	0	1	0	0	0	0	1
0	0	0	0	0	0	0	0	0	0	1	0	0	0	0	0	0	0	0	1
0	0	0	1	1	1	0	0	0	0	1	0	0	1	1	0	0	0	0	1
0	0	0	1	0	1	0	0	0	0	0	0	0	0	0	0	0	0	0	1
0	0	0	0	1	1	0	1	0	0	1	1	0	1	1	0	0	0	1	1
0	0	0	1	1	1	0	0	1	0	1	0	1	1	0	0	0	0	0	1
1	0	0	0	1	1	0	0	1	0	1	0	0	0	0	1	1	0	0	1
0	0	0	1	0	1	0	0	0	0	1	0	1	0	1	0	0	0	0	1
0	0	0	1	0	1	0	0	1	0	1	0	1	1	0	0	0	0	0	1
1	0	1	0	1	1	0	0	0	0	1	0	0	0	1	0	0	0	0	1
0	0	0	1	0	1	0	0	1	0	1	0	0	0	0	1	0	0	0	1
0	0	0	1	1	1	0	0	1	0	1	0	1	1	0	0	1	0	1	1
1	0	0	0	1	1	0	0	0	0	1	0	0	0	0	0	0	0	0	1
0	0	0	1	0	0	0	0	0	0	1	0	1	0	0	0	0	0	0	1
0	0	1	1	1	1	0	0	1	0	1	0	0	0	0	0	1	0	0	1
1	0	0	1	0	1	0	0	0	0	1	0	1	1	0	0	0	0	0	1
0	0	0	0	0	1	0	0	0	0	1	0	0	0	1	1	1	0	1	1
0	0	0	0	0	1	0	0	0	0	1	0	0	1	1	0	0	0	0	1
0	0	0	1	1	1	0	0	1	0	1	0	0	1	0	1	1	1	0	1
0	0	0	0	0	1	0	1	1	0	1	1	0	1	1	0	0	0	1	1
0	1	0	0	0	1	0	0	0	0	1	0	0	1	1	0	0	0	1	1
0	0	0	1	0	1	1	0	1	0	0	0	0	0	1	0	0	0	0	1
0	0	0	1	0	1	0	0	1	0	1	0	1	1	0	0	0	0	0	1
0	0	0	1	0	1	0	0	1	0	1	0	1	1	0	0	0	0	0	1
0	0	0	0	0	1	0	0	1	0	1	0	0	1	1	0	0	0	1	1
0	0	0	0	0	1	0	0	0	0	0	0	0	0	1	0	0	0	0	1
1	0	0	0	1	1	0	1	0	0	1	1	1	1	1	0	1	0	0	1
1	0	0	0	1	1	0	0	0	0	1	0	0	0	1	0	0	0	0	1
0	0	0	0	1	1	0	0	1	0	1	1	0	1	0	0	1	1	0	1
0	1	1	1	1	1	0	0	1	0	1	0	0	0	0	0	0	0	0	1
1	0	0	0	1	1	0	0	0	0	1	0	0	0	0	0	0	1	0	1
1	0	1	1	1	1	0	0	1	0	1	0	1	1	0	0	0	0	0	1
0	0	0	0	0	1	0	0	1	0	1	0	0	1	0	0	0	1	0	1
0	0	0	1	0	1	0	0	0	0	0	0	0	0	1	0	0	0	0	1
0	0	0	1	0	1	0	0	1	0	1	0	1	1	0	0	0	0	0	1
0	0	0	1	0	0	0	0	1	0	0	0	1	0	0	0	0	0	0	1
0	0	0	0	1	1	0	0	0	0	1	0	0	1	0	0	0	0	0	1
1	0	0	0	1	1	0	0	0	0	1	0	0	0	1	0	0	0	0	1
0	0	0	0	0	1	0	0	1	0	1	0	0	1	0	0	0	1	0	1
0	0	0	1	0	1	0	0	0	0	0	0	0	0	1	0	0	0	0	1
0	0	0	0	0	0	0	0	0	0	1	0	0	0	0	0	0	0	0	1
0	0	0	0	0	1	0	0	0	0	1	0	0	1	1	0	0	1	0	1
0	1	0	1	0	1	0	0	0	0	1	0	1	1	1	0	0	0	0	1
0	1	1	1	1	1	0	0	1	0	1	0	0	0	0	0	0	0	0	1
0	0	0	1	0	1	0	0	1	0	1	0	0	0	0	1	0	0	0	1
0	0	0	0	1	1	0	0	0	0	1	1	0	1	1	0	0	0	1	1
0	0	0	0	1	0	0	0	0	0	0	0	0	0	0	0	1	0	0	1
0	0	1	1	1	1	0	0	1	0	1	0	1	0	1	0	1	0	0	1
0	0	0	1	0	0	0	0	0	0	0	0	1	0	0	0	0	0	0	1
0	0	1	0	1	1	1	0	0	0	1	0	0	0	1	0	0	0	0	1
1	0	0	0	1	1	0	0	0	0	1	0	0	0	0	0	0	0	0	1
0	0	0	0	1	1	0	0	0	0	1	1	0	1	1	0	1	0	1	1
0	0	0	1	0	0	0	0	0	0	0	0	1	0	0	0	0	0	0	1
1	0	0	0	1	1	0	0	0	0	1	0	0	0	1	0	1	0	0	1
0	0	0	1	0	1	0	0	1	0	1	0	1	0	0	0	0	0	0	1
0	0	0	1	0	0	0	0	1	0	1	0	1	0	0	0	0	0	0	1
0	0	0	0	1	1	0	0	0	0	1	1	0	1	1	0	1	0	1	1
0	0	0	0	1	1	0	0	0	0	1	1	0	1	1	0	0	0	1	1
0	0	1	1	1	1	0	0	1	0	1	0	1	1	1	1	1	0	0	1
0	0	0	0	0	0	0	0	0	0	1	0	0	0	1	0	0	0	0	1
0	0	0	0	0	1	0	0	0	0	1	0	0	1	0	0	1	0	0	1
1	0	0	0	1	1	0	0	0	0	1	0	0	0	1	0	0	1	1	1
1	0	0	0	1	1	0	0	0	0	1	0	0	0	1	0	0	1	1	1
0	0	0	1	1	1	0	0	0	0	1	1	1	1	1	1	1	1	0	1
0	0	0	0	0	1	0	0	1	0	1	1	0	0	1	0	0	0	1	1
0	0	1	1	1	1	0	0	1	0	1	0	1	1	1	0	0	0	0	1
0	0	0	1	0	1	0	0	1	0	1	0	1	0	0	0	0	0	0	1
0	0	0	0	0	1	0	0	0	0	1	0	0	1	1	0	1	1	0	1
0	0	0	1	1	1	0	0	0	0	1	0	0	1	1	0	0	0	0	1
1	0	0	0	1	1	0	0	0	0	1	0	0	0	1	0	1	0	0	1
0	0	0	0	1	1	0	0	0	0	1	1	0	1	1	0	1	0	1	1
0	0	0	1	1	1	0	0	1	0	1	0	0	1	0	1	1	1	0	1
0	0	0	0	1	1	0	0	0	0	1	1	0	0	1	0	0	0	1	1
0	0	0	0	0	1	0	0	0	0	1	1	0	0	0	0	0	0	0	1
0	0	0	0	1	0	0	0	1	0	1	0	0	0	0	0	0	0	0	1
1	0	0	0	1	1	0	0	0	0	1	0	0	0	1	0	0	0	1	1
0	0	1	1	1	1	0	0	1	0	1	0	1	1	0	0	1	0	0	1
1	0	0	1	1	1	0	0	1	0	1	0	1	1	0	0	1	0	1	1
0	0	0	1	0	0	0	0	0	0	1	0	0	0	0	0	0	0	0	1
1	0	0	0	1	1	0	0	0	0	1	0	0	1	1	0	0	0	1	1
0	0	0	1	0	0	0	0	1	0	1	0	1	0	0	0	0	0	0	1
0	0	0	1	1	1	0	0	1	0	1	0	1	1	0	1	1	1	0	1
0	0	0	1	1	1	0	0	0	0	0	0	1	1	1	0	0	0	0	1
0	0	0	1	0	1	0	0	1	0	1	0	1	0	1	0	0	0	0	1
1	0	0	0	1	1	0	0	0	0	1	0	0	1	1	0	0	0	0	1
0	0	0	1	1	1	0	0	1	0	1	0	1	1	0	0	0	0	0	1
0	0	0	1	1	1	0	0	0	0	0	0	1	1	1	0	0	0	0	1
0	0	0	1	0	1	0	0	1	0	1	0	1	0	0	0	0	0	0	1
0	0	0	0	1	1	0	0	0	0	1	1	0	1	1	0	0	0	1	1
0	0	0	1	0	1	0	0	1	0	1	0	1	0	0	0	0	0	0	1
0	0	0	0	0	1	0	0	0	0	1	0	1	1	1	0	1	0	1	1
1	0	0	0	1	1	0	0	0	0	1	0	0	1	1	0	0	0	1	1
1	0	0	0	1	1	0	0	0	0	1	0	0	0	1	0	0	1	1	1
0	0	0	0	0	1	0	0	0	0	1	0	0	1	0	0	0	0	0	1
1	0	0	0	1	1	1	1	0	0	1	0	1	0	1	1	0	0	0	1
0	0	0	0	0	0	0	0	0	0	0	0	0	0	0	0	0	0	0	1
1	0	0	0	0	1	0	0	0	0	1	0	0	0	0	0	0	0	1	1
0	0	0	1	1	1	0	0	0	0	1	0	0	0	0	0	0	0	0	1
0	0	0	1	0	1	0	0	1	0	1	0	1	0	1	0	0	0	0	1
1	0	0	0	1	1	0	0	1	0	1	0	0	0	1	1	0	0	0	1
0	0	0	1	0	1	0	0	0	0	1	0	1	0	0	0	0	0	0	1
0	0	0	0	1	1	0	0	0	0	1	1	0	1	1	0	1	0	1	1
0	1	1	1	1	1	0	0	1	0	1	0	0	0	0	0	0	0	0	1
0	0	1	1	1	1	0	0	1	0	1	0	1	0	0	0	1	0	0	1
0	0	0	0	1	1	0	0	0	0	1	1	0	1	1	1	1	1	1	1
0	0	0	1	0	1	0	0	0	0	1	0	1	0	1	0	0	0	0	1
0	0	0	1	0	1	0	1	1	0	0	0	1	0	1	0	1	0	0	1
0	0	0	0	0	1	0	0	0	0	1	0	0	1	1	0	0	0	0	1
0	0	0	1	0	1	0	0	1	0	1	0	1	0	0	0	0	0	0	1
1	0	0	1	0	1	0	0	1	1	1	0	1	1	1	0	0	1	0	1
0	0	0	0	1	1	0	0	0	0	1	1	0	1	1	0	1	0	1	1
0	0	0	1	0	1	0	0	0	0	0	0	0	0	0	0	0	0	0	1
1	0	1	1	1	1	0	0	0	0	1	0	1	1	1	0	0	0	1	1
0	0	0	1	1	1	0	0	0	0	0	0	1	1	1	0	0	0	0	1
0	0	0	0	0	1	0	0	0	0	1	0	0	0	0	0	1	0	0	1
0	0	0	1	0	0	0	1	1	0	1	0	1	0	0	0	0	0	0	1
0	0	0	1	0	1	0	0	0	0	1	0	1	0	0	0	0	0	0	1
1	0	0	0	1	1	0	0	0	0	1	0	0	0	1	0	0	0	0	1
0	0	0	1	0	1	0	0	1	0	1	0	1	0	0	0	0	0	0	1
0	0	0	0	1	1	0	0	0	0	1	1	0	1	1	0	1	0	1	1
0	0	1	1	1	1	0	0	1	0	1	0	1	0	0	0	1	0	0	1
0	0	0	1	0	1	1	0	0	0	1	0	1	0	1	0	0	0	0	1
0	0	0	1	1	1	0	0	0	0	1	0	0	0	0	0	0	0	0	1
0	0	0	0	0	0	0	0	0	0	1	0	0	0	0	0	0	0	0	1
0	0	0	1	0	1	0	0	1	0	1	0	1	0	0	0	0	0	0	1
0	0	0	1	0	1	0	0	0	0	0	0	0	0	0	0	0	0	0	1
1	0	0	1	0	1	0	0	1	1	1	0	1	1	1	0	0	1	0	1
0	0	0	0	0	0	0	0	1	0	1	0	0	0	0	0	0	0	0	1
0	0	0	1	1	1	0	0	1	0	1	0	1	1	0	1	1	1	0	1
0	0	0	1	1	1	0	0	1	0	1	0	1	0	0	1	0	0	0	1
0	0	1	0	1	1	0	0	0	0	1	0	0	0	0	0	1	0	0	1
0	0	0	1	0	1	0	0	1	0	1	0	1	0	0	0	0	0	0	1
1	0	0	0	1	1	0	0	0	0	1	0	0	0	1	0	1	0	0	1
0	0	1	1	1	1	0	0	0	0	1	0	1	1	1	0	0	0	0	1
0	0	0	0	1	0	0	0	0	0	1	0	0	0	0	0	0	0	0	1
0	0	1	0	1	1	0	0	0	0	1	0	0	0	0	0	0	1	0	1
0	0	0	1	0	1	0	1	1	0	1	0	1	0	1	0	0	0	0	1
0	0	0	1	0	1	0	0	0	0	1	0	1	0	0	0	0	0	0	1
0	0	0	0	1	1	0	0	0	0	1	1	0	0	1	0	1	0	1	1
0	0	0	1	1	1	0	0	0	0	1	0	0	0	0	0	0	0	0	1
0	0	0	1	0	1	0	0	1	0	1	0	1	0	0	0	1	1	1	1
0	0	0	1	0	1	1	0	1	0	0	0	1	0	1	0	0	0	0	1
0	0	0	1	1	1	0	0	0	1	1	1	1	1	1	1	1	1	1	1
0	0	0	0	0	1	0	0	1	0	1	0	0	1	1	0	0	0	1	1
0	0	0	1	0	1	1	0	1	0	0	0	0	0	1	0	0	0	0	1
0	1	0	0	0	1	0	0	0	0	1	0	0	1	1	0	0	0	1	1
0	0	0	1	0	1	1	0	1	0	0	0	0	0	1	0	0	0	0	1
0	0	0	1	0	1	0	0	0	0	1	0	1	0	1	0	0	0	0	1
0	0	0	1	0	1	0	0	0	0	1	0	1	0	1	0	0	0	0	1
1	0	0	0	1	1	0	0	0	0	1	0	0	0	1	0	1	0	0	1
0	0	0	0	1	1	0	0	0	0	1	1	0	1	1	0	0	0	1	1
0	0	0	0	0	1	0	1	1	0	1	1	0	1	1	0	0	0	1	1
0	1	1	1	1	1	0	0	1	0	1	0	0	0	0	0	0	0	0	1
0	0	0	0	0	0	0	0	0	0	1	0	0	0	0	0	0	0	0	1
0	0	0	1	0	1	0	0	1	0	1	0	1	1	0	0	1	1	0	1
0	0	0	0	0	0	0	0	0	0	1	0	1	0	0	1	0	1	0	1
0	0	0	1	0	1	0	0	0	0	0	0	0	0	1	0	0	0	0	1
1	0	0	0	1	1	0	0	0	0	1	0	0	0	1	1	0	0	0	1
0	0	0	0	0	1	0	0	0	0	1	0	0	0	0	0	1	0	0	1
0	0	0	0	0	1	0	0	0	0	1	0	0	0	0	0	0	1	1	1
0	0	0	1	0	1	0	0	1	0	1	0	1	0	0	0	0	0	0	1
0	0	1	0	0	0	0	0	0	0	1	0	0	0	0	0	0	0	0	1
0	0	0	1	0	1	0	0	1	0	1	0	1	1	0	0	0	0	0	1
0	0	0	1	0	1	0	0	0	0	1	0	1	0	0	0	0	0	0	1
0	0	0	1	1	1	0	0	1	0	1	0	1	0	1	0	0	0	0	1
0	0	0	1	0	1	0	0	1	0	1	0	0	0	0	1	0	0	0	1
0	0	0	0	1	1	0	0	0	0	1	1	0	1	1	0	1	0	1	1
0	0	0	1	0	1	0	0	0	0	0	0	1	1	0	0	0	0	0	1
0	0	0	0	0	1	0	0	0	0	1	0	0	0	0	0	1	0	0	1
0	0	0	0	1	1	0	0	1	0	1	1	0	1	0	0	1	1	0	1
0	0	0	0	0	1	0	1	0	0	1	1	0	1	1	0	0	0	1	1
0	0	0	1	1	1	0	0	0	0	0	0	1	1	1	0	0	0	0	1
0	0	0	0	1	1	0	0	0	0	1	0	0	0	1	0	0	0	0	1
1	0	0	0	1	1	0	0	0	0	1	0	0	0	0	0	0	1	0	1
0	0	1	0	1	1	1	0	0	0	1	0	0	0	0	0	0	0	0	1
0	0	0	1	0	1	0	0	1	0	1	0	1	0	1	0	0	0	0	1
0	0	0	1	0	0	0	0	0	0	1	0	1	0	0	0	0	0	0	1
0	0	0	1	0	1	0	0	1	0	1	0	1	1	0	0	0	0	0	1
0	0	0	1	0	1	0	0	0	0	1	0	1	0	1	0	0	0	0	1
0	0	1	1	1	1	0	0	1	0	1	0	1	0	0	0	1	0	0	1
0	0	0	0	1	1	0	0	1	0	1	1	0	1	1	0	0	0	1	1
0	0	0	1	0	1	0	0	0	0	1	0	1	0	0	0	0	0	0	1
0	0	0	0	1	1	0	0	0	0	1	1	0	1	1	1	1	0	1	1
1	0	0	0	1	1	0	0	0	0	1	0	0	0	1	0	0	0	0	1
0	0	0	1	0	1	0	0	0	0	1	0	1	0	1	0	0	0	0	1
0	1	0	0	0	1	0	0	0	0	1	0	0	1	1	0	0	0	1	1
0	0	0	0	0	1	0	0	0	0	0	0	0	0	0	0	0	0	0	1
0	0	1	1	0	1	0	0	1	0	1	0	1	1	0	0	0	0	0	1
1	0	0	0	1	1	0	0	0	0	1	0	0	0	0	0	1	0	0	1
0	1	1	1	1	1	0	0	1	0	1	0	0	0	0	0	0	0	0	1
0	0	0	1	0	0	0	0	0	0	0	0	0	0	0	0	0	0	0	1
0	0	0	1	0	1	0	0	1	0	1	0	1	0	0	0	0	0	0	1
0	0	0	1	0	1	0	0	0	0	1	0	1	0	0	0	0	0	0	1
0	0	0	1	0	1	0	0	0	0	1	0	1	0	1	0	0	0	0	1
0	0	0	1	1	1	0	0	0	0	1	0	1	0	1	0	0	0	0	1
0	0	0	0	0	1	0	0	0	0	1	1	0	1	1	0	1	0	1	1
0	0	0	0	0	1	0	0	0	0	1	0	1	0	0	0	1	1	1	1
0	0	0	0	1	1	0	0	0	0	1	0	0	0	0	0	1	1	1	1
0	0	0	1	1	1	0	0	1	0	1	0	0	1	0	1	1	1	0	1
0	1	0	0	0	1	0	0	0	1	1	0	0	1	1	0	0	0	1	1
0	0	0	1	0	1	0	0	0	0	1	0	1	0	0	0	0	0	0	1
0	0	0	0	1	1	0	0	1	0	1	1	1	1	1	0	1	1	0	1
1	0	0	1	0	1	0	0	1	1	1	0	1	1	1	0	0	1	0	1
0	0	0	0	0	1	0	0	0	0	1	0	0	0	0	0	0	0	0	1
0	0	1	1	1	1	0	0	0	0	1	0	1	1	1	0	0	0	0	1
0	0	0	1	0	1	0	0	0	0	0	0	1	0	1	0	0	0	0	1
0	0	0	0	1	1	0	0	0	0	1	0	1	0	1	0	0	0	0	1
0	0	0	0	0	1	0	0	0	0	1	0	0	1	1	0	0	1	0	1
0	0	0	1	0	1	0	0	1	0	1	0	1	0	0	0	0	0	0	1
0	0	0	1	1	1	0	0	0	0	1	0	0	1	1	0	0	0	0	1
0	0	0	0	1	1	0	0	0	0	1	1	0	0	1	0	0	0	1	1
0	0	0	1	1	1	0	0	1	0	1	0	0	1	0	1	1	1	0	1
0	0	0	0	0	0	0	0	0	0	0	0	0	0	0	0	0	0	0	1
0	0	0	0	0	0	0	0	0	0	1	0	0	0	0	0	0	0	0	1
0	0	0	0	1	1	0	0	0	0	0	0	0	0	1	0	0	0	0	1
0	0	0	0	0	1	0	0	0	1	1	1	0	1	1	0	1	1	1	1
0	0	0	1	0	0	0	0	0	0	0	0	1	0	0	0	1	0	0	1
0	0	0	0	1	1	0	0	0	0	1	0	0	1	0	0	0	0	0	1
0	0	0	1	0	1	0	0	0	0	1	0	1	0	1	0	0	0	0	1
0	1	1	1	1	1	0	0	1	0	1	0	0	0	0	0	0	0	0	1
0	0	0	1	0	1	0	0	1	0	1	0	1	1	0	0	0	0	0	1
0	0	0	0	0	1	0	1	1	0	1	1	0	1	1	0	0	0	1	1
0	0	0	1	0	1	0	0	1	0	1	0	1	0	0	0	0	0	0	1
0	0	0	0	1	1	0	0	0	0	0	1	0	0	1	0	0	0	0	1
0	0	0	1	1	1	0	0	0	0	0	0	1	1	1	0	0	0	0	1
0	0	0	0	0	0	0	0	0	0	1	0	0	0	0	1	1	0	0	1
0	0	0	1	0	1	0	0	1	0	1	0	1	0	0	0	0	0	0	1
0	0	0	1	0	1	0	0	1	0	1	0	0	0	0	1	0	0	0	1
0	0	0	1	1	1	0	0	0	0	1	0	0	0	0	0	0	0	0	1
0	0	0	1	1	1	0	0	0	0	1	0	1	0	1	0	0	0	0	1
0	0	0	1	1	1	0	0	0	0	1	0	1	0	0	0	0	0	0	1
0	0	0	0	0	1	0	0	0	0	1	0	0	1	0	0	1	1	0	1
0	0	0	0	0	0	0	0	0	0	0	0	0	0	0	0	1	0	1	1
0	0	1	1	1	1	0	0	0	0	0	0	1	0	1	0	0	0	0	1
0	0	0	0	0	1	0	1	1	0	1	1	0	1	1	0	0	0	1	1
0	0	1	1	1	1	0	0	0	0	1	0	1	1	1	0	0	0	0	1
0	0	1	1	0	1	0	0	1	0	1	0	1	0	0	0	1	0	1	1
0	0	0	0	1	1	0	0	0	0	1	0	0	0	0	0	0	0	0	1
0	0	0	0	0	1	0	0	0	0	0	0	0	0	0	0	0	0	0	1
0	0	0	0	0	0	0	0	0	0	0	0	0	0	0	0	0	0	0	1
0	0	0	1	0	1	0	0	0	0	1	0	1	0	1	0	0	0	0	1
0	0	0	1	0	1	0	0	0	0	0	0	0	0	0	0	0	0	0	1
0	0	0	0	0	0	0	0	0	0	1	0	1	0	0	1	0	1	0	1
0	0	0	1	0	1	0	0	0	0	0	0	0	0	0	0	0	0	0	1
0	0	0	0	1	1	0	0	0	0	1	1	0	1	1	0	1	0	1	1
0	0	0	0	1	0	0	0	0	0	1	0	0	0	0	0	0	0	0	1
0	0	0	0	0	0	0	0	0	0	1	1	0	0	0	0	0	0	0	1
0	0	0	0	1	1	0	1	1	0	1	1	1	1	1	1	1	1	0	1
0	0	1	1	1	1	0	0	1	0	1	0	1	1	1	0	0	0	0	1
0	0	0	1	1	1	0	0	1	0	1	0	1	1	0	0	0	1	0	1
0	0	0	0	1	1	0	0	0	0	1	1	0	1	1	0	1	0	1	1
0	0	0	1	0	1	0	0	0	0	1	0	1	0	1	0	0	0	0	1
1	0	0	0	0	1	0	0	0	0	1	0	0	0	1	0	0	0	0	1
0	0	0	1	0	1	0	0	0	0	1	0	1	0	0	0	0	0	0	1
0	0	0	0	0	1	0	0	1	0	1	0	0	1	0	0	1	0	0	1
0	0	1	1	1	1	0	0	1	0	1	0	1	0	1	0	1	0	0	1
1	0	0	0	0	1	0	0	0	0	1	0	0	1	0	0	0	0	1	1
0	0	0	1	1	1	0	0	1	0	1	0	1	1	0	0	1	1	0	1
1	0	1	1	1	1	0	0	1	0	1	0	1	1	0	0	0	0	0	1
0	0	0	0	1	1	0	0	0	0	1	0	0	1	0	0	1	0	0	1
1	0	0	0	0	0	0	0	0	0	1	0	0	0	0	0	0	0	0	1
0	0	0	1	1	1	0	0	0	0	1	0	0	1	1	0	0	0	0	1
1	0	1	0	1	1	0	0	0	0	1	0	0	0	0	0	0	1	0	1
0	0	0	1	1	1	0	0	1	0	1	0	0	1	0	1	1	1	0	1
0	0	0	0	1	1	0	0	1	0	1	0	0	1	0	0	1	1	0	1
0	0	0	0	0	1	0	0	1	0	1	0	0	1	1	0	0	0	1	1
0	0	0	1	0	1	0	1	1	0	1	0	1	0	1	0	0	0	0	1
0	0	0	1	0	0	0	0	0	0	0	0	1	0	0	0	0	0	0	1
0	0	0	0	0	1	0	0	0	0	1	0	0	0	0	0	0	0	0	1
0	0	0	0	1	1	0	0	0	0	0	0	0	0	1	0	0	0	0	1
0	0	0	1	0	1	0	0	0	0	1	0	1	0	1	0	0	0	0	1
0	0	0	1	1	1	0	0	0	0	1	0	0	0	0	0	0	0	0	1
1	0	0	0	0	1	0	0	0	0	1	0	0	0	1	1	0	0	0	1
1	0	0	0	1	1	0	0	0	0	1	0	0	0	0	1	0	0	0	1
0	0	0	0	0	1	0	0	0	0	1	0	0	1	0	0	1	1	0	1
0	0	0	1	1	1	0	0	1	0	1	0	1	1	0	0	1	0	1	1
0	0	0	1	0	1	0	0	1	0	1	0	1	1	0	0	0	1	0	1
1	0	0	0	0	1	0	0	0	0	1	0	0	1	0	0	0	0	1	1
0	0	0	1	0	1	0	0	1	0	1	0	1	0	0	0	0	0	0	1
0	0	0	1	1	1	0	0	0	0	1	0	1	1	1	0	0	0	0	1
1	0	1	1	1	1	1	0	0	1	1	0	1	1	0	0	0	0	0	1
0	0	0	1	0	1	0	0	1	0	1	0	1	0	0	0	0	0	0	1
1	0	0	1	1	1	0	0	1	0	1	0	1	0	1	1	0	0	0	1
1	0	0	0	1	1	0	0	0	0	1	0	0	0	1	0	0	1	1	1
0	1	1	1	1	1	0	0	1	0	1	0	0	0	0	0	0	0	0	1
0	0	0	1	0	1	1	0	1	0	0	0	0	0	1	0	0	0	0	1
0	0	0	0	1	1	0	0	1	0	1	0	0	1	0	0	1	1	0	1
0	0	0	1	0	1	0	1	1	0	1	0	1	0	0	0	1	0	0	1
0	0	0	1	0	1	0	0	0	0	1	0	1	0	0	0	0	0	0	1
0	0	0	1	0	1	0	0	0	0	1	0	1	0	1	0	0	0	0	1
1	0	0	1	1	1	0	0	0	0	1	0	1	1	0	0	1	0	1	1
0	0	0	1	1	1	0	0	1	1	1	0	1	1	1	0	0	0	1	1
0	0	0	1	1	1	0	0	1	0	1	0	0	1	0	1	1	1	0	1
0	0	0	1	0	1	0	0	0	0	1	0	1	0	1	0	0	0	0	1
0	0	0	0	1	1	0	0	1	0	1	0	1	1	0	0	0	0	0	1
0	0	0	1	0	1	0	0	1	0	1	0	1	0	0	0	0	0	0	1
0	0	0	1	0	1	0	0	0	0	1	0	1	0	0	0	0	0	0	1
0	0	0	1	0	1	0	0	1	0	1	0	1	0	0	0	0	0	0	1
1	0	0	0	1	1	0	0	0	0	1	0	0	0	1	0	0	0	0	1
0	0	0	0	1	0	0	0	0	0	1	0	0	0	0	0	0	0	0	1
0	0	0	0	1	1	0	0	0	0	1	1	0	1	1	0	1	0	1	1
0	0	0	0	0	1	0	0	1	0	1	0	0	1	1	0	1	0	1	1
0	0	0	0	1	1	0	0	1	0	1	0	0	1	0	0	1	1	0	1
0	0	0	1	0	1	0	0	0	0	1	0	1	0	0	0	0	0	0	1
0	0	0	1	0	1	0	0	0	0	1	0	1	0	0	0	0	0	0	1
0	0	0	1	1	1	0	0	0	0	1	0	0	0	0	0	0	0	0	1
1	0	1	1	1	1	0	0	1	0	1	0	1	1	1	0	1	1	0	1
0	0	0	1	0	0	0	0	0	0	0	0	0	0	0	0	0	0	0	1
1	0	0	0	1	1	0	0	0	0	1	0	0	0	1	0	0	1	1	1
0	0	0	1	1	1	0	0	0	0	0	0	1	1	1	0	0	0	0	1
0	0	0	0	0	0	0	0	0	0	1	0	0	0	0	0	0	0	0	1
0	0	0	0	0	1	0	0	0	0	1	0	0	1	1	0	0	0	0	1
0	0	0	1	0	1	0	0	0	0	1	0	1	0	1	0	0	0	0	1
0	0	0	1	0	1	0	0	0	0	0	0	0	0	0	0	0	0	0	1
0	0	0	1	0	1	0	0	1	0	1	0	1	0	1	0	0	0	0	1
0	0	0	1	1	1	0	0	1	0	1	0	0	1	0	1	1	1	0	1
0	0	0	0	0	1	0	0	0	0	1	0	0	1	0	1	0	0	0	1
0	0	0	1	1	1	0	0	0	0	1	0	1	0	1	0	0	0	0	1
0	0	0	1	0	1	0	0	0	0	1	0	1	0	1	0	0	0	0	1
0	0	0	1	0	1	0	0	0	0	0	0	1	1	0	0	0	0	1	1
1	0	1	1	1	1	0	0	1	0	1	0	1	1	1	0	1	1	0	1
0	0	0	0	1	1	0	0	1	0	1	1	0	1	1	0	1	0	1	1
0	0	0	0	0	1	0	0	0	0	0	1	0	0	1	0	0	0	0	1
0	0	0	1	0	1	0	0	0	0	1	0	1	0	0	0	0	0	0	1
0	0	0	0	0	1	0	0	1	0	1	1	0	1	1	0	1	0	0	1
0	0	0	0	0	0	0	0	0	0	1	0	0	1	1	0	0	0	0	1
1	0	0	0	1	1	0	0	0	0	1	0	0	0	1	0	0	0	0	1
0	0	0	0	1	1	0	0	1	0	1	0	1	1	0	0	1	0	1	1
0	0	0	1	0	1	0	0	0	0	0	0	0	0	0	0	0	0	0	1
0	0	0	1	1	1	0	0	0	0	1	0	0	0	0	0	0	0	0	1
0	0	0	1	0	1	0	0	1	0	1	0	1	0	1	0	0	0	0	1
0	0	0	1	1	1	0	0	0	0	1	0	0	0	0	0	0	0	0	1
0	0	0	0	0	0	0	0	0	0	0	0	0	0	0	0	0	0	0	1
0	1	1	1	1	1	0	0	1	0	1	0	0	0	0	0	0	0	0	1
0	0	0	1	0	1	1	0	1	0	0	0	0	0	1	0	0	0	0	1
0	0	0	0	1	1	0	0	0	0	1	1	0	1	1	0	1	0	1	1
0	0	0	0	0	1	0	0	0	0	0	0	0	0	1	0	0	0	0	1
0	0	0	0	1	1	0	0	0	0	1	1	0	1	1	0	0	0	1	1
0	0	0	0	1	1	0	0	1	0	1	1	0	1	1	0	1	0	1	1
0	0	0	1	0	0	0	0	1	0	0	0	1	0	0	0	0	0	0	1
0	0	0	1	1	1	0	0	0	0	1	0	1	0	0	0	0	0	0	1
0	0	0	1	0	1	1	0	1	0	0	0	0	0	1	0	0	0	0	1
0	0	0	0	0	0	0	0	0	0	1	0	0	0	0	0	0	0	0	1
0	0	0	1	1	1	0	0	0	0	0	0	1	1	1	0	0	0	0	1
1	0	1	1	1	1	0	0	0	0	1	0	1	1	1	0	0	0	1	1
0	0	0	1	0	1	0	0	0	0	1	0	1	0	0	0	0	0	0	1
0	0	0	1	0	0	0	0	0	0	0	0	1	0	0	0	0	0	0	1
1	0	0	0	1	1	0	0	0	0	1	0	0	0	0	0	0	0	0	1
0	0	0	1	1	1	0	0	0	0	1	0	1	0	1	0	0	0	0	1
0	0	0	1	0	1	0	1	1	0	1	1	1	1	1	0	0	0	1	1
0	0	0	0	0	0	0	0	0	0	1	0	0	0	0	0	0	0	0	1
1	0	0	0	1	1	0	0	0	0	1	0	0	0	0	0	0	1	1	1
0	1	0	1	1	1	0	0	0	0	1	0	0	0	0	0	0	0	0	1
0	1	1	1	1	1	0	0	1	0	1	0	0	0	0	0	0	0	0	1
0	0	0	1	0	1	0	0	1	0	0	0	0	0	1	0	0	0	0	1
0	0	0	0	1	1	0	0	0	0	1	0	0	0	0	0	0	0	0	1
0	0	0	1	1	1	0	0	1	0	1	0	0	1	0	1	1	1	0	1
0	0	0	0	1	1	0	0	0	0	0	1	0	0	1	0	0	0	0	1
1	0	1	1	1	1	0	0	0	0	1	0	1	1	1	0	0	0	1	1
1	0	0	0	1	1	0	0	0	0	1	0	0	0	1	0	0	0	0	1
0	0	0	0	1	1	0	0	0	0	1	1	0	1	1	0	0	0	1	1
0	0	0	0	0	1	0	0	0	0	0	0	0	0	1	0	0	0	0	1
1	0	0	0	1	1	0	0	0	0	1	0	0	0	1	0	0	0	0	1
0	0	0	1	0	1	0	0	0	0	1	0	1	0	1	0	0	0	0	1
0	0	0	1	0	1	0	0	0	0	1	0	1	0	0	0	0	0	0	1
0	0	0	0	1	1	0	0	0	0	1	1	0	0	1	0	1	0	0	1
0	0	0	0	1	1	0	0	0	0	1	1	0	1	1	0	0	0	1	1
0	0	0	1	0	0	0	0	0	0	1	0	1	0	0	0	0	0	0	1
0	0	0	0	1	1	0	0	0	0	1	1	0	0	1	0	1	0	1	1
0	0	0	0	0	1	0	0	0	0	1	0	0	1	1	0	0	0	0	1
0	0	0	0	0	1	0	0	1	0	1	0	0	1	1	0	1	0	1	1
0	0	0	1	1	1	0	0	0	0	0	0	1	1	1	0	0	0	0	1
0	0	0	1	1	1	0	0	0	0	1	0	0	1	1	0	0	0	0	1
0	0	0	1	0	1	1	0	1	0	0	0	1	0	1	0	0	0	0	1
0	0	0	0	0	1	0	0	0	0	1	0	0	1	1	1	0	0	0	1
0	0	0	1	1	1	0	0	1	0	1	0	0	0	0	1	0	1	0	1
0	0	0	0	1	1	0	0	0	0	1	0	0	1	0	0	0	0	0	1
0	0	1	1	0	1	0	0	1	0	1	0	1	1	0	0	0	0	0	1
0	0	0	1	1	1	0	0	1	0	1	0	0	1	0	1	1	1	0	1
0	0	0	1	1	1	0	0	1	0	0	0	0	0	0	0	0	0	0	1
0	0	0	0	1	1	0	0	1	0	1	0	1	1	1	0	0	0	0	1
0	0	1	1	1	1	0	0	1	0	1	0	1	0	0	0	1	0	0	1
1	0	0	0	1	1	0	0	0	0	1	0	0	0	0	0	1	0	0	1
0	0	0	0	0	1	0	0	0	0	1	0	0	0	0	0	0	0	0	1
0	0	0	1	1	1	0	0	1	0	1	0	1	1	0	0	1	0	1	1
0	0	0	1	0	0	0	0	0	0	1	0	1	0	0	0	0	0	0	1
0	0	0	0	1	1	0	0	0	0	1	0	0	0	0	0	1	0	1	1
0	0	0	1	0	1	0	0	0	0	1	0	1	0	1	0	0	0	0	1
0	0	0	1	0	1	1	0	1	0	0	0	1	0	1	0	0	0	0	1
1	0	0	0	1	1	0	0	0	0	1	0	0	1	1	0	0	0	1	1
1	0	0	0	1	1	0	1	0	0	1	1	1	1	1	1	1	0	1	1
0	0	0	0	1	1	0	0	0	0	1	1	0	1	1	0	1	0	1	1
0	0	1	1	1	1	0	0	1	0	1	0	1	0	0	0	1	0	0	1
0	0	0	0	0	0	0	0	0	0	0	0	0	0	0	0	0	0	0	1
1	0	0	0	1	1	0	0	0	0	1	0	0	0	0	1	0	0	0	1
0	0	0	1	1	1	0	0	1	0	1	0	0	1	0	1	1	1	0	1
0	1	1	1	1	1	0	0	1	0	1	0	1	1	1	0	0	0	0	1
0	0	0	0	1	1	0	0	0	0	1	0	0	0	0	0	0	0	0	1
1	0	0	0	1	1	0	0	0	0	1	0	0	0	1	0	0	0	0	1
0	0	1	0	1	1	0	0	0	1	1	0	0	1	1	0	0	0	1	1
0	0	0	1	1	1	0	0	0	0	1	0	1	1	1	1	0	1	0	1
1	0	0	0	1	1	0	0	0	0	1	0	0	0	1	1	0	0	0	1
0	0	0	1	0	1	0	0	1	0	1	0	1	0	0	0	0	0	0	1
0	0	0	1	1	1	1	0	1	1	1	0	1	1	1	1	1	1	0	1
0	1	1	1	1	1	0	0	1	0	1	0	0	0	0	0	0	0	0	1
1	0	0	0	1	1	0	0	0	0	1	0	0	0	0	0	1	1	0	1
0	0	1	1	1	1	0	0	1	0	1	0	1	1	0	0	1	0	0	1
0	0	0	0	1	1	0	0	1	0	1	1	0	1	1	0	0	0	1	1
0	0	0	1	1	1	0	0	1	0	1	0	0	1	0	1	1	1	0	1
0	0	0	1	0	1	0	1	1	0	1	1	1	1	1	0	0	0	1	1
0	0	0	0	1	1	0	0	0	0	1	0	0	0	1	0	0	0	0	1
0	0	0	1	0	1	0	0	1	0	1	0	1	1	1	0	1	0	0	1
0	0	0	0	0	1	0	0	0	0	1	0	0	1	1	0	0	0	0	1
0	0	0	0	0	1	0	0	0	0	1	1	0	0	1	0	1	0	0	1
0	0	1	1	0	1	0	0	1	0	1	0	1	1	0	0	0	0	0	1
0	0	1	0	1	1	0	0	0	0	1	0	0	0	0	0	0	1	0	1
0	0	0	1	0	1	1	0	1	0	0	0	0	0	1	0	0	0	0	1
1	0	0	1	0	1	0	0	1	1	1	0	1	1	1	0	1	1	0	1
0	0	0	1	1	1	0	0	0	0	1	0	1	0	1	0	0	0	0	1
1	0	0	0	0	1	0	0	0	0	1	0	0	0	0	0	1	0	0	1
0	0	0	0	0	0	0	0	0	0	1	0	1	0	0	1	0	1	0	1
0	0	0	1	0	1	0	0	0	0	0	0	0	0	1	0	0	0	0	1
0	0	0	0	1	1	0	0	0	0	1	1	0	1	1	0	0	0	1	1
0	0	0	1	0	1	0	0	0	0	1	0	1	0	0	0	0	0	0	1
0	0	0	1	0	1	0	0	1	0	1	0	1	0	0	0	0	0	0	1
0	0	0	0	0	1	0	0	0	0	1	0	0	1	0	0	1	1	0	1
0	0	0	0	0	1	0	0	0	0	1	0	0	1	1	0	0	0	0	1
0	0	0	0	1	1	0	0	1	0	1	0	0	1	1	0	1	0	1	1
0	0	0	1	0	1	0	0	1	0	1	0	1	0	0	1	0	0	0	1
0	0	1	1	1	1	0	0	1	1	1	0	1	1	0	0	1	1	0	1
0	1	0	0	0	1	0	1	0	0	1	0	1	1	1	1	1	1	1	1
0	0	0	1	1	1	0	0	0	0	0	0	1	1	1	0	0	0	0	1
0	0	0	1	0	0	0	0	1	0	1	0	1	0	0	0	0	0	0	1
0	0	0	1	0	1	0	0	1	0	1	0	1	0	0	0	0	0	0	1
0	0	0	0	0	1	0	0	1	0	1	0	0	1	0	0	0	1	0	1
1	0	1	1	1	1	0	0	0	0	1	0	1	1	1	0	0	0	1	1
0	0	0	1	0	1	0	0	0	0	1	0	1	0	1	0	0	0	0	1
1	0	1	1	1	1	0	0	1	0	1	0	1	1	1	0	1	1	0	1
0	0	0	1	0	1	0	0	1	0	0	0	0	0	0	0	0	0	0	1
1	0	0	0	1	1	1	0	1	0	1	0	0	0	0	0	0	0	0	1
0	0	0	1	0	1	0	0	0	0	0	0	0	0	0	0	0	0	0	1
0	0	0	0	0	0	0	0	0	0	1	0	0	0	0	0	0	0	0	1
1	0	0	0	1	1	0	0	0	0	1	0	0	0	0	0	0	0	1	1
0	0	0	1	0	1	0	0	0	0	0	0	1	0	1	0	0	0	0	1
0	0	0	0	0	1	1	1	0	1	1	0	0	1	0	0	0	0	0	1
0	0	0	1	0	1	0	0	1	0	1	0	1	0	0	0	0	0	0	1
1	0	0	1	1	1	0	0	0	1	1	0	1	1	1	0	0	1	1	1
0	0	0	1	0	1	0	1	1	0	1	0	1	0	1	0	0	0	0	1
0	0	0	1	0	1	0	0	0	0	1	0	1	0	0	0	0	0	0	1
0	0	0	0	1	1	0	0	1	0	1	1	0	1	1	0	0	0	1	1
0	0	0	0	0	1	0	0	1	0	1	0	0	1	1	0	0	0	1	1
0	1	0	1	0	0	1	0	0	0	1	0	1	0	0	0	1	0	0	1
0	0	0	1	0	1	1	0	1	0	0	0	1	0	1	0	0	0	0	1
1	0	0	0	1	1	0	0	0	0	1	0	0	0	0	0	1	1	1	1
0	0	0	1	0	1	0	0	0	0	0	0	1	0	1	0	0	0	0	1
0	0	0	1	0	1	0	0	1	0	1	0	1	0	0	0	0	0	0	1
0	0	0	0	0	0	0	0	0	0	0	0	0	0	0	0	0	0	0	1
0	0	0	1	1	1	0	0	1	0	1	0	0	0	1	0	0	1	0	1
1	0	0	1	0	1	0	0	0	0	1	0	1	1	0	0	1	0	0	1
1	0	0	0	1	1	0	0	0	0	1	0	0	0	0	0	0	0	1	1
1	0	0	1	1	1	0	0	0	0	1	0	1	1	1	0	0	0	1	1
0	0	0	0	0	1	0	0	0	0	1	0	0	1	1	0	0	1	0	1
0	0	0	1	1	1	0	0	0	0	0	0	1	1	1	0	0	0	0	1
0	0	0	0	0	0	1	0	0	0	0	0	0	0	0	0	0	0	0	1
1	0	0	0	1	1	0	0	0	0	1	0	0	0	0	0	1	0	0	1
0	1	0	1	1	1	0	0	0	0	1	0	0	0	0	0	0	0	0	1
1	0	0	1	0	1	0	0	0	0	1	0	1	1	1	0	0	0	0	1
0	0	0	0	1	1	0	0	0	0	1	1	0	1	1	0	0	0	1	1
0	0	0	1	0	1	0	0	1	0	1	0	1	0	0	0	0	0	0	1
0	0	0	0	1	1	0	0	0	0	1	1	0	0	1	0	0	0	1	1
0	0	0	0	0	1	0	0	0	0	1	0	0	0	0	0	1	0	0	1
1	0	0	0	1	1	0	0	0	0	1	0	0	0	0	0	0	1	0	1
0	0	1	1	1	1	0	0	1	0	1	0	1	0	0	0	1	0	0	1
0	0	0	0	0	0	0	0	0	0	1	0	0	0	0	0	0	0	0	1
1	0	0	1	1	1	0	0	0	1	1	0	1	1	1	0	0	1	1	1
0	0	0	1	0	1	0	0	0	0	1	0	1	0	0	0	0	0	0	1
1	0	0	1	0	1	0	0	1	1	1	0	1	1	1	0	1	1	0	1
1	0	1	1	1	1	0	0	1	0	1	0	1	1	1	0	1	1	0	1
0	0	0	0	0	1	0	0	0	0	1	0	0	1	0	0	0	0	0	1
0	0	0	0	1	1	0	0	0	0	1	0	0	0	1	0	0	0	0	1
0	0	0	1	1	1	0	0	0	0	1	0	0	0	0	0	0	0	0	1
0	0	0	0	1	1	0	0	0	0	1	1	0	1	1	0	1	0	1	1
1	0	0	0	1	1	0	0	0	0	1	0	0	1	1	0	0	0	1	1
0	0	0	1	0	0	0	0	1	0	0	0	1	0	0	0	0	0	0	1
0	0	0	0	1	1	0	0	0	0	1	1	0	1	1	0	0	0	1	1
0	0	0	0	0	0	0	0	0	0	1	0	0	0	0	0	0	0	0	1
0	0	1	0	1	1	0	0	1	0	1	0	0	0	0	0	0	0	0	1
0	0	0	0	1	1	0	1	0	0	1	1	0	1	1	0	1	0	1	1
0	0	0	1	0	1	0	0	0	0	1	0	1	0	1	0	0	0	0	1
1	0	0	0	1	1	0	0	0	0	1	0	0	0	0	1	0	0	0	1
0	0	0	1	1	1	0	0	0	0	0	0	1	1	1	0	0	0	0	1
0	0	0	0	1	1	0	0	0	0	1	0	0	0	0	0	1	1	0	1
0	0	0	1	1	0	0	0	0	0	1	0	1	0	0	0	0	0	0	1
0	1	0	1	1	1	0	0	0	0	1	0	0	0	0	0	0	0	0	1
0	0	0	0	1	0	0	0	0	0	1	0	0	0	0	0	0	0	0	1
0	0	0	0	1	1	0	0	0	0	1	1	0	1	0	0	1	1	0	1
0	0	0	0	1	1	0	0	1	0	1	1	0	1	0	0	1	1	0	1
0	0	0	0	1	1	0	0	0	0	1	0	0	1	0	1	1	0	0	1
0	0	0	1	1	1	0	1	1	0	1	1	1	1	1	0	0	0	1	1
0	1	0	1	1	1	0	0	0	0	1	0	0	0	0	0	0	0	0	1
0	0	0	1	0	1	0	0	0	0	1	0	1	0	1	0	0	0	0	1
0	0	0	1	1	1	0	0	1	0	1	0	1	1	0	0	1	0	1	1
0	0	0	1	1	1	0	0	1	0	1	0	0	1	0	1	1	1	0	1
0	0	0	1	1	1	0	0	0	0	1	0	1	1	1	0	0	0	0	1
0	0	0	0	1	1	0	0	0	0	1	0	0	1	0	0	0	0	0	1
0	0	0	0	0	0	0	0	0	0	1	0	0	0	0	0	0	0	0	1
0	0	0	1	1	1	0	0	0	0	0	0	1	1	1	0	0	0	0	1
0	0	0	1	0	1	0	0	0	0	0	0	0	0	0	0	0	0	0	1
0	0	0	0	1	1	0	0	0	0	1	1	0	1	1	0	1	0	1	1
0	0	0	1	1	0	0	0	0	0	1	0	1	0	0	0	0	0	0	1
0	0	0	0	1	1	0	0	0	0	1	1	0	1	1	0	1	0	1	1
0	0	0	0	0	1	0	0	1	0	1	0	0	1	0	0	0	1	0	1
1	0	0	1	0	1	1	0	1	1	1	0	1	1	1	0	1	1	1	1
0	0	0	1	1	1	0	0	0	0	0	0	1	1	1	0	0	0	0	1
0	0	0	0	0	1	0	1	1	0	1	1	0	1	1	0	0	0	1	1
0	0	0	1	0	0	0	1	1	0	1	0	1	0	0	0	0	0	0	1
0	0	0	1	0	1	0	0	1	0	1	0	1	0	0	0	0	0	0	1
0	0	0	1	1	1	0	0	1	0	1	0	0	1	0	1	1	1	0	1
0	1	1	1	1	1	0	0	1	0	1	0	0	0	0	0	0	0	0	1
0	0	0	0	1	1	0	0	0	0	1	1	0	0	1	0	0	0	1	1
0	0	0	0	1	0	0	0	0	0	1	0	0	0	0	0	0	0	0	1
1	0	0	0	1	1	0	0	0	0	1	0	0	0	0	0	1	1	1	1
0	0	0	1	0	1	0	0	1	0	1	0	1	0	0	0	0	0	0	1
0	0	0	1	0	1	0	0	0	0	1	0	1	0	1	0	0	0	0	1
1	1	1	1	1	1	0	0	1	1	1	0	0	1	0	0	1	0	0	1
0	0	0	1	0	1	0	1	1	0	1	0	1	0	1	0	0	0	0	1
0	0	0	1	0	1	0	0	0	0	1	0	1	0	1	0	0	0	0	1
0	0	0	0	0	0	0	0	0	0	1	0	0	0	0	1	1	0	0	1
0	0	0	1	0	1	0	0	1	0	1	0	1	0	0	0	0	0	0	1
0	0	0	1	0	1	0	0	0	0	1	0	1	0	0	0	0	0	0	1
0	0	0	1	1	1	0	0	1	0	1	0	0	1	0	1	0	1	0	1
0	0	0	0	1	0	0	0	1	0	1	0	1	1	1	0	1	0	0	1
0	1	1	1	1	1	0	0	1	0	1	0	0	0	0	0	0	0	0	1
0	0	0	0	0	1	0	0	0	0	1	0	0	0	0	0	1	0	0	1
0	0	0	1	0	1	0	0	1	0	1	0	1	0	0	0	0	0	0	1
0	1	1	1	1	1	0	0	1	0	1	0	0	0	0	0	0	0	0	1
0	0	0	1	0	0	0	0	0	0	0	0	1	0	0	0	0	0	0	1
0	0	0	0	1	1	0	0	0	0	0	1	0	0	1	0	0	0	0	1
0	0	0	1	1	1	0	0	1	0	1	0	0	1	0	1	1	1	0	1
0	0	0	1	0	1	0	0	0	0	1	0	1	0	0	0	0	0	0	1
0	0	0	0	1	1	0	0	0	0	1	1	0	1	1	1	1	0	1	1
0	0	0	0	1	1	0	0	1	0	1	0	0	1	0	0	1	1	0	1
0	0	0	1	1	1	0	0	1	0	1	0	1	1	0	1	1	1	0	1
0	1	0	0	0	0	0	0	0	0	1	0	0	0	0	0	0	0	0	1
0	0	1	1	0	1	0	0	1	0	1	0	1	1	0	0	0	0	0	1
1	0	0	0	1	1	0	0	0	0	1	0	0	0	1	0	0	1	1	1
0	1	1	1	1	1	0	0	1	0	1	0	0	0	0	0	0	0	0	1
0	0	0	1	1	1	0	0	0	0	1	0	1	1	0	0	1	0	1	1
0	1	0	1	0	0	1	0	1	0	0	0	1	0	0	0	0	0	0	1
1	0	0	1	0	1	0	0	0	0	1	0	1	1	1	0	0	0	1	1
0	1	1	0	1	1	0	0	0	0	1	0	1	1	1	1	1	0	1	1
0	0	0	1	0	1	0	0	0	0	1	0	1	0	0	0	0	0	0	1
0	0	0	0	0	1	0	0	0	0	1	0	0	0	0	0	0	0	0	1
0	0	0	0	0	0	0	0	0	0	1	0	0	0	0	0	0	0	0	1
0	0	0	1	1	1	0	0	0	0	0	0	1	1	1	0	0	0	0	1
0	0	0	1	0	1	0	0	0	0	1	0	1	0	1	0	0	0	0	1
0	0	0	0	0	0	0	0	0	0	1	0	1	0	0	1	0	1	0	1
1	0	0	0	1	1	0	0	0	0	1	1	0	0	1	0	0	0	1	1
1	0	0	1	0	1	0	0	0	0	1	0	1	1	0	1	1	0	0	1
0	0	0	0	0	1	1	0	0	0	1	0	1	1	1	0	0	0	1	1
0	0	1	1	0	1	0	0	1	0	1	0	1	1	0	0	0	0	0	1
0	0	0	0	0	0	0	0	0	0	0	0	0	0	0	0	0	0	0	1
0	0	0	1	1	1	0	0	0	0	1	0	0	0	0	0	0	0	0	1
0	0	0	1	0	1	0	0	0	0	1	0	1	0	0	0	0	0	0	1
0	1	0	0	0	1	0	0	0	0	1	0	0	1	1	0	1	0	1	1
0	0	0	1	0	1	0	0	1	0	1	0	1	0	0	0	0	0	0	1
1	0	0	0	1	1	1	0	0	0	1	0	0	0	0	0	0	0	0	1
1	0	0	1	0	1	0	0	1	1	1	0	1	1	1	0	1	1	0	1
0	0	0	0	1	1	0	0	0	0	1	0	0	1	0	0	0	0	0	1
0	0	0	1	0	1	0	0	0	0	1	0	0	0	1	0	0	0	0	1
0	0	0	0	0	1	0	1	1	0	1	1	0	1	1	0	0	0	1	1
0	0	0	1	0	1	0	0	0	0	1	0	1	0	1	0	0	0	0	1
1	0	0	1	0	1	0	1	1	1	1	0	1	1	1	0	1	1	0	1
0	0	0	1	0	1	0	0	1	0	1	0	1	0	0	0	0	0	0	1
0	0	0	1	0	1	0	0	1	0	1	0	1	0	0	0	0	0	0	1
0	0	0	0	1	1	0	0	0	0	1	0	0	0	0	0	0	0	0	1
0	0	1	0	0	1	0	1	0	0	1	0	0	0	0	0	0	0	0	0
0	1	0	0	0	1	0	0	0	0	1	0	0	1	1	0	1	0	1	1
1	0	1	1	1	1	0	0	0	0	1	0	1	1	1	0	0	0	1	1
1	0	1	1	1	1	0	0	1	0	1	0	1	1	1	0	1	1	0	1
1	0	0	0	1	1	0	0	0	0	1	0	1	0	1	1	0	0	0	1
0	0	0	0	1	1	0	0	0	0	1	1	0	1	1	0	1	0	1	1
0	0	0	1	0	0	0	0	1	0	1	0	1	0	0	0	0	0	0	1
1	0	0	0	1	1	0	0	0	0	1	0	0	0	1	0	1	1	1	1
1	0	1	1	1	1	0	0	1	0	1	0	1	1	1	0	1	1	0	1
0	0	1	1	0	1	0	0	1	0	1	0	1	1	0	0	0	0	0	1
0	0	0	1	0	1	0	0	0	0	0	0	0	0	0	0	0	0	0	1
0	1	1	0	1	1	1	1	0	1	0	0	0	0	0	1	0	0	0	0
0	1	0	0	0	1	0	1	0	0	0	0	0	0	0	0	0	0	0	0
0	1	1	1	0	1	1	1	1	1	0	0	0	0	0	0	0	0	0	0
0	1	1	1	1	1	1	1	1	1	0	0	0	0	0	0	0	0	0	0
0	1	1	1	1	1	1	1	1	1	1	1	1	1	1	1	1	1	1	0
0	1	1	0	1	1	1	0	1	1	0	0	0	0	0	1	0	0	0	0
0	1	1	1	1	1	1	1	0	1	1	1	0	1	1	1	1	0	1	0
0	1	1	0	0	1	1	1	0	1	1	1	0	1	1	1	1	0	1	0
0	1	0	0	0	0	0	1	0	0	1	1	0	0	0	1	1	0	1	0
0	1	1	1	1	1	1	1	1	1	1	0	0	0	0	1	1	0	1	0
0	1	1	0	0	1	0	1	1	1	1	1	0	1	1	1	1	0	1	0
0	1	0	0	0	1	1	1	0	1	1	1	0	1	0	1	1	0	1	0
0	1	0	0	0	1	0	1	0	1	0	0	0	0	0	0	0	0	0	0
0	1	1	0	0	1	0	1	0	0	1	1	0	1	1	1	1	0	1	0
0	1	1	0	1	1	1	1	0	0	0	0	0	0	0	1	0	0	0	0
0	1	1	0	1	1	1	1	0	1	0	0	0	0	0	1	0	0	0	0
0	0	1	0	1	1	1	1	0	1	0	0	0	0	0	1	0	0	0	0
0	1	1	1	1	1	1	1	1	1	1	1	1	1	0	1	1	1	1	0
0	1	1	1	1	1	1	1	1	1	0	0	0	0	0	1	0	0	0	0
0	1	1	1	1	1	0	1	1	1	1	0	0	1	0	1	1	0	1	0
0	1	1	0	0	1	1	1	1	1	0	0	0	0	0	1	0	0	0	0
0	1	1	1	0	1	1	1	1	0	0	0	0	0	0	1	0	0	0	0
0	1	0	0	0	1	0	0	0	1	1	1	0	1	1	1	1	0	1	0
0	1	0	0	0	1	1	1	0	0	0	0	0	0	0	1	0	0	0	0
0	0	1	0	0	1	0	0	0	0	1	1	0	1	0	1	1	0	0	0
0	0	0	0	0	1	0	1	0	0	1	0	0	0	0	1	1	0	1	0
0	1	1	1	1	1	1	1	1	1	0	0	0	0	0	1	0	0	0	0
0	0	1	0	1	1	0	0	0	1	1	1	0	1	0	1	1	0	1	0
0	1	1	0	1	1	1	0	0	1	1	1	0	1	1	1	1	0	1	0
0	0	1	0	0	1	0	0	0	0	0	0	0	0	0	1	0	0	0	0
0	1	1	1	1	1	1	0	1	0	0	0	0	0	0	1	0	0	0	0
0	1	1	1	1	1	1	1	1	1	1	1	0	1	1	1	1	1	1	0
0	1	1	1	1	1	1	1	1	1	0	0	0	0	0	1	0	0	0	0
0	1	1	0	1	1	1	1	0	1	1	0	0	1	0	1	1	1	1	0
0	1	1	0	0	1	0	1	0	1	0	0	0	0	0	1	0	0	0	0
0	0	1	0	0	1	0	1	0	1	1	0	0	1	0	1	1	0	1	0
0	1	1	0	1	1	1	1	0	1	1	1	0	1	1	1	1	1	1	0
0	1	1	1	1	1	1	1	0	1	1	0	1	1	1	1	1	1	1	0
0	1	1	0	1	1	1	1	0	1	0	0	0	0	0	1	0	0	0	0
0	1	1	0	1	1	1	1	0	0	1	1	1	1	1	1	1	0	1	0
0	1	1	1	1	1	1	1	0	1	0	0	0	0	0	1	0	0	0	0
0	0	1	0	1	1	1	0	0	0	1	1	0	1	0	1	1	0	1	0
0	0	0	0	0	1	0	0	0	0	1	1	0	0	0	1	1	0	1	0
0	1	1	0	0	1	1	1	0	1	1	0	0	1	0	1	1	0	1	0
0	1	1	0	1	1	1	1	0	1	0	0	0	0	0	1	0	0	0	0
0	1	1	1	1	1	1	1	1	1	0	0	0	0	0	1	0	0	0	0
0	1	1	0	1	1	0	0	0	1	0	0	0	0	0	1	0	0	0	0
0	1	1	0	1	1	1	0	0	1	0	0	0	0	0	1	0	0	0	0
0	0	1	0	0	1	1	0	0	1	1	0	0	1	1	1	1	0	1	0
0	1	1	0	1	1	0	0	0	1	1	1	0	1	1	1	1	0	1	0
0	1	1	0	0	1	1	0	0	1	0	0	0	0	0	1	0	0	0	0
0	0	0	0	0	1	0	1	0	0	1	1	0	1	1	1	1	0	1	0
0	0	0	0	0	0	1	1	0	0	1	1	0	0	0	1	1	0	1	0
0	0	1	0	1	1	1	1	0	0	1	1	1	1	1	1	1	0	1	0
0	1	1	0	1	1	1	1	0	0	0	0	0	0	0	1	0	0	0	0
0	1	1	0	1	1	1	0	0	1	0	0	0	0	0	1	0	0	0	0
0	1	1	0	0	1	1	1	0	1	0	0	0	0	0	1	0	0	0	0
0	1	1	1	1	1	1	1	1	1	0	0	0	0	0	1	0	0	0	0
0	0	0	0	0	1	0	1	0	0	1	0	0	1	1	1	1	0	1	0
1	1	1	0	1	1	0	1	0	1	0	0	0	0	0	1	0	0	0	0
0	1	1	1	1	1	1	1	1	1	0	0	0	0	0	1	0	0	0	0
0	1	0	0	1	1	1	1	0	1	0	0	0	0	0	1	0	0	0	0
0	0	1	0	0	1	0	0	0	0	0	0	0	0	0	0	0	0	0	0
0	1	1	1	1	1	1	0	1	1	0	0	0	0	0	1	0	0	0	0
0	1	1	0	1	1	1	1	0	0	0	0	0	0	0	1	0	0	0	0
0	0	0	0	0	1	0	0	0	0	1	0	0	1	0	1	1	0	1	0
0	1	1	0	1	1	0	0	0	1	0	0	0	0	0	1	0	0	0	0
0	1	1	0	1	1	1	1	0	0	1	0	0	1	0	1	1	1	1	0
0	1	1	0	1	1	1	0	0	1	0	0	0	0	0	1	0	0	0	0
0	0	0	0	0	0	0	0	0	0	1	0	0	0	0	1	1	0	1	0
0	1	1	0	1	1	1	0	0	1	1	1	0	1	1	1	1	0	1	0
0	1	1	1	1	1	1	1	1	1	0	0	0	0	0	1	0	0	0	0
0	1	0	0	1	1	0	1	0	0	0	0	0	0	0	1	0	0	0	0
0	0	0	0	0	0	0	0	0	0	1	0	0	0	0	1	1	0	0	0
0	1	1	0	0	1	0	0	0	0	1	0	0	0	0	1	0	0	0	0
0	1	0	0	0	1	0	0	0	1	0	0	0	0	0	1	0	0	0	0
0	1	1	1	1	1	1	1	1	1	0	0	0	0	0	0	0	0	0	0
0	1	1	1	1	1	1	1	1	1	0	0	0	0	0	1	0	0	0	0
0	1	1	0	1	1	1	1	0	1	0	0	0	0	0	1	0	0	0	0
0	1	1	1	1	1	1	0	1	1	0	0	0	0	0	1	0	0	0	0
0	1	0	0	1	1	1	0	1	1	1	1	0	1	1	1	1	0	1	0
0	1	0	0	0	1	0	0	0	1	0	0	0	0	0	0	0	0	0	0
0	1	1	0	1	1	1	1	0	1	0	0	0	0	0	1	0	0	0	0
0	0	0	0	0	1	0	0	0	0	1	0	0	0	0	1	0	0	0	0
0	1	1	0	1	1	1	1	1	1	1	1	0	1	1	1	1	0	1	0
0	1	1	0	0	1	1	1	0	1	0	0	0	0	0	1	0	0	0	0
0	1	0	0	0	1	0	0	0	1	1	1	0	1	1	1	1	0	1	0
0	1	1	0	0	1	1	1	0	0	0	0	0	0	0	1	0	0	0	0
0	0	1	0	1	1	1	0	1	1	1	1	0	1	1	1	1	1	1	0
0	0	1	0	1	1	1	1	0	1	1	1	0	1	1	1	1	0	1	0
0	1	0	0	1	1	1	1	0	1	0	0	0	0	0	1	0	0	0	0
0	1	1	0	1	1	1	1	0	1	1	1	0	1	0	1	1	0	1	0
0	0	0	0	0	1	0	0	0	0	1	0	0	1	0	1	1	0	1	0
0	1	1	0	0	1	1	1	0	1	0	0	0	0	0	1	0	0	0	0
0	0	1	0	1	1	1	1	0	0	1	1	0	1	0	1	0	0	0	0
0	1	1	0	1	1	1	1	1	1	0	0	0	0	0	1	0	0	0	0
0	1	1	1	1	1	1	1	1	1	0	0	0	0	0	1	0	0	0	0
0	1	1	0	1	1	1	1	0	1	1	1	0	1	1	1	1	0	1	0
0	1	1	0	1	1	1	1	1	1	0	0	0	0	0	1	0	0	0	0
0	1	0	0	1	0	0	1	0	0	1	0	0	0	0	1	1	0	1	0
0	1	1	0	1	1	1	0	0	0	0	0	0	0	0	1	0	0	0	0
0	1	1	0	0	1	0	0	0	1	0	0	0	0	0	1	0	0	0	0
0	1	1	0	1	1	1	1	0	1	1	1	0	1	1	1	1	1	1	0
0	0	1	0	1	1	1	0	1	0	1	0	0	0	0	1	1	1	1	0
0	1	1	0	1	1	1	1	0	1	0	0	0	0	0	1	0	0	0	0
0	1	1	1	1	1	1	1	1	1	1	1	0	1	1	1	1	1	1	0
0	1	1	0	0	1	1	1	0	1	1	1	0	1	1	1	1	1	1	0
0	1	1	0	1	1	1	1	0	1	1	1	0	1	0	1	1	1	1	0
0	1	1	0	0	1	1	0	0	0	0	0	0	0	0	1	0	0	0	0
0	0	1	0	0	1	0	1	0	0	1	1	0	1	0	1	1	0	1	0
0	1	1	1	1	1	1	1	1	1	1	1	0	1	1	1	1	1	1	0
0	1	1	0	0	1	0	0	0	1	0	0	0	0	0	1	0	0	0	0
0	1	1	1	1	1	1	0	1	1	0	0	0	0	0	1	0	0	0	0
0	1	1	0	1	1	1	1	0	0	1	1	0	1	1	1	1	1	1	0
0	1	1	1	0	1	1	1	0	0	1	1	0	1	1	1	1	0	1	0
0	1	1	1	1	1	1	1	1	1	1	0	0	0	0	0	1	0	0	0
0	1	1	1	1	1	0	1	1	1	0	0	0	0	0	1	0	0	0	0
0	1	1	0	1	1	1	1	0	1	0	0	0	0	0	1	0	0	0	0
0	1	1	1	1	1	0	1	1	1	1	1	1	1	1	1	1	1	1	0
0	0	1	0	1	1	1	1	0	1	1	1	0	1	1	1	1	0	1	0
0	0	1	0	0	1	1	1	1	1	1	1	0	1	1	1	1	0	1	0
0	0	0	0	0	1	1	0	0	0	1	1	0	1	0	1	1	1	1	0
0	1	1	0	0	1	1	1	1	1	0	0	0	0	0	1	0	0	0	0
0	1	1	1	1	1	1	1	1	1	1	1	0	1	1	1	1	0	1	0
0	1	1	0	1	1	1	1	0	1	1	1	0	1	1	1	1	0	1	0
0	1	1	0	1	1	0	1	0	1	0	0	0	0	0	1	0	0	0	0
0	0	0	0	0	0	0	0	0	0	1	0	0	0	0	1	1	0	0	0
0	0	0	0	1	1	0	1	0	0	0	0	0	0	0	1	0	0	0	0
0	0	1	0	0	1	1	0	0	0	0	0	0	0	0	0	0	0	0	0
0	1	1	0	1	1	1	0	0	0	0	0	0	0	0	1	0	0	0	0
0	0	0	0	0	0	0	0	0	0	1	0	0	0	0	1	1	0	1	0
0	0	0	0	0	0	0	0	0	0	1	1	0	0	0	1	1	0	1	0
0	1	1	0	1	1	1	0	1	0	1	1	0	1	1	1	1	1	1	0
0	1	1	1	1	1	1	0	0	1	1	1	1	1	1	1	1	0	1	0
0	1	1	0	1	1	1	1	0	1	1	1	0	1	0	1	1	0	1	0
0	0	0	0	0	0	0	0	0	0	0	0	0	0	0	0	0	0	0	0
0	1	1	0	0	1	0	0	0	1	0	0	0	0	0	1	0	0	0	0
0	1	1	0	1	1	1	1	0	1	0	0	0	0	0	1	0	0	0	0
0	1	1	0	0	1	1	1	0	1	0	0	0	0	0	1	0	0	0	0
0	1	0	1	1	1	1	1	0	1	0	0	0	0	0	1	0	0	0	0
0	1	1	0	1	1	1	1	0	1	0	0	0	0	0	1	0	0	0	0
0	1	1	1	1	1	1	0	0	1	1	1	1	1	1	1	1	0	1	0
0	0	0	0	0	1	0	0	0	0	1	0	0	1	0	0	1	1	0	1
1	0	0	0	1	1	0	0	0	0	1	0	0	0	1	0	0	1	1	1
0	0	0	0	0	0	0	1	0	0	1	1	0	0	0	1	1	0	1	0
0	0	0	0	0	0	0	0	0	0	1	1	0	0	0	0	1	0	0	0
0	0	0	0	0	0	0	0	0	0	1	0	0	0	0	1	1	0	1	0
0	0	0	0	0	0	0	1	0	0	1	1	0	0	1	1	1	0	1	0
0	0	0	0	0	0	0	0	0	0	1	1	0	0	0	1	1	0	1	0
0	0	0	0	0	1	0	0	0	0	1	1	0	0	0	1	1	0	1	0
0	0	0	0	0	0	0	0	0	0	0	0	0	0	0	0	0	0	0	0
0	0	1	0	0	1	0	1	0	1	1	1	0	1	1	1	1	0	1	0
0	1	1	0	1	1	1	0	0	1	1	0	0	1	0	1	1	0	0	0
0	0	0	0	0	0	0	0	0	0	1	1	0	0	0	1	1	0	0	0
0	0	0	0	1	1	1	1	0	0	1	0	0	0	0	1	1	1	1	0
0	0	0	0	0	0	0	0	0	0	1	0	0	0	0	1	1	0	0	0
0	0	0	0	0	0	0	1	0	0	1	1	0	0	0	1	1	1	1	0
0	0	0	0	0	0	0	0	0	0	1	0	0	0	0	1	1	0	0	0
0	0	0	0	0	1	0	0	0	0	1	1	0	0	0	1	1	0	1	0
0	0	0	0	0	0	0	0	0	0	1	0	0	0	0	1	1	0	1	0
0	0	0	0	0	0	0	0	0	0	1	1	0	0	0	1	1	0	0	0
0	0	0	0	0	0	0	1	0	0	1	1	0	0	1	1	1	0	1	0
0	0	0	0	0	0	1	0	0	0	1	1	0	0	0	1	1	0	1	0
0	0	0	0	0	0	0	0	0	0	1	1	0	0	0	1	1	0	0	0
0	0	0	1	0	0	0	1	0	0	1	0	0	0	0	1	1	0	1	0
0	1	0	0	0	1	0	1	0	0	1	1	0	0	1	1	1	0	1	0
0	0	0	0	0	1	0	1	0	0	1	1	0	0	0	1	1	0	1	0
0	0	1	1	1	1	0	0	0	0	1	1	0	1	0	1	1	0	1	0
0	0	0	0	0	0	0	0	0	0	1	0	0	0	0	1	1	0	0	0
0	0	0	0	0	0	0	0	0	0	1	1	0	0	0	1	1	0	0	0
0	0	0	0	1	0	0	0	0	0	1	1	0	0	0	1	1	0	1	0
0	0	0	0	1	0	0	0	0	0	1	0	0	0	0	1	1	0	0	0
0	0	0	0	0	0	0	0	0	0	1	0	0	0	0	1	1	0	1	0
0	0	0	0	0	1	0	0	0	0	1	1	0	0	0	1	1	0	1	0
0	0	0	0	0	0	0	0	0	0	1	0	0	0	0	1	1	0	1	0
0	0	0	0	0	1	0	1	0	0	1	0	0	0	0	1	1	0	0	0
0	0	0	0	0	0	0	0	0	0	1	0	0	0	0	1	1	0	1	0
0	0	0	0	1	1	1	0	1	0	1	1	0	0	0	1	1	0	1	0
0	0	0	0	0	1	0	1	0	0	1	0	0	0	0	1	1	0	1	0
0	0	0	0	0	1	0	0	0	0	1	1	0	0	0	1	1	0	0	0
0	1	0	0	0	1	1	1	0	0	1	1	0	0	0	1	1	0	1	0
0	0	0	0	0	0	0	0	0	0	1	1	0	0	0	1	1	0	1	0
0	0	0	0	1	1	0	1	0	0	1	1	0	0	0	1	1	0	1	0
0	0	1	0	1	1	0	1	0	0	1	0	0	0	0	1	1	0	1	0
0	0	0	0	0	0	0	1	0	0	1	1	0	0	0	1	1	0	1	0
0	0	0	0	0	0	0	0	0	0	1	0	0	0	0	1	1	0	1	0
0	0	0	0	0	0	1	1	0	0	1	0	0	0	0	1	1	0	0	0
0	0	0	0	0	0	0	0	0	0	1	1	0	0	0	1	1	0	1	0
0	0	0	0	0	0	1	1	0	0	1	0	0	0	0	1	1	0	1	0
0	0	0	0	0	0	0	0	0	0	0	0	0	0	0	0	0	0	0	0
0	0	0	0	0	0	0	0	0	0	1	1	0	0	0	1	1	0	1	0
0	1	1	0	1	1	1	1	0	1	1	1	0	0	0	1	1	0	1	0
0	0	0	0	0	1	0	0	0	0	1	1	0	0	0	1	1	0	1	0
0	0	1	0	0	0	0	0	0	0	1	0	0	0	0	1	1	0	0	0
0	1	0	0	1	1	0	0	0	0	1	1	0	0	0	1	1	0	1	0
0	0	0	0	0	0	0	0	0	0	1	0	0	0	0	1	1	0	0	0
0	1	1	0	1	1	1	1	1	0	1	1	0	0	0	1	1	0	1	0
0	1	0	0	0	1	0	0	0	0	1	0	0	1	1	1	1	1	1	0
0	0	0	0	1	1	0	1	0	0	1	0	0	0	0	1	1	0	1	0
0	0	0	0	0	0	0	1	0	0	1	1	0	0	0	1	1	1	1	0
0	0	0	0	0	0	0	0	0	0	1	0	0	0	0	1	1	0	1	0
1	1	1	1	1	1	1	0	1	0	1	1	1	1	0	1	1	0	1	0
0	0	0	0	0	0	0	0	0	0	1	0	0	0	0	1	1	0	1	0
1	1	1	0	1	1	1	0	0	1	1	1	0	1	0	1	1	0	1	0
0	0	0	0	0	0	0	0	0	0	1	1	0	0	0	1	1	0	1	0
0	0	0	0	0	0	0	0	0	0	1	0	0	0	0	1	1	0	1	0
0	0	0	0	0	0	0	0	0	0	1	0	0	0	0	1	1	0	1	0
0	0	0	0	0	1	0	0	0	0	1	1	0	0	0	1	1	0	1	0
0	0	0	0	1	0	1	1	0	0	1	1	0	0	1	1	1	0	1	0
0	0	0	0	1	1	0	0	0	0	1	0	0	0	0	1	1	0	1	0
0	0	0	0	0	0	0	0	0	0	1	1	0	0	0	1	1	1	1	0
0	0	0	0	1	1	0	1	0	0	1	1	0	0	0	1	1	0	1	0
0	1	0	0	0	1	1	0	0	0	1	1	0	1	1	1	1	0	1	0
0	0	0	0	0	0	0	1	0	0	1	1	0	0	0	1	1	0	1	0
0	1	1	0	1	1	0	1	1	1	1	1	0	1	0	1	1	1	1	0
0	0	0	0	0	1	0	0	0	0	1	0	0	1	0	1	1	0	1	0
0	0	0	0	0	0	0	0	0	0	1	0	0	0	0	1	1	0	1	0
0	0	0	0	1	1	0	0	0	0	1	1	0	0	0	1	1	0	1	0
0	0	0	0	0	0	0	0	0	0	1	1	0	0	0	0	1	0	0	0
0	0	0	0	0	0	0	0	0	0	1	1	0	0	0	1	1	0	0	0
0	0	0	0	0	0	0	0	0	0	1	0	0	0	0	1	1	0	1	0
0	1	0	0	0	0	0	1	0	0	1	1	0	0	0	1	1	0	1	0
0	0	0	0	0	0	0	0	0	0	1	0	0	0	0	1	1	0	1	0
0	1	1	0	1	1	1	0	1	0	1	0	1	1	0	1	1	1	1	0
0	1	0	0	0	0	0	0	0	0	1	1	0	0	0	1	1	0	1	0
0	1	1	0	1	1	0	1	1	1	1	1	0	1	0	1	1	1	1	0
0	0	0	0	0	0	0	0	0	0	1	1	0	0	0	1	1	0	0	0
0	0	0	0	0	0	0	1	0	0	1	0	0	0	0	1	1	0	1	0
0	1	1	0	1	1	1	1	0	1	1	1	0	1	0	1	1	1	1	0
0	0	0	0	0	0	0	0	0	0	1	1	0	1	0	1	0	0	1	0
0	0	0	0	0	0	0	0	0	0	1	1	0	0	0	1	1	0	1	0
0	0	0	0	1	0	0	1	0	0	1	1	0	0	0	1	1	0	1	0
0	0	0	0	0	0	0	0	0	0	0	0	0	0	0	0	0	0	0	0
0	0	0	0	0	0	0	0	0	0	1	1	0	0	0	1	1	0	1	0
0	1	1	0	1	1	0	1	0	0	1	0	0	0	0	1	1	1	1	0
0	0	0	0	0	0	0	0	0	0	1	1	0	0	0	1	1	1	1	0
0	0	1	0	0	0	0	0	0	0	1	1	0	0	0	1	1	0	1	0
0	0	0	0	0	0	0	1	0	0	1	0	0	0	0	1	1	0	1	0
0	0	0	0	0	0	0	0	0	0	1	0	0	0	0	1	1	0	1	0
0	0	0	0	0	0	1	0	0	0	1	1	0	0	0	1	1	0	1	0
0	0	0	0	0	1	0	0	0	0	1	0	0	0	0	1	1	1	1	0
0	0	0	0	0	1	1	0	0	0	1	0	0	0	0	1	1	0	1	0
0	0	0	0	0	1	0	0	0	0	1	1	0	1	0	1	1	0	1	0
0	0	0	0	0	1	0	0	1	0	1	1	0	0	0	1	1	0	1	0
0	0	0	0	0	0	0	1	0	0	1	1	0	0	0	1	1	0	1	0
0	0	0	0	0	0	0	0	0	0	1	1	0	0	0	1	1	0	1	0
0	0	0	0	0	0	0	0	0	0	1	0	0	0	0	1	1	0	1	0
0	0	0	0	0	0	0	0	0	0	1	1	0	0	0	1	1	0	1	0
0	0	0	0	0	0	0	0	0	0	1	0	0	0	0	1	1	1	1	0
0	1	1	0	1	1	1	1	0	1	1	1	0	0	0	1	1	0	1	0
0	0	0	0	1	0	0	1	0	0	1	1	0	0	0	1	1	0	1	0
0	0	0	0	0	1	1	0	0	0	1	0	0	0	0	1	1	0	0	0
0	0	0	0	0	0	0	0	0	0	1	0	0	0	0	1	1	0	1	0
0	0	0	0	0	0	0	0	0	0	1	0	0	0	0	1	1	0	1	0
0	0	0	0	0	0	0	0	0	0	1	0	0	0	0	1	1	0	1	0
0	0	0	0	0	0	1	1	0	0	1	1	0	0	0	1	1	0	1	0
0	0	0	0	0	0	0	0	0	0	1	1	0	0	0	1	1	0	1	0
0	0	0	0	1	1	0	1	0	0	1	1	0	1	0	1	1	0	1	0
0	0	0	0	0	0	0	0	0	0	1	0	0	0	0	1	1	0	1	0
0	0	0	1	1	1	1	1	0	0	1	1	0	0	0	1	1	0	1	0
0	0	0	0	0	1	0	1	0	0	1	1	0	0	0	1	1	0	1	0
0	0	0	0	1	1	1	0	0	0	1	0	0	0	0	1	1	0	1	0
0	0	0	0	0	0	0	1	0	0	1	1	0	0	0	1	1	1	1	0
0	0	0	0	1	0	0	1	0	0	1	1	0	0	0	1	1	0	1	0
0	0	0	0	1	1	1	1	0	0	1	0	0	1	0	1	1	0	1	0
0	0	1	0	0	0	0	0	0	0	1	0	0	0	0	1	1	0	1	0
0	0	0	0	0	0	1	1	0	0	1	1	0	0	0	1	1	0	1	0
0	0	0	0	0	0	0	0	0	0	1	1	0	0	0	1	1	0	1	0
0	0	0	0	0	0	0	0	0	0	1	0	0	0	0	1	1	0	1	0
0	0	0	0	0	0	0	0	0	0	1	0	0	0	0	1	0	0	0	0
0	1	1	0	1	1	1	1	0	1	1	1	0	1	0	1	1	0	1	0
0	0	0	0	0	1	1	0	0	0	1	0	0	0	0	1	1	0	0	0
0	0	0	0	0	0	0	0	0	0	1	0	0	0	0	1	1	0	1	0
0	0	0	0	0	0	0	0	0	0	1	0	0	0	0	1	1	0	0	0
0	1	1	0	1	1	1	1	1	1	1	1	0	1	1	1	1	0	1	0
0	0	0	0	0	1	1	1	0	0	1	1	0	0	0	1	1	0	1	0
0	0	0	0	0	0	0	0	0	0	1	0	0	0	0	1	1	0	0	0
0	0	0	0	0	0	0	0	0	0	1	0	0	0	0	1	1	0	1	0
0	0	0	0	0	0	0	0	0	0	1	0	0	0	0	1	1	0	1	0
1	1	0	0	1	0	0	1	0	0	1	1	0	0	1	1	1	0	1	0
0	0	0	0	0	0	0	0	0	0	1	0	0	0	0	0	0	1	0	0
0	0	0	0	0	0	0	0	0	0	1	0	0	0	0	1	1	0	1	0
0	0	0	0	0	0	0	1	0	0	1	1	0	0	0	1	1	0	1	0
0	0	0	0	0	0	0	0	0	0	1	0	0	0	0	1	1	0	1	0
0	0	0	0	1	0	0	1	0	0	1	1	0	0	0	1	1	0	1	0
0	0	0	0	0	1	0	0	0	0	1	0	0	0	0	1	1	1	1	0
0	1	0	0	0	1	1	1	0	1	1	1	0	1	0	1	1	0	1	0
0	0	0	0	0	0	0	0	0	0	1	0	0	0	0	1	1	0	1	0
0	0	0	0	0	0	0	0	0	0	1	0	0	0	0	1	1	0	1	0
0	0	0	0	0	0	0	1	0	0	1	0	0	0	0	1	1	1	0	0
0	0	0	1	0	1	0	0	0	0	1	0	1	0	0	0	1	0	1	0
0	1	1	0	1	1	0	0	0	0	0	0	0	0	0	0	0	0	0	0
0	0	0	0	0	0	0	0	0	0	0	0	0	0	0	0	0	0	0	0
0	0	0	0	0	0	0	0	0	0	1	0	0	0	0	1	1	0	1	0
0	0	0	0	0	0	0	0	0	0	1	1	0	0	0	1	1	1	1	0
0	1	0	0	1	1	0	1	0	0	1	0	0	0	0	1	1	0	1	0
0	0	0	0	0	1	0	1	0	0	1	1	0	1	1	1	1	0	1	0
0	0	0	0	0	0	0	0	0	0	1	0	0	0	0	1	1	0	1	0
0	0	0	0	0	0	0	0	0	0	1	0	0	0	0	1	1	0	1	0
0	0	0	0	0	1	1	0	0	0	1	0	0	0	0	1	1	0	1	0
0	0	0	0	0	0	0	0	0	0	0	0	0	0	0	0	0	0	0	0
0	1	1	0	1	1	0	1	0	0	1	0	0	0	0	1	1	0	1	0
0	1	1	0	1	1	1	1	0	1	1	1	0	0	0	1	1	1	1	0
0	0	0	0	1	1	0	0	0	0	1	0	0	0	0	1	1	0	1	0
0	1	1	0	1	1	1	0	1	0	1	1	0	1	0	1	1	0	1	0
0	0	0	0	0	0	0	1	0	0	1	1	0	0	0	1	1	0	1	0
0	0	0	0	0	0	0	0	0	0	1	1	0	0	0	1	1	0	1	0
0	0	0	0	1	0	1	1	0	0	1	0	0	0	0	1	1	0	1	0
0	1	0	0	0	1	1	0	0	1	1	1	0	1	0	1	1	0	1	0
0	0	0	0	0	1	0	0	0	0	1	1	0	0	0	1	1	0	1	0
0	1	0	0	1	1	1	1	0	0	1	1	0	0	0	1	1	0	1	0
0	1	0	0	0	1	1	1	0	1	1	1	0	1	0	1	1	0	1	0
0	0	0	0	1	1	0	0	0	0	1	1	0	0	0	1	1	0	0	0
0	0	0	0	0	0	1	1	0	0	1	1	0	0	0	1	1	0	1	0
0	0	0	0	0	0	0	1	0	0	1	0	0	0	0	1	1	0	0	0
0	0	0	0	0	0	1	0	0	0	1	1	0	0	0	1	1	0	1	0
0	1	0	0	1	1	1	1	0	0	1	1	0	0	0	1	1	0	1	0
0	0	0	0	0	0	0	1	0	0	1	1	0	0	0	1	1	0	1	0
0	0	0	0	0	0	0	1	0	0	1	1	0	0	0	1	1	0	1	0
0	0	0	0	0	0	0	0	0	0	1	1	0	0	0	1	1	0	1	0
0	0	0	0	0	0	1	1	0	0	1	1	0	1	0	1	1	0	1	0
0	0	0	0	0	0	0	0	0	0	1	0	0	0	0	1	1	0	0	0
0	1	0	0	1	1	0	0	0	0	1	1	0	0	0	1	1	0	1	0
0	0	0	0	0	0	0	0	0	0	1	1	0	0	0	1	1	0	1	0
0	0	0	0	1	0	0	1	0	0	1	1	0	0	0	1	1	0	1	0
0	0	0	1	1	1	1	1	0	0	1	1	0	1	1	1	1	0	1	0
0	1	0	0	0	1	0	1	0	0	1	0	1	1	1	1	1	1	1	0
0	0	1	0	0	0	0	0	0	0	1	0	0	0	0	1	1	0	1	0
0	0	0	0	0	0	0	0	0	0	1	0	0	0	0	1	1	0	1	0
0	0	0	0	0	0	0	1	0	0	1	0	0	0	0	1	1	0	1	0
0	0	0	1	0	1	1	1	1	0	1	1	0	0	1	1	1	0	1	0
0	1	0	1	1	1	0	1	1	0	1	1	0	0	1	1	1	0	1	0
0	0	0	0	0	0	0	0	0	0	1	0	0	0	0	1	1	0	1	0
0	1	1	0	0	1	0	0	0	1	1	0	0	0	0	1	1	0	1	0
0	0	0	0	0	0	0	1	0	0	1	0	0	0	0	1	1	0	1	0
0	0	0	0	0	1	0	1	0	0	1	1	0	0	1	1	1	0	0	0
0	1	1	0	1	1	0	0	0	0	1	0	0	1	0	1	1	0	1	0
0	0	0	0	0	1	0	1	0	0	1	0	0	0	0	1	1	0	1	0
0	1	1	0	1	1	0	1	0	0	1	1	0	1	1	1	1	0	1	0
0	0	1	0	1	1	0	1	0	1	1	1	0	1	0	1	1	0	1	0
0	0	0	0	0	1	0	0	0	0	1	1	0	0	1	1	1	0	1	0
0	0	0	0	0	0	0	0	0	0	1	0	0	0	0	1	1	0	1	0
0	0	1	0	1	1	0	0	0	0	1	0	0	0	0	1	1	0	1	0
0	0	0	0	0	0	0	0	0	0	1	0	0	0	0	1	1	0	1	0
0	0	0	0	0	0	0	1	0	0	1	0	0	0	0	1	1	0	1	0
0	0	0	0	1	1	0	0	0	0	1	0	0	0	0	1	1	0	1	0
0	0	0	0	0	0	0	1	0	0	1	1	0	0	0	1	1	0	1	0
0	0	0	0	0	0	0	0	0	0	1	0	0	0	0	1	1	0	1	0
0	0	0	0	0	0	0	0	0	0	1	0	0	0	0	1	1	0	1	0
0	0	0	0	0	1	0	1	0	0	1	1	0	0	1	1	1	0	1	0
0	0	0	0	0	0	0	0	0	0	1	1	0	0	0	1	1	0	1	0
0	0	0	0	0	0	0	0	0	0	1	0	0	0	0	0	0	0	0	0
0	1	1	0	1	1	0	0	1	0	1	0	0	0	0	1	1	0	1	0
0	0	0	0	1	0	0	0	0	0	1	1	0	0	0	1	1	0	1	0
0	0	0	0	0	0	0	0	0	0	1	0	0	0	0	0	0	0	0	0
0	1	0	0	0	1	0	0	0	0	1	0	0	0	0	1	1	0	1	0
0	0	0	0	0	0	0	0	0	0	1	0	0	0	0	0	1	0	0	0
0	0	0	0	0	0	0	0	0	0	1	0	0	0	0	1	1	0	0	0
0	1	1	0	1	1	1	1	1	0	1	1	0	0	0	1	1	0	1	0
0	0	0	0	0	0	0	1	0	0	1	1	0	0	0	1	1	0	1	0
0	1	1	0	0	0	0	1	1	1	1	1	0	0	0	1	1	1	1	0
0	0	0	0	0	0	0	0	0	0	1	1	0	0	0	1	1	0	1	0
0	1	0	0	1	0	0	1	0	0	1	0	0	0	0	1	1	0	1	0
0	0	0	0	0	0	0	0	0	0	1	0	0	0	0	1	1	0	1	0
0	0	0	0	0	1	1	1	0	0	1	1	0	0	0	1	1	0	1	0
0	0	0	0	0	0	0	0	0	0	1	0	0	0	0	1	1	0	1	0
0	1	1	0	1	1	1	1	0	0	1	0	0	0	0	1	0	0	0	0
1	1	1	0	1	0	0	0	0	0	1	1	0	0	0	1	1	0	1	0
0	0	0	0	0	0	0	0	0	0	1	0	0	0	0	1	1	0	1	0
0	0	0	1	0	0	1	0	0	0	1	1	1	0	0	1	1	0	0	0
0	0	0	0	0	0	0	0	0	0	1	1	0	0	0	1	1	0	1	0
0	0	0	0	1	1	1	1	0	0	1	1	0	0	0	1	1	0	1	0
0	1	0	0	0	1	0	1	0	0	1	1	0	0	0	1	1	0	1	0
0	0	0	0	1	1	0	0	0	0	1	1	0	0	1	1	1	0	1	0
0	0	0	0	0	0	0	0	0	0	1	0	0	0	0	1	1	0	1	0
0	0	0	0	0	0	0	0	0	0	1	0	0	0	0	1	1	0	0	0
0	1	0	0	1	1	0	0	0	0	1	1	0	0	1	1	1	0	1	0
0	1	0	0	0	1	0	1	0	0	1	0	1	0	1	1	1	0	1	0
0	0	0	0	1	1	0	0	0	0	1	0	0	0	0	1	1	0	1	0
0	0	0	0	1	1	0	0	0	0	1	1	0	0	0	1	1	0	0	0
0	0	0	0	1	0	0	1	0	0	1	1	0	0	0	1	1	0	1	0
0	0	0	0	1	1	0	0	0	0	1	0	0	0	0	1	1	0	1	0
0	0	0	0	0	1	0	0	0	0	1	1	0	0	0	1	1	0	1	0
0	1	0	0	1	1	0	1	0	0	1	1	0	1	0	1	1	0	1	0
0	0	0	0	0	0	0	0	0	0	1	0	0	0	0	0	0	0	0	0
0	0	0	0	0	1	1	1	0	0	1	1	0	0	0	1	1	0	1	0
0	0	0	0	1	0	0	0	0	0	1	1	0	0	0	1	1	0	1	0
0	0	0	0	0	0	0	0	0	0	1	1	0	0	0	0	0	0	0	0
0	0	0	0	0	0	0	1	0	0	1	1	0	0	0	1	1	0	1	0
0	0	0	0	1	1	1	0	0	0	1	1	0	1	0	1	1	0	1	0
0	0	0	0	0	0	0	0	0	0	1	1	0	0	0	1	1	0	1	0
0	0	0	0	0	0	0	0	0	0	1	0	0	0	0	1	1	0	1	0
0	0	0	1	0	0	1	1	0	0	1	0	0	0	0	1	1	0	1	0
0	0	0	0	0	0	0	0	0	0	1	0	0	0	0	1	1	0	1	0
0	0	0	0	0	1	0	0	0	0	1	1	0	0	0	1	1	0	1	0
0	0	1	0	1	1	1	1	0	0	1	1	0	0	0	1	1	0	0	0
0	0	0	0	0	0	1	0	0	0	1	1	0	0	0	1	1	0	0	0
0	0	0	0	0	0	0	0	0	0	1	1	0	0	0	1	1	0	1	0
0	0	0	0	0	0	0	0	0	0	1	0	0	0	0	1	1	0	0	0
0	0	0	0	0	0	0	0	0	0	1	0	0	0	0	1	1	0	1	0
0	0	0	0	1	1	0	0	0	0	1	1	0	0	0	1	1	0	1	0
0	0	0	0	0	0	0	0	0	0	1	0	0	0	0	1	1	0	1	0
0	1	0	1	1	1	1	0	1	0	1	0	1	0	0	1	1	0	1	0
0	0	0	0	1	1	1	1	0	0	1	1	0	0	0	1	1	1	1	0
0	0	0	0	0	0	0	0	0	0	1	1	0	0	0	1	1	0	1	0
0	0	0	0	0	1	0	0	0	0	1	0	0	0	0	1	1	0	0	0
0	0	0	0	0	1	0	0	0	0	1	0	0	0	0	1	1	0	1	0
0	0	0	0	0	1	0	0	1	0	1	1	0	0	1	1	1	0	1	0
0	0	0	0	1	0	0	1	0	0	1	1	0	0	0	1	1	0	1	0
0	0	0	0	0	0	1	0	0	0	1	0	0	0	0	1	1	0	0	0
0	1	1	0	1	1	1	1	0	0	1	0	0	0	0	1	1	0	1	0
0	0	0	0	1	1	0	0	0	0	1	0	0	0	0	1	1	0	1	0
0	0	0	0	1	0	0	0	0	0	1	1	0	0	0	1	1	0	1	0
0	0	0	0	0	0	0	0	0	0	1	0	0	0	0	1	1	0	1	0
0	0	0	0	0	0	0	0	0	0	1	0	0	0	0	1	1	0	1	0
0	1	1	1	1	1	0	1	1	0	1	1	1	1	1	1	1	0	1	0
0	0	0	0	1	0	1	0	0	0	1	1	0	0	0	1	1	0	1	0
0	0	0	0	1	1	0	1	1	0	1	0	0	0	1	1	1	0	1	0
0	0	0	0	1	1	1	0	0	1	1	1	0	0	0	1	1	1	1	0
0	0	0	0	0	0	0	0	0	0	1	0	0	0	0	1	1	0	1	0
0	1	0	0	0	0	0	1	0	0	1	1	0	0	0	1	1	0	1	0
0	0	0	0	0	1	0	0	0	0	1	1	0	0	0	1	1	1	1	0
0	0	0	0	0	0	0	0	0	0	1	0	0	0	0	1	1	0	1	0
0	0	0	0	1	1	0	1	0	0	1	1	0	0	0	1	1	0	1	0
0	1	0	0	1	0	0	0	0	0	1	1	0	0	0	1	1	1	1	0
0	0	0	0	0	0	0	0	0	0	1	0	0	0	0	1	1	0	0	0
0	0	0	0	1	0	0	1	0	0	1	1	0	0	0	1	1	0	1	0
0	1	0	0	1	1	0	0	1	0	1	0	0	0	0	1	1	0	1	0
0	0	0	0	0	0	0	0	0	0	1	0	0	0	0	0	1	0	0	0
0	1	1	0	1	1	1	1	0	1	1	1	0	1	1	1	1	0	1	0
0	0	0	0	0	0	0	0	0	0	1	0	0	0	0	1	1	0	1	0
0	0	0	0	0	0	0	0	0	0	1	1	0	0	0	1	1	0	1	0
0	0	0	0	1	1	1	0	0	0	1	0	0	0	0	1	1	0	1	0
0	0	0	0	0	0	0	0	0	0	1	1	0	0	0	1	1	0	1	0
0	0	0	0	0	0	0	1	0	0	1	0	0	0	0	1	1	0	1	0
0	0	0	0	0	0	0	0	0	0	1	1	0	0	0	1	1	0	1	0
0	1	0	0	0	1	0	1	0	0	1	0	0	0	0	1	1	0	1	0
0	0	0	0	0	0	1	0	0	0	1	0	0	1	1	1	1	0	1	0
0	0	0	0	1	1	0	0	0	0	1	1	0	0	0	1	1	0	1	0
0	0	0	0	1	1	0	0	1	0	1	0	0	0	0	1	1	0	1	0
0	0	0	0	0	0	0	0	0	0	1	0	0	0	0	1	1	0	1	0
0	0	0	0	0	0	0	0	0	0	1	1	0	0	0	1	1	0	1	0
0	0	0	0	1	1	0	1	0	0	1	1	0	0	0	1	1	0	1	0
0	0	0	0	0	1	0	1	0	0	1	1	0	0	0	1	1	0	1	0
0	0	0	0	1	1	0	1	0	0	1	1	0	0	0	1	1	0	1	0
0	1	1	0	1	1	1	0	1	1	1	1	0	1	1	1	1	0	1	0
0	0	0	0	0	0	0	0	0	0	1	0	0	0	0	1	1	0	1	0
0	0	1	0	1	1	0	0	0	0	1	0	0	0	0	0	0	0	0	0
0	0	0	0	0	0	0	0	0	0	1	0	0	0	0	1	0	0	0	0
0	0	0	0	0	0	0	0	0	0	1	1	0	0	0	1	1	0	1	0
0	0	0	0	0	1	0	1	0	0	1	0	0	1	0	1	0	0	1	0
0	0	0	0	0	0	0	0	0	0	1	1	0	0	0	1	1	0	1	0
1	1	0	0	1	1	0	1	0	0	1	0	0	0	0	1	1	0	1	0
0	0	0	0	0	1	0	0	0	0	1	1	0	0	0	1	1	0	1	0
0	0	0	0	0	1	0	1	0	0	1	0	0	0	0	1	1	0	1	0
0	0	0	0	0	1	1	0	0	0	1	1	0	0	0	1	1	0	1	0
0	1	1	0	1	1	0	0	0	0	1	1	0	0	0	1	1	0	1	0
0	0	0	0	0	0	0	0	0	0	1	1	0	0	0	1	1	0	1	0
0	0	1	0	0	1	1	1	1	0	1	1	0	0	0	1	1	1	1	0
0	0	0	0	0	1	0	0	0	0	1	0	0	1	1	1	1	0	0	0
0	0	0	0	1	0	0	0	0	0	1	0	0	0	0	0	1	1	0	0
0	0	0	0	0	0	0	1	0	0	1	0	0	0	0	1	1	0	1	0
0	0	0	0	0	0	0	0	0	0	1	1	0	0	0	1	1	0	0	0
0	0	0	0	0	0	0	0	0	0	1	0	0	0	0	1	1	0	1	0
1	0	1	0	0	0	1	0	0	0	1	1	0	0	0	1	1	0	1	0
0	1	1	0	1	1	0	0	1	0	1	0	0	0	0	1	1	0	1	0
0	1	1	0	1	1	0	0	0	1	1	0	0	0	0	1	1	0	1	0
0	0	0	0	1	0	0	0	0	0	1	0	0	0	0	1	1	0	1	0
0	0	1	0	0	0	1	0	0	0	1	0	0	0	0	1	1	0	1	0
0	1	0	0	0	0	0	0	0	0	1	0	0	0	0	1	1	0	1	0
0	0	0	0	0	0	0	0	0	1	1	1	0	0	0	1	1	1	1	0
0	1	0	0	1	1	1	1	0	0	1	0	0	0	0	1	1	0	1	0
0	1	1	1	1	1	1	0	1	0	1	1	0	1	1	1	1	1	1	0
0	1	0	0	1	1	1	1	0	0	1	1	0	0	0	1	1	0	1	0
0	0	1	0	0	0	0	1	0	1	1	0	0	0	0	1	1	0	1	0
0	0	0	0	0	0	1	0	0	0	1	0	0	0	0	1	1	0	0	0
0	0	0	0	0	0	0	0	0	0	1	0	0	0	0	1	1	0	1	0
0	1	0	0	1	1	1	1	0	0	1	0	0	0	0	1	1	0	1	0
0	0	0	0	0	0	0	0	0	0	1	0	0	0	0	1	1	0	0	0
0	1	0	0	1	1	0	1	0	0	1	0	0	0	0	1	1	1	1	0
0	0	0	0	0	0	0	1	0	0	1	1	0	0	0	1	1	0	1	0
0	0	0	0	1	0	0	0	0	0	1	1	0	0	1	1	1	1	1	0
0	0	0	0	1	0	0	1	0	0	1	1	0	0	0	1	1	0	1	0
0	0	0	0	0	1	1	0	0	0	1	1	0	1	0	1	1	0	0	0
0	0	0	0	0	0	0	0	0	0	1	1	0	0	0	1	1	0	1	0
0	0	0	0	0	0	0	1	0	0	1	0	0	0	0	0	0	0	0	0
0	0	0	0	1	1	1	1	0	0	1	1	0	0	1	1	1	0	1	0
0	0	0	0	0	0	1	0	0	0	1	0	0	0	0	1	1	0	1	0
0	0	0	0	0	0	0	0	0	0	1	0	0	0	0	1	1	0	0	0
0	0	0	0	0	0	0	0	0	0	1	1	0	0	0	1	1	0	1	0
0	0	0	0	0	0	0	0	0	0	1	1	0	0	0	1	1	0	0	0
0	0	1	0	1	1	0	1	0	0	1	0	0	0	0	1	1	1	1	0
0	0	0	0	0	1	1	1	0	0	1	1	0	0	0	1	1	0	1	0
0	0	0	0	0	0	0	0	0	0	1	0	0	0	0	1	1	0	1	0
0	0	0	0	0	0	1	1	0	0	1	0	0	0	0	1	1	0	1	0
0	0	0	0	0	1	0	0	0	0	1	0	0	0	0	1	1	0	1	0
0	0	0	0	0	0	1	0	0	0	1	0	0	0	0	1	1	0	1	0
0	0	0	0	0	0	0	0	0	0	1	0	0	0	0	1	1	0	1	0
0	0	0	0	0	0	0	0	0	0	1	0	0	0	0	0	0	0	0	0
0	1	1	0	0	1	0	1	0	0	1	0	0	1	0	1	1	0	1	0
0	0	0	1	0	1	0	1	0	0	1	1	0	0	0	1	1	1	1	0
0	0	0	0	0	1	1	0	0	0	1	1	0	0	0	1	1	0	1	0
0	0	0	0	1	0	0	1	0	0	1	1	0	0	0	1	1	0	1	0
0	0	0	0	0	0	0	0	0	0	1	0	0	0	0	1	1	0	1	0
0	0	0	0	0	1	1	0	1	0	1	1	0	0	1	1	1	0	1	0
0	1	0	0	0	1	0	0	0	0	1	0	0	0	0	1	1	0	1	0
0	0	0	0	0	0	0	0	0	0	1	0	0	0	0	1	1	0	0	0
0	0	0	0	0	0	0	0	0	0	1	0	0	0	0	1	1	0	0	0
0	0	0	0	0	1	1	1	0	1	1	1	0	1	0	1	1	1	1	0
0	0	0	0	0	0	0	0	0	0	1	0	0	0	0	1	1	0	1	0
0	0	0	0	0	0	0	0	0	0	1	0	0	0	0	1	1	0	1	0
0	0	0	0	1	1	0	1	0	0	1	1	0	0	0	1	1	0	1	0
0	0	1	0	1	1	0	1	0	0	1	0	0	0	0	1	1	0	1	0
0	1	0	0	1	1	1	0	0	0	1	1	0	0	0	1	1	0	1	0
0	0	0	0	0	0	0	0	0	0	1	0	0	0	0	1	1	0	1	0
1	1	1	0	0	1	0	1	0	1	1	1	0	0	0	1	1	0	1	0
0	0	0	0	0	0	0	0	0	0	1	0	0	0	0	1	1	0	1	0
0	1	1	0	1	1	1	1	0	0	1	0	0	0	0	1	1	0	1	0
0	1	0	0	0	1	1	1	0	1	0	0	0	0	0	1	0	0	0	0
0	0	0	0	0	0	0	1	0	0	1	1	0	0	0	1	1	0	1	0
0	0	0	0	0	0	0	0	0	0	1	1	0	0	0	0	0	0	0	0
0	0	0	0	1	1	0	0	0	0	1	0	0	0	0	1	1	0	1	0
0	1	0	0	1	0	0	0	0	0	1	1	0	0	0	1	1	0	1	0
0	0	0	0	1	0	0	0	0	0	1	1	0	0	0	1	1	0	0	0
0	0	0	0	1	1	0	1	0	0	1	0	0	0	0	1	1	0	1	0
0	0	0	0	0	0	0	1	0	0	1	0	0	0	0	1	1	0	1	0
0	0	0	0	0	1	0	0	0	0	1	0	0	0	0	1	1	0	1	0
0	0	0	0	0	0	0	0	0	0	1	1	0	0	0	1	1	0	0	0
0	0	0	0	0	0	0	0	0	0	1	0	0	0	0	1	1	0	1	0
0	0	0	0	1	0	0	1	0	0	1	1	0	0	0	1	1	0	1	0
0	1	1	0	1	1	1	1	1	0	1	1	1	1	0	1	1	1	1	0
0	0	0	0	0	0	1	0	0	0	1	0	0	0	0	1	1	0	1	0
0	0	0	0	0	1	0	1	0	0	1	1	0	0	0	1	1	0	1	0
0	0	0	0	0	0	0	0	0	0	1	0	0	0	0	1	1	0	1	0
0	0	1	0	0	1	0	0	0	0	1	0	0	1	0	0	1	0	0	0
0	0	0	0	0	0	1	1	0	0	1	0	0	0	0	1	1	0	1	0
0	0	0	0	0	0	0	0	0	0	1	0	0	0	0	1	1	0	1	0
0	0	0	0	1	0	0	0	0	0	1	0	0	0	0	1	1	0	0	0
0	0	0	0	0	0	0	1	0	0	1	0	0	0	0	1	1	0	1	0
0	0	0	0	0	0	0	1	0	0	1	0	0	0	0	1	1	0	0	0
0	1	0	1	1	1	0	1	1	0	1	1	1	0	0	1	1	0	1	0
1	1	0	0	1	1	0	1	0	0	1	0	0	0	0	1	1	0	1	0
0	0	0	0	0	0	0	0	0	0	1	0	0	0	0	1	1	0	1	0
0	1	0	0	0	0	0	0	0	0	1	0	0	0	0	1	1	1	0	0
0	0	0	0	1	0	0	0	0	0	1	1	0	0	0	1	1	1	1	0
0	0	0	0	0	0	0	0	0	0	1	0	0	0	0	1	1	0	1	0
0	1	0	0	0	0	0	1	0	0	1	0	0	1	0	1	1	0	1	0
0	0	0	0	0	0	0	0	0	0	1	0	0	0	0	1	1	0	1	0
0	0	0	0	0	0	0	0	0	0	1	1	0	0	0	1	1	0	1	0
0	0	0	0	0	1	0	0	0	0	1	0	0	1	0	1	1	0	0	0
0	1	1	1	0	1	1	1	1	1	1	1	0	1	1	1	1	1	1	0
0	0	0	0	0	0	1	0	0	0	1	1	0	0	0	1	1	0	1	0
0	0	0	0	1	1	0	0	0	0	1	0	0	0	0	1	1	0	1	0
0	0	0	0	1	0	0	1	0	0	1	1	0	0	0	1	1	0	1	0
0	0	0	1	0	0	0	0	1	0	1	0	0	0	1	1	1	0	1	0
1	0	0	0	1	0	1	0	0	0	1	0	0	0	0	1	1	0	0	0
0	0	0	0	0	0	0	0	0	0	1	0	0	0	0	1	1	0	0	0
0	0	0	0	0	0	0	0	0	0	1	0	0	0	0	1	1	0	1	0
0	0	0	0	0	0	0	1	0	0	1	0	0	0	0	1	1	0	1	0
0	0	0	0	0	0	1	0	0	0	1	0	0	0	0	1	1	0	1	0
0	0	0	0	0	0	0	0	0	0	1	0	0	0	0	1	1	0	1	0
0	0	0	1	0	1	0	0	0	0	1	0	1	0	0	1	1	0	1	0
0	1	1	0	1	1	1	1	1	0	1	1	0	0	0	1	1	0	1	0
0	0	0	0	1	1	0	1	0	0	1	1	0	0	0	1	1	1	1	0
0	0	0	0	0	0	0	1	0	0	1	0	0	0	0	1	1	0	1	0
0	0	0	0	1	0	0	1	0	0	1	0	0	0	0	1	1	0	1	0
0	0	0	0	0	0	0	1	0	0	1	0	0	0	0	1	1	0	1	0
0	0	0	0	0	0	0	0	0	0	1	1	1	0	0	1	1	0	1	0
0	0	1	0	0	0	0	1	0	0	1	0	0	0	0	1	1	0	1	0
0	1	1	0	0	1	1	1	1	0	1	1	0	1	0	1	1	0	1	0
0	0	0	0	0	1	1	1	0	0	1	1	0	1	1	1	1	0	1	0
0	1	0	0	0	1	0	0	0	0	1	0	0	0	0	1	1	1	1	0
0	0	0	0	0	0	0	0	0	0	1	0	0	0	0	1	1	0	1	0
0	0	1	0	0	1	0	0	0	0	1	0	0	0	0	1	1	0	1	0
0	0	0	0	0	0	0	0	0	0	1	0	0	0	0	1	1	0	1	0
0	0	0	0	0	0	0	0	0	0	1	0	0	0	0	1	1	0	1	0
0	0	0	0	0	0	0	0	0	0	1	1	0	0	0	1	1	0	1	0
0	0	0	0	0	0	0	1	0	0	1	1	0	0	0	1	1	0	1	0
1	1	0	0	1	1	1	0	0	0	1	1	0	0	0	1	1	0	1	0
0	0	0	0	1	0	0	1	0	0	1	0	0	0	0	1	1	0	1	0
0	0	0	0	1	0	0	0	0	0	1	0	0	0	0	1	1	0	1	0
0	0	0	0	1	1	0	1	0	0	1	1	0	0	0	0	1	0	1	0
0	0	0	0	0	0	0	0	0	0	1	0	0	0	0	1	1	0	1	0
0	0	0	0	0	0	1	1	0	0	1	1	0	0	0	1	1	0	1	0
0	0	0	0	0	1	0	0	0	0	1	0	1	1	1	1	1	0	1	0
0	0	0	0	0	0	1	1	0	1	1	1	0	0	0	1	1	0	0	0
0	0	0	0	1	0	0	0	0	0	1	1	0	0	0	1	1	0	1	0
0	0	0	0	0	1	0	0	0	0	1	1	0	0	0	1	1	0	1	0
0	0	0	0	1	1	1	0	0	0	1	0	0	0	0	1	1	0	1	0
0	0	0	0	0	0	0	0	0	0	1	0	0	0	0	1	1	0	0	0
0	0	0	0	1	1	1	0	0	0	1	0	0	0	0	1	1	0	1	0
0	0	0	0	0	0	0	0	0	0	1	0	0	0	0	1	1	0	1	0
0	0	0	0	0	0	0	0	0	0	1	1	0	0	0	1	1	0	1	0
0	0	0	0	1	0	0	0	0	0	1	0	0	0	0	1	1	0	1	0
0	0	0	0	0	0	0	0	0	0	1	1	0	0	0	1	1	0	1	0
0	0	0	0	0	0	0	0	0	0	1	1	0	0	0	1	1	0	1	0
0	1	0	0	0	0	0	0	0	0	1	1	0	0	0	1	1	0	1	0
0	0	0	0	0	0	0	0	0	0	1	1	0	0	0	1	1	0	1	0
0	0	0	0	0	0	0	0	0	0	1	0	0	0	0	0	0	0	0	0
0	0	0	0	0	0	0	0	0	0	1	1	0	0	0	1	1	0	0	0
0	0	0	0	0	1	0	0	0	0	1	0	0	0	0	1	1	0	1	0
1	1	1	1	1	1	1	0	1	0	1	1	1	1	1	1	1	0	1	0
0	0	0	0	0	0	0	0	0	0	1	0	0	0	0	1	1	0	1	0
0	0	0	0	1	0	0	1	0	0	1	1	0	0	0	1	1	0	1	0
0	0	0	0	0	0	0	1	0	0	1	1	0	0	0	1	1	0	1	0
0	0	0	0	0	1	1	1	0	0	1	1	0	0	0	1	1	0	1	0
0	0	0	0	0	1	0	0	0	0	1	0	0	0	0	1	1	0	1	0
0	0	0	0	0	0	1	0	0	0	1	0	1	1	1	0	0	0	0	0
0	0	0	0	0	1	0	0	0	0	1	1	0	0	0	1	1	1	1	0
0	0	0	0	0	1	0	0	0	0	1	0	0	0	0	1	1	0	1	0
0	0	0	0	0	0	0	0	0	0	1	0	0	0	0	1	1	0	0	0
0	0	0	0	0	0	0	0	0	0	1	1	0	0	0	1	1	0	1	0
0	1	0	1	1	1	1	1	1	0	1	1	0	1	1	1	1	1	1	0
0	0	0	0	1	0	1	0	0	0	1	1	0	0	0	1	1	0	1	0
0	0	0	0	0	0	0	0	0	0	1	0	0	0	0	1	1	0	0	0
0	0	0	0	0	0	0	0	0	0	1	0	0	0	0	1	1	0	1	0
0	1	0	0	1	1	0	1	0	0	1	0	0	0	0	1	1	0	1	0
0	0	1	0	0	0	0	1	0	0	1	1	0	0	0	1	1	1	1	0
0	1	0	0	1	1	0	1	0	0	1	1	0	1	0	1	1	0	1	0
0	0	0	0	0	0	0	0	0	0	1	0	0	0	0	1	1	0	1	0
0	1	1	0	0	0	1	1	0	0	1	0	0	0	0	1	1	0	0	0
0	0	0	0	0	0	0	0	0	0	1	0	0	0	0	0	0	0	0	0
0	0	0	0	0	0	0	0	0	0	1	0	0	0	0	1	1	0	1	0
0	0	0	0	0	0	0	0	0	0	1	0	0	0	0	1	1	0	1	0
0	0	0	0	0	1	1	0	0	0	1	0	0	0	0	1	1	0	1	0
0	0	1	0	0	1	0	0	0	0	1	0	0	1	0	1	1	0	1	0
0	0	0	1	1	1	1	0	1	0	1	1	0	1	1	1	1	0	1	0
0	1	0	0	0	0	0	0	0	0	1	0	0	0	0	1	1	0	0	0
0	0	0	0	0	0	0	0	0	0	1	0	0	0	0	1	1	0	1	0
0	0	0	0	0	0	0	1	0	0	1	0	0	0	0	1	1	0	1	0
0	0	0	0	0	0	0	1	0	0	1	0	0	0	0	1	1	0	1	0
0	1	0	0	1	1	0	1	0	0	1	1	0	0	0	1	1	0	1	0
0	0	0	0	0	0	0	0	0	0	1	0	0	0	0	1	1	0	1	0
0	0	0	0	0	0	0	0	0	0	1	0	0	0	0	1	1	0	0	0
0	0	0	0	1	0	0	0	0	0	1	0	0	0	0	1	1	0	1	0
0	0	0	0	1	1	0	1	0	0	1	1	0	0	0	1	1	0	1	0
0	0	1	0	0	1	0	0	0	0	1	0	0	0	0	1	1	1	1	0
0	0	1	0	1	0	0	0	0	0	1	1	0	1	1	1	1	0	1	0
0	0	0	0	0	1	0	1	0	0	1	0	0	0	0	0	0	0	0	0
0	0	0	0	1	1	0	0	0	0	1	0	0	0	0	1	1	0	0	0
0	0	0	0	0	1	0	1	1	0	1	1	0	0	0	1	1	0	1	0
0	0	0	0	0	1	0	0	0	0	1	0	0	0	0	1	1	0	1	0
0	0	0	0	0	0	0	0	0	0	1	0	0	0	0	1	1	0	1	0
0	0	0	0	0	0	0	0	0	0	1	0	0	0	0	1	1	0	1	0
0	0	0	0	0	0	1	1	0	0	1	1	0	0	0	1	1	0	1	0
0	0	0	0	0	0	0	0	0	0	1	0	0	0	0	1	1	1	1	0
0	0	0	0	0	0	0	0	0	0	1	1	0	0	0	1	1	0	1	0
0	0	0	0	0	1	0	0	1	0	1	1	0	0	0	0	0	0	1	0
0	0	0	0	0	1	0	1	0	0	1	1	0	0	0	1	1	0	1	0
0	0	0	0	0	0	0	0	0	0	1	0	0	0	0	1	1	0	1	0
0	0	0	0	0	0	0	0	0	0	1	0	0	0	0	0	0	0	0	0
0	0	0	0	0	1	0	0	0	0	0	0	0	0	0	1	0	0	0	0
0	0	0	0	1	1	1	0	0	0	1	1	0	1	1	1	1	1	1	0
0	1	1	0	1	1	0	1	0	0	1	1	0	1	0	1	1	0	1	0
0	0	0	0	0	0	0	0	0	0	1	0	0	0	0	1	1	0	1	0
0	0	0	0	1	0	0	0	0	0	1	0	0	0	0	1	1	0	1	0
0	0	0	0	0	0	0	1	0	0	1	1	0	0	0	1	1	0	0	0
0	0	1	0	0	0	1	1	0	0	0	0	0	0	0	1	0	0	0	0
0	0	0	1	0	0	1	0	0	0	1	1	1	0	0	1	1	0	1	0
0	0	0	0	0	1	0	0	0	0	1	1	0	0	0	1	1	0	1	0
0	0	0	0	0	1	0	0	0	0	1	1	0	0	0	1	1	0	1	0
0	0	0	0	1	0	0	1	0	0	1	1	0	0	0	1	1	0	1	0
0	0	0	0	0	0	1	0	0	0	1	1	0	0	0	1	1	0	1	0
0	0	0	0	0	1	1	0	0	0	1	0	0	0	0	1	1	0	0	0
0	0	0	0	0	0	0	0	0	0	1	0	0	0	0	1	1	0	1	0
0	0	0	0	0	0	0	0	0	0	1	0	0	0	0	1	1	0	1	0
0	0	0	0	0	0	0	0	0	0	1	0	0	0	0	1	1	0	1	0
0	0	0	0	1	0	0	0	0	0	1	0	0	0	0	1	1	0	1	0
0	0	0	0	0	0	0	0	0	0	1	1	0	0	0	1	1	0	1	0
0	1	0	0	1	1	0	0	0	0	1	1	0	0	0	1	1	1	1	0
0	0	0	1	1	0	0	0	1	0	1	1	1	0	0	1	1	0	1	0
0	0	0	0	0	0	0	0	0	0	1	1	0	0	0	1	1	0	0	0
0	1	1	0	1	1	0	1	1	1	1	1	0	1	1	1	1	0	1	0
0	0	0	0	0	0	0	0	0	0	1	0	0	0	0	1	1	1	1	0
0	0	0	0	0	0	1	0	0	0	1	0	0	0	0	1	1	0	1	0
0	0	0	0	0	1	1	1	0	0	1	1	0	1	0	1	1	0	1	0
0	0	0	0	0	0	0	0	0	0	1	0	0	0	0	1	1	0	0	0
0	0	0	0	0	0	0	0	0	0	1	0	0	0	0	1	1	0	1	0
0	0	0	0	0	0	0	1	0	0	1	1	0	0	0	1	1	0	1	0
0	0	0	0	0	0	0	0	0	0	1	0	0	0	0	0	1	0	1	0
0	0	0	0	0	0	0	0	0	0	1	1	0	0	0	1	1	0	1	0
0	1	0	0	1	1	0	0	0	0	1	0	0	0	0	1	1	0	1	0
0	0	0	0	0	0	0	0	0	0	1	1	0	0	0	1	1	0	1	0
0	0	0	0	0	0	0	1	0	0	1	1	0	0	0	1	1	0	1	0
0	1	1	0	0	1	0	1	0	1	1	1	0	1	0	1	1	0	1	0
0	1	1	0	0	1	0	0	0	0	1	1	0	0	0	1	1	0	1	0
0	0	1	0	0	0	0	0	0	0	1	1	0	0	0	1	1	0	1	0
0	0	0	0	0	0	0	0	0	0	1	0	0	0	0	1	1	0	1	0
0	0	0	0	0	0	0	1	0	0	1	1	0	0	0	1	1	1	1	0
0	0	0	0	0	1	0	0	0	0	1	0	0	1	0	1	1	0	1	0
0	0	0	0	0	0	0	0	0	0	1	0	0	0	0	1	1	0	1	0
0	0	0	0	0	0	0	1	0	0	1	0	0	0	0	1	1	0	1	0
0	0	0	0	1	0	0	1	0	0	1	1	0	0	0	1	1	0	1	0
0	0	0	0	0	1	1	0	0	0	1	1	0	0	0	1	1	0	1	0
0	0	0	0	0	0	0	0	0	0	1	0	0	0	0	1	1	0	1	0
0	0	0	0	0	0	0	0	0	0	1	1	0	0	0	1	1	0	1	0
0	0	0	0	0	0	0	0	0	0	1	0	0	0	0	1	1	0	1	0
0	0	1	0	1	0	1	1	1	0	1	0	0	0	0	1	1	0	1	0
0	0	0	0	0	0	0	0	0	0	1	1	0	0	0	1	1	0	0	0
0	1	0	0	1	1	0	0	0	0	1	0	0	0	0	1	1	0	1	0
0	1	0	0	0	0	0	0	0	0	1	0	0	0	0	1	1	0	1	0
0	0	0	0	0	0	0	0	0	0	0	0	0	0	0	0	0	0	0	0
0	0	0	0	0	0	0	1	0	0	1	1	0	0	0	1	1	0	0	0
0	0	0	1	0	1	0	0	0	0	0	0	1	0	1	0	0	0	0	1
0	0	0	0	1	1	0	0	1	0	1	0	1	1	1	0	1	0	0	1
0	0	0	1	1	1	0	0	0	0	1	0	1	1	1	0	0	0	0	1
0	0	0	1	1	1	0	0	1	0	0	0	0	0	0	0	0	0	0	1
0	0	0	0	0	0	1	0	0	0	1	0	0	0	0	1	1	0	1	0
0	0	0	0	0	0	0	0	0	0	1	0	0	0	0	1	1	0	0	0
0	1	0	0	0	1	1	0	0	0	1	0	0	0	0	1	1	0	0	0
0	0	0	0	1	1	1	0	0	0	1	1	0	0	0	1	1	1	1	0
0	1	0	0	1	1	0	1	0	0	1	1	0	0	0	1	1	1	1	0
0	0	0	0	0	0	0	0	0	0	1	1	0	0	0	1	1	0	1	0
0	0	0	0	0	0	0	0	0	0	1	1	0	0	0	1	1	0	1	0
0	0	0	0	0	1	0	0	0	0	1	1	0	0	1	1	1	0	1	0
0	0	0	1	1	1	0	0	1	0	1	1	0	0	0	1	1	0	1	0
0	0	0	0	0	0	0	0	0	0	1	1	0	0	0	1	1	0	1	0
0	0	0	0	0	0	0	0	0	0	1	1	0	0	0	1	1	0	1	0
0	0	0	0	1	1	0	1	0	0	1	1	0	0	0	1	1	0	1	0
0	1	1	0	1	0	1	1	0	0	1	0	0	0	0	1	1	0	1	0
0	0	1	0	1	1	1	0	0	1	1	1	0	1	0	1	1	0	1	0
0	0	0	0	1	0	0	0	0	0	1	1	0	0	0	1	1	0	1	0
0	1	0	0	1	1	0	0	0	0	1	0	0	0	0	1	1	0	1	0
0	0	0	0	0	0	0	0	0	0	1	1	0	0	0	1	1	0	1	0
0	0	1	0	0	1	0	0	0	0	1	1	0	0	0	1	1	0	1	0
0	0	0	0	0	0	0	0	0	0	1	0	0	0	0	1	1	0	0	0
0	0	0	0	0	0	0	0	0	0	1	0	0	0	0	1	1	0	1	0
0	1	1	0	1	1	1	1	0	1	1	1	0	1	1	1	1	0	1	0
0	0	0	0	0	1	0	0	1	0	1	0	0	0	0	1	1	0	0	0
0	0	0	0	0	0	0	0	0	0	1	1	0	0	1	1	1	0	1	0
0	0	0	0	0	0	0	1	0	0	1	0	0	0	0	1	1	0	1	0
0	0	0	0	0	1	1	0	0	0	1	0	0	0	0	1	1	0	1	0
0	0	0	0	0	0	0	0	0	0	1	0	0	0	0	1	1	0	1	0
0	0	0	0	0	1	0	0	0	0	1	0	0	0	0	1	1	1	1	0
1	1	0	1	1	1	0	1	1	1	1	1	0	1	0	1	1	0	1	0
0	1	0	0	1	0	0	0	0	0	1	0	0	0	0	1	1	0	1	0
0	0	1	1	0	1	0	1	0	0	1	1	1	1	0	1	1	0	1	0
0	1	1	0	1	1	0	0	0	0	1	1	0	0	0	1	1	0	1	0
0	0	0	0	1	1	1	1	0	0	1	0	0	0	0	1	1	0	1	0
0	0	0	0	0	1	0	1	0	0	1	1	0	1	0	1	1	0	1	0
0	0	0	0	0	0	0	0	0	0	1	1	0	0	0	1	1	0	1	0
0	1	0	1	1	1	0	0	1	0	1	1	1	0	1	1	1	0	1	0
0	0	0	0	1	0	0	1	0	0	1	0	0	0	0	1	1	0	1	0
0	0	0	0	0	0	0	0	0	0	1	1	0	0	0	1	1	0	1	0
1	1	1	0	1	1	1	0	0	0	1	1	0	1	0	1	1	0	1	0
0	0	0	0	0	0	0	0	0	0	1	0	0	0	0	1	1	0	1	0
0	0	0	0	0	0	0	0	0	0	1	1	0	0	0	1	1	0	0	0
0	0	0	0	0	0	0	0	0	0	1	1	0	0	0	1	1	0	1	0
0	0	0	0	0	1	0	1	0	0	1	0	0	0	0	1	1	1	1	0
0	0	0	0	0	0	0	1	0	0	1	1	0	0	0	1	1	0	1	0
1	0	0	0	0	0	0	1	0	0	1	0	0	0	0	1	1	0	1	0
0	0	0	0	0	0	0	0	0	0	1	0	0	0	0	1	1	0	1	0
0	0	0	0	0	0	0	0	0	0	1	1	0	0	0	1	1	0	0	0
0	0	0	0	0	0	0	1	0	0	1	1	0	0	0	1	1	0	1	0
0	0	0	0	0	0	0	1	0	0	1	1	0	0	0	1	1	0	1	0
0	0	0	0	0	0	0	0	0	0	1	1	0	0	0	1	1	0	1	0
0	0	0	0	0	0	0	1	0	0	1	1	0	0	0	1	1	0	1	0
0	0	0	0	0	0	0	0	0	0	1	1	0	0	0	1	1	0	1	0
0	0	0	0	0	0	0	0	0	0	1	1	0	0	0	1	1	0	1	0
0	0	0	0	0	0	0	0	0	0	1	1	0	0	0	1	1	0	0	0
0	0	0	0	0	0	0	1	0	0	1	1	0	0	0	1	1	0	1	0
0	0	0	0	0	0	0	0	0	0	1	1	0	0	0	1	1	0	0	0
0	0	0	0	0	0	0	0	0	0	1	1	0	0	0	1	1	0	0	0
0	0	0	0	0	0	0	0	0	0	1	1	0	0	0	1	1	0	1	0
0	0	0	0	0	0	0	0	0	0	1	1	0	0	0	1	1	0	1	0
0	0	0	0	0	1	0	1	1	0	1	1	0	1	0	1	1	0	1	0
0	0	0	0	0	0	0	0	0	0	1	0	0	0	0	1	1	0	1	0
0	0	0	0	0	0	0	0	0	0	1	0	0	0	0	1	1	0	1	0
0	0	0	0	1	0	0	0	0	0	1	0	0	0	0	1	1	0	1	0
0	0	0	0	0	0	0	1	0	0	1	1	0	0	0	1	1	0	1	0
0	1	1	1	1	1	1	0	1	1	1	1	0	1	0	1	1	0	1	0
0	0	0	0	0	0	0	0	0	0	1	0	0	0	0	1	1	0	1	0
0	0	0	0	0	0	0	1	0	0	1	1	0	0	0	1	1	0	1	0
0	0	0	0	0	0	0	0	0	0	1	0	0	0	0	1	1	0	1	0
0	0	0	0	0	0	0	0	0	0	1	1	0	0	0	1	1	0	1	0
0	0	0	0	0	0	0	0	0	0	1	1	0	0	0	1	1	0	1	0
0	0	0	0	0	0	0	0	0	0	1	0	0	0	0	1	1	0	1	0
0	0	0	0	0	0	0	0	0	0	1	0	0	0	0	1	1	0	1	0
0	0	0	0	0	0	0	1	0	0	1	1	0	0	0	1	1	0	1	0
0	0	0	0	0	0	0	1	0	0	1	1	0	0	0	1	1	0	1	0
0	1	0	0	1	1	0	0	0	0	1	0	0	0	0	1	1	0	1	0
0	0	0	0	0	0	0	0	0	0	1	0	0	0	0	1	1	0	0	0
0	0	0	0	0	0	0	1	0	0	1	1	0	0	0	1	1	0	1	0
0	0	0	0	0	0	0	1	0	0	1	1	0	0	0	1	1	0	1	0
0	0	0	0	0	0	0	0	0	0	1	1	0	0	0	1	1	0	1	0
0	0	0	0	0	0	0	0	0	0	1	0	0	0	0	1	1	1	1	0
0	0	0	0	0	0	0	1	0	0	1	1	0	0	1	1	1	0	1	0
0	0	0	0	0	0	0	1	0	0	1	1	0	0	0	1	1	0	1	0
0	0	0	0	0	0	0	0	0	0	1	1	0	1	1	1	1	1	1	0
[truncated: 6 more rows]
