# Supplementary material for: Data on Vulnerability Detection in Android
Source: Data Brief. 2018 Dec 15;22:1081–7. doi: 10.1016/j.dib.2018.12.038 (PMC6377051; doi:10.1016/j.dib.2018.12.038)
Supplement: Supplementary file 3 — Supplementary material. [file mmc3.zip › Apk CSV/projectapk.xlsx]

## Sheet: Sheet1
sha256	sha1	md5	dex_date	apk_size	pkg_name	vercode	vt_detection	vt_scan_date	dex_size	markets
0000003B455A6C7AF837EF90F2EAFFD856E3B5CF49F5E27191430328DE2FA670	9C14D537A7ADB4CFC43D291352F73E05E0CCDD4A	3EDFC78AB53521942798AD551027D04F	2016-04-05 17:58:00	10386469	com.zte.bamachaye	121	0	2016-06-15 15:26:00	4765888	anzhi
00000989F3E215BA9FC3BDD5B56AF751343B540C1026BF42AEA8FEBF68874ECC	81EA59FE2C95EDEF3662CAF165FF36AB410FA158	71FFF1BA55D7F6BF0AB00C15F6B5BC99	2015-09-02 10:34:00	1375862	kr.ac.snjc.library	3	0	2016-03-17 04:48:00	2277844	play.google.com
00001112E046D8BBF8B5529A9ECB39920F828209EF4ABFEB95AAB46D41F56A7D	4852E9A9B19DB6CC776AB811EAE6ABD5F845A64B	2A6ECF7A0D56056D653F5B3EDDAFC8A5	2016-08-17 15:42:00	16004883	com.appautomatic.ankulua.trial	39	0	2016-11-22 17:06:00	1791232	play.google.com
0000143EF8D00E3A65C5C8C380221D00678FED906FDC2EBC483D1987457C7B2B	DAF886288EB27F9C0B866EB19A357E1E866AF4DC	2C640DD9FE09FAC938F4282C24942516	2016-01-19 13:28:00	1882706	com.kbf.app27730661	70101	0	2016-03-23 15:13:00	1862492	play.google.com
00001A21E96C4D131B5DC27897E89D23FC35D6D75A4CE1B15D6D30A4E4FC60F1	2190BCAAEEE61BA4F715887C7CE4937CD8613A42	3EFBAD62C71B350637B2F4141149A730	2016-01-02 23:48:00	6034378	com.bz.solo.theme.gray.dim	30	0	2016-02-21 08:32:00	2823864	play.google.com
00001C3DDD0FA4797DAC37098FC4F1609D50B2E6BE61213CA0BA8F38C02049CF	9A1485F74EF8AF1F3FDFB16CA955CA7C2DEF6767	93D7C64CACFD4B817FC4FD9F949F8009	2014-09-01 15:34:00	223372	com.smartcoder.sms	5	0	2015-09-12 18:35:00	794680	play.google.com
00001C429E58E2795B815F0EB63C603837AFC0EE76E9AE633C27021E11435BB2	87717B3EB65135ECE178D1BFB0986390FD3043E2	20F8821A53CAF99BAC99FBF0FD9E4017	2013-07-15 17:38:00	2559861	com.gau.go.launcherex.theme.pdpafq.ruuhen.advanced	39	0	2014-12-23 04:24:00	237344	anzhi
0000205479C9BA53E1B209D5FC484A8B5D12235B83374E70F60C2F02919C5A6D	2F5C3233AFE766FA1628A19930474BA1FE38D135	B49250BEB27C1486B268A20B53636175	2016-05-03 17:25:00	21522308	com.smartsound.skeeperheart	12	0	2016-07-24 03:57:00	2540328	play.google.com
0000230AE0799EAA963F0AE5337A0E6E1AC32ACF1FA4E3C5FA7783CBAE2EFE77	82117b5cb9b7eabe5585dfe1f00436d8b2b591a4	e4aacda02964bf5148180f25a2931bcd	2014-05-15 19:23:00	669965	air.jp.co.studio.arcana.RegWoosh	1000001	0	2014-07-02 19:29:00	26236	play.google.com|unknown
000023840783F38467E39CC93B0A9C8EDB7DF3A7F1D151245A16E6AA9E951FFC	daf8948599bd3d1287560e82ede7706d271c17aa	6e73797c929ab9ae6ee61eb885140754	2014-07-20 12:27:00	554618	ch.milkbook	34	0	2014-07-23 14:27:00	340964	play.google.com
0000241B6C550B52927C74C854B7A8D9DBA6E86A3576D562001E61FBEB0074F4	D96BF6B6EDF8C408C30C8FB582EAA426D4734597	9E580B59BCE407CC1F7257C61D2255D2	2015-11-09 17:06:00	15098650	air.com.jeuxdefille.ChickenCookinggame	1000000	0	2016-02-21 08:31:00	2038100	play.google.com
00002DC4C5EB5B50DF52649F58927903F4E1ADF1D0F29435F44606F2740A667E	2BFC3CD7E10CCFEF03C37BC669517A57A603968E	6BFA06140E9EA6BC55339D91B5E08A69	2014-09-23 17:59:00	3567145	com.gomax.app	1	0	2015-01-19 22:39:00	546344	play.google.com
000039BCA5C0F3722E746A44942308184552C046B6D24C2417DB78F3A9EA8C7D	499E002D79083C299B565E0AF94D21269FEC0685	625265CABFF50B1EF762F73C6994F5B2	2016-05-20 16:42:00	3264729	net.Brussels.indexcity	78	0	2016-07-15 05:07:00	3349960	play.google.com
000039C61012480E58FC642604A5A53972B0414D9F78CF25A01D45D3438DBC77	14CBE4F99E721442E44744501A381D6338EC68F3	4D98EA17531ECE000C11F522ED6B36F8	2011-12-11 20:26:00	2972974	com.skyd.bestpuzzle.comic.n75	1	0	2013-09-27 00:43:00	1780876	appchina|anzhi|angeeks
00003A3053A69E443D9EBB565ADC02901F8DAF0F3E293E1F6E4D573799C8E2FF	D091696E09962ED03080EB785725F793D256C079	55743423EF67F9D0E77B61EB578CC722	2015-10-19 19:02:00	5573403	com.hoge.appl2cfs60qvx	11	0	2015-12-22 12:40:00	5038676	anzhi
00003C7D8AFE1A74613E80A19920BCE74A61CE37DF9146FB062C8BE8FF90E71F	3D8E5A88B73DB37E011CE6A4B6ADB9D9CBB8456B	C9DD0C4473BAA3F926CEA1F7F8B8B99D	2016-06-23 14:35:00	21227413	com.auctionmobility.auctions.vinpresariowineauctions	20	0	2016-07-04 03:59:00	8308796	play.google.com
000040123DF387DFBBB46132E26CE74A75D3935E5A04656E48EBB882107E953F	DA688385842395A4E360143C6F5319820479DA8A	3E1F3A20672DE2BC54CA713E046EA3B0	2016-05-19 01:34:00	3992726	m.m.m2	2	0	2016-07-11 05:55:00	6989532	play.google.com
000049F9C8B2421F186FB9E4E02852B2F51DDF6301E14FE0C5133CA17E45B28C	d491be64367cb117985a3bf02e7327a1e9a8e9f7	b160de0eef5d37d0f913def27fcca67e	2008-02-29 03:33:00	3860453	net.teamdtr.tears910e	1	0	2014-03-05 23:13:00	55592	anzhi
00004E66BB318B7B8155D67272A35A5B84130521EB8BD896B913F3B6417B6E3E	FE30474609415E2ADF702B01B71A847AAD0792CD	682B865E1D1A0BCFA33AEE60221ADFE9	2016-03-10 04:24:00	7714717	com.dev.chehiwat.maghribia.bledna	5	0	2016-04-25 09:18:00	3304180	play.google.com
00005E488E7136B04778F51A81233329D98F0DD2D11F22E317183CF8809372DF	B1AA537FCAD45CF8A7104359F783FFDC42A06DFB	D4B03CB2E4C65133094017025E435A68	2016-04-30 23:38:00	8393385	com.supergsc	6	0	2016-07-20 01:31:00	4698680	anzhi
000068216BDB459DF847BFDD67DD11069C3C50166DB1EA8772CDC9250D948BCF	11d111a51f18aa132d5a86e80649abd27a040659	459a529fa6e04951c5643f782d9acc82	2011-05-01 17:05:00	113036	com.paklena.batterydiviner.free	9	0	2013-12-09 00:07:00	143008	play.google.com
0000683F5A1F827C69113A8533ED153FE994462AE89FB4BC47A7AF6FF208D1B3	542862511507DFC7C3415D3FA6B1187562E155F1	7515F52A0831DBC8134AFEF3E84CF0C6	2016-05-24 15:17:00	19276679	com.GoldStudio.TurtleParkour	2	0	2016-09-12 18:23:00	6170568	play.google.com
00006A949178EABB448A95205C56CDE902A60050168877044489468200EBE748	39A14EDB2880A21FA730A923D6EB4EB8B2589036	A43BA364E733DDF860385BFAD4B141E4	2016-07-19 11:08:00	20831796	com.ncbhk.mortgage.android.hk	5	0	2016-08-07 04:43:00	3607468	play.google.com
0000751D270946F8EB9488B1A49FE747CB263B2A888A575EBC4724A039E5FFE5	74a3225938ee5c614a727b9d8c67dc358bad7eae	6bdeb261b9dac81d595ee9761d4f48f4	2014-07-28 22:09:00	2884755	com.whiture.apps.hindi.modi	4	0	2014-08-04 01:35:00	3709872	play.google.com
00008B28A5312BA8E059D32630C5AA2F6302FF7993D0D3C4B59521646104533B	DA4E238E04892C310667BBA3E499EB83183678DE	85AAB1EF1BB79895707B6919C64CA77D	2012-03-05 00:12:00	966093	com.hudee.mama4f5394573f4bb89dbb55e6db	7	0	2015-06-15 01:49:00	309268	appchina
0000902CE208C7445BEAEC0C9496969D7A752D1BF6577DB78845F336253E1281	9844185C70041DFDAF5E92E466F70CD56D008C0F	A9CA6517E275815096AD9457FDB9E451	2015-07-21 21:50:00	6617857	com.soulmadeapps.beritaindonesiarss	30	0	2016-02-12 16:45:00	2838448	play.google.com
000092A8DA744FC82D40AC8A6C9A4089F2FEC279DAC68320A1047948A1F74045	9feef55177e216bb0224071821fb0e2aa405c774	046b40cf02fe0974ff9836a7e18e504e	2012-09-11 08:47:00	9507753	com.papeda	1	0	2012-10-05 09:50:00	395524	play.google.com
0000962C2C34DE1CA0C329B18BE7847459DA2D9D14B6B23A21CBC6427522403C	c907d500f56e6f52113c4bb0c1a3a0dc29082bbc	77392c8a05a000697307a144519c0f13	2011-06-01 21:46:00	7867615	com.iamyub.AndTTTip	1	0	2012-10-23 23:53:00	30512	play.google.com
000097DA80DCB357CF4EFFCF60387AD2A243635F20336C09944974C8877207F9	eedefaf6b1e1d03a755552e06593f696fd6d3ee6	e7709861ee04f06a757f9a796ad1a25b	2014-01-27 09:44:00	1867196	no.terra.android.rorosbanken	56	0	2014-07-12 07:35:00	469972	play.google.com
000098EA542A141F940CDB53F99A9790F34FE3B2D1D84E693D6C21FC1810D50A	0B712E6A02D83F7EB1BC7DF37F02D7FB46F837C3	01B0DB492D7EF531CD205B099C5C76CD	2016-05-20 18:11:00	10398919	com.zabuzalabs.balloonbowarrow_football	6	0	2016-07-21 11:11:00	4294280	play.google.com
00009D04ABCCEF4D9FBCB60E3647715172797A133DF7480DC14B7921AFF44EED	5F8207E003D14972FAAA1AF35A971FC10237BBB7	3E7AB0EA14A75E83131855BE0901955A	2014-12-23 23:48:00	2207195	ndr.nikoolin.bullsandcows2	4	0	2016-02-11 19:00:00	1070548	play.google.com
00009D0B2F475234E3EE4C80F2D442C8480F59DC82C81F4BDC19550410998F64	93A8BFFBB601261A84F18259F9BE58BBDFF54F3C	4D2B56B2E5437B126C2B0980C599E8C9	2015-07-18 12:24:00	5796277	com.slideme.sam.manager	11097	0	2016-03-18 17:23:00	6112160	slideme
00009D535D4B429F0DD0B505A3A3645F0D28EF023AF91D44A502E4BD10580CE0	0a192b1f928b7679ab4fa3f175cbebdd01974a73	178c500c59416573e0c2b38b99eeb51e	2014-08-08 12:04:00	3791832	com.oks.atos	6	0	2014-08-14 22:21:00	410696	play.google.com
00009E4BDE4E49B5F6F83EF2F0093288842ACB813DA515F226A0B08BAC375D50	9fdd29c15a41c4099a9daee77e4b6d77679fe88d	36542fb3272e0ab09528a647d46dde81	2013-12-27 16:40:00	4722785	com.friendlydrive	67	0	2014-01-03 11:25:00	4572692	play.google.com
00009EED6EFC17D9D36F49A5437C5B58EDA08CFBCF252BA9C7A5BB933671DD43	3268F93C9ED86DE7FD6C564AA94068D9F869FA8D	1C073A5D47D9D8AE8D4EB87794EF2661	2014-09-27 15:51:00	1061379	com.ekcsoft.japaneseconversations	2	0	2014-11-20 06:30:00	1511928	play.google.com
0000ABA1B3EA0E53349B8FCDFCE2C75C32EF1BF8E24F698881F3AD8BAE603FE3	D706B5B841A40A71AF7B38F6F1FCABA51D7C9E71	CEE42545A69816809E036CF42156403C	2015-06-14 18:21:00	1153383	com.haidermushtaq.bullincarnadine.discretepatterns	1	0	2016-02-16 09:36:00	2534588	play.google.com
0000BBE2B06BD5B8A235CBE831DA507991657D2C3191D142ACFF6BBDED794833	cd40f9470c3a1978c0abdb0e0324b644e36b9d95	615ce9581702cc648d0c3e36359ac73d	2013-01-14 19:59:00	219724	com.FixItClub	1358193536	0	2013-05-09 16:31:00	321396	play.google.com
0000BD639F0D52201A288D266226C14754C4B3000723E5F51C97D6CD5CDC5DD1	1FF7F0DC3CC48A42509E1A812FD583997067DF55	C334409DEE374676FD9720B8FC741A7B	2016-01-29 15:36:00	6732663	com.fcuoit.fcumobile	88	0	2016-03-10 10:20:00	1167096	play.google.com
0000C025921F701674906B185AACC3DA2FA82EF7F5F797028A0A6B1A3BA6D1C8	123980B4417F56C74FCF07F63831FE66246E7DFF	25D5AD454C3E2469D5EBB6AA82EA4187	2014-08-24 15:48:00	446616	com.neetrath.mdd	4	0	2015-01-02 16:40:00	981184	play.google.com
0000CB2E243BDD5D841CE1AEF847B4F79927584ABAC348AF974557737243339D	c78eed0e55ebfd191e431373b9cdd7f90c0c9238	23ba2e70bebe224aa960485171416fd4	2014-02-12 22:20:00	11050349	com.rpor.ajlee1	10	0	2014-02-20 21:12:00	1601636	play.google.com
0000CCF8BC7F5A41DA51E9E0A91832FD8809BAE34BEA6C10684AFD3477E19BA8	4583FE9F8BF0063F3788B9EC7CF925809751A1B2	7FA0C33DC55B49E62F5F476501490FF6	2015-07-08 09:53:00	9465199	com.ibubblegame.jewelscareer	19	0	2016-02-21 08:31:00	1178364	play.google.com
0000D20360DEFE2DC1E7E82CBF5A793F7637954C2380BDC73063EC9C0A01445D	196a37b61e53a0eaa73b469394b217a71a85c755	b935955f09f0865e9bb988ce4d5be614	2013-09-25 19:27:00	1158883	com.andromo.dev244573.app243661	2	0	2013-10-03 22:31:00	1161356	play.google.com
0000D51EF7E4F82827DBAD75E1B95E2474913D3724AFCA6DF94426AB4319B19B	5971437A6230CEEDAF5C73ED5CCBF30C0705737B	CE108988FFDB0D8B58744C359D0663C3	2012-02-09 00:35:00	42506	androidbaby.color2widget	1	0	2016-03-11 02:52:00	33856	appchina
0000DD8AAD7A9460592E73539E1C5C17CC5B8FC182B63B4F3640287249B30C4E	DEEC21BE1715815588DE61E09BE31F059207631D	6ABE0BE78EF47F3883B61E3B286635D7	2014-05-26 04:03:00	15580194	com.QuantumVacuum.JellyRide	1	0	2016-02-11 21:18:00	76000	play.google.com
0000E5735AA782BEF2F7611D7BC22DAD3876F43ADC3458BB57F9C3CCAB164448	e6be8ba797f6c8ea6a362dc806754f985e711f9c	8f95f4c13a65531e4b59bfff82b03592	2014-07-21 13:26:00	5395591	com.play.piano.delight	103	0	2014-07-23 07:13:00	5013296	play.google.com
0000E8E31D5FCDFA7D540077F9E6EDF7A3F17AF96E9DC70E4B6249B1FB255E57	0feafb8d2dac38a20d0ec5ee0f92b034278b80a5	12a0a08309d2a9e24c60075031db5588	2014-05-10 19:04:00	4446547	com.papacekb.moon	3	0	2014-05-12 17:20:00	4352596	play.google.com
0000E9EA6C0607AED06FEDF63A0529CC8E19314E910468B894DF10CA49035001	63ad3b2f441f2c9ee554e5076e97ad604777e5a6	5302908d391b0469a0852aa3af2d573d	2014-07-03 15:51:00	1067409	ideas.waqf.waqfideas	3	0	2014-07-12 16:33:00	703660	play.google.com
0000F3377177C0713D846D970C7156747754D79044C4D32AC832B02693391B26	83098aa20428b1243ad267930691a4af8258ce1e	5969440a4f6c171ea16f955766d3ad2b	2014-02-02 12:59:00	2440986	com.samwp.winter_olympics	7	0	2014-02-13 18:01:00	3457756	play.google.com
0000F3E2523ED12CC2594C0A3F01C9B6FB3648336D93B3481837710959EFACFD	E5E9C30A0C1A9A9AFA71688DCC62E3A8866DFDE4	B8DA6ADD7B770FD6BCAF5F41A8BD1530	2014-10-14 11:24:00	7599035	com.infinum.vzajemna	8	0	2016-02-08 20:48:00	2770988	play.google.com
0000F7B1670210D84A55DA6126679A0C44D4CBCBB5A26B6D2169A520FB821703	242D3355BB8F424437A1FD3B9A52494F8468A497	00363BE0299A6BA123D015E7E0808A55	2015-12-22 01:51:00	4951810	com.FireproofStudios.TheRoom2kztz	83	0	2016-03-22 06:29:00	2709876	anzhi
0000F858D3C129F8A0980B566C9B94A84350450716F494578745B94E1D6233B0	034421E44B1CE948298A5C65E7192EF4D2E32669	F18C9E5BFF81764754BC8F1E4B46583F	2016-07-06 09:45:00	6359547	app.id_077723f25bf8475e8a0eb8a19438f879	20160706	0	2016-07-07 20:48:00	938052	play.google.com
0000FA7F031574FA114A3CF33D082CA28CA4FF9ACD206B5258B68411DB9B4D11	75146a9946c015c667bf8f43a24702f87e1a88eb	af8bbf44f59d7cb1a3c0f4b57be046b1	2013-08-06 17:04:00	17483274	com.livelink.isf	7	0	2013-08-07 10:32:00	2012220	play.google.com
0000FEC6BB1AEC74BA3F7AC11FAFFBD35EB0C7D90656EC7A14FAE3639D754548	fb8cc08b52fc9420293e942eb6a06bd75fc2ff1c	580a13fa1bf8dad69bd41245df20d9b2	2014-05-24 05:45:00	12903173	com.qodeSter.global.dsp	66	0	2014-05-24 11:24:00	2438868	play.google.com
0001004D4800D916B44A27BD7C73F53DB49976DFED41B696C5103DCA967C90C0	a1984dbafd4ef60e67eabefb5b059dd7f4d82043	9ccc705314186cc38bdea7e2aa89b6c5	2014-02-01 02:12:00	2740303	com.flyingme.easylearnadobephotoshoptutorial	10	0	2014-02-16 17:33:00	1817836	play.google.com
00010D9EBE8E50322DC7576CBDE55059B7BE575240AD5E053834216218B85007	68914FA2E9E6E3CD99618167CF2C60386774A98E	4B5B7399077A90C76884B827B3CA2189	2016-07-03 00:16:00	10245856	com.centsol.csongs	44	0	2016-07-05 06:41:00	7470476	play.google.com
0001127754FF04C2A3DA2BFA1C40AE15353549DD8A1CA98DAF52D8CFDCF13F97	908B7AD96EE691E46CA911B78B271D694C8B85CF	354F0903EE10EDA243588AE2CEB5B47F	2013-10-14 10:57:00	2190553	com.softdx.qrscanner	6	0	2016-06-17 18:56:00	4140060	play.google.com
0001131A1D40F930F12E8689C247FCC18F52F5EF0D97C0EEB87556ACBD0B4A4A	162000DFC0907363D19209BA966FBF93E1D3BB54	EB492D6F9A87B72916392908669E8FB4	2015-07-18 12:24:00	5796277	com.slideme.sam.manager	11097	0	2016-03-20 00:29:00	6112160	slideme
000114BF92CECA5E6745CA3DEFC8A37006C0BCC1206AF689C7D382CB862DBBF3	9595A5C7F8C0367233F37248CB4D272D93D62FC3	0F0F98B1F6C13B7A506C0FC1180B5EFD	2016-07-17 12:40:00	3853537	com.rgiskard.fairnote	10002	0	2016-07-17 19:44:00	5203804	play.google.com
000117A040166C1515C7C3F2016F4F40FEC6171B47F309F7D0961884EFCB3136	886e8aad6fb713449ad0fb61e4d3254444797dc8	7202ec80729c33237e6a48e77cf36f49	2013-10-05 01:19:00	5995905	com.evensoftware.fwkimages.funnyjokes	1	0	2013-10-10 04:34:00	2364792	play.google.com|1mobile
000119F527F9CDB372ADE7906CF5032ADFC4E4228D19A792040F5B64298EA41B	8263B7B6766EE862262109B338AB7820F931419F	40C80BAC4FB90C7A61AEBEA727A73DE5	2016-05-07 22:59:00	24815839	com.infraredstudios.bread	31	0	2016-06-05 09:41:00	6315904	play.google.com
00011C10507671BC0E38A7161E6426717FED562E86DF54F35FCDFD6C5414B2B6	3AAAD81DCA7EAE8A30C64BC8A458505CBEBCB885	627669B23CF70E36E2945500394A56F3	2016-03-25 13:20:00	3130807	photography.darkroom	126	0	2016-03-31 01:38:00	456300	play.google.com
0001200F1441248B7B8A33D95D2772B0FFA06FB2381059DC1C9407FB121EDCE0	D5B6EA086F5A2358688F5E94B775B5934A7511D1	4E862FE961DD8BB15FBE2F4FD5F10BE7	2016-07-18 14:32:00	8351349	com.handydiarywithpassword	4	0	2016-08-17 09:17:00	1512888	play.google.com
00012CD91DEE2F7A419070F7CD18FBCBEC66B674D5F26C1C941A1FBCC29D4ACA	b78ff01da24d19445d89ebda91fa85e3de77f35e	93a672975be3d022911516f167942e1e	2014-08-13 14:33:00	96082	kr.infocept.catholic.mass	25	0	2014-08-18 11:14:00	30100	play.google.com
00012EB0A3DBCC190AA7007688DF5A14023DFC6F0310C444E2F2FE7F7A0E9FB3	72521a10c09eadf364dd39a53000d01f7b8819fd	41a9954cede0911a294d4e35d39ab5ea	2014-06-19 19:07:00	7774842	naveen.dailyfinanceexpenses	2	0	2014-07-02 04:43:00	2068968	play.google.com
0001336AD61EAFE94DBF06FECF32B33317139FCD5F79704D18A17A1175C9E546	CC269DE2F9C1AA65AA73D4E0D853A322BBA63E63	E7A2286C82A23D2705437E03A3E5D379	2015-11-08 21:10:00	23546168	com.taksina4best.cakepoppiessweetlinksoda	1	0	2016-02-14 10:54:00	5047288	play.google.com
000134C5945A820CCEC43972CDD55C872222B407719843204086B6C8349BC0F9	3EA2262EBA630F0DA5C134902987C17EF7F58494	844AC5DF6CD5BA5CF4D4C1F812296A7A	2015-05-20 12:54:00	10530882	com.enrasoft.scratch.football.quiz	6	0	2016-02-21 08:32:00	5507712	play.google.com
000139D0EB27F58C49C7A274174EA4BE95525CF57D305504B02363B67326BA06	c1a01c027171a70c31312eccfe66e6ca95d90b29	60941977f7c8397c47dc8413cc7aeb69	2013-12-27 21:24:00	12033875	com.emmanuelcadet.photo_sequence	99	0	2014-07-04 16:38:00	2153164	play.google.com
00013DF5E7188452C3AD1DE92366250600E5A865CE7ECF71BF9D2BA1ACBF9D65	fc55ee304781dc3f1e67edd4a130e1979bf6361a	ccbdf8d77785d7ca14db3f68605e61ce	2014-07-06 14:18:00	5368385	com.mycloudplayers.mycloudplayer	394	0	2014-07-06 23:02:00	5434440	play.google.com
00013FC7603E043021D212F13F8769837323295139D7B93339C0EA2134EA65D5	C891F5EE3DBB2FA82B18F6539D4D8524EEECFA4B	D89B14C3C22D32E8A7759D38DD18F2E3	2014-09-27 10:17:00	15319154	com.intuitionsoftech.hoppingbird	1	0	2016-01-13 22:15:00	3598732	play.google.com
000148472399534A17838424A46526797E10749B6196EE3993FE087748E3E00B	B8F3F3FCD4DEA3B841D7E2F38218015EBFAB2037	76D28D664A64F3769C2BF1AFF4F968ED	2011-07-13 13:59:00	37375	info.onemore.scoreboard	1	0	2015-06-16 01:38:00	25224	appchina
00014DA66D31BF519D21F69A1430C3BD5CA2956A137BBA76D8665F4E4E1658A2	4cf473591dd53ae98e9cbb9867b4615e7cc51a3f	be66113a0a7f0e3ac9a924ef232e3f54	2014-07-23 16:59:00	4535909	com.jb.gokeyboard.theme.keyboard.candychocolate	1	0	2014-07-30 23:45:00	1110828	play.google.com
00015950C0C9581579D10D2A719FF1AF2A2AE736AFBE3795FB01422F241F8D97	549f241bc2d965d501e8241fb276d321a8e9435a	d953178dbc2b673b60f58452164759e9	2014-06-14 14:43:00	10975717	air.com.TheParodyNetwork.FlabbyFairy	1002000	0	2014-07-08 08:33:00	914756	play.google.com
00015BBC4B822B1EAD01DDF3B64D52DF13A3A64271F58EB1151BF1AA7C3CD6F8	CFD904ED7DF13C24954EFCDD5C6BB91D4B94D596	8FFE5ED649E78F07E98424F975A06AE0	2013-01-24 16:08:00	1879685	com.baoruan.theme.lbceqaiaiIrwilxELdh	1	0	2014-02-10 00:17:00	21120	appchina
00015D5E60295CF30291438C99232EDC2674F5E7E4CFF105971438F0A0497ACF	F7D82D72F8B375B94486F09223E8EEE20C0DAB76	7776E137ED4BF8D64DEAEAF3CEF992AA	2014-12-28 11:22:00	19601510	com.Yigotech.RottenZombies	1	0	2016-02-09 00:35:00	3206240	play.google.com
0001637A9C6D8590A9727F7FE06276D08DA60BD6FA96C63F31E2FE63A8F40E20	e316c0f247efd2d5e975cbcbc84d52d0d3725ed1	40f4fd1be54ded8f66660335512afef9	2014-05-06 11:07:00	5038206	nv.logistic	8	0	2014-07-08 03:46:00	4827480	play.google.com
000167DB156764E92C1CDFADE2F06BDE06388E212097DE93E033A8328A03AEE7	256C3B68555E854A4E08460FFFAE175898534D03	3DA1E8C260F0F6F039CC67319A6DA4C1	2014-07-30 21:26:00	28578659	com.olduck.hhwq	1	0	2015-11-02 05:32:00	2512388	play.google.com
000177E17B3B258D507172EE1A01DAF90E083B410E8AAF66229B78BCCC24A8BC	55669EB9D63417E69FA8165B1D63289DA5733C7B	0E0F688AD50363B1DABC9EFA2E8FABBE	2014-12-05 11:40:00	6385875	com.app_midwest.layout	400	0	2016-09-01 11:15:00	6733188	play.google.com
000179850FCC92D402A82109902BEA38D043DE97E29C621354F1623B706B816C	35F94E70DB37733500D062B501E580B7F242AC6D	D2D492FC74685BB232851153EA262D5B	2016-01-31 16:40:00	17139521	air.Trapcubes	1003000	0	2016-02-21 08:31:00	1327148	play.google.com
00017AF619708872A64F45481CE86B80F421348EDC0DCB4604F9B1AF57697BEB	A0A19D0D81ED838C6AF66FB162696B3D5927942B	21B803EA2B57F425AD5AE6DBA8CD7443	2016-02-05 16:27:00	30956952	com.Foot.Spa.Game	5	0	2016-02-25 13:06:00	8221668	play.google.com
00017ED2C044CAF7B1047184673EC3E11AB10AC0E64FB7E7BCCACA0DEB13198A	21427beee39f80e736a41b70d5deb7c2de2de06f	ccaffd72382477263a582dffa52a917a	2011-06-14 13:15:00	2657397	com.checkerbpg.curses	1	0	2013-10-24 21:38:00	14824	play.google.com
00018017E4C731A468F26D35C03E9C51E12F6FD1FF78C01F7710FF3D1F2D475A	f0adb88ac98ad360167a7ef31b1aa14985d36add	23c83765a372dc27ef5dc952f2fc8393	2014-07-01 14:59:00	9555073	com.goozy	11	0	2014-07-09 07:46:00	5775532	play.google.com
00018BE05388F722B0DB83C6D394A0B78815866186077471FAE33B7BF1F4D26D	87B52F966F8501DBEE4EA1EC6D846CC1D03F459A	700AF899DC912EBF5D8845639226D9F8	2015-08-10 14:58:00	9476121	com.myprojectc.theme.mzafqcdffneHplaLbvr	1	0	2016-03-19 17:08:00	5792	anzhi
00018CFD54CA9EDAC168AA19B00C44128ADCD9A2705222A2AB7FEF55FD91CE5E	70EE054E230F067DF75E5F76041132FB7F3A33F1	E2FC8783718007B55804D167421BF311	2015-10-22 09:18:00	20222957	jp.digitallab.diamond	1	0	2016-04-23 14:18:00	5731184	play.google.com
00019408DBB15BBCEB1DCFF1531F4324292150A26879E42EAF583ED534C87470	3d2392d9f05d698cd25e3984e2923a7c561e4404	f56610ad2c9ced1553e8fc29adcfe94f	2014-07-10 10:50:00	4107434	net.mori.androsamba	56	0	2014-07-17 21:12:00	2050980	play.google.com
000196D6F70AF9C2C2258FDF43B00D7F038048893E96E0C9520413E5CAF3C60C	77355B14BCD4A1ED69B219121DA0D01DA4F0DCF0	DD5D9D79CA4678E32B6EDF850B9910B8	2016-08-25 12:16:00	4534906	de.starfm.android	12	0	2016-09-29 06:17:00	5564684	play.google.com
000199E21C24BCBDFD64E8CA8F4E5E728C6569F0C4A0C831B980621DA4386FCC	6E7A3B838C713E9C31F24470BE89F9E2B4E634D4	1D344923C0A09F18D42A1F915E76898E	2016-05-24 18:46:00	11099403	bob.bobwatches	5	0	2016-07-13 14:26:00	7123772	play.google.com
00019CE4397B0F2272040B1F79263A0D0403F197994D1367A79F2DF438CC9E94	F93DBA9EFE9967987E1DEAAC2C79C9EB80A6AAD8	C7E6BBDCE8158E4BFF03F29B7465D4C1	2016-06-01 03:51:00	1563478	com.unicron.tfdb2	982	0	2016-06-27 06:58:00	1034216	play.google.com
00019D870F0F42F0803214BE4BF290428CFD6C7290918E6CF8823F318D3BF620	DA46414377D87C114BD78E4707E9F7A392D392FC	4FA64B1E8F78289DC2A1CD5B37D60FF4	2016-07-20 16:29:00	22064690	air.com.CandySlacking	1000004	0	2016-08-18 18:46:00	7369412	play.google.com
00019FA7B634A1CB4EF322F7249C4F575EF0309B25A3A63466012767E489A40E	7efaba7aaaf12c1c7fe1bbb078cd32d356e1676e	e385c006744d165a5eab1c5938add50f	2014-02-25 14:06:00	1256139	com.jackbook.anessayonmanmoralsatires	1	0	2014-02-28 21:37:00	526392	play.google.com
0001A162A2A80F0C92DFD9FD8041CD82C4505CBDED43145AA8731652125339BB	c209ee1c1afdb62c76549a720f364a91531bee98	fea2d4fa53061a86445b61312899f468	2012-05-19 11:48:00	262002	com.appsfromscratch.puzztile	8	0	2014-05-14 04:10:00	211396	play.google.com
0001A9DF6849B8DB6FE99269612000F420EADDCCE588187F4E11EB493F10F794	933BF9521A893F9A96A0AC45B5CCA0AA44BB5BCA	0B601C68D3CA381EF1266A6D60A4D1FF	2015-02-18 10:59:00	2581584	com.webjoel.baladaboa	7	0	2016-02-02 22:22:00	5635336	play.google.com
0001AA91B5E9D795F1EC233AA92EEB4907953B4C293BC2154E47871F8C055671	ADC6E4E70584DB2FD8261BE349D3B65392CF7949	94E4CA5B87A2215E0A54C9428A06C6B4	2016-08-18 11:54:00	4808645	com.ultralabapps.instagrids	8	0	2016-09-05 09:07:00	7989112	play.google.com
0001AAEB0DC8D13D7EE54DC9B9B967E97B1D46C8115A6A8FCD55A65BE2F85EC2	C9EFC72B1AC5141D70ADBFB9AE9FF9618F056A0E	2747057F7C9BEC12D8D1B7E7617943E5	2016-08-07 11:18:00	16447130	com.gamesdj.desafiando	15	0	2016-08-27 02:22:00	6369520	play.google.com
0001AC1D27555CEB2E809F30675492D8FF653876C8F4D4E87B5EC267E8111B6E	94e2aa5d91f2a8d93daa2b91b40fde2f5ef91d84	2eb1294d06acd91fe07e5662752619a6	2010-06-28 13:28:00	1754315	com.noticesoftware.CardsDiaspora	40	0	2013-09-16 05:07:00	1581368	angeeks
0001AE3BB589CB13D100E50578C49F5C1378C7FED225059A45D1C1FCF813727A	306adeed9f9cf51f477359f02d245dec370a1af5	692c94386a4e35af5bccaa9a22bd233e	2014-06-03 18:45:00	4337426	com.Tobit.android.Slitte6494420206	3128	0	2014-07-26 22:16:00	4821520	play.google.com
0001B6B555865DE494BC4C15309DD73D011AEA63C3F77524CA3FD1D244C80875	58495f16e99f3756213e4993b2990d006707ea56	56bc6d7f9ea51d742ae54e4cef96a77d	2014-07-03 09:51:00	3572836	com.bzoo.messenger	7805	0	2014-07-12 10:24:00	3771996	play.google.com
0001B814304242315FBA15B098E59EFBD30A7CC320C3A6DE755763271BA2FBB4	B1104C0F06321417A73372A2E98DB61579C93D27	989BC51627BB281A701B809D57F54E6B	2012-07-30 21:36:00	95262	com.kupriyanov.android.apps.translate	6	0	2015-03-15 04:53:00	99616	appchina
0001C1F2A6FEF2F8C9CF7EE4C2F12030745F1F08D473D186A65CB4475957A3E4	6BD3073346E7D63C594594BE5FBB3A40F01718CD	36B71ABBE4A0EBE7459615941A258A54	2016-06-29 22:38:00	2894659	com.imadigital.bites	30	0	2016-07-08 10:54:00	190360	play.google.com
0001D26580789D3A3027A719FCCF6A6B0F82A06C58E120D7E7259EA092DFF786	3370B7FB6AE592041DB75ACEECC49A55F4D4D845	390A5F37F00A8660EEF205C9357E54D1	2015-02-16 19:36:00	14446053	com.goodbarber.hadsanesteban	10	0	2015-09-01 23:22:00	6630396	play.google.com
0001D703BDCAF7CF3110AB22F400D4FFD2E8C3FE805DE2C6D2F6D1E152BBFEC5	c4fe50b00bfdfb897c052ce5c468757b063aa5c9	07d3b30b6e75f684374d4faa3a327185	2014-05-30 13:18:00	2731675	fr.funssoft.apps.salatjanaza	2014053001	0	2014-06-05 01:31:00	62020	play.google.com
0001DBAC4AFF84C22D8A8D7A929823A03D73455F6759A6A32281B6B08B5FE310	401eb453e28f8ba3607f44305f55f5f5c0a2464c	e3ebf7ae1b39547a1201bdcab1344a34	2014-03-27 17:36:00	1714673	com.andromo.dev270287.app290466	1	0	2014-04-07 08:17:00	1663084	play.google.com
0001E0DFD5185AAF2A35871C13DE47812A52362737D31469AA85CE24CD0A3583	1A89BB1C3766BF29A0B8E96C6E7CDFCE7599EAA9	3E7E421FB49ADB7703DE36BFB33EF006	2016-10-24 18:51:00	6061379	com.sigmaappsolution.mynameonbirthdaycake	3	0	2017-01-24 14:11:00	4210000	play.google.com
0001E433D4E300B5CDF5E010C7F47F0B0C8CC30B643A3A1D42192C1BCA3A9B14	0936890547b415dec1d48ece2447fd7ba88ed7ce	39822650215cc89127e30c098acf5edb	2014-06-21 15:42:00	3812772	com.sappsuma.salonapps.kertonsmith	302	0	2014-07-21 07:52:00	1828488	play.google.com
0001E61679DECCA1E628378509C9DF204277C54BCC427CAC1E16599946953EE5	ADCF5537E4B9FBCDC09A7E11E10DCC35B455415D	9D0A97E0BCC1311BA0CDD1AA5B0BAEE9	2016-02-29 14:53:00	17386447	com.greensparker.myfrenchalphabets	8	0	2016-05-22 22:45:00	3532028	play.google.com
0001E84D38796741139F8AE29974D11A73CD3F6E179CF5B2E09C8927AC92AD72	D4988679F323662C6202CC106F1E33D9BC8B690B	729525B972E0505B3421B3764B2A891B	2016-08-05 18:25:00	1304475	com.demo.tastytoast	1	0	2016-09-11 09:41:00	2625064	play.google.com
0001E9D4EAFFCEC1AD4E268530DFB6AC67A1DFE6AFDD8BDC5CEA067C875A9119	4E354B92FC82110550D1EDA738E5F134BDFB7B8D	809B73D574064AE8844F0FD36A1CBB3F	2014-04-17 13:00:00	7698847	com.malauzai.org841	1397757542	0	2016-02-01 15:48:00	761916	play.google.com
0001EB7EBBC37659AB53EB82447477DC4D181319B3C3B32B618C5D602832E9FA	29ff7f97638ab36e93c4c329b5242ea0db5d4146	17ecd0c854d70c380f4d0e297d6c8dd9	2014-02-17 18:32:00	1967960	xxxeee.jp.android.sakura_06	2	0	2014-07-21 02:40:00	153476	play.google.com
0001F932E861D84A4522FB8A1D669439A5F4AA0C4FD0FE595793151413831AD3	A0A1A227EE67AE840AB851E5B1FFEE147CD528BF	FED098D0A8CE44D49170FDBD8A418B40	2014-10-25 12:27:00	5059537	com.mustafademir.space_war	4	0	2015-01-05 10:39:00	4626124	play.google.com
0001F98D003CD201247D24F493C2AC59AC9886CC9032ED7B3643475158FA2C9F	5AEC54B61196239CCAEB0F0939803FA6E0DDEC8E	BF0E6A6B33464CB3AB4B2ADA35248AB3	2012-01-19 22:06:00	5119839	com.game.BubbleShoot	2	0	2012-02-10 23:23:00	635348	play.google.com
0001FE4D942805A647626CDC4AC4C6EBC0562D30CD4B509D3581DCCDC6BCBA7F	74D07B270F1552A31C145DFFC092FDBD9F4E1ED6	38D9055CF8F9CC56BD3D51CC504A54C7	2016-04-04 19:09:00	11713338	com.bugmf48962.freetvbraziltelevisionguide	1	0	2016-05-23 17:26:00	4710488	play.google.com
00020092B679738DE92E442F587806FF627CF9AC62DCD95BDA4FB9A92F64667B	40BDCA7A40760B02315D49B795634A5C0CC698F3	68C1C835650D9F826A5826393801CEAE	2015-04-30 12:31:00	2968115	co.lvdou.livewallpaper.ld1236062	41	0	2016-02-02 17:28:00	1000364	anzhi
0002070147870A02B0A9A748720729984571569FDE605ECE3650C570F3C62C70	68F9964F648CAE6833E6950AECCBB0C142252815	458C1C2F07087E345D7E415032262883	2016-03-03 11:04:00	32407406	com.blyts.trucolite.activities	293	0	2016-03-03 15:14:00	8902764	play.google.com
00020E0DDFFDDE9C7F20C6908D78348B6BB9F4EBEDA52E1EE573530A4BD44F0F	01eb68ce886a5acc0212f897824762d709ae1a00	b3e736797b98685ecf5b64f4980d8d1c	2014-04-29 14:31:00	3513558	com.native5.kfincal.mobile	5	0	2014-06-29 01:47:00	2642456	play.google.com
00020E57B76F13E2DA91B106FBD8DAA35BC27E7E6B28DD971BBB3178775B9179	c9cea4d198faae2827a5924b3514db42ce65621d	9485212349908f18f1b9d4f0bceba75d	2013-12-21 17:41:00	2279814	com.de3kes.radio	5	0	2014-07-23 20:16:00	1425784	play.google.com
0002107C37E8B3A310AE853C8E4BAB51CA3E315DA8D0929B722C5A01FE83D070	d217f59df909674c2e7f4dfefc90df08d4a5d462	6f8afdd3405ba0139b05d6b4ac7e9e8b	2014-04-18 06:01:00	16618790	com.arcadeh.CrazyDentist	2	0	2014-07-22 22:41:00	336188	play.google.com
0002133ABD9A55DD2E26D5CF04CBB9EC54481FB6D84A2DC099756063E9FAB785	6565A8F8437B134ED03727DB936DAF6C3462BDAD	1F6973D957F7F769690973B60584F06E	2016-02-12 21:53:00	25481480	nl.sitedish.sakura	1	0	2016-05-10 01:09:00	164444	play.google.com
000218383F217082A523EDF1E14D977C8B306862019552D08833229783C999AD	FC05832DB4AE6F368A052864B0670D3BD8D652FE	A3029FB8F454A3DD2DC355C3F7751AC4	2014-10-27 07:44:00	4596614	dk.saseco.esbjerg_forsyning	16	0	2015-02-24 22:40:00	4658020	play.google.com
00021D4D91813494EC42D6B965DE579BD1A9AB4FA9D85D81F4778242AE10CEE6	7875B457E00A288DAD568A3A47BC3B73DD26B6D7	74974E8132E89C9B0DAA7ABDDFD02670	2016-08-20 02:31:00	2841769	com.hexlab.a_lock	83	0	2017-01-12 17:37:00	3776668	play.google.com
00021E0B37DE43505C2BF8F34D6A1C6A6CE0FB383559EC54D5528E3F4D2EF90A	6C4F0EE5B2D0DEA7AB93E2A5C2EB5C210FC56713	1D55134A7A02D943030CFCEE39D0543E	2015-12-09 17:34:00	5758057	cz.anywhere.roxy	54	0	2016-06-24 14:46:00	6710420	play.google.com
000221DC5B00D69B7E96F7A841C44FAE42191DA8DEEE21640D8094D0015304EF	a1927006389962e930425a846655f05445ba1902	68c7149095a381a092ea7500e3002abc	2014-01-08 15:02:00	7427448	com.funcity.taxi.passenger	17	0	2014-01-16 11:12:00	2551076	appchina
0002220178649568C1C76EC16789E62AD172F94D7ACC24C1EBAAF659154A27FE	218756694F4E904EBE38128D3A8D6F90A54C4B4E	89A3F20513816C90E29ABDF9F1E024BF	2016-05-19 16:31:00	7205826	com.jb.gokeyboard.theme.keyboard.blackandpink	8	0	2016-05-29 22:35:00	1213420	play.google.com
0002234D9C6B3586AC83E4AA5473AF34B8F57D468247EA05C0888B1712760314	6B74CED3A06A0FCCD8C9CCAB4DE2B5F016401039	ED9B4EBE6E755DD83059004800042914	2016-05-24 16:01:00	11298042	com.chownow.tarrylodge	106	0	2017-01-12 15:03:00	7307556	play.google.com
0002243811B4CFB644FFA59E3F80C5AE6B2570443BDB4DF2E7799F71966C1D38	720e9279e793c4599d86d0a023baee8b76952f7c	71b1866dbc027ee66f70b98a4f6bab1f	2012-03-07 19:44:00	275798	net.xsmile.myTraffic	8	0	2014-05-28 08:09:00	364196	angeeks
000226CE689A8AC10332918BFF6BF32125544886323DE3F2B028AEB361E70DDE	a9d9dca6b1083162a135fb809e320c99418ce8d7	026236a4242d531f51c4e74605966a7f	2013-08-09 16:30:00	1595167	com.hetory.kakao.buam	5	0	2014-06-29 10:54:00	9912	play.google.com
00022B62869A8AB1F3B383B656AF785B27B04706C333F47B848BEC047ABAC77C	B288D8803A4CD02664173D0C240AD144756675C1	5C220703770AEADA4924F8E99443B378	2012-11-24 14:29:00	2962409	com.netsun.ppi	3	0	2016-03-17 18:33:00	170764	appchina
00022C8E0FE9D845C0535669D117F36007C809FF6D2E01B1D9120840FDCC65DB	E537BB1E2C49921969751BD85676B3FBED552CC1	94A42B06E8F2243AED4F08696805097A	2015-11-03 14:56:00	8957987	net.parentlink.americanleadership	1940001	0	2016-04-09 03:08:00	8050268	play.google.com
000230A6A589BEBFB33F4136D0D9E02E866A34AB27B632071FCAAF92CC8FFE78	ea547f3b779cbe6201828965bc5763adae8d2571	64875fabdbf6b499390761332177fc51	2013-11-14 12:03:00	22271860	air.com.kidsopia.Abacus	2013050	0	2014-02-08 16:20:00	428740	play.google.com
000242FA8603F36DF2D467A59495B54F289F7181FF34B595B736CD017CEE2CF5	9FA3E325A41752644603B687C8B3497F8384C1F8	37CD1C254F6009A4DFB6AE1E202D8B7A	2011-12-26 01:18:00	1424995	ukzzang.android.app.protectorlite	3700	0	2013-01-27 12:30:00	944340	play.google.com
00024A35563D3C1373B20E579361D9AF11AD901DF6F957052465FD04BEEE9D90	5F18424271237820AF21ED7425D939A5B9F75C16	2B2B58E5D80EC08E748DAD77FC903F39	2016-03-16 01:29:00	14892989	com.zerista.mineentra	971	0	2016-05-28 03:00:00	6675008	play.google.com
00024B4E5D35E9C670E7019C2A2FFDACC95274B6554CF1D9B256AA23F3A015A2	E4F62EFAAF35AC5A734A7FEBEB9C5BAE9AA4E28C	65EA3AC1556EF3383A4DCE0E40FD7FAE	2015-05-21 03:08:00	2890108	com.timore.financial_accountant	2	0	2016-04-05 07:02:00	1909892	play.google.com
0002531067EF014C5400ABBFCC07EE8494C03E61D342487F80295351A60D8038	29c2cbb046685c395019434c0338d10c4b6246b3	f594fac563d3742cd0b71005e3d61851	2014-05-23 11:07:00	2103021	com.vsquare.hsd	29	0	2014-07-06 13:20:00	4089420	play.google.com
00025D36A16900724D9266A4D1FC47AACAE17596201AF24BF41EB9CF4548C530	9dac68a351bda04f5b1086279aa5bb43ca10ec55	4cd79028c9be85ebacdbf28c5f561945	2014-06-02 21:02:00	582840	com.ds.avare	179	0	2014-06-03 03:35:00	487008	play.google.com
00026026A929496D684CD09BED71B783E645D06D503B87F728F18E6604CEE1C5	760C2A579C21B8DD8A511A07CCF29493130FF635	9ABC5AC8B94B982D2535ADB46C3E38FA	2015-09-16 11:53:00	5182653	com.enchantedcode.flow	24	0	2016-02-21 08:31:00	94680	play.google.com
000260E4A7E8CA755390A20891ED58DCDFC7C1438B384912CD0681DFBB0EC35D	E96A9B09F31C61C0E0045DE72A84D4CFE88FAAF5	2745440DE58AEFCFF209BC5E193E4A56	2014-04-27 01:27:00	6553042	com.kkkingkaew.thisdogwallpaper	10	0	2014-05-12 16:00:00	1280084	play.google.com
000261717A627C7AD4DEBDB4FE6A7C16CAADD5B5655743AE78E9DF9AB25C114E	846305E9743ED6BDA919ED9657FE14E3AFD977E2	481E3D41EDE0E00BFC6C5EBF222C9DFC	2014-08-27 12:49:00	2612311	com.mediaworld.vietnamnewspapers	1	0	2015-01-15 19:18:00	3600024	play.google.com
000261E30949B18E125EC82980BE6750BE5A3145F952A4FBC0DE28CC04612853	DE46FD63AC120E286414E947934A36E348C612A9	B973462744196BFE8600689693C11666	2016-08-02 18:06:00	20854587	kr.or.kftc.mobilewallet	242	0	2016-09-06 14:56:00	7351636	play.google.com
000261EC57422C1C4984B8D37FF677ABB340E116E3A14530FAE8A4F75BEC72C0	9FF7E9C63A73C038F155497FDF70D3BD6E273B63	4DA760110EEE88DBBE28CB808ED86EB6	2016-08-04 21:35:00	1862530	com.eidtime.abiauto	301008	0	2016-09-07 14:59:00	263444	play.google.com
00026A91B6CE71C9E93197FADAF31D5DFC9FACE0A1FCA83B6A2A4D9790C6BD43	3545cac6e1b78b9f613a0df11bc25dcd4eda02c2	fab924c9ed44f202d0db0791a5c2da54	2014-03-16 01:26:00	1525227	com.vsapps.locationplotter	2	0	2014-04-21 10:25:00	2068948	play.google.com
00026E031AFEFAE7C3219DD6A5BCF63CB9F443DB608DB176AC08E26A51B391E8	91789FAFDF7884432D63FB22314D115446FB3696	D04B77A184B30C6BAD364DFB2867078A	2015-02-25 02:24:00	508187	com.jumpapp	6	0	2015-12-22 15:37:00	1217896	play.google.com
00027261EC8BCAA7C3A6E471C6730C6C3D49B6A6D3A473D39603EE2ED2A2997C	1205a407d33f3f7e7769b3fe93afe322f809a5c9	53626020c8fbb9ba8e8c94f9007df9de	2013-04-09 10:56:00	1552614	it.ingamb.chivuolesseremario	2	0	2014-07-24 21:01:00	413028	play.google.com
00027276E6ADE6219CAFB40CFA5A7CC53322BDB465284781AAF5D4C5E6BCCD9E	42E3FF0AD73C118618D9320D6E2B33A17A741DC9	821F49D48C9AC9ED6E0BFBA3F8331354	2014-12-11 15:32:00	15670251	dev.belka.zabl	4	0	2016-02-21 08:31:00	3742780	play.google.com
000279A2E163BA58FD91FBEAFDB6E3DBC86202C69FC8B82888C8C3F0274E663D	dadee446fc330fa5452dae1a388fc474c4a05667	64ef29028d65762f4cb66ff54d414faf	2014-03-08 19:59:00	3216330	com.celebrity_quotes.annbeattie	1	0	2014-04-24 06:30:00	353464	play.google.com
00027B48DDC9E93FD44CF41DBC511BAF77BEA9C0725DA344F608535B890E1150	EA1F91FEFB5A2FD80A599F2C5B48078B5E574DF2	735D9E2C0C2194004AB59E39AC44EEBF	2015-06-17 17:25:00	9672828	com.pianyiwan.wallpaper.luxury.car	1012	0	2016-02-21 08:32:00	1368136	play.google.com
00027B79F42BB18ABAC8EA1C7419CA617BDBA4660382A8C5F480A7951724B94B	07AF4A5282D1B12AF1CC249C78F351252C221054	ED02A9CBBB0B596A96B75266E70CA09B	2015-04-17 00:52:00	2570117	com.scimug.mathforkids	1	0	2016-02-02 22:26:00	2870552	play.google.com
00027EF37AF490F075641C7BE251BB4A6FD83957439959B8BB66CD4CA105DB67	B9DA686C42A7D6C9F2895F54057B698A17309EE6	5F3F0D0AD971312AA071239F83C8E370	2013-11-22 15:17:00	4057497	com.hd.kangaroo.guodong	7	0	2015-01-27 19:14:00	2559688	anzhi
000289B0C159BE8A0DBCFCCA61D630175AB71D742E7BDCF8DE5EE42808552876	c7680565fd780648f16ef733469f84b5ef37b9f0	87e65475784fdb99e61e6adcd4058d17	2013-09-13 21:11:00	9251092	com.im.fantastic.salestrainingvideos	4	0	2013-11-15 18:37:00	3469816	play.google.com
00028D3B0C60FFEC306924C9B77D5CE5CE0D0329B6BD4D48601F0F14CA639540	49BE6E27F4DF1D695DCA8C8AD122D395D89BEB2C	B297BE1246196281F620CB036C89ADF0	2016-03-08 14:55:00	6087712	br.com.sportv.times.internacional	312	0	2016-04-07 10:40:00	8916788	play.google.com
00028DBBC38EAF41882369D45F17988F1E4A4A97BDCF03E467B1F52C47CAA709	4C0ED135CD72BCC0FDC17EE9855E75ADC05E8D82	CABFA8AC0B643778BD75D54BFEF0C795	2016-03-28 15:42:00	3528413	com.jb.gokeyboard.theme.keyboardthemefallingstars.getjar	3	0	2016-04-22 21:01:00	5337492	play.google.com
00028E38310A3272B912031CED5539ECED44927DF330AA2881F8A1C1BAF47A40	7ddc56d9d50ee0aa9073acc039d112c0370e0952	df31a22bc45053db1c528bbe5ebf6531	2014-03-15 14:07:00	9578847	tw.com.hostingservice24.emay_app	103	0	2014-03-20 01:17:00	799808	play.google.com
000294765EC4B765D01A23F22F8A357C9630FA8758F39B520DA8DE6A53D89E49	F805CEFB51EA47DF2BCA089B4E0BF99BB5219D2C	856460473B8ED7DE1645BC2F2D5F60CB	2016-04-02 15:05:00	1615005	jjong.kim.childvideo	18	0	2016-04-07 17:00:00	1912164	play.google.com
0002982CEF3CE3258DED5DFD1D58765B5B24F80981167EC640B16A64C757CBAA	4E23114DE45F8D368869A04084FB92840668C0AD	C3463FA69D20B6DB4C967159C9359C2E	2015-12-16 18:55:00	3565255	air.com.EscapeGamesBombSquad2	1000000	0	2016-03-22 10:01:00	1686604	play.google.com
00029ED31B25068381FD8587FA0976591C10377F704D306CC06783B22B882BE5	297da858c42e14af4a0bdde4501fae8b9a18d62c	176467b682992beccee73f1a881ba79c	2013-11-28 11:39:00	3202874	com.yaf.app_35089941ecb64e99a508b2bae9cc6abf	1	0	2013-12-30 13:48:00	968068	anzhi
0002A2E83ED0E9D2ECB1DF3E835FBC69DBFC91B271BE69068ED008A80D7163E5	2575D53ED70CEEB73DCA2810CA10B9BA677E9B87	CEC3A175BF4F6C452EEF95C047B1E45C	2015-02-16 03:44:00	996861	com.appractica.airportufa	2	0	2016-02-04 12:20:00	2221584	play.google.com
0002A4B3B4BE065DED24A305E0202BCBA8334B2EC8893C3F872B73573B7B02ED	F8F7598092EF18407F4AD95B7D024F3D41602D46	EFEF9F9B5B9DB7D403D6BA59806C137C	2016-03-17 16:54:00	20725952	com.snowy.demontower	3607	0	2016-05-25 17:56:00	922896	anzhi
0002A4CF55A50FE5C8C8B0856311CE43428B8AA277CBAC1AF64CF54E46424552	468D9EA235EC93BA587E34D9CBB16C26E00E3B9A	E237C0C83E8F48F12AC575DE40B5862C	2014-11-18 11:09:00	13218472	air.com.appcookingmedia.cherrycupcakescookinggames	1020	0	2015-12-02 11:27:00	1264116	play.google.com
0002A59AF190B23CF2DE9D26619A0D109FACDF4FCA145058CDDD6F01AEB5DF47	BA73D70C7254320655B0B824389FF254CBAE516C	CE6C3F36481BEEC417DF5F56232007C9	2016-03-22 16:15:00	13056750	net.rention.mind.skillz	26	0	2016-03-28 20:37:00	2828188	play.google.com
0002AA1132C338F415EB1A6A14EC9D1E843E8D5F934678CCEC0EA31D559FEC67	F4307C4A565E8052ACDFD1DC77284523E7BC9C99	D9473C86C3E42A791C327EE4B4BAB356	2015-11-30 04:46:00	2390872	roche.checkersgame	5	0	2016-01-26 05:31:00	1502188	play.google.com
0002B343D2855494FB265C529E3A8AB468316143A8D64E810E19B78C4778B5F1	4ad4b0108d6d3e39dc2731b5b7fc030b041eaf82	2706259681f42020f61e07521135731f	2012-10-17 15:25:00	5042624	com.reverbnation.artistapp.i739749	1160	0	2014-01-27 11:30:00	3915132	play.google.com
0002B87B36D54910F838B08132476EA95498B8F579FA9698C931801081BDFF09	430203CF3759488214DDB2CB713811ADA34A90B4	4299824A3C7ECFAA07F2FAF7A8E2E896	2016-07-05 13:11:00	17136415	fr.playsoft.lefigarov3	65	0	2016-07-06 17:31:00	7733656	play.google.com
0002B8F67602D2381774B658EE86C7442F17FE66B5C518C8FD1723AA0CC4C819	91F096C64E150759C13D254EB773BF5EE3B6D4CB	6242DE9B0B7A96BADDB4FDDE124C4F74	2011-12-14 18:16:00	1630546	com.standalone.Crosswords	43	0	2015-01-04 19:05:00	1125236	appchina
0002BCA7B551BCEA3B75CB7588AEE2923D17057BAC9F0C9FD03AF24FB63C0EF3	097E93CACDC724B1CB61556B328C69375CD66EC3	7D446A1D89E792C642273EEFC2052452	1980-01-01	15592025	com.jogosmon.fotodetatuagem	3	0	2017-01-28 06:06:00	4533100	play.google.com
0002C1CF239262BA1B8F696F6F324BFD8872A14FAE8E64679E753E4975AAA1BF	2CAFBEDD73A66A9385A55846F3C6FDCAFE820A01	C045F0BC0BC1B59D4C3233CE0FAE9B3A	2015-02-03 12:04:00	19783350	com.arthisoft.prompartymassage	38	0	2016-03-20 14:46:00	4742268	anzhi
0002C30BC0805A48BEB2A60C4CC3729A32E6BB951885834E6791DE1AFCD0C62C	8DEA50E54B29030989B9D0C8017E16C36229E0C0	34361316F0BE0E73B3AB552FB04F2B3A	2015-08-28 13:02:00	3857287	jp.co.woodsmall.kumamonCalc	9	0	2016-03-09 05:53:00	6207640	play.google.com
0002C389EA84FD986542490CCA48FE8783533E2614DE7865C178BA4EB0D5F2D0	381E9F28130AC6BEB31D4EFCD856C8C2EEDF7FF9	603DEB14A13FEB1E2A7437356C2D2FC4	2014-12-03 10:13:00	10794061	com.dosgroup.lta.genurauto	2	0	2015-04-14 00:52:00	2526956	play.google.com
0002CAA68CD14EA89905453304D2A7FE1E3B1456BACEF838260A8E8D35A53B02	f99bd117c11a0abf4245a7776758d6430fdc81de	110326bb61c3c8ceb95d40d2ba04a182	2013-05-02 17:53:00	194570	com.app025924186	1	0	2013-05-07 07:00:00	514872	play.google.com
0002CAD3967F0A9806ECAABD0003CAFDDF284BF513B8D0D45AA79C8967D715AE	EAE9066D2E1D69864A04057518F5B24CAB925C0F	B8CBC9B423BB409B1F775D52523C386A	2014-09-01 22:23:00	2157462	com.quiz.gkquize	1	0	2016-02-04 00:19:00	3477724	play.google.com
0002CC1D4D9D8004B99CF8841160C6660B67468DA3523B3CA3911AB8500C44EF	2EA38B612D52C1C34ADD899C7252CBADB63AA39E	9FFAF2822F871F711B89B80B9499522C	2015-11-05 17:11:00	26207978	com.app.app1792028d7af6	9	0	2016-02-03 19:18:00	6814056	play.google.com
0002D52B259FDB4B337AE982DA333B9BA0D777770AB5386B447DA4C3E72A92A5	186748DDB9F3ABD51553AE26FE732893C65F2549	96859ACD4EE6688FBDEAB822425D3923	2015-12-15 04:41:00	23806088	com.badflyinteractive.deadeffect2	1512150256	0	2016-08-10 08:50:00	8399480	play.google.com
0002D6A4727F674A4B46B223FD22D5A9772D25A3BA3A7ACC0EF506CE444E4D4F	2031665de241cce425f8a2b91403fece9c669515	20512372124bfc4356cf65aa73634045	2014-02-20 11:03:00	252743	weronisia.ilepalifree	1	0	2014-07-02 10:45:00	690280	play.google.com
0002D7304FB9EF3340933CFB78832A1325AA7EACE8177509D8B9A33159B706BA	ef6c1a325bb96e09ddc00902f4102a6aef73f4f2	0197bc2354195a7965e235f28b3b794b	2014-06-09 02:08:00	11617813	com.bravolang.spanish	16	0	2014-06-11 03:04:00	5363560	play.google.com
0002E15B0D587538A5C2D8D5E2EA2030BF70644DF2A7A1996DD03E0EE2A6947F	288171162CDB7A0C91B581D723276FACC71D24D2	ABE34205C392BC648517F2F453A3E132	2016-07-28 16:44:00	4359993	au.com.tain.tierra	1060208	0	2016-08-28 15:59:00	2223344	play.google.com
0002E85941E05CEDE3BAFBCC9CD1F5D2C40B0B9F05E49E90074C24C5EFD132E2	B81839C7516A9CC6FC747E3CE4EA46C68FE256F2	8B08B538702FE2D8E92DD51CB5AC4CF7	1980-01-01	15996245	com.cleanmaster.mguard	51314417	0	2016-07-12 17:22:00	9571516	play.google.com
0002EA2B2020858B8F20945DD23264112800B7F0D028270CA441BD4120C2742B	7516CF29DD1F887EBA240B274FEB5326CAFAD95A	03331C7105828D538DC664386CD6904D	2016-03-23 03:44:00	2140600	com.islamy.rawaeetilawat	107	0	2016-03-26 20:31:00	2332216	play.google.com
0002EFDFF80EE4CE7A392125BAAF62D008D0C2821FD7965C24FFA6CB9360A0EC	E5B4C2A134B13A5524EA250FABEDE5CD811E3475	2B9E36231E5733C63D38CACBDE4477CF	2014-09-25 12:13:00	600847	com.wMahiMahiRecipes	1411647184	0	2015-11-29 22:49:00	1198348	play.google.com
0002F05D2872987B5A69EE3403318DCACC852107F797413ADF0BBED39582305C	50FB578062727D66B4FB8EEAF80C6173ABE08118	A00530D9002215874D571A31D3986251	2015-03-16 11:02:00	3527086	com.sodonsolution.android.edutv	4	0	2016-04-20 16:57:00	1143260	play.google.com
0002F7B27BC794BC8BFFA783D8D21186E5A0F6667D0727992BC274559BE322A2	7CE2414BBDE8DBF9D685407694E756B66A66B95B	B93D3F2C15E634799F0E139B182D5DD6	2015-11-06 09:35:00	4556543	jp.glasscube.photobook.dog	1000800	0	2016-02-21 08:32:00	5611396	play.google.com
0002FA4C024782E5009C2771B16EB3741BE44AAC36D3CBF7DE7355AEF35AB8E3	B25828F52607149262FA32C7D9A825E2118D3AE0	11D795A3D9F9E1012D9EEA13E1AC1750	2016-06-25 11:20:00	3264095	com.RedRoseLiveWallpaper	60	0	2016-07-07 22:26:00	2514804	play.google.com
0002FEA09C18A111728042BC12B1D4F57D7E7D947CC7F51B6F454FCB34A8E179	8B7AF4AAB3778AC270D3997CCB0D8E53F15F433E	2D9E0B7D06B7C9FD8BC5C9694B7850B4	2016-01-21 18:40:00	8143361	com.pacorubio.girosnecesitanapp	1	0	2016-02-04 11:15:00	4670288	play.google.com
0002FF2C4D39C1F127FD2BCC6FA7C64111DB2739C9FCEB6FE36A1835A9FBD8EA	3aa467396d17c7efe4ea7f548b27f85659bd1472	8449bd9a00bae5754603c4b5553efe64	2013-11-14 15:23:00	4804242	pts.PhoneGap.namespace_qxw	1	0	2014-01-01 19:32:00	1606092	anzhi
0002FF62D65ACF5CA8F0624FBD31FD9B7521E77B1A4C2742A0058DF4F6B65B19	5ce8c11d6f86ecb4b506a0683e773979a4c02603	8213c814267c92c1b099b4c02d83e977	2013-10-06 14:34:00	8273719	com.goodbarber.remzouilleradio	10	0	2013-10-11 23:17:00	7844672	play.google.com
0003031D3BF1ACE136D6C0356A74518478E65C442F4926A7BA41C826780A2003	8CB511D3FF54FEF31BDF1B827B4093383F8B2EED	8E0B2BF508F0BDC5138BE68E9E293E8A	2016-04-29 19:55:00	514071	com.plh.gofastlauncher	12	0	2016-05-04 00:56:00	166000	play.google.com
000303DEF1B2277BB4687FAF858F2492703C811B97809DAAC315D11690CDDE08	386ACBD7A36152A12CAEE07176050FDA9B32BC8C	1CCD1B97A5D79EBA109C78A9ECA45AA2	2015-06-02 08:36:00	2988981	mx.pmradio.player	6320	0	2016-02-11 17:50:00	465668	play.google.com
00030B4E2B3700AB8BCE8D1E859C2195A2E7481E6A63D88F8784B05F4C463E6C	10BC4A1C1C27EF628E4609EB859960D93CD3FB21	CD6C82E6BDF64FB7E739CA28A01A17EC	2016-06-30 19:09:00	30645038	com.osanda.ocr	33	0	2016-08-29 09:38:00	476584	play.google.com
00030DE142D5A0940223C3E4292C4F48D6F2BFFBD13F1E30EF5A9DCB2F1A7BB2	7bf1f22025a9bddf1114352efea119edbd88e13a	ad36d98f003f98a4ac351c1c1fd0be0b	2014-07-19 20:13:00	7439488	com.appaapps.wordendings2	140719	0	2014-07-26 05:25:00	5535240	play.google.com
00030EB07E5BAD1E1819A691E850213943BDF66C5A7B1FDB5B2E315FD7D0B038	1420da84d2b86f9538d127f9dcef108935639c02	f9702a9edab24ad03e3b8c03a510151b	2013-03-30 18:02:00	10658250	com.overpass.secretagentspanishlite	1	0	2014-01-14 04:51:00	579888	play.google.com
00030F3DC552B16057F3CEB1694FD79991DBCF598722463ACF2D46C2BACA9BB6	DC80E5BE0B008CE77E69699B2E488CA0C6FF304B	1DB287A6831EE140892B9F72B9ECEE8D	2016-07-15 18:36:00	1230845	com.vjgroupindia	2	0	2016-09-02 16:05:00	1920344	play.google.com
000314DFAC744050693111B1AB4AE3C09F3F5C8D0D10B806017E54C6B6CDB8BC	0cf03b9ad6d34d5485c22a8839f49e34a5abab99	a3260e5e4abeaffdc409d07ebf1b2ae3	2014-01-08 07:17:00	5849537	com.elep.froze.juicubewt	1	0	2014-01-09 08:12:00	6201224	play.google.com
00031EA5D7992AE915C3DC7C2BB25DD36930BED19291A9424B3124E5A0D6CEF1	25901fd820a57f5f56f7c830e9888df267c82e72	ec44c7f163d3ca1176324a20a61c5ad4	2013-12-07 12:33:00	752620	com.halfapp.wordrefresh	3	0	2014-07-18 00:03:00	1827028	play.google.com
00031F31A86263C8D4F6B0E117252110297D295D6572BF7289FCF9714FF39E5F	47A209D075006377AFA85600EE7A0FEE47BB302A	36C9C4D6A6DD983976DD8F6E5736E4D9	2016-06-27 17:48:00	7642053	com.marianne.williamson	3	0	2016-07-07 18:02:00	2589220	play.google.com
000320D20C6E7061330D590C11AD54E4C6733E7B6013CC5C24A333390DC143AE	8F9E26D5A78762513325571668743DF2B9B4FFB8	35F5DFE1C02D3B53350AAB17B977B282	2013-05-16 13:50:00	10865859	com.aide.ui	202	0	2015-10-20 10:32:00	3655620	appchina
000321C7AC39A19ED33F4EE18C9B47EED8FADA42962D016782CA6971DD5EE616	3ef868491f1f963ed9f8a82b63dab1b1be0bc745	d12c6b47ff99ae0a37efff50ebbe01f1	2013-08-30 10:48:00	383343	com.abacus.devicespacelite2	1	0	2014-07-16 22:49:00	1351228	play.google.com
000323B83BE1ED50A3791E9D4DCD01BA7E1D575ADADA5EA1D967F36ABB3C2048	06D532439D159AD0E7B0F3DDA96B59D51AFDDFC6	BD42EBEF2E7BE7E61D0AAD1EA4BC3266	2016-07-13 15:49:00	18553107	com.baital.android.project.hjb	665	0	2016-07-14 13:27:00	5994116	anzhi|mi.com
000324BA57BD4BEE123E5AC21872B84D824D1C691A48D51B2D2F9A2801327D9B	0971F75D818A4A4EB6C7FD6879C1A183AF3B0C80	562B71979F02365B25037A47E3426271	2015-06-17 11:23:00	1573498	com.ludovg.remoteyun.r	8	0	2016-02-08 07:33:00	1981460	play.google.com
000326459F3399068343F73389693118AFF08352DC0C5B9659E4095106DD8212	139AE46043F1379F43AF78752B29FBEF4C961644	94D9DE1A82C863E23CAD94F76DE1DAE2	2015-09-21 22:49:00	640415	com.codesector.indrive	16	0	2016-03-26 09:11:00	1501744	mi.com|play.google.com
00032CF9066A6E17CD99775530C255759649F7B8C5E8A4616863D14AA6C36B42	F9A56556F689ADD73F6110E56A57AD8BEF8725CD	C7F374E04FB766B86F18825FA474441E	2015-12-02 06:43:00	21863274	com.einsmer.securityapp_esplugues	2406	0	2016-02-02 06:15:00	4045456	play.google.com
000330193C163C76B1367F02D8226439E1FB750989DB5DB2F83579C4F5D16C6D	273BFA6F65F837BD921C39EB72A7C0B3A954A803	DD7864D42660B0E3B6B9D645B0A5C336	2016-04-10 18:04:00	7817887	com.kabeynon.fighterbiossfv	18	0	2016-04-26 22:48:00	4546536	play.google.com
0003326CA70A0E2C3D5B6B3C962312D963E4706D777780F0E793EB791A2FFCD2	67A0AF68BF65BACEFB1905D509E39DEF65906E3E	5836BF7FE4C1B814DB4DC4348E941770	2016-05-12 05:52:00	11183747	net.digitalcookieapps.wordsearch	5	0	2016-07-21 01:53:00	3430968	play.google.com
000345C1FBEA6347C357D7ABE5ABB74251435A340E483E1D0691DC3DD4B4FBBA	EF43D9B0B78D6674DAAACB32AEAED2FE2D1BB485	8B28E3F6EBEBC660D7F472F995EC1A5E	2014-09-11 21:34:00	388985	com.smartmoney.ledger_expensetrackerfree	7	0	2016-02-21 08:32:00	360792	play.google.com
0003468487C29A71A5DA40F59E4F1F5DFF026126DD64BB58C572E30EE167C652	83965BF1DCCA58BC8D253C12803C621667E956DF	0BBFB646E169FD7752FBC6C1EC3C0CFA	2015-09-10 13:12:00	6412955	com.elsevier.stmj.jat.newsstand.cllc	11	0	2015-10-07 22:01:00	6486092	play.google.com
0003491B4C08D1D13E835AA6017329390CE92044040D723BDA66C57DEF35B9FB	F68D0093B751E2B6317CE9BCBAD3CF46658E6E38	3A87BECED0A27505D43D4993E5C3248E	2014-10-21 02:51:00	30233408	ru.s4nchez.mineguide	3	0	2016-02-21 08:32:00	743124	play.google.com
00034DD868245EC553747A8CC625C95A3ACDA3C2B8A02F1DA9F34852511B5CA8	1DE6EBFDE70D10C93737236210C6E7651C5A2CFC	5801693F9D3FEDA5E0B8C76A73678E29	2012-09-21 15:21:00	14498212	com.nd.android.smarttheme.simple1sept	10	0	2016-03-19 23:22:00	25284	appchina
00034F696695543B0B64C34D7889A40827F8D0D539B8EE6EB51626E42A4D1F0A	3813d43e6ad2b96783c85423d972b1cacecda807	eee1c42db0c54079923f1da458d1f6c9	2014-04-09 12:23:00	1926279	com.faadooengineers.free_awt	1	0	2014-04-19 21:22:00	3404900	play.google.com
0003512C96B4BB7E7588C83243FEB2A0C0744AFD298B78641D404390406D4E50	ba473a90a391b05d254b1d7bf79dd0165aae851e	2344f1ed79a6309b26fd6fe70820cc48	2014-06-27 16:50:00	2237340	com.gsl.submarine	3	0	2014-07-09 07:22:00	2336244	play.google.com
0003535B72857EA94283CDB5F37AEFEAA8F02EC255F6DED1142C6BA878468C6D	D3A0A50CAC3EA424CDC8EF22637BFE1B671A6CA1	04EE3A3E6DE9A574A1C00F96AF527D38	2016-02-18 09:43:00	11770775	com.goomeoevents.sia	5000800	0	2016-05-18 18:14:00	7476648	play.google.com
00035CA00094768C8B7D9C6E8095BD3865A41D108A84809568CB58B6DA0D8033	FB260F2E9899BDEF784ACADA785C13ED4C9B2088	521D8D4AB276BAEB3C05EEC8E7346521	2013-10-12 15:35:00	4979907	aimoxiu.theme.mx4e5483bd6db9c9fd4c4d945c6fd8c8a7	300	0	2015-01-31 00:35:00	154528	anzhi
000362E7C5C8473F28D36A640D7FF93AF508DE018A17DB82E03669851510979F	5D51AD2FE02C3DFE8D70CEEAFEC8E4D2EE8F75CC	FD5DA2AF5D2B6A7474F1C1D7D0B2AB0B	2015-12-17 16:00:00	4697506	com.midas.europe	14	0	2016-07-16 09:35:00	7475616	play.google.com
00036334560245F04AAF045606153A703C39959140B88E012155B1294B34867B	9B3BC45F2073EBB0E051704F5C81018728B8B900	1321E825ECEDBCAA5FB3A29B461F9716	2013-05-24 09:27:00	5532876	com.pinterest	26	0	2015-12-10 00:32:00	3257208	appchina
000367563D3B631E6C2E98165348FD3CAD1CD715CC339471BFCE9C1665EFD6D2	0406138084664cfd8eb583599152fa959233a7b3	d4eea2a7a2070d58412284b89e17269b	2013-12-03 11:51:00	249685	com.newtowel.de.diet	2	0	2013-12-20 02:15:00	625272	play.google.com
000368669289B4EAFF2E44B094DE0A6AC5B0409C6595B4BF18825CFBA50F3E72	A29B78428B7C5510A3D76DDB84D5340767FAEB47	5A8C866168A732454B297E7AF8BD7FA7	2016-05-06 17:14:00	20688041	com.lyrebirdstudio.photocollageeditor	17	0	2016-06-14 09:32:00	7037792	play.google.com
00036DA3EFED1426570886D4ECC6DAC2F4EEF65EE013E2A740596FEED15915DB	6AF584E7431DD8CDB66AC63D0D97EDA522B0EEB6	139B0CDF2D0F8F9C74BAA45E84F8ED62	2016-02-17 10:35:00	4628695	co.selcam	21	0	2016-04-09 12:13:00	7032556	play.google.com
000370FB7B8580690B3B3BDBA75D0A4A4BADD2039680CA78BCC923313A515288	48f2d47ed847e64b2577dd4482f61088efa90666	84a384c870c2d3d541834642b3b1dd2b	2012-11-27 18:35:00	3403184	android.skymobi.messenger	2706	0	2014-04-30 10:21:00	1636992	anzhi
000371AAE5858E6BFD48F649491CF817E1625CB5FF1003783518081AD923AE0A	7df6268c41c418708b81a816e39551ed0ae40c99	96c7aaab265e83784c0e4418fedc05c6	2013-08-29 05:42:00	2771425	com.a183581601452092ed31010a2a.a04504489a	2	0	2013-10-12 19:52:00	1090252	1mobile
000371E8B4EC153E29B19CA38527566F09740DA659B120CAB96B9A58296FA445	BB6B868359CFBD1690F2EAB15DDAA35A7C8D5FFB	74DC066B853460173C76359233C47D45	2016-08-07 17:10:00	17894192	com.hanyu.desheng	53	0	2016-09-07 14:56:00	8478312	mi.com
0003761D8153461E5C4D3220BB14DF96A9C47C66A246AB9763787E36EB15A66F	a594102db83098312b9b417b9ce859087241efa4	b7e33fa2106ca03d9cb0fe4aefdcb3cb	2014-05-22 11:02:00	6054574	com.baoruan.theme.mfcbrcffiXfdCpbNeEe	1	0	2014-07-22 17:01:00	13868	anzhi
00037A53A69581F550F2EE21705A0576291306C343D513D8DB2C0A12CCACE085	1797281B470C9E2702912F06E4317998E4930956	5304C32ED05BEB9208B40E596E8F9E45	2016-07-01 07:12:00	3940820	app66443.vinebre	4	0	2016-07-09 17:46:00	7736568	play.google.com
00037A566EBFE3779E24B0694B29CE9875D757A6DD2D7B3CC1C14FDAF44B5CC8	0F585C009EFA9D1350FE4E48C3A57AD4B6A1025D	BCF1E9356DF380F75B14DDC604BF92EC	2016-01-03 13:10:00	2232140	com.lonk.whitneyhoustonsong	1	0	2016-04-02 20:11:00	3518592	play.google.com
0003867A621BAD98C8C2C87FE584CC0AA00BB4EDBBA3040E38E813FA27E36545	b0deb48b0efed011f4c677826d40d33877e297a4	49f02bb58f49b3f0a3b9f203aff73c09	2014-07-28 23:42:00	5040392	project.freetime.th.usmallsound.gththeseries	19	0	2014-07-31 06:08:00	4118008	play.google.com
00038CCBC8A8B86AD87679CF24E0E83855BC44578BD0D2507E3747BC7C450380	E67129E762A5A9BF1339C1CE29966348A0FE8429	804B4995E4D1966B35843F9B89A14D93	2012-08-15 18:41:00	10762711	j2ab.android.sgmx	1	0	2012-11-01 05:05:00	2048548	appchina
00038E576BF2AF89D08713557F397948564EB47EE138561B93FC810CD4126E35	B5F19A86E0F3A51B05F2F6EF145BDD499F40059B	68A7FE615C54263731FC1CCFD217B2BB	2014-07-08 09:42:00	2031056	com.faapps.mashary_alarada	4	0	2016-05-18 11:42:00	1786984	play.google.com
000394B2D176C6442740B00B65049854A4D536B5FC8DAB75E519675403CCFAF3	9FD54667643F71FF41244ED4C40F14703B96874C	D1D817F29B776213DAC5B53E297F3504	2012-05-16 16:06:00	128561	com.hollmanmedia.android.TestScanner	1	0	2016-03-23 09:27:00	29264	play.google.com
00039901D26FA9121F32762D8B0E67DF7CFBCBB53E0FE3DA7FB1298DAB84C816	97A1CE295051F8998C58F233F80CE4C388FEB7A7	AC8D70BE8AA4ABC54208BD91FE1097C5	2010-02-18 10:10:00	231109	albemala.burpman	1	0	2011-11-01 03:05:00	67960	appchina
00039936C1FCF64F0D6A4B5E95A3A8571254256B0C65CF4156EAE2F4109C1B4D	81D439568ECF30EC6E9B3813E3165C596A703863	55F7A9EB78B5C445725E98DDF73FFC9A	2014-10-21 14:05:00	3181966	com.srishtis.aggregatorapp	3	0	2015-09-05 21:10:00	1491804	play.google.com
00039B281BF268AB984693291BA12C16DC2FFCAA4601F58FD2FEF90488AA1DCC	9DAD97928E87CC958214C61F1702478FD4DCA974	2DC6EE7D64085FDBE5F4755DCBF02995	2016-01-13 15:48:00	50818617	com.gfstudio.survivalislandfree	22	0	2016-03-20 14:41:00	227044	play.google.com
0003A7B38143005E3FDEDB5F3639A45A9FA7CAE71C01C556270B8F4938793C25	AF565B0DC3537E87DCDDE9093911394C3D54F531	2DB375FBE0633E6ACE04E0B0E1432740	2015-07-30 13:00:00	15159450	com.frank.ninjabird	20	0	2016-02-21 08:32:00	2583708	play.google.com
0003AAB0C488B08B41C79AC1AD7ABDBC370D8BF9A74AEDC9DB1B2AE947FE82B0	01AE830C143D474D33337EF2BFE6B5D7EDD85E29	3D879DA47D96C277CAE77377FA127DBA	2015-11-03 21:07:00	11350726	com.chownow.kokos	94	0	2016-09-08 21:21:00	6955960	play.google.com
0003AAD3424770368834654D73133ABEEF0843B2C45E057A95E83B148D8023DD	6a8ea67c993412b14040c294588393e6fbb598cb	37192b8afce133e911dfcfe93f45ed84	2013-07-21 13:16:00	991065	zombieHighV1.toucher	8	0	2013-10-09 22:26:00	1073448	1mobile
0003ABB97BE091C76FB28D60362042CFE6F6AF711A74BE9808127F2012257151	8c170cee3b79ffaae4c1cdfe7a207897a2b0c41f	1e3ec348e44bf15f0b94b7156a887cc3	2014-02-13 12:06:00	1394017	com.es.invenio.carmen1391774564	600	0	2014-02-17 19:12:00	446748	play.google.com
0003B0E4C171E9AC9FFFC9D0BC5EA5686A46C87EAD5515256786D350C7F0179D	E97F93DBA307F338352C17C02D81B79EA85CC517	7212BA2EFF275E6ECF6741A88ED1A750	2013-05-23 18:55:00	2760098	com.conduit.app_ab6f6e0716974f2d8b6146ae5eef1e2d.app	12	0	2013-12-17 05:30:00	2265980	play.google.com
0003B3C6BB9429ED11CB4F5AD379EA250D4B7186B0A039EA2994411920944494	D0B5628C3E634C12EE7336DFB5C03A3742873CBE	CCFFBD3D846641FC7042C2A108A0174E	2016-10-16 08:52:00	5671910	com.myprog.netutils	76	0	2016-10-16 06:29:00	5411852	play.google.com
0003BB09ACC5162DDC44328A814C44F4C4D6A4D2BAB621B18B70B2D6D444AFC4	b0fd79792bcacfd54b3fc5fbf46db20677c78b51	8c7a8de5ca3ef601721b6755e1ba3a98	2014-08-06 13:55:00	29658201	com.gossip.obama.democracy	1	0	2014-08-13 02:29:00	5929924	play.google.com
0003BF3FFCE8128677DA3C057C68AA4667FFA26E8647D318AED1D8A5A476293D	659CDD050759BF19E7F6ED9A2DF991F3BDE09897	7847781F29540F2177E5F4D1A3F7B5E0	2014-10-24 14:34:00	7781175	com.bottlecap.lineandball	1	0	2016-08-31 15:03:00	4497108	play.google.com
0003CAE1BE08ABC533858024E0723C4D52959A3CE4BE36CAB6CB14709AFBB1E8	DC9D68376E58E786F030B7CCFB0531EAA65D7BF5	88A47631B1ADA04D947120FFDF262D43	2015-07-18 12:24:00	5796277	com.slideme.sam.manager	11097	0	2016-03-18 12:39:00	6112160	slideme
0003CB3077B9E5A3B376BC245D3264C1312DB4CAFD1A33D32E303F23AA1C6294	5be9c4334c462d0931ff76fddb0baf9b2d995880	e1749a2b2a6c58512d3038278133a0ca	2014-06-23 19:27:00	2250542	com.andromeda.wonjcncart	120	0	2014-07-13 20:37:00	1862952	play.google.com
0003D0181FD43F86C62802DE8E2A98C397C04B97FAB4E73788B16CA8DC206A6B	7d03033b1081572cc7b60623a5a69744282c82dd	ebea4154b03c548da432abefe293b301	2013-09-11 00:09:00	1170491	com.Android.games.List_Files	1	0	2013-09-13 02:55:00	1580456	play.google.com
0003D6EDD14E4C907E0B157513654313FB2B7BAEC0679D916478FA61A67B4538	AC070D4F2C0443228AA7CC8683A8BB459FBEBB52	66E7E4EF44560E4B2DA9714F8B2B7445	2016-05-05 17:44:00	2144949	com.npes87184.s2tdroid	16	0	2016-07-23 00:32:00	3410172	play.google.com
0003E87FAF4A319D9C320BD7C3056538E7515E046A94B95E4AAEF27ED6EF2C70	6ADFA5657E9F7D0B30DDC3281BAFBA7CA86EBD5C	69786F797418287D69FC97983006F349	2011-11-08 14:56:00	855936	air.com.mentalblox.application	1000001	0	2016-02-02 22:22:00	21056	play.google.com
0003E9D2202852A5257C43B83DA32AF5F54DD2F05C3111952537B2969DB7016E	A070C3D0E91BC5FEB1E5C8000DEAC8417C219A9E	A31D656CFA8F3AC5691DB8267672880C	2015-07-26 13:21:00	13808544	com.apps.loveit.deremas	10000	0	2016-02-04 12:28:00	521372	play.google.com
0003EBA2BFEE837C5D566BBA4652146BAB6A765F495C2B83C79F7933633FEEDA	04EE54660185EC73F13C99E68A7C5D556D9B5344	C01A865098D83AE52572CC75B0A2A83B	2015-12-22 13:31:00	5785633	com.jisshow.app	2	0	2016-01-28 12:02:00	6798928	play.google.com
0003EC8BDA35BA7B377C25524A05C6EB9D1275DDE3D50DBE93C77B3F89548ABD	0060842E5B023FFCB8E88C08E3D7FB3762DE6D4E	19068AC79379F971DA3FD11E02A0A568	2016-05-11 02:22:00	3828383	in.reweyou.reweyou	29	0	2016-07-22 03:24:00	4310080	play.google.com
0003ECCD3FD93CA62092CAF8DB72186258B5C25D58BF7614DC60973F680CF1F1	3e429d6923307b31d090f9f82c6d971b20bd096a	8ec25b01c54cf701e52e5c7b22e1cfa7	2014-08-05 21:14:00	21568785	com.kappenberg.android	60	0	2014-08-14 13:53:00	2904628	play.google.com
0003EF0F818E07E2590AA20962E57DF4737604FAF32E2134A8ECEFFE3B1DD7CC	81d98ba0e147484c68246192ffb21fddf2ce13c1	38fe72cac038a97f1883884d655b7479	2014-05-07 08:33:00	18052746	com.EUROTRADE.magazine.APRIL2012	9	0	2014-07-02 19:16:00	315028	play.google.com
0003F859C1D64CB36A618F82514DF79D382187385FD94206D18AC5AD9E08ABE1	599d43c1e1baa42e62ec08dee219845175cb7715	f81f4ceec9d043c28049713a82498501	2014-07-18 12:07:00	5874436	com.dispensarymobile.four040collective	345	0	2014-07-26 13:54:00	537356	play.google.com
000406A6190826AE17F874C147BC6214CF47610B07D0782A6DEF1443D63B1AD3	ed89ba83b8041f27d9bf5305cc4a5fa63eef8c9f	a282c6953195c9733041047debd05abb	2013-11-12 13:37:00	7821779	com.zeitmobile.coastfitness	1	0	2014-02-08 09:54:00	339676	play.google.com
000407D68EACB833882107DCCE67FD4362EFF81E486C8326811043059E41EA93	9EA62E17B259716E6461346FA1E276096CB19A2A	38F2986B9F2FFD7EEF1B0546CAB33BA2	2016-08-30 18:44:00	6331675	com.applock.security.password.master	18	0	2016-08-31 01:06:00	6227640	play.google.com
000407F03E12138F8AB36AFD04FDD51D75E31C1A8506AAD919DCCAECFF031F25	cb5f34f6e11571a9077a1c95c36d8ea2a5c97182	fca38ddadfc1a39bb3d32836c9f98527	2014-08-06 13:11:00	5091813	dk.amproduction.rebild	29	0	2014-08-13 19:46:00	5171668	play.google.com
00041BDCB5C8418DB7155D64380A49C167849AB2842F1672E28B9F8A3855C7A3	026A49C7E9D44879EB4C636CA45BBD4CA54B7F90	2A84A39EA20E877FEC29A9D418805940	2016-03-25 00:13:00	10393974	com.gepqobz.deephousemusic	70	0	2016-03-28 20:41:00	3799792	play.google.com
00041E41E8945BEBD260B61A3C8AD0E7DEB79D79C43DA64F376D11DCB2916DB8	5A0B4EF1F7827228DB0A3E9307166524977A1686	E479826F922D1DC1654D4BAD6571AA72	2014-09-30 18:26:00	4359211	com.robapps.ballsrider	20	0	2016-03-10 06:34:00	2937332	play.google.com
00041EC3C57ED823C14129F60DC5B0BCDB6175EF286F85DD25B5BAA317B0EB38	043C5F30C75ACF344CD548101B7C330AD1A1B657	6D5FD006005B8B453D70FFF2400814A9	2012-05-28 11:37:00	3875909	com.Dean.Cigarette_end_lonely	1	0	2014-02-19 05:43:00	13864	appchina
00041EF2EB94EDC8D49C28116E0467C075CEE7ED34065FEECA856AA6C3ED4BBB	AECFD53B903DE50CA6337805C142E0119B0650F9	9C147753CB36BED3982D678465683277	2016-06-14 09:45:00	1880894	jp.komakuro.book3	30	0	2016-07-08 02:37:00	2014296	play.google.com
00042086419363A45D7C1EF9ADC9FFFFF030BB88D16553B44C3070857A919452	a872284dda453be7ebe52d7ba1c85dc75671d410	e434a24df66c71a854b56e913a9366c6	2014-06-06 17:33:00	9369921	com.bernard.IndiaNewsLive	2	0	2014-07-02 20:21:00	1969500	play.google.com
000425920F3AB6261E9A35B2290382F0AB723E57F922F3A0C0F5E829419184E1	77d0c5204f520b017289a273084a458a4ba80dbf	70333902e00fd96adf3f56ecc241866d	2014-01-20 17:26:00	2889008	com.allnewsarabic.com	7	0	2014-01-27 07:15:00	3686232	play.google.com
0004269C2E936AAF27719153D737C79E2E8498BF98F5701A46C5355B4EECE411	30abcd82ff6ad50e5e9d671ee16bd368ab2e6d3d	fe0ad2829819a83798d757e0d679a492	2014-03-12 00:20:00	9151532	com.seawolf.grabbybird	8	0	2014-07-05 02:32:00	1267036	play.google.com
0004272F055ABC4A8C7AEB906B4A782216E29008B9459983E62F5DDE564BAA67	F92E7FF8306FDC081DD0DF9E36CB1E4BDE36E28E	C0E28A4E8EF34924F23C375C00C135CA	2015-09-23 11:23:00	2070254	com.hw.wortquiz	5	0	2016-02-09 09:39:00	4114204	play.google.com
00042883BE90B191ABC0B70C0222E5B5B5ED9D10F3362C0BE83D76D53AF7A516	22122135044EC6568D6DE76A2B79591E05E27474	FB99DC70772370283B4F7A6B20D6742C	2016-01-22 17:43:00	2024423	com.viatom.azurmobile.fda	1	0	2016-05-23 13:11:00	1833080	play.google.com
0004299030FFCBC9049DCFFD679CAEDB6D107565244D66450EE48181BEEFD863	6C28771375665F67862FBF803AD1DB83C7422956	FC1B7F4519F50AF39C0736B1FFCE2338	2016-07-28 16:53:00	15848168	air.net.lol.genioquiz13	1000003	0	2016-08-22 08:39:00	2073004	play.google.com
00042CA812D6BFE53C7695A8EFE504BEA9EEA35BCF08D62C9C7D00972481B417	E517C97D744279D8565734D53549B3F067483B42	1F4202166749ABB8E83456547AC53658	2016-05-31 04:37:00	16892290	air.com.gamilfoxkjdhf.gamikohscharikasd	1000000	0	2016-06-27 00:25:00	2073268	play.google.com
0004326265AFE99241024F404AAF131263FF3468F733CA200BB66D41F73990CB	D5CE274E2CADB01982856E349080185FBBAA7A59	2A7A1E2E9F9EC8196299F38EA8A13F64	2016-05-05 14:40:00	30812804	com.remalit.kammelna	49	0	2016-05-11 02:57:00	6483628	play.google.com
00043566107B2C6B8F0151D3DF1D65A4A4288E73FACE320CC28DDF2195DB079A	67010053631b8458095628555f7f60303230e3e6	21ae89070c4cc84d74d66c60aac56edc	2014-06-20 09:30:00	2828065	com.disney.castleofillusion_goo	110	0	2014-06-20 05:03:00	424164	appchina
00044529172AEAF7C43A4AA41CBBBEF77B59BCEC5A4B82D88FCA8CB4653A92C0	6BB13E3E2C5820797AFD01F0CA059532E9F80DC7	6BBAFB313B05EA641B2F8714299641C4	2014-01-23 09:54:00	8942291	com.Ciga4u.RunRunRabbit01	3	0	2014-11-07 22:51:00	73120	play.google.com
0004516184077A615A10291D3D30CF5CE6732B693BECAF6916FC6CA9B6F298FD	8bcba913fef3bf3fe841b5f273c62a4cb02e98cb	cdf471ac3b2705519cf6c287819c9b67	2014-07-09 02:11:00	2659060	com.gwings.se40	10	0	2014-07-18 08:39:00	1163112	play.google.com
00045A79218AFA952BC9C9B5B70414C3918AC930AF60F982CD64CEB5FC38A271	aedcbb137662ca3458a4037d9804655b3a44560f	cfba90868bb7ef0bfac618879686719a	2014-08-01 08:56:00	5529038	com.dnd.bee	3	0	2014-08-08 20:49:00	3795248	play.google.com
00045C9DEDCA602307314A4E536219E6C13D2329992336FF7EF611441F55D377	19B97A8FA1A0317C13BDAA9FBEC20D47B19C3CD7	5390610FB0D3F436F51B014E899FD1F3	1980-01-01	13362789	com.PhoenixWallpapers.Diamond42	1	0	2017-02-10 18:40:00	3979524	play.google.com
0004685F67A8EB49B19DA91DED8B5C2B194CEF27F42A69D05BFC0DCE59F593BA	af92967dd67bcdb55b9bdcbd08453aed956e5edb	30eddfcafa8c3d9734b6213a04aa328e	2013-12-19 17:24:00	3662779	com.inobilis.fxgm	372	0	2014-03-15 23:11:00	536812	play.google.com
00046DFBDD57DD3D3C9C1EABBC5BE1445C7D9840D076FAE939280FD66D36B89D	E7058003B843B1B62CC2FD6DA274612E71E3D09A	B529821F7FE17CB44731968FDD9D2C00	2016-10-19 19:20:00	15045608	dwi.dreamphotolab.instamag_photocollage	12	0	2016-10-21 08:53:00	5266900	play.google.com
00047231478A78E3877F7C63570251C37371A04A0BEC26BB6BC24110C6D2615C	00FAE4EAEC179CFAEA2B80E52F691E14DFEC5B79	6E1B98D188900E797A7AE2FAD3FF02F7	2015-06-08 10:20:00	20896226	com.andromo.dev341420.app411281	1	0	2016-02-21 08:31:00	1976556	play.google.com
000483B5A5DA369BD375EB62586C0498B9CED1DEF5B0E6DE60D7C9424135EC0A	ED775B88480F460DFBBBCA615AF7564187759413	5631598DD846983B74A1C2AC1693DDC6	2016-07-12 16:40:00	18395886	ru.iappsandigames.simulatorpocketibow	2	0	2016-07-13 16:35:00	5003320	play.google.com
00048B7DD1C661B87F22A0CA8E24B051FE8144DA13F3AA18ADE8C4D877272BB4	ED41D266F06E62A4637F4B84F38DA777ADEBF49B	D55AEA29D2E0F7E28FC0016EE6C11029	2014-08-22 18:44:00	30102477	com.ventev	1372	0	2015-11-03 13:30:00	434836	play.google.com
00048CA4C71B194508ACDEB73D95A3FF270734BE9FD3C5EF8F2B899AA8CF73C0	82D2392D88DDEDC5296DC2B6A68A67E3E8B95BDC	587CCA52F957534D8138A7015A0FFBE9	2016-05-24 17:46:00	14661536	jp.digitallab.th.bamboo	3	0	2017-02-16 03:03:00	5681252	play.google.com
000496A8D1D7A844B49F3905FDA400E3D70C5A871FCC22B7E2B51C8BDE281F55	d8004c62977f5b68692e097984879c525c688c75	ec04a749fe839899232ec0a503d121a8	2012-12-13 18:30:00	1111314	ls.zglcw.namespace	1	0	2014-02-25 03:36:00	163700	anzhi
000497959B76C79FA4D840E5E414BBB53D2932A021D706B6D17F55A860DE2269	ce3b4a43e01909f4d3f88d4be5fc66a8fefd8e02	c50c1d049b03dc9190e2acfe92f305ca	2013-12-20 11:19:00	4708256	com.cellit.cellitnews.wsyx	58	0	2014-03-19 08:15:00	3943516	play.google.com
00049D37D651D316C643329C1EAB9311B2B37EB597527029A92F56D6137B605C	237EF050190E22652C59649DDED347E5A6A6D73D	1F8E66C47F514FFA8F3DE17BD1D5E7C2	2016-03-28 18:09:00	6514581	com.lillc.sunsetwallpaper	5	0	2016-07-12 13:23:00	4499628	play.google.com
00049FB21E2D75EAE628D4E367F709E63C06BB7B144B2E78986D37C1BCB7F223	F247D4D7CFC45BB30E7D40A0FAB06B5FE86FEE76	1935055BF2309A52AA20B2358437523E	2015-09-14 14:17:00	6908263	com.myproject.theme.nzbblaechqlDqNrSWVJ	1	0	2015-09-19 19:23:00	5792	anzhi
0004A4B3CDBCDDD05B44D911D45D2696901E73C9D463351902C15B1F6DD09466	92960B4C14FE68C059391C354BDFD4F3D3549699	13E1E7C5128E89DF01A1CE53D5A6144B	2015-02-05 15:21:00	2556881	com.bestappsthemes.sights	2	0	2015-08-22 05:04:00	376800	play.google.com
0004AAF07D53B841647EBBFA8533580A0F6285F8D752484D2623273B2DCB2878	001042E74129B3CB9E1F9135D18C3A0E174DC39A	F8863C764C6313AF55FCDF127149D3E3	2015-07-01 17:55:00	13768416	com.tripomatic.anaheim	32	0	2016-02-29 16:02:00	8369100	play.google.com
0004ACCA4556E9657B3336BC0D7FE0F214B8F1D0687F123D73DB29466D3C2702	9F4CCBCFB553DEB445EF753B22CC5DF7A1FE8F18	AE64BBD124D330E039283F9D69BF089F	2016-06-22 14:46:00	32916341	com.safetyculture.iauditor	542	0	2016-06-28 14:12:00	8522748	play.google.com
0004B104BC4C3B78CF813DFAD146CE84C1BCA2F4D70640DA9A0494E00AADED1B	518ce229ca81784aa1d2f3bfef8b06ad6e696ac3	530ea4e227b41b1bc5fa1620d12076fb	2014-06-11 06:04:00	10003964	thanhvt.pool.ToeflConversation	10	0	2014-07-05 20:05:00	4169188	play.google.com
0004B285B7CD13EB2F9858AF396802F2056FDE0092DCEB7C3162128F2B1A5F3D	5d82c5c7c77638322a9b8dec289b249f78db5c0a	a2de6c8532f4952dd34d3e8ec9ac2bd7	2014-03-25 23:06:00	4690183	com.lastpass.lpandroid	3201	0	2014-03-27 03:35:00	2171752	play.google.com
0004B3C3CD956D1BFCAEF420DB03FD4E5068428CE12B555A608B60CAB69ADBDF	ae10d112ad63415dc014e35173d8603567f7bf62	9d2ce3f6f78cad0d428db00706481443	2014-05-17 12:51:00	12440034	air.br.com.helme.tapkick	1001001	0	2014-05-22 20:08:00	844516	play.google.com
0004BE5A570E26CB0A827121E15C7E4EBE5F3D64A9BBAF36E693E21BD1D61D3C	13184e89369c22f6993e50c5a7730e4759016337	6cfe60d2cf96ad732c3983cc5560f7a6	2013-08-13 16:30:00	200019	com.lotoquin1	101	0	2014-07-16 11:33:00	355240	play.google.com
0004BF4029D934C8111CAB3C2CD958543043B9114B65F47E79B2D0D495F13714	F22FC2F206E84C784DD57760857A0D986DD24F56	E1E45ADD5A2379B877A762FC5B60D717	2016-01-09 10:21:00	12316278	com.myapps.CandyHDWallpaperG	1	0	2016-03-28 23:04:00	1906300	play.google.com
0004C7BAB4842E52BC2FF22A906E7A61E38381A134FF56ACE104F523DC12A91E	42ED866EE87C3415164A14CCBBA9D6C4EE3E3EA6	38FD898AD15CDDAC85E296F6899EC9FB	2016-07-26 11:10:00	12340928	com.yourappland.toyotahonduras	100038	0	2016-08-24 05:07:00	3272740	play.google.com
0004D46C35922E1F0EC64F8392620C947145C84097D0D979E708B4F2FFFF71FF	765FA93000B012A016590150D3D6C8AE657D2738	442A3F1C4BA134B73A9F00AF18630D0B	2014-05-09 15:13:00	12732756	air.Testx86.debug	4000000	0	2014-05-11 11:15:00	378804	play.google.com
0004D58256101CA0C30470759757B2CAD39E7EEE8178DA344E13A08C71427334	081C3B31CA2FB918F05F69B0798DD466A49F4FD8	BFB7AA163B9941EB566DA5B84E876E42	2015-01-28 21:48:00	25848539	com.qg.ubtp	8	0	2015-11-18 04:09:00	2123988	play.google.com
0004D65B0B2681E44E3E853B3904E801ACFDF174C9F5A86D0B48794BF7F3B2B3	21D1C35F51F78943CA8E97C0ADE194423874958E	DA734FAB7F5C1D5A48FE455355536991	2015-12-24 14:58:00	1916687	com.xiao.day	3	0	2016-03-31 19:48:00	1384956	mi.com
0004DCDDB9A531403BDAEACDD168ACC1836356BC9726A4BD631565CAD4F807CA	0d30a21c9425be67da23076ffde6da421c94c8a4	17d328f8671de471301c035d0e6dc5ff	2012-02-08 09:32:00	1718944	com.aniXification.android.lovemeter	1	0	2013-12-19 13:48:00	97712	play.google.com
0004E02EE6306CC0E7C97C24DD2369DA30DD723DDB082786CFADC502F2536CB8	f69d47babaad1569b57a1e3f578b7be5d31bf8fc	81caf2f5b4daa8c5a8af2bfd4b36053f	2013-01-28 19:33:00	217512	com.TimeAndMoney	6	0	2013-11-16 07:30:00	331560	play.google.com
0004E18689E963F8FC8B96A2ED969B8D55F23481BEB677A91E5A6F7EAADDDB28	9835dd87cb28d00f7f6a4e295123e9f8f8f78c54	da54a452d884b2e8be0ce67957c480ef	2013-07-10 09:34:00	1667953	hail.mary	3	0	2014-07-16 10:21:00	23120	play.google.com
0004E4D878856D6F537D8508404BC9A347FC267CBF280C4057C9461ED4E8493A	990173bd1b9e279b9d8bc46d25933af76c213c84	0efe91745ad7afe37e095e97c31d0091	2014-04-22 09:35:00	20211629	com.randomlogicgames.guesstheemojimovies	3	0	2014-05-02 15:50:00	4090016	play.google.com
0004F856ADF6A9B38AA13127C8EA63B7EBC1D7E3CB39AE522DC0AB10412853B7	13B922C92D0D819FE189E9246C170C484F8EFDDF	F5A5BACAC81079F68E03BC34C0ABEC9D	2014-10-23 13:04:00	2193125	com.affinity.nas	1414094057	0	2016-05-24 08:48:00	2149804	play.google.com
0004F9B366E35EE3455920E65CC5CFF0B9A08B22B75889A2C7DFD8E909096DE8	8dcb779fadefdaa1e47644cd8fc7e9d4bf035c19	5dbf3cb025727e3fd7e5d945ecbc7ebf	2014-06-30 23:17:00	2473597	com.wemakestuff.redditinpictures	24	0	2014-07-12 14:13:00	4615912	play.google.com
00050417130A298EF7F60406B5362CD3AB3FAA283A084F2DA1ADF54F4E90DAEF	76BEA34BDFC1F74C303DD452344919809DC481F9	F97229FB70DA58AB362C9D26302DF6C5	2016-05-21 18:27:00	18469167	com.newwife.hiyokogame	9	0	2016-07-23 10:43:00	5817540	play.google.com
000506D5AF49C24AD7AAF82D42BDABE28E491D4374868302B83EAAFEFE58F71A	58F8A9F113CE4AD42F25BB91A68DAA8A72D5B673	6F3DF5F9885A4D288C9C15095FFE3812	2013-02-27 16:05:00	155656	com.mrseven.phonepay	1	0	2016-03-16 12:05:00	128700	appchina
00050980DED6199EA6A43234DC76B2C02066615498816ED662CF7A95DFAC6045	e32dd67fca7d0aeeeb5725785ccecdf87a402947	1191a756e2c81c9c951ac1379eb49862	2014-04-04 00:53:00	3814478	co.phigames.paulinarubiogame	1	0	2014-06-22 08:50:00	739004	play.google.com
00050CCEE9633BD3B5F62040ABE7F0B919480776DC8D0D01970D939E10231EDD	f99181effcdf59d7221344b9ec776d63541b3eec	82212e1dccdd5c08825c3b0122770a5a	2013-12-05 12:12:00	6655293	com.conduit.app_793f311efdc14f0fb05df3eff01f4c5c.app	13	0	2014-02-14 15:51:00	3996568	play.google.com
00050E9E5DE8E7A500D7F736503DB948C07E6482A2806A1E77A2231D6982CBA8	D71AE607B14B02B303065E3B35552F62A08DD6FE	748BD3F742ED60C721E2C5AA36CFD5FE	2015-12-21 16:43:00	4606369	com.gxxt.mobile	3	0	2015-12-21 10:04:00	2316672	anzhi
00051125DBC41DC99BBF6785861CFC193EDF548C54149C5FC5808AB00D791657	D8265ECA669E37403B51F5CB3C280E90D0DADDDA	1B1A798FC3595B5E656E6CF424EC60B3	2016-05-19 12:51:00	5866330	com.app.downloadmanager	72	0	2016-07-25 02:12:00	9596332	play.google.com
000517A5EFC56C4D3317C6EA913060CCCABACD38C1FC7E55D36E00D92C8C81E0	5fb11af3033ccab1994dda3189c8737b0db4787a	338123c569a51d34f49c77a52c071aa0	2014-07-21 13:24:00	13561429	com.pachucard.app	107	0	2014-07-30 12:32:00	1128440	play.google.com
00051827D787105873B6F2579DB12BCCDB7CCA3646D021CEA3DF364EF7C2DD3F	2A978F33EFF5F657839042BDDBBF87A060C1342E	B803CEBE3D1793F4BD9CD9C6C42AF564	2016-04-15 00:08:00	2678618	com.lax.vj	1	0	2017-02-12 02:27:00	3111932	play.google.com
00051BE53D5BC4D26FAA8B5CB750FE72E163D62646878BE40D92CDC83AE00368	42A8F4F294D01441477271377012788B3301AB6F	2C136B254C8BFA635E0C002BF264D82A	2016-07-19 22:21:00	24197816	com.javirurro.games.spaceshipzigzag	1	0	2016-08-20 16:45:00	2841432	play.google.com
0005246CFBDCDFAEC87CE56B996CBFFD5EC0269D2512525D1131FCB9ABD23EC3	7536BF8E9E97223C93B9A85C9863441DD173E851	9A065D8A812AE9F83C3140A0B5346CDE	2015-09-01 07:32:00	3002774	com.andromo.dev315366.app306419	3	0	2015-12-14 19:33:00	2707604	play.google.com
00052B06F396CE76730C92AF472835B8730924AF6CB1E7A221DB3DAD90174455	a08fef47e8a232b1bbc96b422f6b60caac6bea20	f48af43a085752992d0c056cc5a8d5d1	2014-02-23 17:41:00	3858192	com.easytouse.gangnamstylewallpaper	11	0	2014-02-28 09:13:00	1601956	play.google.com
00052EC8162D56C86AE1EB5239C1869382335BDE926A4A4A0F6E7D8F7D1262F7	60C845C1318D20B4D2433445289A242D00985675	DF120143607BE980548CD78E78230D13	2014-04-07 16:08:00	12498764	com.magzter.fightersonlyenespanol	300	0	2015-12-05 20:30:00	7547672	play.google.com
00052FA61D4F9149D5383097F6D63BAE84A26B556DD1326B59A69A562C4FC8F3	2E46A8FA0F7D458828AA3BD24CC5C73208A4565F	61AFABB6C8A67F911594D6527F9442A9	2015-03-07 09:06:00	16859740	com.conduit.app_0788de36bd2742caa6fdadd0cbcd6d8b.app	1	0	2016-04-28 23:25:00	6962280	play.google.com
00052FD51641C9BD4460CB45F44F9C324D2EEE4C8265245FDC99D9D69428EADA	9633332209e4475b85b001e967ce763781647691	3c5f7693539ccb9481281bf55531950c	2013-04-27 16:34:00	659396	com.cyrilmorales.oozoo	1	0	2014-07-03 19:39:00	322324	play.google.com
0005309A9E597C10F32DAF361D8BBCA6BB148216DE7B9CA807896DB6A3727D73	76E96457F6907732572EC4D9D0D668190722BB94	582EDDC93BA584EF5D5DC9A54B798D5A	2015-08-24 19:12:00	21430327	com.PlaybackInteractive.CurryGoatRevenge	26	0	2016-02-21 08:32:00	6450988	play.google.com
000532B3FDFA30132ED7E53A76D563FAF532A9DAA4FBD6A425FDF0208B5A396C	ecf531ad956e884c6436359e1b499150e06dd107	e9c17d97b5a242a1dfd9b9d821056e35	2014-04-17 23:06:00	1248184	com.a106570479534ed09a995b94a.a74067259a	1	0	2014-07-06 10:19:00	1996624	play.google.com
000539AC710E6FAE8537BA95B09B29D37403ECFFC1CE4FC904C0BBADD44BDF27	66B1548AA2A409A8838545103314FB7711563434	DB8C0196E8A3B2795E452C1683A141C6	2015-12-09 19:12:00	37450592	ch.opengis.qfield	4031	0	2016-02-21 08:32:00	231948	play.google.com
00053F8A1337E23DD71931154CBB562FDD64A350A3198071A5B394A96170964A	e6c6a4b03f3ad582f5b4b1f7cb1c5681f9272498	391fc9dea95b3a2e2e767f5f506c190d	2013-02-01 14:48:00	1033173	com.appsbar.IHCDallas316125	1	0	2014-07-25 23:34:00	389412	play.google.com
000549C4CFD356EB4871FA1FBCDB420D3A1821A02289594E00E4B70233A09FCD	6E148FC5AB57BF612793227E89B0B445DFA496CB	B91D547F2074931BC829C96729409CA9	1980-01-01	2239289	com.lambtongames.spidersolitairefree	2	0	2016-11-29 04:31:00	2131696	play.google.com
00054A25223E78A0DC44F7F108E6979547FAE3E093B681F7760DA5366B88CAE6	D66D1D55CEDD1FB11D210442F9D44402ABD8DB92	50DD1FDB918E986E522010AC7C5B8370	2016-04-04 18:08:00	1857808	cb.tongdot	4	0	2016-04-30 14:06:00	4645060	play.google.com
000558E466881D5589CD46422C5472D7FAEB333D787E6FFE4B8A5C864B8C2D69	49E0A9ED752F49D8A2C9F0BFFAD0C741B5ED6C4B	43D9E2F3FDFB8B713FFFC300874B1560	2016-05-20 11:32:00	1925781	com.mish.ali.mrma	1	0	2016-07-20 13:20:00	4393556	play.google.com
00055A367F1FDBAD86348AFDD4E898B9505548DF0480FA10C85A7E3FB7B7D50A	1aac98282e594ebd7243847521e22fb3738c8808	b659fbc4e4d580656a3308b60605d3d9	2012-05-14 21:20:00	537077	com.khjlab.batterycakewhippedcream	20	0	2014-05-14 07:57:00	30804	play.google.com
00055AFE1622C7FF5E7801B6568C9EFFB2D7AD585500DDCAFE4C10245F0E9F5A	d10f55dada9ccd8d52e4b4fd812bed74b05123b2	3610c9c3756bf35dc117a2e9ce0cc2fe	2014-08-06 11:43:00	6479519	com.theteamie.android.uwc	11	0	2014-08-11 09:00:00	4686308	play.google.com
00056679860B9BCBBC7D1C155FAD49336C7DAE49EEA000B41933AD09A9CECB12	5408bb000099be3c2816f2a3bf83f95b377213c4	26208244e0f73064038665f31676947c	2012-01-16 12:54:00	36432	com.tearn.ks5	72	0	2013-11-13 19:44:00	5836	play.google.com
000569476720338E9E6083EBD637C5F583624553B1BFB0BA3D0A182A8CE64692	FF3C724F1C86384ADEB07FA8F0D4E0CD9C26A81E	1B28E58736D3A3871ED89B22F3F25FD4	2011-08-19 10:48:00	2075539	com.mobdust.kidswordpad	3	0	2013-06-21 15:22:00	174480	appchina
00056AC8B4D3CA600092CA97C632BDCACF120473888616E3F6C9606D649B6D5C	DEC7B6850B440A958E5B2114B7464C74B8925263	7EE44E811437CE14BEA1B464D1ABCE76	2016-02-10 09:49:00	2702811	com.chessclock.chessplayer.chesstimer	2	0	2016-05-01 09:12:00	3739388	play.google.com
000580807DF053CCDD7E5D777A263DC43EDDE46FD4B85399148DEDD374EC7145	F3E834CF2139701CAC45A87EBE309302B40ECEF0	2812B4065F3AA59EB0E17BFF1AB5306E	2015-04-13 19:16:00	4608416	com.expresscurate	413123	0	2015-12-24 09:48:00	5307872	play.google.com
0005816FFE68E7CB76D19FD3B61DEF2C36A33ACFE1562560BB484B9E7B859A20	bd5184880cd668d1e3864fcdbd1edce1241f1dc3	11414e1ab2aa52207d2a082ce28079af	2014-05-23 17:03:00	7950130	com.zilok.ouicar	33	0	2014-05-31 10:24:00	5892988	play.google.com
000585DA0EFB6F5116874FD3854133CAD1F34A7385212E1BC137CBA49C976448	A5854BDF226E50A76497C1901CA14FFBA5551519	90C887E7864B61405D95269189D99973	2014-10-21 18:05:00	10116733	com.funeraltech.memorymaker.martinfuneralhomecremationandtributeservices	5	0	2016-01-24 22:08:00	1593356	play.google.com
0005862C822C2E469B6A0543BA7E51C05E22DC7DAE681D0A5940D02606A36F54	97DAC13D6E0EBBC8A17B16B637FE5BB9EEF4D344	9557BCF2CCD63ABC18E82F04E6EEDDEA	2016-02-23 10:21:00	5125231	com.quickcode.holihdphotoframes.vq4	1	0	2016-03-26 16:31:00	3199256	play.google.com
00059503F3921DAC48D5337180A25435CED301536FFCFF44F38A8B68D7CE37BC	0BF6EB74445FA69C59E4B6549164052947B68931	075C8DCD09D967D33E222BDECB579446	2016-07-19 17:09:00	4538330	com.confirmtkt.lite	112	0	2016-08-05 09:08:00	7009984	play.google.com
000595C346096B92B073F3A7C055FFE466EDCF3E51E017C280FEAB641E3D95D3	9c96d4c943a26e076d0fd30510edd48eac6de17f	b113e284b97de13b3e5bc4ae32810384	2012-07-10 10:12:00	3293118	com.tekciz.idol2012	1	0	2014-05-14 01:32:00	236540	play.google.com
00059CAF85AA530BBB62FE2414B41DC3CB74934942D132544413F58CE9314351	CEAFDDDAA9D8A79EB71A13E5C8E548D6E983F2EA	13AFC094F7C59087708B55B9115154E8	2014-07-10 19:43:00	1715042	app22167.vinebre	4	0	2015-12-01 12:52:00	3669172	play.google.com
0005A2C428546BB1B2D7272B249F88128F2886277425FBABDA99947D9188C13D	4ca1492ed355b80fee8c09ae2f46ba9fa0dda65f	8b0724b0bcb9741141249a41bde6b132	2012-01-22 05:46:00	106852	paratv.country.seychelles	3	0	2013-11-16 00:49:00	127516	play.google.com
0005A6CE2CF0ECE2A7FB935C646E5F50CADA5C6C2D646415B9380F2A8543EA3D	AF7D4CF614CC5E02EC6BC102479B6170D0ED551A	59857A7A7DF983431BF9E0D0878C06C5	2012-01-07 11:55:00	45647938	com.nuance.nmdp	193	0	2016-05-23 13:14:00	9720420	play.google.com
0005AB4550DC6708441A1DCAFB5328055E88392D8FC534EE455217C3FAE2AFF5	B910744F71156BF63AF8EC167AFBF8773AA003CA	FEA21BEB5A7824BBFB393E26DCDA91E8	2016-06-08 13:44:00	6581922	eir.lug.ru	10002	0	2016-06-12 10:21:00	6042856	play.google.com
0005AE969C6863DFEAAD895C24033D987A1A7C48239E942D01ECD74C24D120F5	78D688A6BD3D8016F5F847C40EAA7DD1A9EEA463	41B0DFD2D081D9545396684C8D0AAFFD	2016-07-26 21:07:00	23991910	bestvalleygames.turningvalley	4	0	2016-08-29 05:24:00	6436600	play.google.com
0005AEFB6DFF6603DC273E445B8F59000E70E1AE43239C021EA52ED4B8654EB0	D1E156828FFF8ADFDC004F3C119C57804B37B6CF	0EE70E110DECD872B55FE31EB2BECA56	2011-08-22 16:41:00	9293503	Pino.Pack	1	0	2016-04-14 10:44:00	103828	play.google.com
0005B355EE3A39B85C552AD6F76C2D12D66072DDF8E74530D18A3D3F89C39C86	1166A73260948A70C312153220CCC35CC14FFBEF	5DCF7AD4E327C5FB26859E712806082B	2014-09-22 09:59:00	32799830	com.virtualinfocom.buroangla	24	0	2015-10-15 11:35:00	4163824	play.google.com
0005B4017AE2A30FAF9CAD847101B614B61FF0BC5325BD9F1BEA21CF49D93C33	08357E194DEF7D4087306F196A9219BFF06B45AD	38479F68794895158713ECA9B36952F2	2014-09-30 11:41:00	13421226	com.tuesdayquest.logicart	11	0	2016-08-09 17:11:00	3630756	play.google.com
0005B77636D88FD12D42CD8438F59C2EC84275D2644F60479A1CE3D5EF5D54D3	0E47D0FDE408373C3735B0B6DE3B8907902496C3	0E8720BCEC70D0E16C56D78DFE91E79B	2011-02-14 16:19:00	20667	com.OON.EastCoastPOSDemo	1	0	2016-01-23 12:17:00	9048	play.google.com
0005BBD830FF9D84B11C231100BA6FEB3A1EF77F2F5C811F8528189E88E28595	9C20C9F594D7F1B4BF2212CF3677ACCA82787785	85E3FF7F1D9FD093426E0E9AFCC8E548	2012-11-05 16:21:00	588018	jp.parakuten.mmt000007	1	0	2016-01-28 12:35:00	3840	play.google.com
0005BD2001E7231FAD3EE97440657AEFF3B85A6AFC5E940AF1069630C8BD5305	64A94C080C2D0C296822236FF10570515CB549CD	7D82975F940FEA6296DBF04AD5FE3C73	2015-10-29 18:59:00	26877362	com.conduit.app_62e5eaa3bfeb4a0c89cf6042edc78bd1.app	13	0	2015-12-29 15:25:00	8449464	play.google.com
0005BD5AD3B80B4DA9AFFAD16A4B4537C6D665DB9494132B751BE221AD3B8431	cb6142aaccf08b2eca346ac4e6f695ab468fb546	f37f4328ba02a35e98b7ca5edd6a783a	2014-07-22 16:32:00	1126886	com.appmk.book.AOUWZDXAPIPRCCTA	2	0	2014-07-29 17:31:00	482868	play.google.com
0005C20DE970C94103B8DAF86955CCB84E20300CA5FC18A1F6042A72FB950D3C	319B628B800AFCBB2FF0573B6813EFA8B686B555	ED738D23AAC128D62EFF163372F916F5	2016-03-26 10:24:00	2585311	com.peafone.mathpuzzle	21	0	2016-06-19 23:12:00	6158100	play.google.com
0005C422518B42EE3E1778C73786F5856BE00DDF85EEC843CCCCABA6A8CCC8FE	70b9a6c612736397226cca00e6f4ba79863d6777	99c38e0b8ca363fffaf268beeac3b748	2012-08-26 11:04:00	263614	com.CVdev.InstantEffectCamera	2	0	2013-07-01 17:03:00	289808	play.google.com
0005CA542F844409A3C051EB84EC9AA723704F1937A14F02C5CBAD76BC56781B	0a5128c08431e778690381268b94cc4a1550142f	6e8f8d74c3d4a13c9af13df1075c4cfb	2011-09-05 09:19:00	109273	com.edgeparkcs.ColorMadness	1	0	2013-02-19 00:14:00	87672	play.google.com
0005CBFF32D1B309035748FA5E7786BB46BA095FD3241F3A8C0168AE4962D2CC	b42e72c1e869879b2184bb4b650e87c981df0a3f	899cecfc53be2e1c0b7ec849c8fd697e	2013-02-21 17:44:00	5060941	com.champease.im	18	0	2014-02-09 16:44:00	581688	anzhi
0005CEC30B2C2A4BC9FB56BBD3C4D131B3E6738E8545D5292198EBA89C71BA5B	DFAEDAE20C652BFAD168474EA983B11114BB6291	F1BCB2962A79E80F8203C37B85F34769	2016-04-20 21:43:00	1879610	com.photographyapps.pencilsketchphoto	1	0	2016-07-24 02:47:00	2604612	play.google.com
0005D3CF5A4C1100F5B75371D42C493EBADF565A473F78E6B011BDBB55A379C7	bb61d7e1b102e9a4d7cc747acebeb70ce5b07f17	66e934127cacab032ee9ce0c2116b5db	2012-11-26 17:27:00	225988	jp.wec.mjcalc.free	5	0	2014-01-27 09:53:00	308712	play.google.com
0005D6975E0E1D9B892254A6E21798D2ABC2F1DB124F85A836348A8025FB9596	a21a970546ec1f20b83f305ebeabd6028c85394d	eb50637c03123889294245f378f0bbb2	2013-09-26 17:46:00	3520795	com.radioopt.widget	158	0	2013-10-06 16:12:00	1497832	play.google.com
0005D6F0320A2A27A4AD07D4E7A9B2D2EE520FF863AAAE3B0D54D7D16BAD976D	ad6779597c4b2d649dafab3ae39005f142c71f5c	588d653d46bdb5dafd4e211b60ac968f	2014-03-27 14:52:00	8626182	com.ipart.android	151	0	2014-03-30 14:47:00	4279476	play.google.com
0005D7C75D8A0B77ED1343CB79A48E43F2F3A5D007F73D934DB70F5B817CC20E	47727875c44d89309c58deb0a85141e25fae87bc	a510ac3882a28f879127585eda8f26d1	2014-05-19 09:42:00	11307372	cardova.games.splatme	1	0	2014-07-14 20:21:00	2006016	play.google.com
0005E2A389F2F6165F72734E01D2C05709CA1BB6D6EF20B79F21C9EC048792CD	baa585541975c5e76dc54656322a61498727866b	adcbc0fda56fc817d25fa70b6c8fa6be	2014-05-26 16:12:00	3868765	com.drugsdictionary	3	0	2014-05-27 03:07:00	488436	play.google.com
0005E3F9C73E3840029D43ED7AC70192DB22F8B5F33110ED6973B8DD5183B10E	ff5c995c9b5f80a6fc4531df8cbc7ab9dabbcebb	0f0572556b8708da116b29d914b4e4c0	2013-11-17 19:03:00	2373343	com.inncwrestling.free	103	0	2014-07-03 14:11:00	1333580	play.google.com
0005EA5D90C0A7246F6B0B9BBB61347AE0F64425854A7B6F006FDBB439D81792	E2FAD83281A2097B5E44496F9D0AA228BA5253E9	07771D095E16CE586532BA26E0BF0838	2016-04-24 01:25:00	3753623	jgd.shival.chadda.sheroshayari	22	0	2016-06-21 23:02:00	5173548	play.google.com
0005F327D06D0C4A89F2B6F96E74988475E725CEF5204C0AFF24A27C19A5F665	6f531f6aed5cf04978f8b9a0b51d913f39d2efc0	9bbcbe2d362f1a7257b743f2717e678b	2014-06-19 15:58:00	10450137	com.airkast.tunekast1558_1	43	0	2014-07-20 17:08:00	6998880	play.google.com
0005FA73FA95144B22373E7EF28CCC93BE9E3C790990BC2DBF5AE1EC8D2641FF	CB5691FAD6B588337EF33433A03FE8DD2828A53B	3DE45EEF831059FDA950A1D6A750D2F3	2011-11-30 16:49:00	484076	itnoah.XLSH	1	0	2013-09-27 00:43:00	83896	appchina
0005FC2F9831E975915DFB648729AACD8829548B82E4B9DD766BFB5D5EA537A2	c87829a564a36a3ab0b5bc2a9ff904e3cc0c0a33	2b70ccb0d35bc30d157791b3441822bc	2013-10-14 11:19:00	5767904	aimoxiu.theme.mx17e84c355b2314bbf4bf2d8a03c1ab53	300	0	2014-02-12 13:37:00	154656	anzhi
0005FD509F92CF28BAFA1C4CD982AB9B7D19FC16B8FE2E7C08A238474EF4B3EF	0b14a66f5c3797cc3358ae3866268838aa6f86f8	5f58c2a2b0630e31430c67759ad38924	2014-02-22 10:28:00	4685338	pts.PhoneGap.namespace_1865	1	0	2014-03-10 18:52:00	1606712	anzhi
00060E80E3D1719C5075C519DACCA3D062FBB7FA4A4D64B9E99B7AE06849E0C9	10586E86625021E929A3876A8B2F51D41A07E9EA	128B807D2B80BA733D1ECC8118E1F428	2013-08-14 16:49:00	855436	cityguide.Mallorca	20	0	2016-02-21 08:32:00	14168	play.google.com
00061A92D43E9A0701C3A04ABCC9C4719C25BA9F2D167033DCBDFF5CA60132BD	bc59699033982cf6678d6bce9f87f6c84907d641	0f01327b0d58c3e43e9faa6df7db3a3a	2013-11-11 10:16:00	28794832	air.com.ohsnahs.frufru	1004001	0	2014-02-10 13:08:00	343728	play.google.com
00061E8E17688A8628BC98E7AC7D41C63C384ABD00FCB9CD08688FDDF3676456	fb9f7dbf179ade9f583433aecc056a3406ce6539	4bfe8fd4154b81bc91d8ca1b212b3845	2012-09-26 11:52:00	1609779	kr.admobi	74	0	2013-11-13 15:41:00	604976	play.google.com
00061EA70045933CA850081F5EB870B139583A0AF37C1636FB298B95A347BE42	7CEF94E4DBE0ECC4F215C620D8EB1F1EB36EE0A6	E5D4238CAA92720E36384A804CE7C6B9	2015-02-02 19:50:00	4366533	com.xtrem.myhospital	28	0	2015-10-15 13:43:00	3706796	play.google.com
000620520DA70811E8EB76DBACB8DBFBC52F9B8167B94A8159DF389B6244E821	355915C90ACD78DC1070CEBB7F7A27EE8B7F9EBD	D493566EB4384048C69535EF8486F837	2012-01-28 21:30:00	5944186	com.calfordcn.gu	46	0	2013-02-26 06:57:00	707892	freewarelovers
000630DE2F2DBE4EFBEA6C58D54955FC9435E130937C13748747BBB3F05996CB	7994AEBB2A459D26391973972F1D5D42255B0FC4	216D302F1FDF24F0E1A9EE01144B06F3	2016-06-17 12:30:00	4132717	com.eracoin.app	3	0	2016-07-07 16:17:00	5180724	play.google.com
000636DA3F232D50122B277190898BEB99521FF0AD1F3A0CC591181119307D9A	EA27091A97329940347A91E708C084751D4E6C6F	4BCC80E59706D87C14B6DB8F239EEFEF	2016-08-12 17:27:00	13193915	com.dw.btime	202	0	2016-08-30 14:29:00	8047172	mi.com
00063909B68CC08B97C411CC745A2100BDAFD2C3571B15FA3DE2151EEDBD7F8E	AC7DFCAB77EEFAF7949A0E93E0CA353C3113320E	5F796C826FB95EE88953531B8C2BC47D	2015-12-28 15:56:00	31413283	com.gamesarcade.cubesmashbandits	1	0	2016-04-10 10:59:00	6848144	play.google.com
00063F08EFDA9B9919F5FF1DED8E2EF5113FD995AA81DC7822F3744EF1966D45	C9348EA23335B1362E9DBA90219E3206D31FF7BA	12285962209E04C63FF02166CDA2849C	2016-08-02 17:11:00	16298772	com.rais.muslimdiary	5	0	2016-09-02 16:47:00	1140860	play.google.com
0006433F0A4315B88E44877E83B753DFBF2B9A9725535D754E4088EA338D2813	2b9e8480350dd1ea976796f4e82935be6825d991	32221edc366af29e2324058ff4127603	2013-02-28 23:06:00	365994	com.abrilele.magia	1	0	2014-01-27 03:18:00	217352	play.google.com
000646527D86BA649A4A1C65E120996C20B4140D40D60D4658BFA82C760B79F2	be5215f43d1f7a6ced48b717444ff0fc18e401b6	a15d625907ce69fbfb17eaefd7d6c100	2014-05-22 01:31:00	4534555	us.anonymessinc	50	0	2014-05-28 13:50:00	4100956	play.google.com
0006482849CD8F5315D12C43CF9D89F39FDF0B34DB36D19C3BDB9F6CFB78A6F5	2354c597e7c841660c54cebbb562523fe998ed2b	d1a31c97bd07c1a7ca011240fac6828b	2014-04-19 18:30:00	1478991	in.androidapplicationdotin.lovercall	1	0	2014-07-13 10:23:00	26692	play.google.com
00064A5F8CE5E90A996A2E043C0BB43DDB84DC3A5E1B35E584E32526DCAFBE8F	16C9E5D4A20AF7F3D61ED42818BDE5E6083A4A33	9B01F7F2E11324BF6334F26ED6D5163E	2011-05-23 17:39:00	3658341	com.moji.mjweather	11903	0	2014-02-26 00:22:00	463204	appchina
0006513BF733C20E03FD2538C771F395783A3C580BE3BD4EDF09B0FB59D53A02	D1277056E045999603E046D7EBF8F74F24E6A0E0	FE60C0B6B376F3B0EBB3B115798F9244	2014-09-22 15:14:00	2724285	com.calendar.japan.AOUZGDFXDKDBKRTH	1	0	2015-09-10 21:23:00	151264	play.google.com
000652F869128B85EEE1C2A582851BC1ECEC5769C944F9B6D4024C75F310A627	B2123E2EAAD3BB58B4CF822A146DEA783E6661EE	0FDCB9B9A46FB2DC4AA7010AD0417DED	2014-08-28 22:54:00	19357422	com.LazyTech.RollerBall	6	0	2016-04-08 06:55:00	2692296	play.google.com
0006541EDDF5893E0D7B59865A218CF34DE741F8E4F671CF7C0CB845CF1B1C05	6A284D42C9DFAAACF7AE21C345CAFBF9357E4038	579C4C20B03BF37A60D04490774B02E3	2014-08-31 02:26:00	20696189	com.erdalgame.twilightrunner3d	1	0	2015-09-16 09:16:00	1972968	play.google.com
0006577FE115A8DEE96190BEA6ED1044831654EFBEAF6F58917595C68A33F784	72347B1147168F8887A4A0DE6911E92484E93EBA	1B920BBC5A89E05CC679CD5098E9EB9B	2016-06-02 18:00:00	2814849	anace.com.audiobooks.onlinedating	35	0	2016-06-06 23:50:00	4590552	play.google.com
000657FD9777B34D7337DBD2FDB0F6AABA5B202A9A9260C762E39A288339E0A8	DAE4CB99CA0A39CA0AC23FB70EB0E305FC349F7F	E0EA9DE472BBFDBFE7C5EF2D3C56D348	2016-02-28 18:34:00	27228521	com.AkinYaman.ReadySteadyFight	2	0	2016-05-23 14:30:00	2912156	play.google.com
00065935361B58BB46AE5844C9FB744F569F0FE14BA011E3DA11E36B36182E09	ee6e0ed7ff3bcab125b185abdbda1df8f72c24ef	57d61cb9fc6aff7ae4f75a760253b45b	2012-07-14 20:37:00	5834227	nl.ejsoft.mortalskiesfg	57	0	2012-11-02 16:28:00	1787456	angeeks
00065AB353CA5C64B509FA3ABE67CB4247119F686EC203FE08771B4D47FD6FF7	181714E2BCC57678BA1CE58E5947699853645E8F	015FF340CA57C7235572E907DCC257CD	2016-04-21 19:41:00	7922580	com.aurorasi.aurorasfa	380	0	2016-07-26 16:47:00	8442512	play.google.com
000660578705EFD3174F430C6419E7F8D4771993FF0B5B6B941E8278EAEA4071	eff0ae6c1d8fd1a5e553510627ca334ff944a036	d8d226105445a1c8865d008bff2460d7	2013-07-10 22:33:00	3572855	com.arabdroidz.foodApp	1	0	2013-10-09 12:16:00	2192600	1mobile
0006611110F333BD55FF540BB62C22587248BDF4FEE94AB3EC2EB649B0673548	02FE43C9512EE3B8BF697A0927F493874E67DE05	BD167CAD1B747A883A51C5E73B839540	2012-10-06 23:28:00	1772786	org.artsplanet.android.pesoclocklite	45	0	2015-11-24 10:52:00	245920	appchina
000671B08A068A4F12A1E6851A9CF690AF9CD9729822BA2525905812C06FA88A	BE0829C51321DCF823CDF5D73E2429000232CAB7	2DBB9BB3E57FB8A2204E67444643A231	2016-05-24 05:42:00	10327749	net.jp.apps.junsakunakamura.eiken5choice100	100018	0	2016-07-20 05:33:00	279488	play.google.com
000672CD42872684DBD27C610441F0B504603B0AA4E8274816E725C3CA9C9352	FCB9E6EDD2355D987D029AB11C411E72D4F21FCA	2F5C5189236D7198CA298D5626AA8DCC	2009-01-01	12227731	com.google.android.keep	33363030	0	2016-10-13 04:42:00	7194392	play.google.com|anzhi
0006775772C76D5C09F2E2786872195B9881FB406744C8CFE3338B96776C3CDD	C0B41A978098834C6CEBB8B80593E0A4486FBDDD	E6FC067F007F27B4358071DC7FC98DD0	2016-05-06 19:25:00	4379120	com.risengrace.ministries	1	0	2016-07-24 04:28:00	4664008	play.google.com
00067C8568CCE630E66C3F0A0EBE5D75E84BABD2463F5C8F605E25182C2FC8A9	DE6ECFFC5D1489308D0554D030168C3F9BCC0064	8BE28CCBAB19E8A6BD35100B0EFB5543	2016-08-09 20:40:00	3008811	appinventor.ai_najih94izzan.NATASHASTPIER	1	0	2016-09-12 19:01:00	7739504	play.google.com
00067D48C41F1AE3C96C47CEEA03BBC4D7664F9AB974F566ACC7E33F7973DE26	E3D3FBF77AA2E15AE3B38B63C3F8FCE592D0DD19	1122FAB47B7EB8BD60E5D662024B4E9F	2015-12-25 14:16:00	5508425	com.cafe.gm	29	0	2016-03-22 06:55:00	2921044	anzhi
000681DDD212AF8EE1330D07553B6EB59EE1B4867A4E96FE7486729461F44EC3	96403cd2fbe4d74600c75c2c817329ac1682ff12	cce68e755f7e5a41619aeaf1ffacf86e	2012-05-19 13:30:00	1441545	kr.co.superapp.license01015004f	41	0	2013-12-14 23:15:00	345192	play.google.com
000686912D316F6FCB514F1ABDD98B0FB0CF37768FEAEE429D23C5C6FAFE55B8	a4f0ca9b5be126482e9042ffb151cca3a858a039	faad1a1e34365238df097a9f78c16a45	2013-05-28 12:08:00	2123249	net.bluumi.Blancabell	4	0	2014-02-12 15:21:00	709632	play.google.com
0006889117CEAB6D471056F18D61D22913C62EE874EEBC8568FB6C11F8141717	AD23252087706BD71282B42C8E7C868A363317A8	E213D0251DCC09D3590EC3FFE8CE6D91	2016-05-20 12:42:00	9678446	com.accidentguys	4	0	2016-07-20 00:48:00	6890068	play.google.com
000693D38D92A18635087F98AA0A4B14AAC0B519B0746F058720F57F2FE7635B	BDC35DFFA0F17B278B265531F064E69992BBA466	7240CA18557BA6D2543917366208D6C7	2016-02-08 20:40:00	11366629	com.a484409197567762fb471d26a.a84192125a	101008	0	2016-05-29 05:44:00	3557264	play.google.com
00069476132DBE38CDFD7467A87B15789B37A2BE902AD6F6F8033460B8D364C5	DC3D09AB4813638FE17E1129BC966549D8CAD962	D6D8FD07995E42EF8817A5866D4A42BA	2016-01-18 18:42:00	16900395	no.pharmaq.android.productcatalog	5	0	2016-03-23 19:05:00	2913816	play.google.com
00069B25B68B5A3C0CF40EBB0BF95932AB3A1B9DD18A2EC8D75A611E1F4AD7CE	ED8547A47E9AF0FD4A25D7D6494068F58B67CC78	A2C071BB9FA5E8E4A2FF24714389C063	2016-02-28 02:46:00	27400923	com.hygagesoft.boundbomb	2	0	2016-05-31 10:51:00	4541936	play.google.com
0006A0FCC62F5DC165DF93976659663B4EAE0B5CB2CA2CBF6E9F20CADC345C5A	157eec12f5894b94bf79f85abd7df859e57e31f7	18361e6b870219f93e0b50e40d6154b5	2014-05-12 15:49:00	818741	it.oksystem.srl.rifornimentiautostradelite	17	0	2014-05-18 19:50:00	1853748	play.google.com
0006A4E55174BBE7206A33A7C9BFCBB3CD1B6B5A66E700288806316217CB6ECE	9D983CFA1A87145E2A672FBA2DDF4C9C8253D166	43BD9B72D819356EE40748A0512034D6	2016-04-26 18:49:00	986557	com.lixusapps.ramadan.maraa	4	0	2016-04-27 00:53:00	104668	play.google.com
0006A4FE56C123CEFB973EAA6D40C0F54B78A47F5B208126681249955E773A54	F479111F87B8D9D1372892FF5091B5639ADCBFE8	3CDEE473F9F62DCA2E867E3606F9D2CA	2016-05-27 22:31:00	22770352	com.RevengeAPP.ColorMatching	2	0	2016-06-26 15:14:00	2658088	play.google.com
0006A5688853CAE728DA04CA09A1424358F471E969FC5E1303252D0602981896	0820671df2376394263f7918c0389feebec68c65	08f4a0071a189a1dcf7a92c502df4834	2013-10-25 10:32:00	2546551	com.JeLocalisetrackerApp.view	83	0	2013-11-10 15:45:00	2973340	slideme|play.google.com
0006A71B24AFE8A0B1095A8AF9EAA81670150E26C9AEDB4E91F41D00E514ADEC	708254BB3FA5E4AF27E6D364C6CFE3F48BB28021	1BBE779034C58D00E4A5B5698042E87D	2012-05-14 19:23:00	899568	cz.ox.OXEngine	1	0	2014-08-17 08:39:00	77800	play.google.com
0006A840E39A1CF977B5AF8C3CBF0809CA0BCC070A19EFF0C1EFFFF5390E88C3	cfe7bcccbe6466f847d0e0ecf23e0fa3d6b8a908	9296fa90f848ff1688dea003e033daf0	2014-05-30 16:15:00	5232531	com.einzelcode.dashdashdash.app	2	0	2014-07-03 08:17:00	1019276	play.google.com
0006AA23800B1CB49B6630BE83C333423D5B769752C8473F2CFD296B2E3FE2B6	A6904EB2E353F167A14F7B04FF10285626212042	08E4784E7F3838631B1F2BF0A894D03A	2011-10-03 19:01:00	105164	at.anoome.word	5	0	2013-06-14 15:43:00	150212	slideme
0006B31612C526A4604D684BC4D33EAD5FB80A2A864EBC9982DBD80833D843A7	39D1CF1A8C1C071EAA30B8BA7A25B8C544B721E7	4CA0EB23290FB5F4D77BCD6D6895A9C1	2014-02-24 18:06:00	648049	com.gjf.shaidongdong	2	0	2016-03-31 14:21:00	1170776	mi.com
0006B9B8FB8BC6F540FFB86F4252635D89824CCB875897E4A27FD41B7351D527	a0aa49a77f202749518ef4fc67717a4744f2bd6a	0a3d69343aa70f94770b27db15c3439b	2011-03-30 19:52:00	1413804	com.skyd.bestpuzzle.n248	1	0	2013-12-27 11:19:00	428792	play.google.com
0006BAFDA5F20772D4AB88CA9DB2547E46B754CD589100B33ACE8BAA4E409F22	56D96D6AB36238DA9305B757C7A3B224740C5F39	BB7C3BF703E369FD187EEC51239F6231	2016-03-25 01:45:00	3501475	xdebugx.wordSearch	37	0	2016-03-29 23:35:00	5339800	play.google.com
0006C67B8BEE35A2A3630F8EA511D621FBAFE6E2FEAD8B14F8614F809012F5AC	211CC470B6AB3B6F97203C9100D56CD571E4BA5A	C27C82584B24BE491FE7ED12EAA224C3	2013-09-09 16:50:00	2952078	com.jovetech.CloudSee.Baby	2	0	2015-09-17 07:25:00	399644	anzhi
0006CEBA8410E0DD1AB89D762DC891785F7A4B5FC0C1E06096CCCAE27635E12C	1AC60C347943F81169D56409409877DBBE2C8007	77E02CD17D8CBC820186B91F33819755	2016-08-03 21:34:00	16766702	com.momogame.juicygarden	24	0	2016-09-01 12:57:00	5136588	play.google.com
0006CEF6B5A8305E7F413143130E1ED346AB91279DAAB9C98BF0A05FD60E5D27	B299C2053C344D43AB1F0808D4C88572AB811CC6	9DDC83EBB62A0CAC0E434006197F3959	2016-05-02 11:43:00	14802338	com.andromo.dev518376.app490271	3	0	2016-07-24 08:02:00	2013664	play.google.com
0006D4FC9EEAAB00C7D886460AC8EF3FFCCA167C578DEBA8C8146417F76B0EFB	016FA4579774EC94790988D3647577D6B2584F2B	8E3EBCA52C8B3E8CC58AC101E93A87CF	2015-04-13 11:55:00	6123092	com.yirendai	248	0	2016-02-03 11:57:00	3181332	anzhi
0006D8BA9B111D38C4A5C6F35B382D074A10AE300251E8BD91FC058C02993A32	F4B1AE41E92A6ABC51BF1D9F7217302AB550244F	0A120902542A601F7776141EF4C3D4A4	2015-04-28 15:02:00	7654798	jp.co.decoo.colorsquare	6	0	2016-02-21 08:32:00	3360928	play.google.com
0006DB2D5F508359F62CE053EB04D0B8AA155726280D7705930E72CE31D1B2DE	ca8d10821861afa1040f15ace3edf7e10a1a56c9	44d4fa1b637e77544504f3d9b8294ee6	2010-01-20 01:05:00	31879	com.lost	4	0	2013-11-13 07:30:00	20536	angeeks|play.google.com
0006DEC57D10897A3E3B5F84CC45949814099C92EEAA5DC7ADEA9B6307E73BD4	0048564f6b1b04ee5879be4376e74a6bcfb59091	c871d80add28c21b37660d344d934146	2014-08-08 17:42:00	28155090	com.fpfruits.gamepack	20	0	2014-08-13 22:42:00	1459524	play.google.com
0006E4811ED84DF371F307CFEA3DD8234B6480428796944CA73EAA558311F4A2	189950cb6ffd6e7a124be44d3e75d8e7ea4a9bf0	428241c41c724b8079a64a41c7b23bf2	2014-08-07 18:23:00	1770225	com.hakanince.kavgathree	14	0	2014-08-17 04:55:00	2736556	play.google.com
0006E57C16D742AE4E3ACFA81E63FFEC7E004E5290DA028391A475A9A9A31158	56ED52B714E7084A3900363C9CFEE06F43E92184	D1989C5ACBAD55BCEDEB4431440ACA88	2014-12-01 10:08:00	10496857	kratag.dubjib.just.desiud	176	0	2015-03-02 10:21:00	58676	anzhi
0006EDD440E787FC2D61203BFD96292C4A0FDFEF2643048E236953AB90D3C3F4	85648678d8e9ed85839b189dc38964b621576fb3	b57fa1688140f16069ca16f0b78d651a	2013-09-02 15:14:00	741078	kenneth.fundmanager	10	0	2013-11-15 18:47:00	1998576	play.google.com
0006EEB790CD7C0D968C33DF38B5A21F5E44533F110410C1F545A4E59884D224	2678508efbb9cf91a7eef2b622f963edd63097a6	947e860e56d29bf00009b0fcaced3b90	2014-06-17 00:05:00	2304084	com.devaufiz.bathroom.design.ideas	6	0	2014-06-18 17:10:00	3702320	play.google.com
0006F097BF24E05C50C5AD05E60114B55C50F44849FE8A22113ED62F0EC950F0	7595F6153E27823BA95CCD10F55DB0574BCE4AD7	973001EA5F1F203B74C5E1ADDCF83769	2014-10-24 18:49:00	6979532	com.ip.clearclaim	11	0	2014-12-11 16:44:00	3000360	play.google.com
0006F19A8D374418FC46331A6471EC60CCC510FBDAC284D0AD0E3AAFA9B1666B	80e8e3d10ee4081c5e8d4af89b3d79a4fdda8b29	6596a2639ccf40b71bedf0fab05ec10a	2013-11-25 10:44:00	5201330	sk.halmi.AndBreaker	5	0	2013-11-30 19:18:00	2169964	slideme
0006F329351B39C7B13D5399C1D8115DEB798FEB125B94CD4A9DB8B08FC2BC9D	d1feddcc7ea6c5cae6be140ed18ca68d88f11a13	0833a4ce6fef2f10674c1d448b6fbf77	2014-07-19 11:56:00	2462014	com.pinguinodelsur.ultramp3download	31	0	2014-07-27 10:50:00	3795364	play.google.com
0006FB267ABF24AF6F9A36206C0B742DD3AE27EA6A112F4ECF5F25E3257314CE	10c8fc243743bf462614fad2e1f684c997f2b16d	6249f8453b8a7cb8afdc62c3fccb0116	2014-05-11 04:33:00	2311295	com.hukum.tajwid.AOUUFAIKIQUBBTYHEB	1	0	2014-05-12 06:57:00	722288	play.google.com
0007035C47FD493DE554ACFD482B5BC453594C0F64B7A9A490B8D05376C32859	86E16FBAC0B2A4E35766C2B6150C9962D5430053	FB6C0462923C30C26EF78A997261FEEF	2015-11-20 06:23:00	10832992	com.nobexinc.wls_64612593.rc	30607	0	2016-02-09 20:22:00	7528568	play.google.com
0007056A1CECD9A6A9148180D611D3E4E1F2048AC7F17C0151AE6F63D538FEB8	2E4AACACB7863CD9341CD28110353371F0836D67	8FDC89CF9E70CCF8F62A8182706A3359	2012-04-26 02:19:00	18450	shouji.pack	1	0	2014-09-12 16:51:00	6632	appchina
00070F75909F5C3655709FEDE7E129905004CC576E3BD1E5E62B096200414F03	C962EB0D333C86A0413B24FABAB66E307BED4C30	CA17E241234B1E96F4C48C686D2ACE3E	2012-09-07 16:22:00	7584976	com.androidbox.jzlxhs01007gfjzl	1	0	2012-11-02 20:17:00	1048280	appchina
000712A7C80D9AF4E015718D47F46764318E13976EA8F77BE8774B9E292BA0CF	d146e81732935ed436f9859f4205a9c682bf418a	e96de9179e68681238fa52622cb47e12	2014-04-10 14:42:00	1089872	com.ceteralabs.rss_tver	5	0	2014-07-11 19:32:00	1810904	play.google.com
0007263019EBE6F677E23CAD1CF5621F01E677D4EEB7C32FFA948DC52298EB20	fe716f8301bef1e9dcde7e3af649c290963b13da	42141bdd0110d6638bf7d6cd1d4daa5e	2012-10-14 11:31:00	356700	aize.corp.actionouverite	15	0	2013-02-05 11:38:00	501696	play.google.com
000726B623A01596CDD00BF2F3283C6D03F7F3104943D494AD3D9533E80CAE83	4719f8766d76f95eb336eda4f81d79728a4e7492	a9ab1d63de358501e7fee0c316772ec4	2014-01-23 00:17:00	19836346	com.luminencelabs.ProjectY	35	0	2014-01-25 09:27:00	75588	appchina
000727B0B9982D22B0F2ADF06170C8CB6735A13482B80A0BC88D1F56A02723C4	94699252ABDABFA535469870CD10DB07DBCD170C	2C5175D33594910009327A17465756FE	2015-06-13 16:09:00	42733603	com.tsg.bs2016	2	0	2016-04-26 10:11:00	3200244	play.google.com
000730A944B7417FAB8BDD6B8AE5B9A8BFFEF6EC1C6C6BF78C20EA0C9ADC2056	B4FED1983DB4B535994F8B4FDFD496F3920601FB	78FE0663D6D8BB39304B6BA08C70714A	2013-04-22 00:50:00	14496834	com.mahoroba.mahokuji	3	0	2016-01-29 12:31:00	414552	play.google.com
000730C56060A1BAEF1E133084903D1237F4FBF2D465159D8CEDBFAB23E9A5D2	9B93D1FC434EC1C9E3C1D6A9B1087CD5FFC4310B	BA66DE76B9B426251D6FF0BB8F5A9CCE	2016-06-24 18:37:00	813018	tw.com.pcstore.vaecbhd	1	0	2016-07-07 11:57:00	10784	play.google.com
000733C596CC2C85F03300573C0427894FB3FE021BA359F26BD3AF72C9D43BF5	90563649C030C994DEFDC8363654842596773AD8	E1F23C96092CA110F1C699F40869B53D	2012-04-19 19:47:00	85397	inc.meh.MileageTracker	1	0	2016-03-15 09:30:00	123684	play.google.com
0007363F64F24FC501051BB35E2CD8622166A4F55B3703CCC05EDA12DB6551F9	389061af306503f793e27660d4aa0562f1af367b	f0028f875d0ae813df50709ba24762b2	2014-01-27 15:57:00	2589107	com.netdania	13	0	2014-02-02 01:18:00	1648152	play.google.com
00073959466C8FE6770CCCE94D051B504734D1992A84344499CD633BBBA9BE7E	6DE920A15E51E8C9B38DC9CAE02EB87992B38762	AC2960CC1060E65B13501FCD26C2792A	2016-02-29 11:48:00	514908	com.multi4you.paritaCollection	2	0	2016-03-17 01:23:00	678116	play.google.com
0007465645FFF1BC77140513ADECDC8C7F10E8EAD0D56AAF24FF0B6E4223D72C	E009AB5E2228CE79EA701F03FAD33C66E93614BD	D43D150E2EF091F4F7218BA5263A00AD	2013-07-23 17:50:00	5654005	aimoxiu.theme.qsfksqek	300	0	2015-02-01 06:04:00	10576	anzhi
00074678C451A3EA94672428D995729675E869786555024047F21917CFFE4F2D	F8A4FA9ABE5505058202D07480A69FF38369D9E4	B93EE723FEAE8F5BDACFAB6313626A22	2014-12-30 23:19:00	770449	com.naqaa	1	0	2016-03-15 10:42:00	518412	play.google.com
00074768BB2F521B8DE750D9D698614AB0382298BA7DBCEE94BABF7BE4D3B3BF	C4DC491EBC5578C928263C9AA4139CC6F37661BA	68FA2691630AD0517582698CE1091DEC	2016-04-08 15:47:00	4466316	fr.acetelecom.monavenir	348	0	2016-05-28	1698616	play.google.com
0007505C2A1359E1EE91CEF243E496F173B7420EE7E3C673F9C4894BF92394AD	508C5CE9E9CBB596BCFDC1707832869CA9B8ECF0	62E3235CFE2806827D7326E1DFD49CD3	2016-02-04 20:38:00	3112323	com.axidep.wordbook	215	0	2016-04-19 11:24:00	1870152	play.google.com
000754C3AE7C802A134660750FD89801F2D40AABC304564CC17884974B9946EB	E40E43635196E06947B2D7780CF8C35D3732413F	87B267E66E408258CEFE2B603101E123	2014-11-05 13:58:00	2243436	com.Virus_Scanner_Mobile_Security_0508	43002	0	2016-02-21 08:31:00	127700	play.google.com
00075B30C05A3672D5FF09CAE9DD00193369705EB284CA537A0E3AD4EC861C57	f5b644d25fb52cc0a9582e2e8669e35113e234c4	f17680268feef4c721183a773aedf9e2	2014-07-11 20:17:00	4922278	com.apphitnow.commentforchild	10	0	2014-07-20 07:52:00	1516096	play.google.com
00075FEDB36FFB2F2AE427DCBE7CF597482D40DA3E211457F7CEA51159896263	1CC14D7D39A7C5C8F2DCA5D9E0249E7E1E8AB29A	F1535CE8F0B6D1A5DC02DF4A073F9110	2013-01-08 09:48:00	3568582	com.a10971762835055b982e08827a.a09553500a	11	0	2015-08-30 17:46:00	724000	play.google.com
000764FDB3647CB43C09A4BA74517A7C5DA20CF2739E6E1E3419C00D0B2CBB37	880456EAC58BD537E2DFF54798366035C5FAAC91	7B3F958E4FAE61EB34FC9DC82DAEF500	2015-08-22 09:03:00	1270730	com.appstvone.slidingmenu	1	0	2016-02-04 13:22:00	1086564	play.google.com
00076532064A737818F90F60BEE30E0E6A685A7283D0F3D74522EF9F1C4A9503	991AA752CE9E2560581878FAE5CC5DD3C4521DA8	B9576F07C3A7C002993BF0504ECF717F	2012-03-17 18:50:00	402747	cn.zzm.account	13	0	2013-01-26 21:28:00	542072	play.google.com
000768056183B68F4FDA6F088BD9A20EF4886C45EB617AC8F00844D2769385AC	672ebf97875f71c1dcd489edfd644ef84f6a5834	056ca6db8d1f27963fd63f5ba53aa1aa	2012-05-03 11:28:00	3406678	com.stk.trigems	3	0	2014-05-08 22:55:00	224252	play.google.com
000768D6235888A10E3FE3D6390222D74551B530C39FB056253B7F7F95D1241A	05feb221716e1e78d840d9c5b7f36180da885030	39cace1441b31f7a1eca4d45236622b0	2013-11-25 22:47:00	1393399	net.micene.minigroup.palimpsests.lite	53	0	2013-11-30 03:12:00	1287672	play.google.com
00076E16A3EAB0B57E404AF5A07E99AED27FC54359C3D3A5A4AD64506302C869	13803D320C6144C35320E9EA0C91442E64AA4A7F	86F5FC7EA3BA3CEE009B27F4FC72508C	2015-01-20 12:19:00	2470416	com.neon.headphone.hd.lwp	1	0	2016-01-01 21:39:00	1044892	play.google.com
00077127D1745884C7A913F270B3F09F38414D40EB7F25672FB265D235EF8D4C	5A17356C2B9EB5D0BD83C9FBE7349FE13AF3FCA2	86B337E673533069F90A2DDC30380BF2	2016-04-17 21:12:00	2451967	com.bestcypruscar.mitsubishi2	28	0	2016-06-20 15:36:00	3118740	play.google.com
000773A2E4F561E6581D153793322378D75E8E19228FC97444E0106892477FC1	944FE46CDCC99A7CAF572D0D1CEB051C5B539832	065C14EC1F31AA3C13685A5073A92ABC	2015-03-24 12:57:00	2053928	com.matthewmitchell.peercoin_android_wallet	10	0	2016-02-08 11:57:00	2927344	play.google.com
000775ECA3BF022D475EAD1ADFFABDAA7BEDBE1BB528F839DB923C5FCD580869	685DD0E6FF3BAD3AE48456CDD6012CCC5AB35757	639589C4478F9E4423FC9559EF8EAE76	2015-02-06 17:30:00	4296223	com.trabalho.topicos	22	0	2016-02-21 08:32:00	2468008	play.google.com
00077ADFB4627EB19163265BC45A9B9B98FDBE2D7D59F45E9384DDD79D26CEB7	5eb6821f462aa82b8cd209bd40934bb957f489f5	77011c558ae894d27f7438b78e49b318	2014-06-26 18:53:00	12939760	ltd.pte.wavea.strangehouse	1000	0	2014-07-05 22:42:00	775284	play.google.com
00077AF157B672576C08F736648BB10380EE0EA941C808CAD8FFEBD38279A576	6069673D466040EA1354C3A4E327EA91C97DBE26	6F037BC22A135BD80433A05E46683571	2014-11-03 15:44:00	5958909	com.livares.keralahangouts	7	0	2015-07-10 19:03:00	3894796	play.google.com
00077C790A8687ABDA7EC4A776BE3C473935B668A7E353DC390F6A267F24F410	0175C935E43344242CF4B05C05D826F6FB79FE62	1E33CE2D51F9EE7B939B3C967E56D91E	2012-09-19 11:26:00	3583844	com.mt.MoneyTodayNews.apis	53	0	2016-03-17 02:11:00	231116	appchina
000780A3E4B6682B7B8CCD969547D53CF2450AB510CC6049C6B3FB1EB7BAD988	16EA31A49DC19C5D48EAAA085D361254A497E734	C184F2994681A0D871D3F3A7A642787C	2015-05-19 17:21:00	2716642	com.iflytek.ringdiyclient.phonerings	2110	0	2016-02-16 09:36:00	1952240	anzhi
00078DDB7785DA8BE2E00F19D34A9B52541466F5E923D7331E33E021565429CB	415E4FB8AC9B8E8F9764023AB40CA49858485A3E	B8FF53984377952749F2518413B0A04F	2014-09-03 18:31:00	13528286	air.com.luopan.shenyu	100000000	0	2016-03-20 09:02:00	306972	anzhi
0007956B6C37980918A68D74AB6DE7E7AEEFB7F14640CD3A6A932C0CEA93E570	1D5C01FF2F9ECB4C35FEC344592E49CD4C81F696	5E6902FD42575018846578957692639F	2016-02-02 18:29:00	42827744	com.mgs.counterterrorist.combat	3	0	2016-05-29 07:16:00	5506020	play.google.com
000796799FF52887481500E88E8F3019DAB89897F5AC25F27A685970CE4CE947	3E871007011D843851DAB9C1B582B601852BEF70	98E8B082FDE0022FCE060B97CE25365A	2016-05-22 01:12:00	31970072	air.SpeedCarRacing	100001123	0	2016-05-22 05:18:00	6757316	play.google.com
00079F2AE59774E625E6AD1470628AAB7A04F54111F8D3F86E91ADC729951695	B70C9315CC264E9530FA40EEC73EAAE2E952F5A8	74B70406AB7501DBCA7C486FAACDEA18	2011-09-26 10:13:00	2871409	com.iusdev.alpswall	1	0	2015-11-15 12:36:00	13228	play.google.com
0007AE4C8536A627E57113D32AF42CAC0601C88791B61B60E55B804C4638AF93	d41b6780512cd45c3838f1195ce92c53bee4d858	b778205f49cdee8db6a631cb926f2dfb	2014-03-07 21:59:00	3556117	com.ic.myMoneyTracker	29	0	2014-03-17 14:11:00	3961944	play.google.com
0007B112E9AFE6F1BBB4B15823CC344C271E8D6BA0482EDB6A86930462B4AADA	1C0DEF3A08F7F7DCBC3C566A8EC607612061790F	B890C864DF692324004746672CFE6581	2015-04-20 11:01:00	2703640	es.igarcias.gw3ds_loader	13	0	2016-02-21 08:31:00	4903084	play.google.com
0007B3596490EF671C1E95B4A563B7B265B238F75586B4B2C6205495FFCAF8B2	E92CC17E33B5840593BEA1E2DD5BC2A9B79D8FB1	958254490102AD85B093731EEC3199BE	2016-06-19 23:49:00	1585454	com.figengungor.bebekuyutansesler	100	0	2016-07-08 02:51:00	955848	play.google.com
0007B391AE20B7FACB36A5F6B9D63E64FAD8C04E43AF3E1F865A5C1DD9D225B4	88179e32ad29655d63f3cbe37f1f625b8ab59f87	887616bc904d66cb7eb12738a43f145f	2013-12-24 13:07:00	7437643	com.bestringtonesapps.birdcallssoundsandringtones	8	0	2013-12-25 04:57:00	2986052	play.google.com
0007C6A75AE29561FB70AD1CB806485421029520A1CED17B04A58A09D67D29D3	39B4F96E31DF7E2CABB14DB7C12CC3ED7AF15EFA	15B95DF9237FA4C1DA87FCA0BA548435	2015-08-07 09:31:00	16658828	com.alvagamer.waxingmodelsgames	1	0	2016-04-09 06:10:00	3089176	play.google.com
0007CCAEB54AB8E30636A606F48563403A0342997C1BEE2355BAF4D7D63D9C81	4d1125c06bd25e2cae7c326d112e654166cfad4f	d14b4db7db6b719db1967fb7729f204c	2014-05-14 18:55:00	3498151	com.ViolinTuner.Think	11	0	2014-07-02 10:56:00	2291924	play.google.com
0007CD9C68F20EB9579C724E24CD638F2125E1645DB5A60BEBED0A31E3781B19	0B141F55752F1C21EE3D3EEA51CCA07942F90962	831C1987FE2CD646A646A0883951A1DF	2016-05-29 00:55:00	9659533	com.leu.houseapM103	60	0	2016-06-27 00:40:00	6012276	play.google.com
0007D21C7169A0080DB01EEFB24ACC3CB0FEDBA8AC89837526B69DE9A2047B7C	023A3A3989FC9862DE0C08CF553196F16D30F16D	C522AE3049AACE474367729C1D4FB0BD	2016-05-16 05:30:00	22180872	ieltsvocab.academic	4	0	2016-05-30 04:32:00	3437304	play.google.com
0007DC81FA69FE218A5948FF9D5ED8ADA7D526CD9CEA9EE8AAB1CB6E38926429	89c3b8de5f1b02e66de216c81af89c86c296f3ca	813069b9e43b9074757d70286fd609fd	2014-07-13 15:49:00	6178518	com.jeffreyfunnyapplication.coloringbirthdaycake	10	0	2014-07-31 22:26:00	1288820	play.google.com
0007DCDF0D400FA5E8608ECEACAEFBB6CEA752BD77BF4C112B8210A6A7FECCBA	99183e73ba13da6e4d8d643cef6a998ebeabdce7	86a573ca73e9c9e3841cab816f87bde9	2014-01-22 11:48:00	3378293	com.bmw.remote	14	0	2014-01-30 11:21:00	989792	play.google.com
0007DD301EFC89D90A73906AAD2331D88DE2FFECFF84FEAAABAFA31D566C2545	5afc73d070b1fc34dd425892ec73da584962c75a	5b0cab201b80bb2c223a939ba20266a5	2012-12-05 14:57:00	3779359	com.Dean.xiaoxinhaomang1	4	0	2013-10-06 12:56:00	13796	anzhi
0007E05982F7864F56B43DB2BB1675C0B902BEF4302AD37E6811DCF4D9A268D4	0034871BA011CB8A5823A39A5A555EA4D97E2B25	97AC7A03DCE2F339C46461935B1311F4	2016-03-22 22:06:00	30721426	com.foxydigit.maze.game	1410	0	2016-04-09 18:23:00	2936220	play.google.com
0007E3FB6B432F6564B1725B70510E67BF066D6D5FFDD957B4C1298B1DFE949C	281D20C3061381C133AC218C28DDD192A3EA8422	7FFB91062BC8805B8997B491EFD1688A	2014-02-18 23:05:00	21734278	com.huemsoft.hudeybiye	1	0	2016-08-21 08:12:00	554684	play.google.com
0007EA155626403A54D9D3EB5F7953C821556850E945B87161BFE90E09ADC269	294dfa75c76b7613e3123d1597e4274eebabf931	89c92cf67c4e38f2a185eb71fb5253b6	2014-02-17 08:58:00	549234	com.androidemu.xinrexuejil	3	0	2014-05-05 22:15:00	134936	anzhi
0007ED31BC316A42DD894510DA2876BEDA8D174D721A5B0F0D6DE199EA85B990	86C48A9466887432DA193ACA4CB0D417C12E8E53	74B8C3DBC95070EFA8173253FC811076	2016-02-19 07:31:00	10236407	com.b3g.cih.online	353	0	2016-04-11 09:27:00	4428084	play.google.com
0007F48259BF27185977E1B03720C972CC97EBEBE69A7EFDA5B91F8078291E5D	C6F6F67A195E5FB0A1314330FEDB8C280AF60713	B9832F443D3D293F2B0F52C043796EE0	2014-04-28 19:58:00	6174171	com.gau.go.launcherex.theme.com.LEVEL.ONE	2	0	2014-09-06 16:38:00	244280	play.google.com
0007F57FBE4A9DF6FB769ADED4A2BDBBF7CFBD52E72CFC771A4990213CACFFD5	f1fa7e196f62489668ed8ca83c701e38f8634559	50e4af00382c456a8a1b0a1117a9ea45	2013-07-08 23:22:00	737554	com.scoreggiashake	2	0	2014-01-27 10:26:00	919548	play.google.com
00080643394A7A8535BF1DA1218B86ADF22B719EB4B567DCE3499B79BB541ADD	2BA52A6EDB54CA2F752E10A4D22871E376F9AAEA	7064276F58AB3A3BF04A44A7DBEC2238	2016-08-10 15:22:00	6037301	com.nineyi.shop.s001164	21	0	2016-09-08 22:15:00	8219404	play.google.com
0008087F4E97528C8AA5FF4AF68B195E49D87B82E6F3329685FDC2F353B82FE4	3b68461a605d0506cb37634ddc69f81787777dc4	38bcad0f844b7daba4787d16581f2205	2014-08-04 12:18:00	16502765	air.mwe.kingcastleshootinggames	2000004	0	2014-08-09 23:12:00	1247652	play.google.com
00080B3E8A45F88270CDFF12861DFC76BF8A612FBFF332DDAB187B802FB7D935	7B29A8D2044197A5ADAB4D38CD53BD583FA782F6	C7ADC0622908ACD3FDC0132F64ABFFE9	2015-05-26 21:55:00	201545	com.stickscaler.treescalecruise	2	0	2016-02-12 20:23:00	373968	play.google.com
00080C9E55C89AF491C589754E65B83B6512185670EBD061EB481DAAE738BEC0	7CDE0F552E8E600FDBBC6CE08F2B4D58B227A3DA	228F6A86B6F2691E193A7043AE535E53	2011-03-08 21:15:00	454983	com.tiexinbao.adiantum	1	0	2016-03-18 09:33:00	45552	appchina
0008108D61BC02D6BE8E7EA2F61E77E8C1C35EC1819C77D0D2AA2FECCDD651A4	090D953930A29E7A80ACF9177136522AD667202D	8D33D267FA2B2EF3D0B3057CABC91823	2015-12-28 13:37:00	1538891	com.tictacbikini	121	0	2016-04-25 18:28:00	1924728	play.google.com
000810F843394885F803A92244C964027FBD3CE762AFDEEA3D4732C96085DBC2	6FC3317A282B221F1F66BC519045616A8D43A658	B323D51F930BA95247C9C8EBF451ADDB	2014-10-23 20:02:00	6987677	com.appypie.appypie0a911ed87b05	8	0	2015-12-04 15:24:00	4718000	play.google.com
00081169AC5CF9312E92131DF6F93B5993B67015D6149C45A3DB9457F9830059	345ba043662b9ccfe7b89f644c4fc28fd3cf9cd3	123c9019ea37649a4f972afeb63cc814	2013-10-22 17:41:00	1414351	com.poittmail	1	0	2014-07-04 10:29:00	1220084	play.google.com
000811A7E0E80E788B4FA3F10B16AB72DE349429FC55DFD86E6B3ACF8DDCE05F	4A0261BDA498300710278180CA835B82B0219A84	35C7784518089D1EEA81C134CC8ABE90	2016-03-25 18:53:00	16363586	christian.conti.password.manager	44	0	2016-03-26 19:32:00	4186476	play.google.com
0008147AA065822DE10A38F17B5AF31D8DEF6AD8436FE7AF74BB37B44B5C088F	2a59d92a02fcc72e68ffa58daeffd3ed72ffabaf	0780596a3c57fb21d03e6839f4abe711	2013-05-20 16:15:00	885128	com.cleaderwin.tdc	2	0	2013-09-27 03:12:00	809404	appchina
00081774E783D3A25B40D79F1EED23F7D8AA23C3A056182F5A4F919E0F4ABAD9	1F8DCE47790503EE39E1FD573CFD2C7C6D9843DC	DABAA9E02D49B0798645A645153539B3	2014-12-09 08:07:00	1652270	com.josejoaquin.traductor	1	0	2016-02-21 08:32:00	3861148	play.google.com
00081E8B460F9F09F9C4ACCB500DB6DE92366653F28F1B6E0497D24F7CC791C5	37907bce1abcfb24520cf7b955fd833d16b12dd5	40bc513e9a088f49390b22adbad46e53	2013-12-20 11:24:00	28143422	air.com.buffalo_studios.newflashbingo	2044000	0	2013-12-30 16:18:00	1199128	play.google.com
000830E51FEF044B66D0437F2EC804681F9878E69B7FB734741B587D2BA29FC2	6a4b69f4f9564edcd7f6d778c8043e2ba121dfd3	1101f1c95e86b9e91f6d35387720c059	2014-07-02 15:50:00	15375101	com.gamekaiser.junglechaos_2d	1	0	2014-07-11 19:26:00	158116	play.google.com
000843B85663450ED0B19F324A2B50150672689F86BE15C0BDB107F0DC74BA14	E05DD98F2EF5C4F5CE6502E2469932D32CF97015	DCE6D3D696163390B870417381D44DFE	2016-01-20 11:29:00	4316428	app.id_d852bcba1afe4d1fb0e8fcf962209150	11	0	2016-04-11 07:16:00	473448	play.google.com
00084D48E716BDAF6575160EF6DD08FE2E850EBA9319D4D808E6CA53F0E9A0F5	DD61FC633E46E2F57EE49BCA5F92C61D63E6D476	2814334750020AA395E0EBD74AA5BFBB	2015-09-17 17:20:00	7541430	hideme.android.vpn	6	0	2016-02-21 08:32:00	3833792	play.google.com
0008510A8EF55EBE8EFD9A41B0F63EC819007E155B32DF4AF3A71C28CD5EA163	0DD187EE1B545D6D06D8629A1E30ACC1BBD15FF4	F4F232F8D39B6F2BEF5853F957117AAE	2014-06-26 04:25:00	10902131	com.conduit.app_1421416ab17c4a03926ffa3a1a709239.app	11	0	2016-02-14 23:19:00	4796016	play.google.com
00085327EC7AA6E0F8B30E0A2DBD1FCF8F7545AFBCE12CFB1E5F1FBF57C80AF8	8b06247b4c5fbbef93166725b72950f0b06c79e4	d82bb2f691c96e5a197bc129ebe84b96	2014-07-03 14:51:00	5225454	com.samapp.excelcontacts.excelcontactslite	51	0	2014-07-09 13:38:00	6040108	play.google.com
000853DBB3C279AE76F6CF178A421AB504B67A4CB572AACC36253AD7AD5D8ED9	6C3600EB7BD8095EA8B62EE2E48C38668C95BF27	D16D66A89FD00D854FF11F9A6419D5E2	2012-10-10 16:51:00	2955040	com.gau.go.launcherex.theme.vqwnoyxl	2	0	2014-12-28 19:18:00	195248	appchina
000854785DB7D8E4C054BC58D239DB690314718B2FEB1EBF7276A40F62E000BC	F06D4A730771ADDD6ADF9FF0FB80C17CB97AD827	72A38C7222661E30F6A7694A6F99A87B	2014-09-10 02:39:00	4937707	com.amadeus.merci.kq	1	0	2016-02-09 10:13:00	1543836	play.google.com
000857D73A70DD7A9D9EA6A7C1AE3C54C467D371EF7F82FB07933FD85D9792E2	5e68a92080399cc134c6b48c882c6484e89e3eb9	a9d9f9c3bc201eaea87de72c859fcaf8	2012-11-28 11:00:00	3129115	com.app_iconikrealm.layout	400	0	2014-07-01 04:27:00	2789756	play.google.com
000860C824E8014C8D9C9451004A1DC4543751503D92814886D589DC5C54E68D	581917620A66F5F8DA554B76B1B906E466269281	510E28EE7F6AD8D62F38696BE2DB0CA5	2016-01-15 15:44:00	5462629	com.coolpa.ihp	8	0	2016-03-23 15:50:00	6137672	anzhi
00086292538DAD4F4008927EE20EF6D3182440E15C4B8A90561321F873FCDA8A	930a98bba9c89e2eb77f32eca86162d2693825ef	2de11a674b1dde31e79a84eb8ffe81c9	2013-01-25 08:12:00	4490536	com.reverbnation.artistapp.i376675	1160	0	2014-05-14 09:58:00	3915204	play.google.com
00086F5CF81C08C88B6510E3859C48BFC9F00B023BD9D0ECBA96ECE7EAD78469	7C5E7BCF36A7380310DBBF238D80EEAE188E6CF7	54F856F9AD2762E983D464FCD5FC05FB	2016-06-13 08:18:00	14532582	air.com.gggames.rpgquestervighth	20	0	2016-07-08 01:01:00	274444	anzhi
000881897B4FD2C012AD562D5616792A875BCCD7639E8CE2EDA376CE7F71AD0B	60161C029F834E7E691F2D1E1C18F1D0885F7293	9884017BB9B88345FC23492223D7A22F	2016-04-10 22:30:00	15242153	com.savidsalazar.leaguers	27	0	2016-05-27 23:30:00	5388684	play.google.com
0008863127443BE30304E5A5CB4D30106B80449C21176A53EC79C6366C6E345C	aac943d5279b3beaf25cf51edc692c59eb8a0af2	76c70d9925a9ba974a5c686945c64062	2013-06-17 16:09:00	872339	pl.edipresse.polkinews	4	0	2014-03-31 01:18:00	837056	play.google.com
000888097EE3EABB4B594BBB64CA6C2150041FDF43192AD561A2676B80726EBA	7f5e4322ff7c0aaa89331b56024061b17b0d30c8	56c2b437db1ebdb66d6e01a3785b283b	2013-03-01 15:51:00	4007897	com.share.meeting	1	0	2014-02-26 04:46:00	919620	anzhi
0008921E7DDBE39CE962E8D194F073293B2DFAB61C977B1DBFB1DEE864575CA7	2765CC59B706662918131BBBAE632AD46867D3EB	2F0BCE0935D44CA3DE9F6A8CE7DE68CC	2016-02-23 12:00:00	11258214	tk.artsakenos.chinesedriverlicense	16	0	2016-04-05 07:28:00	1140800	play.google.com
0008971DA3716E970CDFBB72E7EB2E955771046913C6FB8E41DBBCBF6096A7BC	0e52e368fec875844fd4a5fe4b20b57f4676dc3a	b33bfd5b3feedfc9a57e8e088ae9dac9	2014-06-28 23:11:00	2104663	ir.remote.control.samsung.smart.tv.wifi	9	0	2014-07-07 04:43:00	3589624	play.google.com
000898F72BF6DE3972DE2B84C053D8B34C28E9911F84C3E6DC89DB2DF8D2B35A	3C06ACCE81EDFD338818219328C6F68BCE99C35C	2AEE8D01BD6D8E2B38E5D8A9C8237FEC	2015-04-28 18:11:00	15999132	bluepin_app.cont.doongdoong1	4	0	2015-12-01 14:41:00	1795412	play.google.com
0008A5FDC9295565343032FBD5D5B931F4CBBDFFA1B34D057F00F58EB1F510C0	0C1A41BB14478097E475F928E48B933EF682B23B	4AF6FA86CB130E7F559FDAB975AFD912	2012-12-03 20:24:00	3442546	it.annabozzi.christmaswallpapers	2	0	2016-02-21 08:31:00	740824	play.google.com
0008A967F5D9486AD854B1C4077826A59023B6AE12C08B3C5E88CE2D8AFC1022	DB96779C52C5C169C45D605F65E639A3F80F5101	3F9AB1C3FDF7660BFD21011287A85DA6	2016-07-14 15:38:00	27251527	com.snailgameusa.kingdomwarriors	5	0	2016-07-15 06:13:00	6831372	play.google.com
0008AB22E9A8700DF3E1E68F437E58AD9EE0863B2E115C61172C994438972881	CFD0AA2C2A0E392CC59591E05182919C486172D1	0BECE2EFA3592A227FD497ED821BC95C	2016-04-18 02:29:00	39026452	com.desirepk.skills.extreme.challenge.apps	4	0	2016-05-28 23:01:00	6976136	play.google.com
0008ACFB8C09948AB05DBD0B4DFA90A18FEC7C137E716C0CA677E6C94ADCDA87	94ed5fc591fbf6ec7cc30308def06463eb23a7bf	5d2161a693459a81b94b5af879cda829	2013-06-25 12:30:00	5796615	com.app_morgenhaar.layout	399	0	2013-06-28 22:30:00	3385528	play.google.com
0008B1DBD36C0587C4F3EE2F87FD252D4E3A839A9A8B7553FFEBDC4F5A65295A	8BD69EEB49847E0DA0D779BF74C1B70246003373	B10E4FF48B881EFF4EA86CE5408A00BA	2015-05-12 16:01:00	6630138	com.app_djjumoflow.layout	408	0	2015-11-15 12:05:00	7300168	play.google.com
0008BE575630D4356B578DB40F335203B77647931377E2450D5B8526CBE5A9D5	848A882ACC3EAB8E9DC66E582138DA0E6B520F18	D0A653FB2C5E8B35ABCF20AFB215E73B	2016-05-26 09:20:00	27179150	com.gameon.project	102662	0	2016-05-31 10:28:00	4373088	play.google.com
0008BF0C06FE86F1F011C3C2C5AB51441E6E66C33777504286A41737C33A125E	1F50B46ED48C6907BF04AE5D53BDF3AAA0FD8675	7D195E7FA3FDE71CC2EDB898602F83A9	2016-07-07 19:24:00	19324131	com.lapshinanatoly.firewheelfree	2	0	2016-07-09 13:29:00	242600	play.google.com
0008C4041D2043291C9F7C72582E4663C25ACB5F5B30046F2565675879C2FF6A	ED2DA07E86BB4CFD5098D9DD6636086C06663BCE	F1570BDEC532A0677C99C8169507B423	2014-10-25 11:53:00	2918537	com.vins.clabprograms	16	0	2015-06-18 06:39:00	4759704	play.google.com
0008C54573EFCF2E500944B694539F961E675E97823E86203B757AFE2CFCB784	26af415f9a968707fb52ab0b6ec0c1c94570c178	c68a0cabe76157c7374fb62b18b86ac6	2012-12-19 01:00:00	2614163	hr.apps.n1021909	457	0	2014-07-18 17:02:00	1526444	play.google.com
0008C65123AEC1B361BD4376D16B3F0647693EECE9D207A9E7398C457697984B	b8b336fb5f68095a0164246d07d8cfa69eb78e58	347e51120a36169f417c9e5af6a3a9c7	2014-03-13 13:44:00	3139082	com.ngb.stock.hd	51	0	2014-03-20 19:12:00	472028	appchina
0008CAD61B8CEB1AC3CAD9FBE796F2826AA73A6F3725C141017C88ED0B50071D	a0c719435a9963e71a71255dcb6120cb7bf09c90	38d5cf0cd308107ab1ded00a8e9f42fb	2013-11-22 15:57:00	13486753	au.com.radio2csfm	6	0	2014-07-12 05:17:00	5875952	play.google.com
0008D0020D94A7CA9EFC36FE2DCBF6FE9CE37B2C9845FB15C89852CF4F545871	4728855723105f6e3e3d6b05319d4a8eeb8f090e	ac756ffa20ac758a2fb8802c9ea75a35	2014-08-07 16:19:00	8550865	com.sportytrader.livebasket	8	0	2014-08-12 19:39:00	6271592	play.google.com
0008D225CD52B136F7ABCFF64A4EA5E0499BAD26DA4D1599D5D1FE03A97E39A4	EBBBAE5C042781EDDD3597049676EEBEA0C6D441	75B5CED0A34537934CBF8C5FAD963254	2012-03-28 18:11:00	1859549	com.myxer.android	16	0	2013-09-23 20:52:00	887172	play.google.com
0008D4C0FA080E91AC795F7CA7ED6D6D73199464D92469AE4EC545CDD83982DC	C38B2F805FE4E93E5129F0F45E4D1507A1667F18	D476EFF29D7F7D67F64DBCDA94F4B451	2016-03-29 15:25:00	5116870	com.ismartcreations.android.phone.assistant	2	0	2016-04-07 09:34:00	7106928	play.google.com
0008D8A618E577CA6358A421F89B635DF79FC8BDA3EBD51F37138C9766438A05	908F16A4855CF9D6B5AAC0E7E49D74FDAF73E5F8	3CEC7A77E4FDA057CC60D041F3D4BA3B	2015-04-18 18:23:00	166051	com.webnetmobile.android.motiontrackingmarkers	2015041801	0	2016-02-02 22:23:00	8264	play.google.com
0008DB973FEEA9C1EC91056AC6D45BC6857B33211A009AF2EE814C50F423FC3C	C26277B9DA5CD970DDD849E5AA83A87753849AE5	118437A5BA300ED79D4C808E033D9871	2015-08-09 06:37:00	17219504	com.triposo.droidguide.azerbaijan	192	0	2015-09-14 02:50:00	4898288	play.google.com
0008E07AF05DB5610EBAB13AD05FFD2434A1D8FA2386A67A2DEEBFB016D8EA6F	98DAC7A7E6C2DF9420BEA6E73273FA9DF186F6C0	4564153B99082AC20089CD5E65A569F2	2014-12-04 11:36:00	10821894	com.mobincube.android.sc_JKS6T	2	0	2015-01-10 09:58:00	3279648	play.google.com
0008E48A2CA7BB4E353A51140CD0137C81212715F80B6D163B7AA05E23121B7B	7D0426619C7CF881E9FAAA45C76BDCAEF56D1AF8	B8588B81B617DC09DE9FEE0213163C42	2014-10-20 10:19:00	4409519	com.coreapps.android.followme.sifmadc14	6188	0	2016-09-01 15:19:00	4101920	play.google.com
0008EC64DAEEA6EDAF7831442BEFFDC5D745097F517DB0EB92C212E397B61475	6BA5029D51FF953ABAF08AFDE23EDDF387192496	B4FAA5AEA22FD71DD1ACEEABF7FB2734	2016-05-31 22:03:00	13207671	tm.durak.net	160603	0	2016-06-27 09:20:00	5430148	play.google.com
0009018035E3FFCF0D0B1DF0330915C4D0854B8C58A21F28872F6F397394552E	054a45badc362f027d3b3f44bf02d7f00c5495a0	0ae3fa621a338cd21fb67fb39899d8c9	2014-05-26 04:05:00	3629177	com.BigBawb.coin	3	0	2014-07-06 13:55:00	2808300	play.google.com
000904D32A1047514C871E4C8986A6589B4F6F009E3504730DECCDF8A71552F5	DAC4BAEC4EB1A045F124A41DE2DCF108245D3064	9B2C282A5E660ABAF2C2722941A5CAA8	2016-05-30 18:28:00	11416392	com.expressvpn.vpn	430	0	2016-05-30 13:30:00	7558284	play.google.com
00090800C67F075BF629F83FC6E0A4CC227C2B1624205FC8E2D5C999DB11930B	bdb4b4ee79a7f5e8ab76e219c522822bea52b5a5	b94288fc75904135a6684ab250c3fc70	2011-11-23 00:07:00	2270629	air.ar.com.ilmaregames.bubblerFree	1001000	0	2013-08-23 05:44:00	103184	play.google.com
00091EDCC3D9F5797AACECB2DE4FC96C70A3C580BE5EB39F7202D7BAC954A48A	3aaf469b3a9cf8da8e8ef44e055137f34d5fab58	78d8b1456832f02836e0184f97c60564	2013-04-09 18:45:00	4519764	com.ku6.android.microfilm	1410065412	0	2013-12-05 05:12:00	957664	play.google.com|appchina
00093041698146756DE77CFFEDC9E0F2A196F225B73B9994D0BA426499786F4D	6EC3E6A6DB03687FD00957B71389BA0E600AD0AC	AFE7E58473090CD4CA90397531074F59	2016-05-18 10:56:00	4214992	com.stickyapps.johncenameme	5	0	2016-06-23 09:37:00	3570808	play.google.com
00093594A25A39C1A9EA75503F2A0E0910354427574DCC70E3193A950EF302E5	f556a48d2cdde5e9c68ba28a8615eed56148b35c	9f28b7d90d7318fc5f7631e6283c4613	2013-12-20 13:02:00	2737546	com.mediashare.djmasterdisco		0	2013-12-27 11:44:00	868088	play.google.com
00093624E10630557520EA99931152EA9AA70A3B2CD8248624B09DD8D7674DF2	430D8A2015D4C9C5FABE2F129793B4A4FB8FCBCD	E60B8D03F5F8E1B6061DF5DB1C7CD76D	2015-01-23 01:48:00	25503925	com.prgames.hero1	1	0	2015-08-29 03:44:00	4124928	play.google.com
0009375318A7F15D460A29774E58EAAB93332E80A82C72C95E9344BDC4EB6853	130850CCC7EA1A364A0C06B501EA5A426E2CAEE6	EA159D1229A0383DB2E54A2BA31FB269	2016-01-11 23:19:00	21684314	com.gamesm5.rattle	12	0	2016-02-21 08:31:00	1005964	play.google.com
0009390D0DB0DAB84C4DCF6809A22BD60558E2BBB52278097E5890FCF3DC03B9	DDEFC906B447916748A7930A05118D770F6B1FA8	48D439D3E567E09F43D68031C99AC013	2014-09-09 12:28:00	6540588	com.townapps.ie.limerick	100000000	0	2015-09-11 23:41:00	4348484	play.google.com
0009432A42ACA3FEB94A8999C4151C39CE1BA666B0B4D80B6D8FC908FD773002	0e17569bfcdcda19a7ffd9b8d42d86aa12d630fc	29c4cdb7a7ef38b72d8403b3b6f9394d	2013-12-28 18:56:00	1774390	com.martakeay00.BobSinclarSongs	1388285559	0	2014-01-06 13:21:00	3274728	play.google.com
0009437349EA7DC45D9EE0AA5F6C9002F932AB756F7CB0E18A24DD9EEAFF0818	AC47027D83C2308170E432A619EA5304F94B9708	DEA001C7D339B3362DC4AC0DC7B09F08	2015-05-09 12:48:00	2885292	com.plugie.ceramah	32	0	2016-02-21 08:32:00	4567476	play.google.com
000944552C4D4F0CEAE5201691FB6ACC3EF838D5EAF68F5E9CA2B6C8A86BF9BB	C2827334077D7F314A051A739926D1D79F3F9CAE	32B2B36D7C5DFE521220252F6C8A88F6	2016-05-31 16:53:00	1577098	com.maglikds.doshnivrn	3	0	2016-06-07 21:47:00	3729328	play.google.com
0009489AA772960F1ED490F6C69E5EE580FDCFE4E9DB3E04FB769254ACD95077	5fb185189f1817241fe7c420c52e9e3f5b6c0e1a	3329c0b6976fdcf1853b8e8e4f4188a3	2014-07-01 15:41:00	21657306	com.ACIBADEM	2	0	2014-07-08 07:19:00	2260524	play.google.com
00094AD1EE85DE7FFF5D5BD33C3EBC0A22D35E91A9B0849128ACBA625EB3AE4A	5377B1E189499ECBEA3AC694EC7C2ACBBD6EFB29	515A976CBBFE9DC2CA34B82D856A4B5E	2014-12-26 11:42:00	24394876	yvnmbi.qfwaky.puzzle.abysyo	91	0	2015-02-27 07:29:00	74280	anzhi
00094B210B184BBBB9FBE0955B578165952D2DB5E9401359E13E5F3505B5055C	1e88e440eecffb205f3ad0d28bb058d4a39d9ab2	6334349264f27cea26a7b41e3898f96d	2014-01-10 08:07:00	8145096	com.mobileroadie.app_2529	51300	0	2014-07-19 01:40:00	7957772	play.google.com
00094E9D168D3BFD263545FAEAAD809F85C7898327BF32954B776BA3FD286FA5	9EBD6EFA125EB92B99606B43CB40972EE7F9C574	79A20702E1B9796B743892B543778008	2012-11-29 20:40:00	5998346	com.doapps.android.mln.MLN_57d933632026a17a6622d85dc814aa32_fix1	4251030	0	2015-01-21 16:40:00	6926232	appchina
00095A1522EE553DF52F342AAE8F77DA8A5E4132D2AED9EC457DC7F60FE8C06E	693cc9bd5fae0429d0fab8df8351de982466fbf1	6b3f84dd29efc81d501bdbc65ad873e1	2014-05-27 09:09:00	5270126	com.immiim.ringtone.crazy	6	0	2014-06-04 04:20:00	1549276	play.google.com
00095A76516F0D75EF4D9FA9ACCA5ADA89922514384D849251C9F627526FD2CC	9a161b78df5680c2c754bb67f02ae711c3aea086	2c6b1de3dcc3135abef8b7b3c960fe5e	2011-08-21 13:07:00	75260	com.tiboos.app.ambientlight	4	0	2013-09-08 10:41:00	99592	play.google.com
000963E4C7338252C3D641C03675C03710AB496E9BBCA2FC295D510359D641B4	9C0356494F1F1E512EB4C060F9AFC56CB4C57B69	AC14476EC9D80BA97BCD520791734A3E	2015-08-06 01:11:00	12769627	com.eurotravel.prog2.eurotravelplanner	1	0	2015-12-07 15:12:00	2897092	play.google.com
000976C1322AE0AA93E2CE4967ACAE74C8566671C0AB2C3E01FBF6C839062D67	180546C02648CDD5C24FCD81BB14C8A9E091E694	BC341327C47A4C3BAD6E631B6304F303	2016-01-26 14:08:00	14576948	tr.com.fugo.kelimeavi2.da	47	0	2016-02-21 08:31:00	8802996	play.google.com
0009829960A0DC7CC141882B657B1538F0623F5741BFD22EEC312556A6D01F71	A43928CA269986866B22A6ECC4B4E1BBD711AD1E	ED79779CE96FAE27C4D69BE4EE4FD726	2012-10-15 18:03:00	1390884	neonblue.app.fun.actman	7	0	2015-03-02 14:30:00	847104	appchina
0009835ED17951F9978B8105726F894F4C8F1B94CD1AD0D4EF22D66BEA5D7F61	d5cdb1b0f8de23685267cfa604a10da2c143f0cf	5394ef739defd5aee864a8e68bbb1abc	2014-06-04 13:31:00	16995573	fr.ives.djanah	3113	0	2014-07-04 10:33:00	1449208	play.google.com
00098CB4F54FBDC8BF49F42789A909248221903E18CA30B96A4E1CFADD92927C	6F5CE2018E47F9588EA59CAF16589B1AF4982D24	0782DD5BFD1841A372399CF1F7B51DD9	2016-04-08 00:17:00	15849389	com.echurchapps.firstbaptistash	11	0	2016-06-20 15:40:00	9095068	play.google.com
00098D24563E58B712E4F2BCC5DE2694290D1560615167A6CC9B758BC05E231F	e7c2324b9baab26ed2e963700feb40fb9aa6ec48	133ee8c08acb2e4caf112b5c1dedd319	2014-06-13 16:54:00	11891788	com.bmfandroid	2	0	2014-06-19 02:17:00	4277788	play.google.com
0009981211B395766443B6A9575FB96FCEC2AC09AF96B328998CA27098CC5F37	79c8583750216ccb5bf167ab420464820b0213c6	2038a90d1f0d2320a9d47cbd4b5e9abc	2013-05-16 18:48:00	2417039	com.endava.enfilemanager	4	0	2013-12-05 11:15:00	2154616	play.google.com
000998A7943BB3F863FA47FFB8F3AD2850EEA287D5E0F825EF3808A04E5DB069	5881459E64AC47D5B040CDA87ED5FFF716E15215	93CF74B68C36DFF17A97B7F8598D7AD4	2016-04-07 09:57:00	2091159	de.mlu.unihalle	21	0	2016-05-29 09:39:00	638952	play.google.com
00099E9F8746114C734ED45F89D207D61D1B1A4BA5F7EDD4B33B5471299DCBD7	573BFB71C87BCFFC7B8B41AC066506B449B1E381	A40745279716290202E1227B5E6D2104	2014-09-17 18:52:00	15199117	com.crowdcompass.appaXLacugjBH	113	0	2014-11-13 08:59:00	6179368	play.google.com
0009A09921ADB70AB438688CE275A3302AAD66162CB8DB0DEAB7442559DD8DDE	f58db8bbb5bccda5228339c5180164bfce0183ce	8c5062f7e5045f99211a3d83602a7846	2012-04-27 17:14:00	1096081	fr.ddi.congres_wp7	67	0	2013-12-18 17:31:00	2339744	play.google.com
0009A1AE441EF783D1450F9AA877C261CB2829F60CFBE5A42B2C47FD4A7454D6	e9c1a54e71651ae8f9bbdeca04047d039966f8cf	fe0e5725ba9ed961a6d9a500c95f7505	2014-06-14 15:43:00	1831656	com.zhufu.kidsudoku	1	0	2014-07-20 04:48:00	2359004	play.google.com
0009A450DF4699F4AF87D3B153618E994425D068B330EA500B324C8DF7B5C10A	EFB1DC9705810F1A022842CD01C2795AE4702A90	293BCB75FE8DCF25010D5C92C48FE532	2015-06-27 13:44:00	2600164	com.radha.swami.ji	14	0	2016-02-21 08:31:00	3877144	play.google.com
0009B35503C1A2E1575B0EE9C01ADE346E398B14C88AD6ED6CCBC2C834BDA59A	4CE38E52E196F01B39CE806509F16CFB96DB026A	D673740972E560545B1DE0DE13C8DDC2	2014-09-18 11:54:00	3173904	nanonet.immobiliaresartoni	13	0	2016-02-11 18:46:00	4542732	play.google.com
0009B3A38D4536085402917C004EC5E33187D75E3697A2D90DCF26E87A74714D	E67F8088726EDAF8532D87F976456F0284363E66	007F67E1B8B383E63BC933542E9B0BDC	2016-07-28 09:31:00	15017151	com.titan.solitaire	1	0	2016-08-26 02:39:00	8041940	play.google.com
0009BF3DC9F47F45E74D67E9121B605BBD270E5191AA83EF04B2A57239D28CBE	e00fd153d81c8afd354b3e4d348fce9ac38f83c5	8114c0f5dc281e9dfb28587e16fd3529	2014-05-24 01:44:00	2868576	com.GoldenKiwi.IOS7LockScreen	6	0	2014-07-02 14:27:00	2040572	play.google.com
0009C69D4E34395164A128BEB273F82631CF90DDAA0DFF8955CC51F33FE33945	9eb23fca383ab37bba8b5da9084e27b35729d398	f186bed94406c4fbf96fbb69bae26ebc	2014-07-06 16:22:00	1913836	com.adil.sansursuz.izle	8	0	2014-07-15 14:34:00	2733164	play.google.com
0009C856BF24D394C6110DEB18263402DB3D2824222F637D92A72F5A4354D93C	5867A197824DB116DC3D987A88F4E9A6DA5E94CE	9C3CF09ECA426308A7FA9DA6D0AC7FB3	1980-01-01	11069584	apps.micasarural	12	0	2016-12-10 10:19:00	8207116	play.google.com
0009CA8B88E0C6160C22935DC7C86377577B985B9C83BB1B5FA562194038DC0A	D2CF54CA99F7DB6B51D1A4160C6BF98259A2C45A	15F6191BAC6189D2DB4C04D36B475DAD	2016-01-12 18:49:00	15844725	riddle.com	3	0	2016-03-30 05:35:00	2653288	play.google.com
0009D0F0D75980ECF7628CF22C836E37D88F5687DFD60BA4224BD4C1D382BA09	45643EFB81832B3D8F1E262AF1963CDFDFABFDB4	2114AAA8129ABCFE2FD8FBB2AC26C03D	2012-01-29 10:46:00	296788	com.yoygu.domob	1	0	2013-09-27 00:43:00	199668	appchina
0009D519E80F33E27C7BD17D5B6DF2BAB11DADCE5E73996EDF81EC1FC80DD078	563FD5E74A6FF090820FD41FADC6DB4EF6616FCD	AE46D03C9046346F81261EB8C8CDA553	2016-03-21 11:39:00	7904184	com.mobify.timesmusic.bollywood_hit_songs_hit_songs	3	0	2016-03-24 17:04:00	5565268	play.google.com
0009DB5C585B83E0D8F874F6B9A31F16CC7E6EEBFB428D3B1BD7CB7605692172	F7D2573DEFDDB52916FD3EA4FE779394AF08631F	009B0203513CF2CB3062EADA68EEF59F	2015-06-04 18:22:00	8985193	com.dynamicmarkets.us.freebierocket	2	0	2015-11-17 11:13:00	7674448	play.google.com
0009E2C003B9C3B94D035641435B9F7E80FA34B5072237728F8A3085BDF0C846	5AB3C0C857C7FD9B206CEABBDB1D1C76CD839CCF	83287224389D8933B11744D23261F760	2016-06-24 00:07:00	2313230	com.loveroselwp.crush.love.rose.freelivewallpaper	1	0	2016-08-30 21:37:00	748808	play.google.com
0009E55E828E6F3B5DA1DC6E240B2E785A75AEBEC85356ADB7F3B4EF87A80DCB	3BC58F295EC96A8D8034FA1856638AD4B28DDADD	6E941416A61F821CBF11C8C9473E2041	2016-01-21 07:40:00	5669038	com.sgconsultorit.congresodeguerrero	247	0	2016-03-23 15:15:00	574284	play.google.com
0009E567E23BD0A97E047F48234A4F0CA31A081D7D9577509BB1AC229096D06B	943A8D69674A0B73452EF414ADF6C1C7E4E5DB75	09CC0636788B18DBF08FF81FC47F0208	2016-04-22 18:56:00	28461668	digifit.android.virtuagym.pro.spcgeeresteinwoudenberg	430017	0	2016-07-22 02:13:00	6188700	play.google.com
0009E752450398D7F539E64C14E073378A45EA68CB3F3D03C7C8161F2E888CAB	1F74D0BDB05CFE9C098C136530CD0E523B3F4E73	8B5792DAF631856BAEC73D227978209D	2014-09-30 12:47:00	5296482	com.app4joy.france_free	270	0	2015-11-27 16:56:00	2268248	play.google.com
0009F3290C56B269F3B6E88A428EE46C2AF6256A18C822E5D86EB1D1C268E72C	820629F72C7480A3F4AE539548A95ACBF8EC487D	B0B2A2E27D7DB410B833FA265537FF41	2015-07-18 12:24:00	5796277	com.slideme.sam.manager	11097	0	2016-03-20 10:04:00	6112160	slideme
0009F8A40116DCFFA52EE7ED1B170A581BCBC9DBCC2254366F6B1E49F3B9EA1C	595cec7ff3f57f1b264707715e17ff1713d9854a	d3d9a5158242f2cb6cd3cba6c4a1cd07	2014-07-17 10:57:00	131076	de.floatec.mensa	30	0	2014-07-23 21:04:00	36688	play.google.com
000A00292F9F49F6639DBCF96A00F62BF4CB262BD7B2BA21E3CA053FD42C90ED	D925F53EEA76DCF31EE343E533D6353CDCE22A62	0EC7EFEA35540D4B71CE7F18BBD377F7	2016-02-04 14:32:00	2963549	emax.kannurshareef	1	0	2016-05-09 09:15:00	4535716	play.google.com
000A04BF82204D618BD8332B7202B4124CE5E25A5060237FE93FE12B6AC7626D	aff897723d0560d2aff618725b1692da452868fa	0148fb6219e2ae1c62c4736b5ec02ebd	2014-01-30 17:03:00	17367009	com.miguelrio.cosmicstorm	107	0	2014-03-19 17:44:00	624844	play.google.com
000A05FBDD16627E484478425D731221F4521ED7CF353934815D52246EAF3E51	7488BA8653365D53E367EA35CA67D7450CBEE422	6C9A6623DD5DF5CE24A226E21944FC87	2012-01-09 15:28:00	1241786	com.colors.photo.crop	4	0	2013-01-26 14:11:00	242208	play.google.com
000A12DD1A4FDE45024464849011DD71A78C435A604A76381C09CA4DD0A2FE20	919cbcee13ecd5d60ec344bb3188acfd0829afbe	826b47fd2de7d86d642e7b0b6a9e8ad5	2012-05-20 12:19:00	569356	com.ram.intentexample	3	0	2014-03-30 05:40:00	61864	play.google.com
000A13174D6C0B1D67C7481BC07906962C9D9AE0FBC35A753AA86CD84E2DCD6E	7519D24CE4635329802C7700723664BB02190F2F	9C3B6CC844956A579AC8AF1A68E1D209	2015-03-16 10:14:00	22432874	com.barrydev.jumpingsheepfarm	1	0	2016-02-16 09:36:00	2087460	play.google.com
000A14155882B100F7511E501693362391D39AE53FD42BA01E51728916B8C2A7	1A09B24177917E19F9A79BD642CC13B31330890C	3C565159BDC9D00D75F780E847123811	2015-03-19 16:33:00	18911937	com.reconquista.app	20000	0	2015-10-14 14:16:00	2719964	play.google.com
000A1892C9BF40E19D2155CDEA105FC81B38AF203A208463DA5BDCE23DDE284C	7996B38241B93C056230C060ADAFA01B3830B20F	98C3949ADD25C7BF6CEA60132D09138E	2016-05-02 09:27:00	13458875	com.northparkmall	709	0	2016-07-22 04:58:00	7107476	play.google.com
000A1B17B7524957569909BEB0E67563CF74DEFE73D9AE39F12148AFA165F315	419245F45FED0BF428CD9F1C61D34034FE8EAFDD	62D8645A3A050A7C88FF294E86FBEBEF	2016-05-20 16:30:00	4878799	com.crocodic.rajawisata	5	0	2016-05-28 18:08:00	146104	play.google.com
000A1F74D36A31F0009643E7758EC7D36548133175C77EC74936A5D797373B10	DD4E834CBF3618A4BA4623298C5421239673CEA0	614504C0BEF2314632BB7DBECA817F85	2013-01-10 21:29:00	537694	dsg.game.pingpang	399	0	2016-02-03 15:45:00	442956	appchina
000A2572E5B658ECA97A59C0D7B9D94075DC131C0ED38F90E97576F8DEF65466	7E435ACFE38C1FA3F85E02DBB97442C86253C379	AF773AB281C68B09F5927D8D00E37139	2015-01-21 15:15:00	19848712	com.cadmiumcd.aba2015	1	0	2016-02-14 14:07:00	1934164	play.google.com
000A270DA0F040CB2C32F234811C373385E171C433130E27A6F718A8C5519AF4	81658C3B94968B40088C9E1C20EB9D6079C5E012	B6149B8D15FB2EF0997F62AD75CE1EDD	2015-04-06 18:59:00	1697726	com.greencabbage.urgentradio	1	0	2016-07-22 09:01:00	1636860	play.google.com
000A2B8B57D7523C9BEC04BD7BEFEBDE1E964DB616B7370967D427D130DBE0B0	3ca04c06405f406e3f9449fe7cf13fc23d15c282	1dd118585aa9d2c61e19f94f55b6f641	2014-07-22 01:43:00	4456241	com.tamco.livingrooms	2	0	2014-07-29 11:25:00	2703164	play.google.com
000A33E139D2219F6329C8FE5ED3777A91047CAC8308AEFE002EA2CCFBFA9F40	B072435D708D98F699E974596403DD851E9353E2	92751BEEED7F43962B63E0C9BAEA8050	2016-02-23 14:32:00	11927043	com.voyagerinnovation.talk2	52	0	2016-03-28 09:18:00	6529948	play.google.com
000A35C24E48660951A647D49973712FDD383DFB91E1187A2ACCAA2125C99B0D	0BA7A880E67C561B679E9B1B5DED5E19DB1D5C44	1B2EE13D7627313BA083D2D50298697B	2016-03-16 16:14:00	7480313	com.map16	1	0	2016-04-20 11:51:00	6590648	play.google.com
000A4121124BCBA257AC7FCCED17F32399F2C65825B5A22E666A51B13697B60C	8491a14f2dcd865d170e94335f5b84768b50dd43	4f5d2b2142acc28cee10426855a29808	2014-01-24 04:52:00	768590	sk.jfox.weather.panama_sona	2	0	2014-07-08 23:10:00	1554844	play.google.com
000A43A0491D86D629F18374EE583493BED78724D982794BE0BC9209E3217302	2afcae6e433a243ca3ab908623b8e959392cba7b	2bb8796eea23482bbca2a0281530b2f6	2012-11-01 12:07:00	176341	it.marzoli.app.batterywidget	7	0	2014-05-27 19:13:00	338856	play.google.com
000A4AB641766D4F410F314DD658625F015498D2494BCEA875D19E03BCD0B974	09E8A15306A2A6683203520DA2ACEBEB3D772DE2	7F5CD05F050F8E5F67B827F7E20A60EE	2012-02-13 17:35:00	258327	sg.jinseah.bioryth	4	0	2015-04-10 07:50:00	169836	play.google.com
000A4DA1BE6D0962268A7F3AC917D75687958A7ECC8DF59C1DCE084C93EF63A1	2F47CD3BF2D70B6EE5E9E023483F474E744CAAF2	B1D17A42989995D4B4D4E95B26762501	2014-10-17 14:16:00	3058257	test.mytestbuddy.medical	9	0	2016-02-21 08:32:00	1872856	play.google.com
000A506A006B8F7B4A42B48BD1715C4ED907A7F573C3A4E5224E9B1341DB639E	53d2b326d451c1c36887cbbda16dc4fed4c54e0f	0140b1321122d103be8be8e87c781ce0	2013-10-06 16:39:00	659830	com.medicamentcontrolled	235	0	2013-11-30 19:11:00	643072	play.google.com
000A5239DDCAC36C795BAB757FC3146633BFB6BA5421BFF1DD056AF9BCC1E415	899d3cb63d558990712cd8727cf4782b46da46cc	1621eed57c8b791378f455f66c56aa59	2013-10-17 04:18:00	6556417	com.bh.superflashcard.ssat.android	50	0	2013-11-14 13:03:00	2902488	play.google.com
000A57E4A23BCB8383963A05995BC7B91398427668AF15045D66073347FCEDF7	4B550B6C4A1970FA3141028AE98B2E5B721BE0E2	2C4801E0338F27E03E83EC2C8D733508	2014-10-10 12:32:00	20265515	com.wsea.monanchauau	2	0	2016-02-03 01:16:00	4165688	play.google.com
000A60E1840F837B51BE8DD640B7CF5B5E08F3357CEB3448B98AA3FE61F3CA3A	88609D3727D2555265E069D5C9A73B2B283D6747	2B5D2CA4A925E8279F1240D7DB22E54F	2014-04-20 10:33:00	2731339	com.greeny.my_tawaaf	4	0	2016-03-06 07:08:00	2123192	play.google.com
000A62EB439A2B5B0CA148BE5B5981687C95817DCB440640A9091F894CA54F50	ab855138ca2611274bc701b4b57ec96f82a31311	58490e91109e90e7bb63fb931273b779	2013-11-13 16:42:00	3796035	eu.formigas.cleverlotto.de	20	0	2013-11-17 21:14:00	3031460	play.google.com
000A633C9F412F4859D0209B494E1E069B0CCC651E83C1835F38B6FA68DE2FFA	c71488b70dc03dd4dceae8817915b88e3576c23d	02d9c5426b3df8e193e1d7e413fff393	2014-04-29 21:05:00	3106907	cn.com.chinatelecom.account	300	0	2014-04-30 05:48:00	1978160	appchina
000A69A06682771B92EF9CE3E9E58F8A414DD7AF1805703B7CF63D5B9979BA32	14776B4CA85245C1F3138409E591D8C04A96CC43	18CC5B205A234F03ED66217DD1B1D35F	2015-09-11 06:07:00	5454977	com.german4you.gswedishgeographyword	10	0	2015-09-24 14:31:00	2197424	play.google.com
000A6C0663462055E66326741462D8C94A94F7FAA0E34BE8B7342CB066067361	1482CCC1C822D27396E70B354F6C0ED4D4ADA76C	9825B8C0C9FA9F5A01C85B374259D4BF	2016-02-29 10:54:00	4562057	com.imis.idms	4	0	2016-03-04 21:39:00	3759816	play.google.com
000A6FFEAE25EC1B0656237AB9F8BCCDABE84CC0D971DE95D4DA628D03D1EC9C	3168F751184B11AB82018FFCD655C1463703A173	F46D796B945BA68FBB653877871D44C3	2014-09-17 15:30:00	1965007	com.itosoftware.tolimatips	1	0	2016-02-09 00:15:00	3332976	play.google.com
000A78DE99E7BC01F4C84E974ADE473724A52CAC187A42683694F130896CFCAF	7E88A21FB52BE0B6CBC09EE6F31D26924091CA49	BDFC5A325EB102CF934E30DF921F43FE	2015-07-17 10:20:00	44234848	com.vcslotpoker.videoslotsdeluxe.android	27	0	2016-02-21 08:32:00	4339740	play.google.com
000A7EFA58DB048250F430BB2A941D0423498AEDF85D75B7E50DB5D570D995D0	33E182EA05A6B45927EC89103FC641E473C439ED	94724BC96E0A6E65E161D2CF69A1C992	2016-02-09 09:40:00	5578610	com.prosperworks.android	15000	0	2016-02-16 21:44:00	7978376	play.google.com
000A80AD95187F38C4AD30020914C2F95A56A9B0A348A28DD1DF32C7A7634D23	73690EF22191FE17BD3D5BB5D4D7393DF73860A2	F05102EB23DFD3EBBA7D8E2F5DBE62B5	2015-04-01 22:39:00	4871383	com.talentle.talent	7	0	2016-03-16 11:57:00	5675408	play.google.com
000A80AF3B1C1A74AA7B7C27CA9A101FECC76B147AE5A8F79B9187B6CB57B614	90D76D29F1B3D4D0E9189A8079248B2EC0AA1146	1AB0039E4ED6C39119DBA1BADBBE1956	2016-07-11 14:54:00	29783802	com.crazygun.reaper.snipershooting	1	0	2016-07-13 05:55:00	4188244	play.google.com
000A82570B356DF97400873D8199474FA3D17FD8AFC6BDA092DC54CC04D7FA19	17BE81CC89F936A9A64FC4679479375D947D114A	0F15873E093D11888BAC70F7D2C2B14F	2016-06-06 14:32:00	9601890	zou.app.kankan	1268	0	2016-06-26 21:30:00	290980	play.google.com
000A863C082FF50C4C4BEEBAC6E08B271937F2D81CC30DA3CA161AC344AB0234	5cc6e6e8f485ebcf1ab0494cc017ee2e342410c8	9e41429e32b87c829c7d7c14eaaf5d11	2014-03-31 18:53:00	2896881	com.mason.city	24	0	2014-07-07 08:11:00	3629020	play.google.com
000A88D7B264BF2BF1E45D9A7F1F07919DC0C2B7E46A23CE6268B543FE4AA941	6A7C143BE597F4366ECA8E65EF2D491A0CC7E903	B699B2FEEC2E71D060B1376000764652	2014-05-01 13:15:00	2655852	com.TOP_App	1	0	2015-09-20 01:27:00	666800	play.google.com
000A8D541EC8F574C6A5AE2FB4A7DE7AF6B02F32B108DDBCB891140BD1D78273	5F7F7774FF89BF89B83791DE3EA90B16614CB650	8196ACE28BA72E554C2A0BD0D06CC859	2015-03-08 21:04:00	16411414	com.appcop.cowhunt	1	0	2015-09-30 17:42:00	2641808	play.google.com
000A8EB29B6F45753B84FE892EB252496BD10B00824CDACD009AA493548C1564	a7da2d95a9e8ba83785fa52d3b37efb5d201980a	99c09d139a83f92668d1e0c9c12da5fb	2013-01-20 14:15:00	622178	br.com.churras	1	0	2013-11-09 16:48:00	13936	play.google.com
000A92E597DAEDE6C4742FDFCFB6CC9917D627B6106C36EFA339BDB26678D052	049B61165D2C00CB3377495037D7D91BB5D0716F	54C2E7A5378E912086BA15C360F2E00F	2014-10-19 22:56:00	1455551	com.smartengineersinc.japaneselessons	4	0	2015-04-08 21:27:00	1629852	play.google.com
000A93D477F999E4269AC008080192B5A39DA7CAB87CF9455B96566FE3C40D35	A83BFE30FBABD1AEA1A6979180C20CEF70B1A2F7	259329CEFFA5ADFE0FF287A641EDFA4A	2015-09-16 10:38:00	43967449	zone.netpark.spokenwordtours	1	0	2016-02-03 05:30:00	1763160	play.google.com
000A9DE114530246823FAC953D703AAC17875DB35B36741FC847198598F9A363	972868FDA0FBE236212053528E74F438BA36E858	C75FFA004147E1A05DF6EBC31ADBA95D	2016-07-28 13:39:00	23950299	com.minhaficha.crossfittorden	40000002	0	2016-09-09 12:47:00	3941196	play.google.com
000A9F83EAAE98FA62678358DB6FA322CE82A0ED1745A5CB19ED98198F086727	6CDF235038EF8AB055A6AEC033049817253B3C91	DF5D3746DF50025D2F6E0FBBD7713D87	2014-08-21 18:45:00	1632723	com.jiubang.goscreenlock.theme.SquereCyanTheme	1	0	2015-11-15 19:47:00	184552	play.google.com
000AA03D82865A60BDE09727ACC2DC16741EAFFA6B54CC4493C93EF18C3794CD	BC03DABB6B406582C5F93170B4113C3EE019B16C	E76382CF927B34888169DAF833AD62FB	2014-07-21 16:55:00	625759	com.heptasolutions.tictactoe	1	0	2016-01-13 22:14:00	242840	play.google.com
000AA1F313DDC02B9E365D5DCCA92841EAC4F40CB88F595FAD0A872D14711536	5A17F530E2D009BD31B3D399C0714DABC61778F5	97FCBFFC04C5F958F05F549765965313	2016-11-07 15:07:00	4489719	com.ladytimer.ovulationcalendar	69	0	2016-12-10 10:20:00	2545592	play.google.com
000AA2F7CEB3861EFC5BD10AAE36834885EB6781C10FCDBF50ECDC2B221BCC12	9101650d27aa76b404cd10675db03a628c1cd663	22b75b3f8e865afb2bbbc519556c3184	2013-06-25 19:54:00	7572316	com.evoost	2	0	2014-02-01 21:45:00	21068	play.google.com
000AA3DC4D5E14109CEBDFFE1929F2C8FDD70DCD2BD2EC385555BEAC603BFCD0	566c11c993b1d8e07c9d3481abb33addc12f056d	7d7b5bfda83bb3d99e38fa585563e08f	2014-07-22 11:24:00	909269	edu.bcm.android.sbirt	1	0	2014-07-28 19:47:00	932008	play.google.com
000AAF7B88A65B41D659A06A041C5F5A982F158BD2C8AC0B640A55025A855EF4	DEC7F4499FD75EB2EE28593ACA5BD55989DB9413	15F40160DFF307C0C6191E3468DE6530	2015-06-29 12:17:00	1946669	ne.customer_app	3	0	2016-03-24 04:40:00	2231644	play.google.com
000AB097B8E0EA1C860229DDE1E4C6961871DC01F045C7856BA76742E9457C12	8C9676106D535B8777E8B9882A74A16B8C74E551	5BB8374E31EA5475106AEC2BC3AA5E54	2013-02-07 17:57:00	1710599	com.eskhayat.newsapp	5	0	2015-07-17 12:08:00	1299836	play.google.com
000AB1743C58592E1DDFD7B39067CB65DFD90663AEB28A66719B43CF5898604E	C3364B65A1714361C654E675363226C44EDB12F4	B177C3EEF8C7E5FED3C5D66F28569D5A	2015-10-15 13:56:00	386871	com.aoecindia.academyofengineeringcompetence	2	0	2016-02-03 18:37:00	784140	play.google.com
000AB9DF717E2F31CF1DD211B2AA9793BFCBE196FCD8FB6C465346C39712598C	9e85df85ccf2a1db4c2a6ac3bb6ff2b707873a13	c9f299cc2cf6c8e94e33efa6035eed65	2013-12-16 16:32:00	870031	com.elomo.scanner	2	0	2013-12-22 20:38:00	1229756	appchina
000ABCE45B82771F561671ABE8A98F61A64AEEB6CB1BB377C3F68B1635C330DF	5903842f90b3df4fdfe6d3d232eac9b3778a159f	138cf207f44f367ef70c57aa23c451c2	2014-07-12 16:56:00	425668	com.beridentity.app_2699_best_shoe_flat_feet	1000000	0	2014-08-08 12:08:00	1572364	play.google.com
000AC0B2FC42610A434F6625CEC743FB9F7CCAE44D8A0F7A3CF876E26FEAFA43	FFD08736E71D096D9A7D512C6938721D410FC0E5	B5A3CAAB4173A0BAD7C301CC2734AD4D	2014-10-20 20:57:00	743621	jp.gr.java_conf.ultrapush.dnaBiyou	3	0	2015-04-24 20:00:00	465448	play.google.com
000AC278DB5FF9AE3A8E2D7BEEB1774FC76ACD03FF55A00015FF48B986033532	D8E67C799418C2E7F378354F35903D1885F0EBD2	59596E65AD272FBCF0593D314E5EE29D	2012-05-03 22:53:00	628809	com.andromo.dev11883.app11182	31	0	2016-01-14 12:56:00	538240	play.google.com|appchina
000AC2F3321B00FE4A455305AF2CEFCC7BBD84F667F27AB91A62BC55C10F096E	3f3878a5205e83db956a545af5d6f54242794567	4e417b7d86b1e00f24a162eef594e0cc	2014-02-21 08:36:00	1472710	com.necessary.pillorganizer	32	0	2014-02-27 19:15:00	976688	play.google.com
000AC51076D0B0D966F57E15DF4256A95536C94F410B2CB29B274EE6C507FEB9	CF9839EE079653CFD2D69C50CAE4E4108BBF6E71	9ECC41FE8108CCA3766B10D88C6588E5	2015-11-20 15:40:00	14782773	air.com.jollyjellyfish.games.cublesjhftj	1000015	0	2016-03-21 08:53:00	591564	anzhi
000AC658E97AFEAD9F512F0FED5F82B041DC24A88C1281C64CB25675E742A7AC	7E4CA45BBA70B7D73E93387A0B76909810B8640E	C7ED622D5369651EFB798A39E95F7754	2016-07-25 13:09:00	29117844	air.com.mapyourshow.ABCKIDS16MobileApp	6000000	0	2016-08-26 02:31:00	2139308	play.google.com
000AC830785C62DF1F70A8DE2FD6C458D28DF03C61E3D9A15E870C1C2A1A95B1	306DA08AFB46AC034154D3DE815E37ABA1E56E2A	2D618C46A39858309E0B201322B4DB98	2012-10-19 18:50:00	28438333	com.skycarpenter.fantashooting	6	0	2014-02-17 10:58:00	392004	appchina
000AC83FE6FE2B614EBF7087C7BD287FA8DB9593E160DCD4E6870B76634E4E79	81a14b1a6b787a7d51ee31b607e446ce30a5573e	72bfbf9c30d44dd0994e8d1cc85f807a	2013-01-24 19:00:00	8694158	com.medianet.i19	1	0	2013-12-20 19:32:00	1729048	play.google.com
000ACC87134386A5FF8F2DD0BC582EE40E2E00183891B6B5848788901EBC5FB1	A2BFEDD5CBF96ACD7F2C5CE399580E103C37C45B	1DC684A42105AAA0FACD23E655104590	2012-01-12 15:28:00	1577951	com.manle.phone.android.baby	201201200	0	2013-09-27 00:43:00	570552	appchina
000AD2FE9AD549BD723E0682C7B364C328378329E7BA0344A34F6641128021AF	de9b8a6afd4b8e55e444195ff104c6447d6abac0	83fda3ab5d0f522c2456d8b2f29dbd9a	2013-12-24 14:53:00	1206944	com.android.stock	57	0	2013-12-31 09:22:00	2853444	play.google.com
000AD35D999FE5D3F1A2181760E737314E6DAB6CC81C09D5B6CB1451DFE12B57	290a9b005886d914a780b507a260f9fad39d0d83	e2a64c814eb8652c956d7b38123fa2d3	2013-06-29 19:13:00	6273607	eu.liveclick.aja1	1	0	2013-07-10 05:15:00	222668	play.google.com
000AD6992041BE0B73C41F4D68BAC41F7AE43846597D579826B7AA9B617C6553	0d7ce951ec0062aec52f60c0c77d5badaa67aa87	c8bef7127306cbd9250f7e88adfcc638	2014-06-28 12:41:00	2679248	com.mobincube.android.sc_THJB5	2	0	2014-07-02 15:45:00	5564208	play.google.com
000ADADC0B81306869C561BF6BA4D08C09CB7C6DF21CB9ED7DE1DA56C0E5CAC1	80B9CB2BAA5EE1E7F2D0A0216AEAC19CB3413217	0BE0B7707AC7DDEB947F7EF796B0FC81	2012-04-19 18:20:00	110658	com.cjcout	3	0	2015-12-11 18:26:00	227176	appchina
000AE9E92A1B42313F6AC9A597AE0325EA041F170F4AD9A767A64C3DC8B1C876	0F3D7BFD28BDBA572B8A9162BED238BB2615F0DD	DCC189A8CB95C26C9076191726FB6872	2015-07-18 12:24:00	5796277	com.slideme.sam.manager	11097	0	2016-03-17 13:08:00	6112160	slideme
000AEA29064D17A86664B275D25C384C5F06985737E57D17F47FAD3D93D1C664	5941250817405D50123D703DA32203A0E6FFF4E8	BBE097418AABD719139755835CF5B579	2014-10-21 12:54:00	13425927	com.conduit.app_0731d0d00abf4ba097b40cf6706d2e1c.app	30	0	2015-05-10 00:05:00	6843176	play.google.com
000AEAC8E55D6AFF939628E57A54864D349D6804931B43600FE8642868393DAA	4872f1a547c62b50513b7a4b7a91d112b43e348f	91b36e663d54a4bf207316113edcb57f	2014-06-07 14:43:00	2311157	org.irmavep.app.image	217	0	2014-06-07 16:22:00	2562672	play.google.com
000AF0924803A2F317F2DAA3D1F994566EFB55C0317CE02B4C6C7AEB50845868	7CC210862B3C87973727C6DE973AB4E81814D05B	70FA8C058B039212925E8C42D36F2DD8	2016-08-14 14:25:00	278219	org.muth.android.conjugator_demo_en	14035	0	2016-09-08 09:25:00	270380	play.google.com
000AF9EEE1288C95EB14E5574D425D3C10000D4C63C2471ED81A8B064ED28FE7	4A792B26CAD5BBA2FF288981CA6C53A86F5D56C5	19B340FF58A186DABBF9CF61A6C7E7AC	2015-08-28 19:31:00	5504352	bestfreelivewallpapers.my_photo_aquarium_wallpaper	18	0	2016-02-03 01:29:00	1489188	play.google.com
000AFA18A22FADFBBF47402D621581DBDACD7A6A6713F7DCE2C30C27C9E1B60B	449abed054150da05d19358885658c6c77511e31	148e85f6a116012ae674ae4eb7939bee	2014-07-30 23:10:00	3631830	com.jb.gokeyboard.theme.BestThemes.blueplastic	7	0	2014-08-06 05:25:00	1253140	play.google.com
000AFBFC75B4C56AA5A80DF221189EC33D7DA20B835DA5F1B26A720AEA3CF28D	70C57D947F039D30B5C537706391E44A23BF63DB	2DD489D94DC126A710A5261B1EC23DB9	2013-04-09 17:52:00	5733624	aimoxiu.theme.buohvgyt	130	0	2015-02-01 06:16:00	9636	anzhi
000AFCC86D4BED6E2399B3805C2CF7C3055D03B36A2A9F1D6577D1C836F98DA1	8a34cf448bdb6c4d92f61e737d49fe2f9b9a9e0b	22cd0546572a3a0c0bc0853c7059f13d	2014-07-02 20:46:00	2543788	sk.jfox.i3dmap.southsudan	4	0	2014-07-19 05:00:00	3702520	play.google.com
000B0417B4BB4B40F28EE712014E73350155ABFECE29AA7ED355BFD877D828CA	9559B7D049BDD317FCAC8F708D9246FDE6225574	7C0D8579F34E5AB4D740371B0414EF2B	2014-10-21 00:23:00	4417334	com.cberce.WallpapersPRO	30	0	2016-02-14 16:11:00	2043492	play.google.com
000B0AA7261DD4EB34BF45CE7BA054BA6E6F9E87E92B332A70F635836AFCF49D	595f200bda7ef1af0c37746967d6171d0d8ddb53	bc1c931e5d88920870c1f30cbb7200f6	2014-01-26 15:41:00	19550628	com.gamayun.kcsdcjt4njdf	1420	0	2014-02-09 21:06:00	667040	anzhi
000B0CECAF7B0BE53C65C2A9DACA8F91AC8265A7D6D106E5EDA0280D5011AAED	b249523a12a88b231260823edafc89088134a19e	eab5bed603b88ead6c57a2a9360c1804	2014-03-12 15:21:00	10568773	com.dooit.wiz	5	0	2014-07-08 13:31:00	1711908	play.google.com
000B102F81B38E632F86FD823A5599B84BD5DF96BF4EB0039825685CCE00A596	2DFFBA5A7D746DBC4AF78A491536DA496A808720	CE4FD11448146D8224A9C49372530A7A	2016-03-31 14:45:00	16893715	nl.ns.android.activity	303	0	2016-04-01 06:41:00	6910052	play.google.com
000B14D01E2416F3C4B8D260A20021EC477F543993E1F4041F0EFD7C95F00BFB	4f266a83a722eb99e0650a94de1b0047516be4de	94f618dddcb1a9d6cba99fc4bb327057	2013-09-16 11:48:00	700257	com.cubemagic.mushroom_xbox	401	0	2013-09-30 06:26:00	223548	play.google.com
000B171EE47D4257529A6FDEAA7FB8FA76F3CE3BC7FD0DC38EAEB42C8231F2C0	1a242f2f2183cc58b23b816b5b9a0634b45973e7	5ce6ad96271837f846437ead610ea008	2014-06-15 23:50:00	1904570	kr.goodchois.fpp.mob	9	0	2014-07-14 22:18:00	1485788	play.google.com
000B2F2FE1AC04D08E71158522AE8AE8A2333E1FFF0DBB96DF6AF7C7C21A5CF5	ef24c9e4fbeb8dc00f8d0501a28637d9d778b47b	50123f7a7e7d20afedbcf25917b7b216	2013-09-24 23:06:00	2264404	com.andyapps.ytmovies	17	0	2014-02-28 09:03:00	3590180	play.google.com
000B2FDD915D4EBA5968FC7F1FBC81561DEABB7985062E6F68C5071AA3722D48	4d56d6f15659d9283adbc0b10ae834fb9d712314	fddc247ac3ccab89e003f715ed51d17d	2014-07-31 17:59:00	8449641	com.blackmagicstudio.games.fingerrush	2	0	2014-08-08 03:02:00	4939316	play.google.com
000B304B8F808EDAECF5E09CDA0903E9CACDF754F74DD8811E1AA34E1CF22E94	F2D433DEDCE7685A34DA296E26DC102B4FA2A499	D6AFD0A8E61B2912D967EB28CD519AB2	2015-12-07 21:57:00	3572877	durango.hungry.pedia	1	0	2016-02-03 15:55:00	967036	play.google.com
000B310CB8A71E55728D383A7B2E1E61F20AA2E91CB4FE4DDB9ED154B3A8B65F	E77749354BDB4D663A791656E691BA913720F51E	CECE9C49F752108D0E28E31621396C74	2016-05-23 13:03:00	8196206	com.genpact.iperform	3	0	2016-07-20 11:42:00	2825876	play.google.com
000B380E6AC977A189FB931FB5D37ACCF30B06CC7CF521609CFF2429F2F8BD1C	37E086C355D49880D2E53491CDDF51389D1D6573	20B895D11247CA43A9B032574F2C6EEC	2015-08-03 09:42:00	1806979	com.sunmediasoft.videogames	10	0	2016-03-19 23:40:00	3831100	play.google.com
000B3AD01ED3565D30A3302C6111BEA221F95866E24AA2A7B7265532F20A5F51	8d3a2fb0f91b28299bcef64a65cef47ca37a3f83	912ac72b0ecb3e3d8b4af656b586fe15	2013-09-09 17:12:00	1475305	com.campmobile.launcher.theme.molang	2	0	2014-03-28 04:27:00	29828	play.google.com
000B3B8FC188B0DF2F3B8FB71AE6390616E489700640F1FF13D7A37D49792E5D	F886DA5B7F0CC0AB76F07D5A6CF70FF013DBE212	2784146B9EC062A2A2C373B5E1A1CC2D	2015-01-07 13:54:00	1392627	com.heokjin.handwritenote	2	0	2015-03-31 01:26:00	1867032	play.google.com
000B44ED6AF818172684F6C8A9C3C6FB6BA8C49702FD7A52BC76EA96EF219BD2	b4d7550f70a158d950acd9150c05be2b94ebe959	0cba0a5488e10032b1d3579551a1a39a	2014-06-29 13:06:00	2682603	com.robertocaiazzo.dizionario	25	0	2014-07-18 22:30:00	2500828	play.google.com
000B454E508A43BFA9C551B3811FEAF9411E5EF91734E120D33B13987A8672B3	C7B90301D2A44B55F87B356CBAE265B7A5070CE9	55C021F78DBBF8F38E1F3F23A21F6B45	2016-06-10 15:11:00	22369912	kr.backpackr.me.idus	129	0	2016-06-10 14:52:00	8107388	play.google.com
000B481505C6F19D32161212894CFC4AE4531446D50A58059987EEC922984B37	3a2a1bc5638fba3ad36a3ce5f6b15bcec6781673	9de0fd0283afda878086e7adf3e91a66	2013-07-27 13:16:00	398005	com.nelson.t9interpretertp	5	0	2014-07-18 05:52:00	469132	play.google.com
000B4AF5A5D88C97C5EC353E6EFD4197E2201ED6B3D04DCFFF51ECFD2A6AF5B6	92AC233F7FE41C403D3D9218D22F6A6DA012D651	FB0160781C9D88470007EDBBA346DF64	2016-10-18 23:17:00	8367726	com.careerfairplus.uweb_uk	74	0	2016-10-21 07:00:00	9439192	play.google.com
000B4FA10B813A6E77CE669A663BEA04EF1EA626B6AA40D142EBAAC13F7B6930	4B5716F39DD305B7E6C81734F685CDCE1BA63183	3600AA350E2292281A5232C95C731FBB	2016-05-19 02:18:00	4507382	com.jb.gokeyboard.theme.twgearkeyboard	79	0	2016-05-21 15:11:00	4340280	play.google.com
000B549C9176464F09E71189809E3B9E8C24D1C0BD346DB0599712B02D703B59	7C58B592B426E73D88EF15D1D0F80D278A17B2F0	D695AAAEBA849D9C431F308D24D8D786	2016-09-02 16:05:00	10648742	com.monotype.android.font.free.fifty.written	31401	0	2016-11-06 14:48:00	3576988	play.google.com
000B60B48D92DF602CAB458F38BD270D86FFCC83050B32E01580E7AC162C3677	c21f0b4fb0d572615e1239d6882d8efa026781e6	ee8697aa1b182b8dcf2fd441a43d5ebb	2012-08-02 21:02:00	12627824	air.Perez	1003000	0	2014-03-31 07:14:00	267300	play.google.com
000B654E8A2D3B465A6E680D8BBE3D292460E50434A426C132BFF53AD016C008	A911CE485EB65D89019913B8A66045DC3AAE5877	8871E0F82FF3562EFB4250F3C7BD99CF	2016-05-24 17:00:00	5023345	com.lrhsoft.shiftercalendar	34	0	2016-05-28 21:42:00	6967304	play.google.com
000B6A2FD4E98D30FD3959B6D46E98AB7BDBAA3D57C8C6A4C78ECA037E6B5425	298872A9E6776FBB2A17BC009D130A6DB7148BEF	19CA9E23E523DBEDEE51D54D42B00077	2015-10-06 09:16:00	2435733	com.book.stockholmbooker2	1	0	2016-02-15 12:15:00	3615512	play.google.com
000B707535B62BF5A64B1A28790E722D5798A4EF8C535C0235C3E97090715011	184bbdb27c6ee9202da72a1599bffd95b2759537	f0092c3da024417845062f2945e7e4af	2013-10-22 11:27:00	7811346	com.expertrelaisbois.app1	436	0	2014-07-10 13:53:00	651488	play.google.com
000B707DF2BF292CB06FBC5BD50E522C2861B8B8492C49359C62D8490F86CE78	8A611564F9856FC1A89325D7D04CD152148C26C8	ADE2EE27B7A23CBC449322862580A136	2016-05-08 16:56:00	44928278	com.paolofaccini.artdate	203	0	2016-06-05 09:41:00	2964920	play.google.com
000B7117B91C41764FA86A8E77828EBBABC7BA3D621ABBDB8E9FB4F73B742EDB	019A51B311CA7B42E0E48D20057F66D508578AE1	2689F19B32AF56A2DCC8706D7D547940	1980-01-01	10317776	com.vent	221	0	2016-10-07 09:40:00	4992240	play.google.com
000B76EF23E91059ADD591A58E2CA316512189B8A6F6BE8B489F45389869A0F7	fc227d6e9d6cc51d18a7867ebec7a0a358fd316b	a537e12114c6d11731269c347e36bdd2	2012-04-30 18:21:00	16535	net.inter.android	2	0	2014-07-23 04:41:00	5320	play.google.com
000B79A9643115716BD15DB9C73DA8D9C04DED664B2489B63BF2C403370FF25C	c57efca712e75292be6218d98f50904afe412bb5	9e146a17f3d68681ff320af2a4da72be	2014-04-20 16:45:00	5307100	kiss.com	11	0	2014-04-21 11:17:00	739548	appchina
000B7C03E534C316A36E71DDDD0FA4F2B3F9A8565397AE832A89D7EFCE0FCAA8	8d09bcfc5964ff3972d5b587416cf19d91462944	19a66a693572a6fea3414607d6ba4e14	2013-10-12 15:11:00	2832976	com.lrdrums.book.AOUMCDLACNCARHZWH	1	0	2013-10-30 02:50:00	482868	play.google.com
000B7F8C49D5A5673665626363F0CCD1F779632B253C3F41771FDC3CC54B7657	5212A4CC1E1FF47A4F92338A35D294FCFE140924	1F02C5434C5DF0920010FED0065D4503	2011-01-30 10:42:00	15854255	cn.com.miq.ranch	3	0	2016-03-18 15:58:00	587216	appchina
000B7FC8ADCCEBA5594FF7A951D2F9F5760D5517A7FA557ACDFF748533D7B151	1105D348ADBF2942AD0886DF643A595D580707A6	F9A23A94DA3FABF00863141E1D74D37E	2012-03-04 03:14:00	6551769	com.staringcat.turntablewallpapers	4	0	2016-02-12 19:59:00	260776	appchina
000B81779E899CC3F95515986EC75B4EF091041ECB9D139BA42A26D59FA282A0	D8AC19FFA27A3A3380421E8B5C251D4E2D242112	F47415E0B9172CF3FCB5385EC12E682E	2016-01-03 10:03:00	20271634	com.PhotoFrame.Billboard.Photo.Frame	1	0	2016-02-22 09:40:00	5840760	play.google.com
000B82B4AB66C1D1943D633C4BF36E2F32973E47C33AC466B4C02F63095DDAA2	5aaa8959e244b014730f1cc1d31dbd8895843dd0	ef8b8c7491942070b5cffb28d2ec5dab	2014-07-05 10:08:00	456194	com.xlythe.calculator.theme.sao	10	0	2014-08-04 21:54:00	7348	play.google.com
000B8531A1B3C03801C438819C65F331392F1A2E140D3BEA4EBF34BDAF04CE7D	5BD15C2B5E825578ED44D602FFA1830CD4C77B3E	4B5F6232414D355CDC41AB7673948E44	2016-04-21 10:39:00	14868879	org.chesterzoo.companion	52	0	2016-05-30 08:57:00	2858848	play.google.com
000B8A4EF6C9B4FC40D3DD4E4FDFD2C7E4E40E41F32EA6ADE5369BE48B9C6650	0BB3136F66E026A09F64C61EE2773EC81EF21138	815078F22B24DCD0F6F620C04BAA0DD9	2016-04-27 16:59:00	43213705	com.geekbeach.spacegame	78	0	2016-05-20 15:46:00	530024	play.google.com
000B916F84D16E4392D44F19474A7361CF5F0D5A8B21410C6858C64A81F4F004	60480ca7a1c5d048cd0c3e995d98e2e39404326f	e8afd0da87d795b04c07e07b8f389659	2014-05-23 10:27:00	12764036	com.fivory.prod	39	0	2014-06-05 16:18:00	6294340	play.google.com
000B989744CD8B3E56C0874E0FDB74F18B84040099E0983A1BD1AB4CB241FBB3	2510D985C5F6E9EFCE37CC47BE3740F8F7ED7121	E8CB06A180BB39832D2799C2943BE73D	2016-01-24 23:40:00	27778102	com.xandoxapps.projecttriangle	37	0	2016-02-21 08:31:00	5766148	play.google.com
000B9D263F05BC88DD3ADD80D3A477FC8B3275535DF6287107B41AC9FC19F7B0	9803B4E96F0B14C7F329535D7E5A2123ECBD9D98	355123C73DE53A4408B8F5DA8481754C	2011-12-14 21:13:00	11159488	com.yinzcam.nfl.eagles	4	0	2013-01-17 10:06:00	1349536	play.google.com
000BA1C44C4FC6C113C65FFF3DF19E56014AC03CF77AFD832C06D1EBC21BF596	5AEA40A339EB1D4D8E9B92971AD88CCB6F94087C	C7F94B94F24704370E0F74EA671D637D	2016-03-04 17:00:00	4318712	com.jb.gosms.theme.ta.cuteanimals	160304	0	2016-03-10 02:51:00	4460664	play.google.com
000BA7A25AFCA800FF053762CE759C52646DB0600D95079DBA32C77D54613ABD	F3E92F0947287CC93ECBD90465A16F15BEF35D80	25FE5544364B11B12A619F9E91C195F4	2012-12-31 03:04:00	113343	byun.code.SummonsWar	2	0	2016-03-19 17:40:00	209572	appchina
000BA849219B6A312EC02733CAA803BB73A7C94BB211224C9CCCA0410379EE6D	AF7257C7A6D129EC0215964DC2374D34FBD224D1	B3EF5944F7B331A97BCC744BA0C3A8B0	2012-05-03 16:22:00	924406	com.mobmgr.id254	1	0	2016-01-21 12:18:00	627744	play.google.com
000BAEFE4610F7E8F0F088835EBDCC749E891C989B1A643689FB1D9AFF61F532	1DC30BEE98056CD9D7F2507EF324E100515CD9EB	FCE8A7C1D6F8F7DF626267EE862D6907	2016-01-13 11:49:00	21001	com.amuzenet.appsbuilder021957	2	0	2016-03-24 01:13:00	22092	play.google.com
000BB6B68C395A75BF3EEB1FB987CCFB48F9889EA9E9306335A5C265717A7CDE	1FE30447D51A7C0645285C644C6FF23971794558	8F59BAF15948F4233C60E006252D43A5	2013-01-09 08:32:00	4193822	com.reverbnation.artistapp.i717689	1160	0	2015-04-15 02:30:00	3915204	play.google.com
000BC25D460283443EB91B3972FB20D56FB82970DB8EA9A40A8C70E3DAC5A09A	a397a26c1117956786ba700ef44c2ab80e2f855c	1a13c0895cb1f5c279b83bc8bd6e057b	2013-12-03 00:33:00	2494052	com.fx.english	9	0	2013-12-07 11:14:00	1541184	play.google.com
000BC69AEB406FC96288BF55AF9A4F433CFC2949BAD3263D49CB28C49404AB11	07AA9CE0D271AF8C3556C1378F2618CB08C4DB91	67045ACBB7D38E8EC3B8F30BB9212AE5	2016-08-30 13:00:00	9753304	com.salingsapa.media	34	0	2016-10-22 00:53:00	6616192	play.google.com
000BC7524594E73B74E599A418A44932C2588E0E33A5BDE4E7CB92A20C339590	60F9B43C4DB6679B26157B5849850F81F67BE599	97EB8E3E2446259573CBBD6399341592	2016-02-18 17:22:00	9804329	com.jeycorp.kidscolor	17	0	2016-05-01 00:15:00	5964268	play.google.com
000BCADC50323F0D5847FD2688AD4E38CE57B32677B05DACD33E0A0796B87887	bd913ff8d3eff7520c32b8a089085842a30b9f4b	d3d85a377370d8b8c62c6111f578a951	2011-10-29 19:41:00	505796	com.Ians.Pa.LuckyLotto	4	0	2013-11-16 00:25:00	20472	play.google.com
000BD1BC313C0EBDD2D03BF2FCCE1BEB9085B2F0A20473C6485EA114ADE1F700	e953e99f252627977156f71d5c6aad3fcc17bb8e	51ad0410c68fcc100607988b7f5769da	2010-08-19 18:56:00	1853703	com.arxnet.greekepg	5	0	2014-05-05 20:19:00	2085424	angeeks
000BD2946D9E41F238308C9F1A2DF7BAB2AC35AC83E422353431C0F40C8FF02F	CE833B7C48EF6229185336731D7589DC09741736	852E173B489BEF70494724705660C91C	2014-09-29 10:32:00	9254277	gr.noveltech.cityguide.alexandreia	1	0	2015-04-18 19:33:00	8488076	play.google.com
000BD60B63D97145DD554ABD894F9FE95228C2939D04BC6ED7178C73952EC71F	707bf89bb3afee41a1a5bbad65bb1804ade050be	377c9d2206cd83a0499243e1be9abfaa	2014-08-03 20:20:00	8392178	com.fastpictures	11	0	2014-08-09 01:49:00	5027236	play.google.com
000BD7CF9F76AEE5CBB6EF3C2318D9446C53EEF01012AAD65FCE0974CA6CCC31	87C31C149E4E9A51DBDDE34A161F2E94B8DA0FB1	187FAEC8B7B373CC31D353E35074889B	2015-04-15 16:08:00	4389992	com.xgolf.booking	64	0	2016-02-21 08:32:00	1926064	play.google.com
000BD9BE6C199CEC592C48836AC816A8CE960CD78268540CA9F70D69090DD4A4	f02eed606115d67f2de22e7d345321a34c8b1aa3	f4812c3b01a4cbead2a88625a197c467	2014-07-01 15:45:00	17838130	popular.ringtone.applestore.ringtones	1	0	2014-07-27 10:41:00	2497648	play.google.com
000BDA49FA5067FACFD8A639A78E332BEB8F32C4F6FBF5935B0275C0707A1D67	e456cf4bda0a19b1929dc889040a53df92cd9f4e	6322e5a34c6b8f183e0873f9390d0674	2014-07-29 19:18:00	11578704	air.com.cratergames.game3072	1000004	0	2014-08-05 05:36:00	321623	play.google.com
000BDC63E398A7DD71AA5850E9E519548DC7FBE3BC13FE22A50C7D4A6A2D4EBB	CB75D0CC872DE9DD0AB8E2C45B332D9F3DBEFB04	4F8109C5B4BD22CDAD90731BD900EE02	2014-09-26 02:57:00	14094152	com.conduit.app_0b328d939e2149ecb6410ebc60adb217.app	5	0	2015-05-13 20:19:00	6760752	play.google.com
000BDECE148BF46C96433A5EC996CB2ABE641EF20EF77C293E4100B0A5426FD1	0D07B91C4150151540746CD1EEC2398B1DC5A1F2	1A9E2BC195D9AD31C8A00BFB0C67D789	2014-04-27 12:07:00	1491961	hu.mikimo.memory	5	0	2016-08-22 10:34:00	829872	play.google.com
000BE6A694255C3AF65F13B5D33FEF53CF196FEEAC9AA258B9F3373A1CF4A8D8	9f31602c17b5665f39f701c3af5dd070f71e28e6	dc77eb83f5fc66e9ca779f2dc3e4de0f	2013-09-13 14:45:00	1230309	com.ms.eavi.allmlbsports	21	0	2013-10-10 10:01:00	3437428	1mobile
000BE885351F51A6B354E72B37A8C58023EF96EA4EA5B8DE6EE93EAD83D18C42	28BC3AA3933003C96AB353C5F15D4CBFFA255798	1E4A55142EC773891408615B37DAD0F9	2015-12-23 12:46:00	6431925	com.andromo.dev212145.app380119	2	0	2016-04-09 08:10:00	2055624	play.google.com
000BEE53E860D326210B5A429F8DDE15DF4486C06B825ED87ABCAE1A65309CF8	19e3d8b8e7da9b0752940b194bed3b7301e3b6c4	1c40f594ab3451ff934fd94ea184c14f	2014-05-06 09:14:00	1810657	appinventor.ai_apostle1203.FranceDestinations	1	0	2014-05-09 13:10:00	3653528	play.google.com
000BF28D808797ECEA7C0AD32770A9BF110A787325E41CD86EE82763B290AE28	3C379BCBE23C6B0758240E313311BDB160197490	DD974E334D2F0421470E4F761F91B565	2015-05-27 21:34:00	5048531	com.manzoor.assaultrifle	7	0	2016-03-20 10:45:00	4613104	play.google.com
000BF2EC9A77D179E208BFF01D91FFFA104484FA0082145C7504C947DD8ADC86	b0e35d921da39a9e3953579e55609504169eaa72	e3275b0333899201290a340c0c9332ec	2013-12-01 10:03:00	826899	com.mycellar	74	0	2014-01-07 15:19:00	637792	play.google.com
000BF76D5284CB858B1E1C03871046F0B9C7D65667E8A9031BD06C7B6E313BA1	A25DF97D60148363ADD62257DFDBBD0791D8A156	A71FA974F93A54664A64DC4E86A334A0	2015-01-18 09:33:00	4422723	com.mycompany.animalsoundsfortoddlers	2	0	2016-02-09 11:52:00	4459236	play.google.com
000BFEB320BD1BA4AFAB9FA12F9CF133FFCB93DDF0A6C57514A6F60FF7AF071A	2E611B0C651DB4FA68D24069949E67EF1A5E4A00	AE9E1E58F91D7E9C6BBBCEE1A99DA968	2015-07-18 12:24:00	5796277	com.slideme.sam.manager	11097	0	2016-03-18 20:12:00	6112160	slideme
000C092C206EB111B77E2163CC6914D8655366537D75CEB9D4C9A060B47E26CE	E3A0CF17E4E0E70B39C66C30EDB0899873B4958E	15ED985EDB7F11E19A4D73AC1771427D	2013-10-07 11:21:00	923429	amit.Modules.Shells.UI.Android	4	0	2014-06-16 04:05:00	1188236	play.google.com
000C126FED08728687EC713AB11A839A61EF5D66F6E306F476DBB4AF463C528E	38FC6F38F1BE5A9218A466A4105D6D017D4E7070	8FC702B626B2C09A50C8059CE19BC8AF	2014-04-10 14:56:00	296394	org.ergatech.apps.android.xpuan	1	0	2016-02-11 12:24:00	700512	play.google.com
000C129014FE2E97559BEDCA3F2113038E5B0449552F10603726C2D910B5E625	8EA9914C8A9B37DC611B528D1FCF462550886739	01CEFC654A6355EC51D0C529564646ED	2016-07-13 16:19:00	9861636	com.yardclub.android	290	0	2016-07-16 13:05:00	7547448	play.google.com
000C14181CED2DA89BC8204A13C2DA9439C5C0BCF8B492AA83A5DA8848D9FCA7	1EC5E8A54781FEE50FB5959550010F17C123A3C7	37721556AB6E711D918C6A338B527FE1	2014-11-10 18:09:00	178997	com.insurancetapp.melissa	1415642411	0	2016-03-19 10:43:00	18848	play.google.com
000C155F7687FD17A8A1CC1F6BA856AC114F65A6CF996AE27AA96AF2A5F8DE19	BBDC9EB3E90D3A06C90F52EFAF9F4AE805AC7B4D	968E0BB6BA30007EF7AB87D4E67651AA	2008-04-16 07:40:00	2081925	com.d1android.BatteryManager	16	0	2013-09-27 00:43:00	385328	appchina
000C1ACDFD01249BD2E9FE70B328D96951D370056B6DC759024E36E5FE66B8CB	C1902C0B8C53A37C99FF621800D8B1257763F683	1D4359C1B14B72CE3A4BD09F2E74EF7D	2012-06-27 11:22:00	2875401	net.uloops.android	75	0	2013-01-17 10:06:00	1963976	play.google.com
000C1C52A49E3FCAFDC51CBA9C821335DEFBBCFF2DD1F44462B51E54EC19BE35	d487b32edcbaae3f0ea29825088a8254b199ce82	49867f9c3d73b61852e19f980d01d1d6	2014-06-30 21:18:00	2886898	com.duos.studio.ios.best	5	0	2014-07-11 20:07:00	2487992	play.google.com
000C1E79476E911897296F43A3F300E7D17F6BAE4F57B673C3D06905312E4B1C	17B2FF8D0C2D2D9494457E2F6B578C878BEFAE75	E03CE3C9A71A423399146D617931382E	2016-08-23 05:23:00	11590481	com.smarteragent.android.agency	111	0	2017-01-12 19:26:00	8551436	play.google.com
000C31269D100C2E80A6500D5F7ABB53A7469F5B6396BFA0AC82119CEF42DC21	C000CD5181C4713FBE91257C068F6FBDC7848FA4	B84EB51C4035B8E46258B5F804EEFDF2	2012-01-05 19:16:00	2530630	com.cootek.smartinputv5.language.cht	5140	0	2013-09-27 00:43:00	2420	appchina
000C32D446A831E36F727F1331B0579FFC6EF8E8D133CC024F3AF3333298DF85	38B49338583F994C6EB5482BF37F6428788A9960	BDA76F3F574292C16617F825209D0318	2016-03-13 16:45:00	4179002	com.ttxapps.dropsync	6031366	0	2016-05-17 03:07:00	4626756	play.google.com
000C3374DEAD417DD930DBEC4A3A4A0679410011B0EB348266543A3ACE6AA81E	5A8A7E8C37226C65DE5806660CB3F90E718F9F29	694F4CEBA76C83D50CAE1C5C13259A6B	2016-10-08 14:22:00	2372860	com.strickling.gpstacho	39	0	2017-01-10 10:22:00	4917284	play.google.com
000C37A4F81446A98404CE8BDF8B9AD409886598A48A05D38403A3FDFA91A5DB	b4ffb9bff7ac2a996d553f3266ee5402ea28eb62	d8e03212faab29f50470bb67ccad787f	2013-11-01 03:14:00	409103	rus.example.video	3	0	2013-11-13 14:05:00	1441000	play.google.com
000C39C95641E4F4B733626236F9A86910058090CFC10055E5B11F1CDFBD810A	6393E3845BE880AA643D9A470D8AF877F059B5BA	AB73C63B16365034CDD8D18AE140CAD3	2014-08-08 08:06:00	19011140	com.insight.dmi	9	0	2015-03-14 16:12:00	2264096	play.google.com
000C3DF36F3CC5D0E538E1067B95023BB3CC9239F7F44303D71CBED80CFA12D6	03aa60b4edde0a8c77a0dc7f7bd26b92b05de0d4	f3f5044678369c69e35b7828b0b8cf1f	2013-03-31 17:04:00	2826705	com.dgsd.android.ShiftTrackerFree	7	0	2014-01-17 15:25:00	1974888	play.google.com
000C417E8D4A0E76114A31D92A75FB3026FC8D460602A697F4DDCA8F5C75C63C	f768a980e6dbcd37d18337e3e8919bfcc71144db	861674ccbced54db0f92d69f9b17f1bb	2014-03-10 16:14:00	2315982	com.ibusiness.xibujiafang65	100	0	2014-06-19 01:17:00	1470268	anzhi
000C41DA09748D5F0B03D1AC81D790D79D8F5DC317E87469A0D0997DB605BC8C	E1F0858FA62220BE283B7BF44A50AB246D5DDEB6	BB0CDAE8D35066C639183669ABFBAD53	2015-09-06 14:48:00	6196507	com.hardenbavelo.katakataindahmutiara	2	0	2015-12-22 15:37:00	1587376	play.google.com
000C4F23322ECDD3D12FD2440EBFA11CDCE248DDE082362433D41E7E9BBCF627	a54af44fbac2909106e2078197bf5838cf01929d	3edad6288de40e8309b57d29949f69de	2014-06-23 21:44:00	808493	com.gmail.kalebfowler6.spypartymp.app	3	0	2014-07-15 07:29:00	1329260	play.google.com
000C55F3C5602A94DABACCFCEAB131D09E7D4957E4111874D8497DFE55CB6D44	abf5aeff4c07f67a7b796229d4adc540ef098127	bc6f79ffa60d7bf6a32fbeffd6596950	2013-06-04 15:52:00	3447199	com.naissusworks.bestwidgets	5	0	2014-03-11 19:17:00	770084	play.google.com
000C5661C7FDC9E7A3BE912E95F5D0CBFA8140511087526A68BAB401175FD338	AC7DBE4DC23479EA1816A9BB9AEDB8C7FEA38BA2	2F52B35B6C9451362F39A0F8A5400D6D	2016-07-11 10:38:00	21141161	com.danghai.rollingzigzag	2	0	2016-07-13 21:31:00	3346616	play.google.com
000C5A8A35C55183A4718192E328E68B44D5457AA99E37F39B2B1AA16644E8FD	9cc212d922a7ba26d40ffd3a78127d778457b7cd	b66a3c2326edaf4ebfd0d8a3dbcb8d24	2010-05-14 10:05:00	272846	com.cg4k.elevensup2	48	0	2014-06-04 13:33:00	138268	angeeks
000C5A9FCFC185D825BF3DA3AF9AB0DB6AF4B0DEE2E0D155B7CB8302AE508B5B	3AE8451854933E9664960298A263C58E064EE2B3	87CF69A9BAA2527EB1275CA7CEC96ECD	2015-05-08 22:14:00	17006543	bb.SheepCrazyRun	1	0	2016-02-03 12:56:00	2089116	play.google.com
000C5B32135C083FD9E35B33F10C23C4CB82D77CFB8E782774DAEFFF5FBE995C	101A7593D85B3FF06BCF0910FC3F640F6F83F2A4	8CDA5D392946127B27E11E9D43604561	2016-07-02 13:37:00	2260501	com.andromo.dev489448.app512733	1	0	2016-08-22 10:56:00	2029392	play.google.com
000C5ECBC8D01A35ADC6C0CB4B4D57FE9C4A0F2B128E371DC70CA8255A240163	B6E37E01B1A00E79320145AF8CFE57C6A1C50393	62A339A2290715C4C6969635EC650F2C	2012-10-25 20:27:00	476006	com.androbros.renkcumbusu	1	0	2016-03-23 09:30:00	516820	play.google.com
000C608734CBBDC7CBDDE1552EDC0E6CDAA096E52347B611A10DFDF6631B2BAB	77EACBF0E596A9A33E096F7F5A3C589F25B6226E	544661BD3331CD88B18F3F790FE2F3CE	2012-10-12 15:44:00	1314187	com.ngb.stock	33	0	2014-12-29 18:44:00	442992	appchina
000C63E803413F9F26D625023494BA85845C18C00EE3C09F144F8C8FAB4342EE	33CBE95635F55340DA875BE076483F04640A253A	79B1B008238515ABA4A5EB87BBF281D9	2016-02-15 12:15:00	2418313	com.slp.global_world_news	1	0	2016-05-20 13:56:00	3299140	play.google.com
000C65DA925CA0309791759887F633424C659629DD63C46D4E5A5A777F854212	F255857FFE31F444C45AB72F47CFA63A4664BFD0	06018881D8EB10AE4BEAE8F759C95BDC	2016-04-07 15:11:00	24289260	air.com.unik.PicDicAnimalsLite	1003000	0	2016-06-10 04:59:00	501548	play.google.com
000C6A8D09359481C19A26D19DBDD855ED3D0A3584FAE404935F1E741D7A8FB8	0F86F33270CA2154A1C4730A03673684C811BA4E	01D87449B6DE5F0697AF26B0868738E0	2014-08-29 17:17:00	10354532	com.asntech.laotv4g	1	0	2016-02-04 15:28:00	3548368	play.google.com
000C71FD80C3A3318169F4A071E4460AF74260BAFCB375A2DFA131105807E727	61c9b64429cb47f6d2c4a5306ddf6d2dc25c0d00	decf989186d381e8002698d602838a6d	2014-04-17 09:47:00	10843262	org.zywx.wbpalmstar.widgetone.uex11259829	204001	0	2014-05-27 18:11:00	1605532	play.google.com|anzhi
000C720D1F8E3FD2BBF9EA27B56C0485CD81D61F12644F526277BFFDAE9859F1	f5075b8ad17e2075e6d6fc303b845c9e830a726b	e3895b6465052b7d870e653014d4c449	2011-03-25 12:59:00	1483392	com.citizenmode.generic	1	0	2012-10-22 18:54:00	2069524	play.google.com
000C72A114186CBFC5CCADEA8E6E37650454AA3A76480B37FCC7E911AE46B32A	b06783a55864244ab440622b9250be54040d92c1	4a5412598ffab44f5b610725e815fbc6	2013-12-11 11:55:00	768600	sk.jfox.weather.cyprus_yeri	2	0	2014-07-14 20:11:00	1554844	play.google.com
000C83EC0E34270ED3C23E5606EE07427B6CFEE658F80D6846990D4F60B6DBC0	d21010a32833ee50e01f173a8e77ed0edb255af6	175b0d6eb9ccaae946de8874abf7f574	2014-01-27 23:13:00	5549247	biz.app4mobile.app_f3b37611552b4dbda26a7de68cf221c2.app	5	0	2014-01-29 17:05:00	3996568	play.google.com
000C8CDAA4EA6CEF6B1E7BCEF488C80084BD711281CD2A8C7529A6C7F5930D60	7aece722907ee90e4a0661a706d6098136f68796	dc718fc470dded614027e17a6c879278	2013-07-30 00:16:00	1917983	co.in.chawadi	2	0	2014-07-27 07:43:00	11820	play.google.com
000C91859DC2BB35C34AA086FCC9A81FD5077BA8424BA54A6950B2A76967ABB8	e12b1b94e67102f4323fdf85c3e955c35773d64c	6783396faa28a743805ff8f47c03e677	2014-07-31 14:12:00	4038081	com.softseed.free.minttwallet	2014073101	0	2014-08-06 02:38:00	2414232	play.google.com
000C97B45C10A06DCB52F14E0656230E016A872CB5D5E34CF84D5FDC8E03C82C	e4a88599e6adec4061eaf03f938c8f763afac890	02036926fbc558b91c0d555c49acf6f9	2013-06-25 15:25:00	4386964	com.wise.zgliangyoumh	1	0	2014-02-28 03:29:00	1203156	anzhi
000C9895ACDB4BD04432E6F9B209593E4A0B2A59992D1195432F2BD1C04985E6	04084202A3DC1F4EC2B31283C36D4E5567F33802	2CF7933BD30DFD7FC1F6FF66BCF7731F	2016-04-15 15:19:00	2862572	com.apusapps.tools.booster	48	0	2016-04-16 12:32:00	3901212	play.google.com
000C9ADC69E73A2D2D9D438ED411069739E5E00A5F7166871C954C2F89BECF3E	2a2372a3ce948058725246b9a7a3003f121ec634	0e3ae1ee78cefee0c14acba768a66ea5	2010-05-09 12:55:00	2918204	com.karmeye.office21	3	0	2013-09-30 16:20:00	206784	play.google.com
000C9B139F26CF06FE127E44A15E6A0C99B900EE84EFBD60A630E2FEE88D4718	29E5CD939DEE7F2770AB4CCE625BCE6C36657AF0	D3B34E697C75B672C689259AAB495A4E	2014-10-24 19:57:00	4189642	com.weightlossprogramme.apps	2	0	2015-12-05 12:58:00	5965012	play.google.com
000C9DE762569E97ACDD45480DC7878841248E4D0CBF432EA94B3FC21A4CA1E8	f59fba42ac95670005acb2d506d03f60170afbca	042f726d4e26e1371878e75282cdc419	2013-05-20 16:42:00	3098631	com.mahidol.ui	3	0	2014-07-20 01:55:00	1328488	play.google.com
000CA6C6A71400EB48D9D97D24C0F6792EA1CA5B1876FF205BFBCA5D2826E692	590FB8ED8B4CBDC4DAFCB00D22CD2E80166FF3C5	CEC06D55D7F07F9078CC9945742BDB74	2016-03-13 16:46:00	3851565	com.an3rey.learnenglish	3	0	2016-03-24 05:50:00	7271080	play.google.com
000CBC212CB5D4D6203572AF5ADD22621B9CF298DF288B57039DDFA6C4FBC7E0	69BE1E7BD2BC071330855D0EC5BED2917D432241	F5EB5305B57AC1A0944636FAC0CE84CA	2014-10-13 11:03:00	680637	com.mvblabs.radaresribeiraopreto	7	0	2016-01-09 13:38:00	2056828	play.google.com
000CBC5E00E5C06B3B634C563766D590196427E8FBA9024C263486544CEAF203	887D1796D5B340558D23917E1DE4E8C32BDED4C9	4BF8991269DDC99E0429BFF32B54D7C3	2016-05-10 13:58:00	38999379	com.leo.mygame.spaceship	160510	0	2016-06-13 09:18:00	3852300	play.google.com
000CBCE6C2B32B247C659207B10D8033BD9C66C3B405CBFFE5005B5157A112E2	18911ce7f55fb3f7c199488d5eb48098f9ca01da	aafc5379f833dae98dc0df49399e9535	2013-10-08 16:11:00	519214	es.terrik.ValenBisiClient	4	0	2013-10-11 11:25:00	1365584	play.google.com
000CCDF0624E529357D1B122A959F8CA36CF3BA8D890A45D7000F6E86DD9224E	f296fd3e291552982b85f2124cc434584365210d	bf29a71d48d29c77677105187cf91034	2014-05-31 01:11:00	413177	com.thistoowill.cnbc	5	0	2014-06-28 19:16:00	588588	play.google.com
000CD4832D7F4C302840F614F6344D6CC750120CF93243A63987A78BDA6F82AE	3541B62A85B16F9A8F4757C04644A747C6FFB0EA	B7A4CF71300347A8F24AC1707150A5CA	2014-06-26 14:43:00	9550338	com.nobexinc.wls_61868413.rc	30203	0	2015-12-04 18:17:00	6879700	play.google.com
000CD5AED071BD5BA934718245BD89EC1338685FDE60232D249A3FEB86014A59	0108a7cd747c3884b682bbb123332aeff35ad37f	3e4e94b501e249d3c663b9a28b46a423	2014-06-25 16:13:00	2707341	air.Lavender_Lavatory_Escape	1005000	0	2014-07-06 01:54:00	951252	play.google.com
000CD6A4658B1BBEFDDD68FBF0D89F9E15DF2A9C91F79D7C0601193B7BBDA6C7	3cb86bec09ff376f778d44c57b484cb0eb2921f7	3e5c69afb07fcfedf7779881eaf84510	2014-04-24 11:00:00	2691252	com.nugamobile.nugawa	46	0	2014-07-24 02:00:00	797712	play.google.com
000CDF0D656E2698C4486C23F72E8986D1F6030BC73834AE84AFFFAE05BB4C83	BE1C0CC2C5BE55A220EEBD767E9DC1A951E644BE	68CB4F2D5526C972FAC1E1C6960967B1	2015-10-03 09:40:00	28988033	com.dg.puzzlebrothers.artcapitalist.thelostprincess	1000019	0	2015-12-04 21:51:00	4829896	play.google.com
000CE8291BF868DFFC1FA7ACC62386E1828A074D99CB371096AD8F6C36581BB9	4F738DBE6A06C817688E7DB95C4389144DC3966D	CE9B5900349864D957790AC9A9853DDD	2016-05-30 15:27:00	5194802	br.gov.ines.tv	24	0	2016-06-28 11:30:00	5439616	play.google.com
000CEA1E14C43E7EE5252105EBEAA8E4901D264292685F40AB7D031B31A64038	371117A8BE1E7E936B678FE99FF2BEFD9C7BBE58	9755BA9AEF2B1B6E5DC808A4C148CD47	2016-09-02 12:06:00	16675931	com.fitivity.soccer_dribbling	24	0	2016-10-06 21:17:00	7545744	play.google.com
000CFC559603FDE18E8DE0F9B763006F8A843502C70F0D214B1C45DB912A42EF	56D44852C4B4937119057480C83D5A4AC9C36F4C	E8C4810630E66C820498BDCB5FE46FED	2016-02-02 13:09:00	1722986	com.maxbupa.agent	25	0	2016-02-09 05:29:00	1949960	play.google.com
000D05C61E0A40280103C435A21B7FAC6EDC13E3448D3FC087DCF0F9A9F28E20	9cdaf3ece0b1e2f7bf16bccb45d1d7d8320e7710	beb07ce44e77654b90b9eef13c4db40c	2010-08-05 02:46:00	457616	com.juncanoo.exhibit.directory.mww	1	0	2014-04-28 05:02:00	265964	angeeks
000D074314988ACE6C14E45D66E2F00166AF913A02B52C81F6F52EC96CBA78A1	DF9A893DA626562E5BF8EE0BF38A1AF157CD13D4	39ED29FD49E0DD2ECEAD5C70D9D5CF86	2014-12-18 11:21:00	10448599	air.Draw	1000006	0	2016-03-14 08:25:00	479372	play.google.com
000D08940E1FC3A638E9B141F1C7E64790302826AE5891F8DF1AC306EB94ADB6	566C3EEC2904C49DACD8EC5BABF1C80FAFA93CF7	7D329F566D552B9C0DAA4CA660D9C278	2016-07-29 10:47:00	1821296	cz.ringieraxelspringer.sportgoogle	13	0	2016-07-31 00:46:00	459028	play.google.com
000D098EABE1A0A3A0A6FB090FA4D21B1C796053390C71CD1E39EAFE5694EB55	F324B8EF8D6D93B6A5FAA84FAD42E45A323EB2A0	8C03DA2DC6F2DAC0431EA0890EDAEFF0	2012-03-02 12:09:00	927565	com.hudee.mama4efec7895d9b8086b72549ca	7	0	2016-02-09 09:08:00	309236	appchina
000D0FA6CB41E57E25FCABB6EE73CCCEF2DDF6DEF65FE4CAFA6BCFC7016BABA3	0F64E9552E230E7840ED64EFDA53D3AE921DC8D6	1B5D2A1B21E560C4330FFA91793E9877	2016-03-15 16:13:00	17767870	com.plus_games.frankdenuijl.v1	22	0	2016-07-11 04:04:00	808692	play.google.com
000D129A8A75529A0CC5A4EA17EB801ACAA18560C5144BC51BC634C569E08D5D	B182293975C6F7B29D23EE59E25A0506A3FAEFAA	ECA786D7901273B6F9E1E004885CE9FF	2014-09-07 17:21:00	948830	com.banjen.app.alquerque	2	0	2016-05-17 11:22:00	1519592	play.google.com
000D1807D054FBCCFB0E78D00934647D5FE81235F8811FF616DB00DE338EDEF2	6C322337B9150EB739C21ACEC850E4CAD201225C	38B13EB3F69B260B950F61E71AA4218D	2016-05-02 03:05:00	4608102	com.horseboxsoftware.SEA	4060	0	2016-07-24 08:03:00	7374388	play.google.com
000D1E9A88F5777EEB91125FD5DF09A246DE88145FA002B1B984CB41282EDF59	F95B850C5B92EF3711DEC4A4851601CBD30ABEF7	DC43B73B794100086CA8D57B3FAB8D13	2014-06-09 10:14:00	1404976	com.wallisbank.mobile	22	0	2016-02-17 15:57:00	188296	play.google.com
000D1F8B63D98CE1C496B5FB5CEC6FC7986F4F63418A21AEB4877E73E0D0EADF	69AB3FB34CCC898D1E9C65BF1868CB6189E7A90B	759F9D948F4BB2FEAA4C6B9F4DD37EC4	2013-10-10 15:16:00	5434294	aimoxiu.theme.mx0b1f7c1f4831be09329253592379301d	300	0	2015-01-09 11:54:00	11240	anzhi
000D250601CD54F1520DA316DC9B8776F2FE3AE39E2991D1BC98BE3FD1B60F13	FDB3FCB40249065A4CE4A65029A258A3A95C6360	CDC5BBDBB036CA9E9FBC3995D27DB3F1	2012-09-20 10:48:00	554284	jp.co.czc.android.OdekakeCounter	2	0	2016-02-28 12:31:00	157032	play.google.com
000D265253258402560A7EDE0E3A3559FADACA0A2A6FBA663A8F3CD2084931D7	68D74C6AB96C5083614F5CFE16EC10827AEABB1E	4919FD12A9A5B5B50D7A9DEF9C226CAD	2016-02-12 06:57:00	1965362	com.murestudio.premratandhanpayosong	1	0	2016-05-07 09:26:00	2946116	play.google.com
000D29C81FB8DC30347C91C9AE142D785EFC0DAB9776BEFA4DA65F5D2E34455B	DDC3CD69DC960DC0518B2B0F96F62677BC0B0D8B	9689E24697EC068D629FCD7091D46A47	2016-04-05 12:57:00	23191165	planes.wars.games	1000	0	2016-06-05 17:15:00	4186996	play.google.com
000D335D6914C6F97627F18A9E32615D20C4BDE511E321097379CD501F1E4CA6	807dff5afc7abb18c499bbe727b6622d57e584b7	52839af370ed727944e7a2a540762c96	2012-01-13 16:27:00	9210531	com.umundus.acrc	2	0	2014-06-06 01:01:00	93476	play.google.com
000D33EBD156D4381DBB54FE06D8B8798BE45D6DB960508E10615AD99FF61DD9	DDFCF6AB3DD955E55CE62385C979C255776362C7	76FFA71BD6D65465E9348DF7FDB95555	2016-04-17 17:41:00	2081607	com.ibrahimhalil.ibrhmhs.KBUNot	3	0	2016-04-25 22:20:00	4635452	play.google.com
000D38B153B273929FC5A9C9DFD6E9553EED8EBAEDBF93FE4F753FEC0A899EC7	77CC7AC3CACD08ECB22A12D839EB8226A850A24C	6CBD1CBC3177B45EB82FE81837180975	2015-09-21 15:29:00	3682976	com.mcatalog.mcatalogstester.singlecategory.photoplus	114	0	2015-10-08 19:11:00	6279864	play.google.com
000D3ABF11F32FB5AA8AE105F9D8BBD56EC49D178CF6714A607854D88FF34B14	6585B217CE05912A718C91B2079920608507926E	5A7D2C1E106D175E61B30AC48C39A36A	2016-04-21 22:51:00	4413797	com.acelsoft.antidupes	10	0	2016-05-29 04:38:00	2923308	play.google.com
000D54F41AFD9BBFFDFA520C8687827589D63860D14F286A261832FC3FF26DFA	0B62440FAF755C6B20B81F8C01546E2F39E6A4F6	499D7239F1F91B9AB3C402C880762C8C	2012-03-19 16:16:00	4421827	com.Guanxi	8	0	2013-01-26 18:02:00	926952	play.google.com
000D5C9B2A713A0EB7AE02D43BBB16E1883D6849E78397DA742981CE4AD17B29	899CEB797B25F93594136093DE4F3DCE202DC9A2	CFD1F263544B098C30CFF5B97817FF44	2014-10-31 02:53:00	9325277	cal.kango_roo.app	30	0	2016-02-03 06:58:00	4655740	play.google.com
000D5CD8B9D23E910CC536A1FA2ACFDC53BF6D41EA320E9C01254B82CB14C002	09D75AED919D013D1A56B15618E9E78F6DC6288F	7A22E55B5F5D5D8607893650549F63A0	2014-12-09 16:40:00	4077560	co.lvdou.livewallpaper.ld998609	41	0	2015-03-10 03:57:00	996960	anzhi
000D5F6759E638C56339C074512EB4BB95C2A9694A3F78852A42D94063D2CDE4	1BB41BD9057154950D7839D87B9C9458D55A8B72	5AD0C0AF14B2A3C96D0B6CD9E3B69637	2014-12-25 19:30:00	6368903	com.bubblingiso.nevadadmv	1	0	2016-02-15 14:58:00	4745904	play.google.com
000D653F839F50D12DB94350155FA221EED88BA14AC35B2CDDED2956DD69DD15	24AC8380C70B43F1BE866A2A7212134A1D5F94C9	7389AE095A166CEB6E80674C74C76DED	2016-02-01 14:31:00	2454975	com.gestionaleauto.priceguru	101060	0	2016-03-22 06:07:00	493584	play.google.com
000D67314D578CDFD53FA289397A2457B8B73C652DE624102E75C492DA722EE8	e60b7422c0fdc9a69ed9bbf903a788f8872d53f2	0d2624f05f3b5fd4a391924b10d0d281	2014-06-28 16:57:00	4911643	com.appsmenu.zakatkehaqdaar	1	0	2014-06-29 08:00:00	1166852	play.google.com
000D68567F677F106F06F7A3ED4484FD9E7043390FBE9CA0C7851BF25ACB02DD	629B33562CFC93D071717C64B8E19F9492076468	24C1BD4E2A6C25D98793B8397AB2BF34	2012-12-25 14:57:00	176292	com.zhoobt.flashgame.matchman	2	0	2016-02-03 07:32:00	196000	appchina
000D68999D15A5E2EACDEAAAFA279CC33D7E1A830BA78EE150B554A7B35F2D9E	FC65DC1B4C399FA498F0A6A8D5AC979E89F1C9BA	19DA36956697509A29485E5BF2500CAC	2016-06-03 14:46:00	8314789	com.baiwang.squarephoto	5	0	2016-06-03 14:39:00	7357552	play.google.com
000D6EBB9C21F771EE5A2ABD8B3F0EDA25512E6B3351840DDCA6E8196B03870C	93584f3b3e0183ea8418068141edf2f24b516ae2	21b563fe15f9b75bc84d22d906030fd1	2014-07-28 16:20:00	17302505	com.j_comrade.android.medixtouch.kakomon.occupational_therapist.free	11	0	2014-08-04 11:14:00	4026180	play.google.com
000D6F7934C894F0D64980AB34608FD401D51F01D5C9C37ABAB21723D88730A5	E73D33016FAA37199D37EAA9CC7B4249028B0424	BC676021627EF252F97A4E97F2BADCF1	2015-04-27 21:13:00	4178856	com.gsapps.raceqs	51	0	2016-02-21 08:32:00	6509128	play.google.com
000D753E7C480FA12D69FD826890683B786E4C344C52A193F1AABE07542D4EFE	bea6fad8e6ea98e51b8da0fefd73ec72ead214e3	410f3167538aa112806ce23191232131	2014-03-07 14:50:00	14309494	com.zhaocha.Whereisbeauty.free1	3	0	2014-03-19 02:13:00	2161436	play.google.com
000D7631D6CC333D80230C971F0D98A42EFBFC58464559F5A53A027B42B4AC0B	0D2088DA50E5DA8220DCC67EACEAE88C0E144F90	E3AD7691779FF9FA3848F7B7528F8901	2014-05-15 19:47:00	15052805	com.iidp.goingmarbles	4	0	2015-07-03 16:09:00	2194564	play.google.com
000D7DD297D01225F8CBDAFB23672DD9401C8919F453A7CE6700EEB247BF81EE	506B26E5487E32556B3F04637E1732D14ACDE2B4	B7409C430288AD6D072926DCD188C94E	2016-01-12 07:12:00	1243797	com.shoutcast.stm.ieqtemplodafamilia	1	0	2016-04-23 03:00:00	917344	play.google.com
000D7E4E33B54146CDD7E1708088FBD16D856BD48F553CBE072654218A758973	781f28031b45ef6ebb8be3893541f7e5733a29d9	9c02d38355b55421960c1f3e3a81f890	2014-05-14 21:00:00	2301015	com.flexaspect.android.everycallcontrol	31164	0	2014-05-15 06:16:00	1487352	appchina|play.google.com
000D7F2218B123D66FE9AB77FCADA5EF282A6C5F855DB9B4A53947B2A8CE63FA	C42C08D47E66BE64470AA7FB3A4269072E6987DA	DE9F20C4DF22342F71AB4D4B1D55FCCF	2016-06-30 14:58:00	29270318	org.qcharity.gameaelhadith	2	0	2016-07-07 09:25:00	3996892	play.google.com
000D86E638DAA2E122D209CF0D32A4F41CAAC92E2782C74308FCFEE76E947CE6	9714387D8B86DE4A330E6A2F991B02221BF4F67B	5660FC865A9A7CC46470C573BB6739EF	2016-10-12 23:25:00	7756550	com.ScarsINface.BloodyWounds	1	0	2016-10-31 08:43:00	5855356	play.google.com
000D8B1636E2DFC7ECC1B3847FB534C9D589722541F475E6688BF775C5D2AABD	ff2da29644d94c4c94e2468aa04d719f1a2d87de	e2c8138f5f9e1c28d17f6e97413eb129	2013-09-13 14:43:00	9005950	com.zocalolabs.lexusofqueens	23031	0	2013-10-13 17:28:00	2368236	play.google.com
000D8D6706827803413E8B1AE86E1B54617D888A34889F0463C0FBD512B052F1	1CA8A8D7C381136DF7DF5DF26779ACDE57CB3774	9D3CEAB72C85F7F0D00E539FDFC136BE	2015-07-13 23:20:00	896590	com.makketronix.arithmeticmaster	1	0	2016-01-02 20:49:00	2157936	play.google.com
000D8DDE2C33FC2F4AFFD983EA31BD08810A4008C14CC4B6CD33A623B8DD104E	D1F28FF5DBCFBADA0034857902037F23542D0919	C4E072194BC78201A9CD4AC9F667BDA5	2014-10-29 22:14:00	4098193	ng.com.qalmasoftwares.cinemixplus	29	0	2016-05-28 10:31:00	5416188	play.google.com
000D8F6F3045431E14EF7552B72FBD5B3998488EA19868D14F099062B4DD4D28	41FAB598ECA8CB30CFFC7019CDEEEC5782CD5C54	5CA0F7713BF27836B4C86AEEA50EC546	2011-07-11 15:28:00	575434	com.brightai.watfordguide	11	0	2016-02-19 18:05:00	735232	appchina
000D8FD0F099F4BFA6D232181434C12CB5EBC1AD8126078C19E44919B16FC9FC	1c26055dc546eac55930d525c3518a72d5a925c5	ded93f8ec3eafc723bb20f728afd5d23	2014-05-26 09:25:00	3472807	com.wistudio.talkingjuice	4	0	2014-07-20 17:21:00	3907192	play.google.com
000DA438B2FBD176CBCADF9210EDFE722CBEFADBD4EE2350CBC8CBC300B344F1	6ea6113248e5a8a24905c40d437d09599ccb00e4	04f71c7200cae6ebaafb2baaacec6ec5	2013-11-14 11:39:00	11806415	com.whatsapp	48346	0	2013-11-21 14:50:00	4758220	appchina
000DA89B12A775A9EFEC3AD89CE545D94145624F709244EB49AAC7C2093601E9	695043a2bb5edc2bed58aa9c234b28db9840014d	2393e16e9f10a36938d8588906a4cd9e	2014-03-10 18:00:00	6041062	com.shopgate.android.app10770	83	0	2014-04-02 04:04:00	1664464	play.google.com
000DA8D3940ECEEE694C04F65A0039992CAF86B9EB460502DBE892E81BCCD629	35e9489dcc569dbc2f9bbee43f921fc256676486	6f323c0801095b28564a330cce47ca41	2013-03-04 22:56:00	378431	jp.mmasashi.android.shako	17	0	2013-09-19 19:33:00	1006508	play.google.com
000DB35DA985C9FABF2784584379C868E2AE82388770BE51D9F4D57A744675C0	52199971ea450a70b24626d220c4abaccec25f64	8d34f02bbbf62c9241c0ccd0316ac80a	2014-06-12 18:41:00	1874490	com.soundyouneed.girondinsBordeaux	2	0	2014-07-03 02:02:00	1522916	play.google.com
000DB55E46B8C029E5287D682F9AF6788F3139E0CFA99B617A0E2E7CCC4517FB	0F6ECB1A8BFF75FF092E85B0934AC71F4276F539	1E33FCEC81B431F05E1FB308B8BF4D2A	2016-07-11 00:30:00	1200533	sobkhobor.com.ict	1	0	2016-07-13 21:26:00	2218548	play.google.com
000DB7EC8F36F3E5EF395D970829CCFB879C0990688700057E1B4BAAFC4A3B02	5dd3082bcb5368ee47255d11cd1f3f7dc4022385	22503ce7ce9c22f86b79c2016114c72f	2014-05-30 13:01:00	209181	com.abbas.BubbleBreaker	101	0	2014-06-08 10:19:00	265568	play.google.com|slideme
000DBAA05429852DB8958E828DC591FA5B3E3D3AAC2B98DC827A268EDEC95B9F	397FFBEA9B982A4F97030A79E2CC6D02AFDD8F98	B87CEF55D11D9ED70D23937651D93FC5	2016-04-05 02:53:00	5738880	com.Tobit.android.Slitte7026819638	5178	0	2016-06-16 22:09:00	7547516	play.google.com
000DC14AE39B760768638D0C9379A1594CEEE5C4442A9E1EE0ADE9FC4BB43C74	E0C7F120C87F8CAD1A6F8FA168485EDAE813F56A	594A2E67B14974F9292B36D253E8E120	2015-04-16 15:23:00	3597700	dk.egmontmagasiner.olivia	2	0	2016-02-03 14:46:00	2328116	play.google.com
000DC5837B6163786A195A152379BB218645271C7E3EC4CE8F6FADBADA3302E9	F0A8AC50F58057A60B78CFC004BCCCE3DDA74B6C	C4EBA1B36B10389189F909DDDA43C023	2012-12-08 12:28:00	706745	air.ldy.mygame	1000001	0	2016-02-01 13:21:00	26004	play.google.com
000DC988E10B7B367F4C8AD5C0D910D425D6D9FDCF81A4719E37B4F7128931C5	5ED3D273DF9F6E2682D0B54B22A16F8C51263059	DF1E58C33CF5DCF1EEF0C9D83AE78067	2014-10-29 19:59:00	3819732	com.ansangha.drjanggi	56	0	2015-01-12 22:33:00	1876800	play.google.com
000DC9A86FA7F5FA8F362A06577686013C42647EDFD789293C32CB9D83E690F4	091CEBB454BF8936D4F73A446D0520B128DCC3B3	A4801AD3927D85208D1AF754249B488D	2016-03-13 20:28:00	4922707	com.ray.clash.wallpapers	2	0	2016-06-09 20:51:00	3887064	play.google.com
000DCC56607FCFE7237B2DAFFBC3E949BC7849A637988D2546B8462387116424	10CBCF3289C570C61F9A51A47AF8671711C861A0	B9F2F3AFCD8D443AAE44DF1AC0D248F8	2014-08-15 16:47:00	17349067	air.rapunzelprincessmakeover	1000000	0	2016-02-21 08:31:00	1248628	play.google.com
000DD3F48DF955A0AAE2857F74B46181C006F60228DA8E65D709C9EE526A9E81	0BD0BD236E250062AA620F1C5B7E8C9C8B19B2A0	A0759542CDB94DE92B2D8143757AD631	2012-01-27 08:55:00	6124741	com.tm.Ring.Sxphrt	15	0	2013-02-27 06:36:00	237684	play.google.com
000DD7441B907F62B671D359F0EADF6135B053C097D07FA41A39EFF20A3B13D4	E85B3FEBBD9CB29D543593B635D821E4BCC26B2C	0500C5018286CE426331DC92AAEDC229	2013-04-16 23:20:00	584512	net.ukrpress	1	0	2015-12-03 12:36:00	1282888	play.google.com
000DD9DD0BE92AD0EC56E8DA4C160E74371A11086FAC4B2FFC50211D4B97A246	F406DA71AB4B7A9C63E3539D5CE29CB7D47C62C1	F7162C4AE7CB0A0CA33BA74B4139A70D	2012-06-07 19:23:00	8974567	com.gmail.terminatorzhang.sanguo	1	0	2015-06-15 01:45:00	206156	appchina
000DDA253B94BE1AB9E0931CBBA6D8B1D81A3116AF44E26AAC4726CB27E08FE2	41D3CDBE79933C3D38C2439F29F3B2F65D0D610B	275D34B803836DAF6789692CB8ABC177	2015-12-10 21:47:00	2189306	com.playdevx.justinbieberquiz	1	0	2016-03-14 05:28:00	4505576	play.google.com
000DDC478556D8DE70B02C0DB39B372F01CE9EEDB45733FBE0CD03468D9D4D52	5E3F97B97BA8CB0BEF6268EE0C25443459A512CA	9E512F81E27BE5AD989EE032C359F79E	2014-08-19 13:48:00	4421685	com.saxbyscoffee.android.app	8	0	2015-11-26 13:42:00	1886768	play.google.com
000DDF79389A1B62338DC9D257D4A677A3A43F941DABAFFB3E6FD5B914D74EA6	F986FF06FEE4FC1A1C3BA49B4CBB85943375BC77	6B93B75F3BE16A7C8E3AB94A84DA093E	2014-08-27 13:54:00	1520648	com.sonicoctaves.soul_of_music_demo	2	0	2016-09-02 16:13:00	984676	play.google.com
000DE4B8FB8C36C93094BBCC227A8D17950CE47306FDCBFB0EA3002895EA25B5	9cf79d8280c6526041984367477d5030018d581d	7ea27f3bf4a167c3897bbca1c8d3a7d5	2012-03-17 12:22:00	747457	jp.co.honest2000.crystalclock	1	0	2014-05-16 13:49:00	4192	play.google.com
000DE5077A230E176DA29B3B3B20BAA8F7F5A01275B82BC375CFA2CB7902177D	A2A88C1F52D2E55C52566C1215AF20D4E6A8BD87	28FDBDA87EB5047A7776D06EA827A91E	2015-07-16 16:46:00	2495959	com.daruki.game.guesskoreanactorEn	2	0	2015-11-15 16:16:00	1556728	play.google.com
000DE79044EEEFE9DF798166863BB7C6A281CE8DE93FC451E4427EEEF4F48947	36271b00bb04401945c07fa5715753f98dada281	0d41f60e82364ac17efa253a8a58ff81	2012-04-04 00:04:00	1199966	com.hcm.radio	1	0	2014-01-15 00:21:00	1542584	play.google.com
000DF7629AAF1829AF2FEEA20BC43E46870C0735C849AF0C2CB9CB5CE1D46A2D	96e1ccea75494391babd15a242fab281f46388f5	786552d3b562189c577ac186e369daa0	2013-06-12 16:47:00	3327185	com.oldtime.matchup	6	0	2013-06-14 16:45:00	909620	play.google.com
000DF8F91B5A7FA8555000F4EC5742410514CC94281737DF6497D17CCEF87DC2	3AC3A6CAC54EEA143236B24BAF2A5D19C3E5BCEB	C9CBC1755E61EE60D6553023C3393C2D	2016-07-26 07:48:00	29278629	com.crowdcompass.app1fafcbdZGo	1116	0	2016-08-24 21:20:00	8866912	play.google.com
000DF9E245BB42A3EC43C2496BEAD6983526E92D68FE29B3CA23C5D7A2B8D5CA	09CB610BA8B0E4E35AAE1A49C22DFA05C9B96310	BC41D2739C1B2D1154E53EE17EF65135	2012-06-27 18:11:00	4218864	com.aaps.bestPratices	5	0	2016-02-09 02:12:00	541836	play.google.com
000DFAF963FC86236D52F5355932FCCA59DAF1632FDDD654DF342B67D58A44F5	45924D694581BFCCF8BAAD9E3495CE8FE696925B	64C71FFEA3FC379C9482B93730990DA0	2012-11-08 22:35:00	12960084	com.goodbaby.haoyun	13	0	2015-09-22 06:02:00	721060	appchina
000DFDACC30AE9B13437C77DCD433498E509CCF06350E516AD7A9BF1AC164FC3	CEA8E6821E959A6857776E09E0AF09AEC452475D	4ED5EF4D1029CBF99FB4B45B7E8B25B4	2012-06-13 13:39:00	6295939	com.xixun.imagetalk	30	0	2016-03-17 09:43:00	2084120	appchina
000DFF4D2316A4255F8BEA4DBAFBD66BAEF4BFDF92934FF9393A6F151DBBE545	F65BBA7D7D8C58CC08A983C09EDA21A970FD6E03	1A64333B62D50E04230B6CD5C7711FB2	2016-02-05 11:16:00	3697774	com.autouncle.autouncle	29	0	2016-04-19 11:31:00	3507384	play.google.com
000DFF6B6BD8A79BBBA450F31A422BC0B1B354285380761FFE03B4BD6A61D6B3	5ED5E15453D43ED2BFED9D810DA1E59A38CD8C5A	C75282B637895B869EE103F6ED7B412E	2014-05-07 15:36:00	12514542	com.magzter.sakhi	301	0	2015-05-15 03:15:00	7512248	play.google.com
000E11827D0A259AA5033F3DE7AD3B62487808EA79A0B60215E4B2D26CB3FD1C	8F363EF26A7F7B8019E0DEF0C4FC90013906BA5B	0C4836E9183947A89E86ABFF83A1BC8F	2016-03-06 20:55:00	1055721	de.mantronic.landesmacht	6	0	2016-05-29 15:32:00	1377376	play.google.com
000E25D583547128789D5054E2EB72E682DE5C104836283725CD7D13B447F0B1	40f35bdf19e4f3a5531a0abbd814679e654b700f	52798eee17848c51f7462c7a80d22f04	2014-04-21 18:09:00	6126540	com.magook.kind80_427	21	0	2014-04-28 16:55:00	1763528	anzhi|play.google.com
000E262677DC9014EA615D7CD04A8F172B600A1EAC565F337834F676113F5706	40750F414FAFCFD903B2DC63F03271BF17E15E50	2379A34402C26A0E9843BA55552CFB4B	2012-04-11 18:31:00	3473817	com.sheep.pp194bbf	1	0	2015-06-08 06:43:00	402340	appchina
000E2CDD5EBEB3350AC31F1E80FFDE69D9B13B160D2E29B0CDE83598232E9040	A732EF4CA6DD49AF55CF8994AA28AA0B55291C67	421C532E2C89A2CB948274B5958F553D	2016-07-19 16:51:00	31226243	com.urysoft.ocrquickly.languages.europe.north.east	1	0	2016-08-18 02:15:00	7568	play.google.com
000E33A934949E85F8971971A26553C3E0C3B614BA9AA64892BCC1E40448FF5C	AFACE99086C11AC754F6474CC43A38C12D0D859C	B96BAC3B94E997C52962AB87C0ADBF12	2014-09-09 13:59:00	4581381	com.WindowsVideoAudioPlayer	3	0	2016-02-09 00:23:00	636604	play.google.com
000E35866E67EB92DF7CEC78E99A9E599E5CF88C08397F2C5A4BCA8DE6BE9580	54665917537BBFAB1D8409A562740965F3AC904A	E14A97433CDE1E363579E8AC771DDB11	2016-08-12 15:21:00	7443360	com.HytchCar.HytchCar	100008	0	2016-09-04 01:02:00	3759516	play.google.com
000E3A0635BB49CEA93617C5348CFAB34D510B6BC68C3E20F43FEE5DC741932E	8BACCBD4DD70345641B21A82A24982AEE5532EB4	11A10858E05DD174716EC38D0EEEFBD7	1985-02-01	6576157	com.textra	32094	0	2016-07-13 19:44:00	4535332	play.google.com
000E3BB70A526CF5781C4A5C6A62D050D033158E62468A5C07EAB9079E9CA0F8	c72ff22fa31b9a9411a50637d39730d7548c22f8	5da06989d9b6ca5c3f4d4796dade7347	2011-08-01 23:09:00	1615739	com.mobilegrub.android.streetsweets	8	0	2012-09-06 10:49:00	148504	play.google.com
000E4F3155C269A12412483D8D8D77AB961C015075D44A39A07760DF41E101C2	2875b0aef546f9a68690a2e8ed6e892251362a15	730ceb7ab647f1efbfbf6a6446cb0579	2013-07-16 23:02:00	284107	com.akroid.pendingdeletedomain	5	0	2013-07-31 02:33:00	741724	play.google.com
000E5166A69E39D4334D8F3EB3786B05469DCDDB6B400B9C7BBD6E4D75662202	B3C20748CB5619807179D0D1D013D434FC23DA7E	C16DA5704542C50DF7A3927FDF62E533	2014-10-10 16:08:00	8967600	org.ddm.primerd.meditation.android.tw	10302	0	2016-02-21 08:32:00	2025744	play.google.com
000E5635347ECE36B9133E71A36CE0B2DDA0AAB7B0B02FC60C234C158381CF7F	3d4069c9acbe5c3d9fb54a919619c4fa2b3c039e	a6e47a056ab4f9b9644c263fa95217a1	2014-04-03 12:32:00	16892529	com.crowdcompass.appp82Ds0xXLS	117	0	2014-07-05 11:19:00	8585928	play.google.com
000E570EC479EF20999E4969CE275C81C3D45680EFE350ABA932B27BD389FFBC	14ae8cb60085e5ae24425cc5c9cfd8772f28fa47	f8310bdfdb0be7537c8b7426a8157c51	2014-07-22 15:08:00	6425800	com.hearst.android.kitv	79	0	2014-08-04 12:15:00	6526540	play.google.com
000E72BABBEFF239F07CAC15A4E362BC16A67C2C70B50200A2B034550316BD5E	AAAFA1E05E82574B33EA36B3F691B2242EACAAFE	807BE5ADFB7A878D25E293FB66BF0EB3	2015-06-17 21:02:00	12234090	think.example.com.clever	8	0	2016-02-21 08:31:00	7027336	play.google.com
000E792347808CD27B987372250B2FC3EC3F79D9A6D5BD2E69EB944371F496D1	a92b3749d9c1374987c9bd92c056dff322d7d746	60b82d3510e41bcd1b4c7af14a0375b5	2014-03-21 15:23:00	5405394	br.yoshida.mcdalestepuzzlegames	1	0	2014-07-23 16:26:00	738508	play.google.com
000E81BD0A914B55FD088B2F6204048C1094CB65A3FC447A4AB19F1AFA9EE408	B0F9B008EA55ABB132496270122C2BD6481B0758	1FA55D152D3E29D3F0C891FAD777C557	2015-10-04 11:30:00	24856518	org.mdell.sq_misfits	1022	0	2016-04-27 09:00:00	1655124	play.google.com
000E88F105BA24C8C329655E1A175A19296CEF7E81216EB187F08BDEFA58EDCB	2738ecd780c2eeb5d5795d9af8e8fe3a9b7ad969	ec2631c34c92334364d7022f1f4803d4	2014-07-07 22:11:00	1778847	net.afnf.and.twawm2	51	0	2014-07-15 16:35:00	1135744	play.google.com
000E8A3DE96016A305EA8BA6301662DCBDCB46BB15FD4349CDD13BF3E40E974C	ED9ACA76F054F4CE95DD2109ACC62C51FFFE3E7F	9EAC53EE4846535DA8D8B83ADD34E3D1	2016-02-03 08:45:00	9708364	com.fitnessmobileapps.osteoplus	174	0	2016-07-22 03:27:00	6831648	play.google.com
000E92F9DB5D080179E6DED57030591AE44D3A7D45A99D9B09EA38EABA869098	C511D30A7773BF227FC5A287841C45CE99A88D9E	E279AB4DF182B23CBD8A293915FE05EA	2016-08-17 13:03:00	14229994	com.vvc.coffeephotoframe	1	0	2017-01-14 05:09:00	4590336	play.google.com
000E98F503C883B9AD02C67A7BDB6C0F6DEF8737FE2D9CBDC619E82F3B4AC3F2	5984B500EB63EFBFEB40C7B91B9B4FF0ACDAC666	DEE7A037B4AC8451EBFF933B8CBE41C5	2016-07-04 16:01:00	4178886	shvutha.pack.speed	10	0	2016-07-07 20:03:00	3300128	play.google.com
000E998CA5FA358B7BFEFF3570FE433CFD88831077F3C77CCB77EA6D3949F017	51BCC0686F52ABFEE5F2FF17C1DDD9B3A22AF9E7	FC63A2FA9435ED56B35CA4BC8B357BBE	2014-06-26 09:40:00	18360200	com.yourvibe.activity	2	0	2016-08-31 16:49:00	3337360	play.google.com
000E9FA76E2BA3D99BDD50533B884B1C693A1AABEF0C7BD7591ADD3ACE629D2A	8633688B4CF232AC297FAAF01511525BFFE48850	3D6E7E84C3300ED54009ABEB9AD3D999	2010-02-15 19:54:00	84153	com.androidiani.MarketEnabler	308	0	2013-04-21 21:36:00	123192	torrents
000EA3C104A226E5F19972A62C9A55B7F6F89A7A8C9B5ABE263C34ADEB6C58CC	B976A399E2E45812732257FEBFF4316338900AE9	F769C455A9721C2C07D4EC2C6D5F21CC	2015-06-11 15:49:00	14547039	com.zamrud.radio.mobile.app.radiogamafmtegal	36	0	2016-03-29 17:52:00	2165988	play.google.com
000EA9DBE37459BC4E4121216DBEE59ABC8CB6881ACC5E263B6B1EB927C81A59	34F4531B22CB9F20F7C55E0ADFF70D4CEB4B6227	5F6935EC140A835E4E20D689DD2E12CE	2015-02-12 19:07:00	2483459	com.andromo.dev74264.app147341	3	0	2016-02-21 08:32:00	2625568	play.google.com
000EB40B49F0791C939DC780BD5D9FAA773196327DB4672D58E720126EF1E38F	6B30B6925368BF79B492A77B4D6B125A03343499	8AA91894A46A42252F0C9419F2DE1F6A	2015-04-02 20:59:00	1381820	com.muscleclubz.BreastfeedingTips	1	0	2015-04-13 20:00:00	2583940	play.google.com
000EB66D883F839DDBB3449CCCE84094662B5B877D9C8FF72EDE53703AE0EB60	5d6a71efd585099917f3961d057845cb72573de5	523152e45f094e8538dcdb38e14d6d73	2011-11-08 16:48:00	1311463	com.appmakr.app347325	7	0	2014-04-08 16:18:00	541996	play.google.com
000EB81C1EDD54D234B57A5E49EEC588364545110E1D53F84A6FF34322092610	4D12FBE5F7EA408698A60B77C93417EC9867F29D	9671635290DF48C97A2A76C3C6AA6779	2015-11-27 22:02:00	23466517	com.sowitty.magrandetaille	62	0	2016-02-12 16:54:00	6270100	play.google.com
000EC2DDEA12FC32095DED5682F84A38DD99B66DB7FD38A5A772FE47354BBFFF	5ADFD515CC9A6DF0FF7CF0E4F2B032A3C4B2B241	917BA95AB3287E3AA572A4BFF9B27C32	2016-08-09 04:56:00	3347698	com.GamesKey.guideforlegoninjagotournement	1	0	2017-01-12 13:28:00	4540508	play.google.com
000ECE5975225D417AB2FC3D8559D331ED3BE6CBF8D35D7483347A9FD24A79C8	6f04d9559188d48df064d40f6f763895b36df492	80470f7cd447799143e475709a272d5c	2013-12-23 11:13:00	12906257	air.com.dsi.hachette.mn2.bibliotheque	1000000	0	2014-01-28 13:17:00	292132	play.google.com
000ED66CA384EDF1F4CE7D853F9ABBEDBC5CE139DDC5023EBAA68249A8C12AFC	f1cb27f632eb8fbe054e42e7af1a6442da802b21	6144c2219f2f97f610a908e5aa787280	2012-01-27 22:19:00	4233354	yaja.antarcticadvanture	4	0	2014-05-01 16:33:00	132384	play.google.com
000ED8AC39FF751BE8960746B7B1003FCF6A704B35BDFC764D5BFC8964061B86	05AB1BB0CC7F66638382ED7AD5A7EE03E9F1A077	EA636FFE20C3699F7636413A54B03479	2015-07-18 12:24:00	5796277	com.slideme.sam.manager	11097	0	2016-03-19 22:30:00	6112160	slideme
000EE17EAB302175CBC0B7A168947949D2CCD5AB16A0C8F2350675F135655597	530b1aa70b64045e1ad31f008921e6ae02cf528d	7c1628598f21436f464ec082b0e2fde7	2010-03-26 10:38:00	53996	com.maithu.android.breakingnews	3	0	2014-05-06 00:15:00	75052	angeeks
000EE4E31CCCADDB3B9E301BD803CEED512B06F31D149C2E248545B49F4EE967	b6d1b808b9c22a460e315239b783fe6233b5e4b6	257d084c2a05e8c835c9696774a4ceab	2011-07-13 03:28:00	3777193	com.geniteam.gangwars.paid10rp	69	0	2014-02-28 01:24:00	1846332	anzhi
000EF3C1168E89593BF59772412DB980FB71F5F5DFFDE114B0570165300CDD9C	4ADCA3FB777FD4117936BEB4CD1A21E34E16D3D3	EDA267F5D62DED22A0179AFCFDFE2C68	2016-08-04 05:03:00	15243961	com.dub.app.MCC	11	0	2016-09-09 12:51:00	8469248	play.google.com
000EFEA233407F69F28155E64EC642AAE66F80628131FAAFB07AADAA2AAC7943	E42861DA6EE5187BB8FDB7CCB7ECFB36A3AFE1BB	2ACE9B911FDEF150AA92E27225BB6BD7	2016-04-08 12:35:00	3380301	com.andromeda.crhdmusic	199	0	2016-06-18 03:49:00	2029140	play.google.com
000EFF27BF8D4A385591D0F2A57D52B2E05B21D2C526E5280F1234544CA16AE5	9163d0213605775685cc2ed39cf6ba7e99b8725e	ca9274b7ce272ddc01f4d281a25b0b93	2013-10-20 17:05:00	7893444	com.geniemobile.app1972011	18	0	2013-11-15 06:01:00	4950696	play.google.com
000F0197B35401DC0DA3F7FE3D9E2849EFB84B37188E3C210F6CA6B23B35921D	00F181196E3E7F4201D8F27172D3CC095890E05B	2571CE8E274798068EB4D4EEBE2D77F8	2014-06-01 11:06:00	740282	com.virtual.applets.filemanager	1	0	2016-03-30 05:34:00	922208	play.google.com
000F0552566A4AF15B357D07DA052393D821CF2CBBA6A02190187231627DB6EA	BE14AB4E43D756CDF63D6034031D322E07897BE1	D5A2E9EFA454CC05E3B743C0F564089C	2015-07-23 13:04:00	7547348	com.androidpixels.mirrormagic	12	0	2016-02-21 08:32:00	3109068	play.google.com
000F07C8D36C44D226919363DD97BBDCD66435248DA4FC13D08C4A86A12C9FB4	b70bf983e017637ffc4d60d9a4d1d43dc89ea827	22db0266a8562b24ef7e154361e3c228	2012-03-28 15:19:00	931185	com.ndot.snow	2	0	2013-12-18 10:36:00	11520	play.google.com
000F0CFE3B31837DA922D9BCF285D17A59F647A0EBEE11999D6B313E405311BA	51DC9F9F79D3D76B9865D5F9ED21285C5827C07B	89B41806B9F92A81523E8AA46BDF4330	2014-12-28 14:51:00	1100150	com.nateonguitar.obliquetrianglesolver	2	0	2016-09-20 09:31:00	1426804	play.google.com
000F10C12434C28E8DB0A4376554B76518EBD2D2C60376E8D8766CA8CA9FFB27	877B2E8E9689F72132CF70E2A4768164BA6ECB6D	1A77FFC7BEADC59605918EE8B3E27628	2011-07-09 11:52:00	476113	com.appinmotion.toiletreader	2	0	2015-09-22 06:02:00	301064	appchina
000F1701D0B4EAEA4451AF2FDC9C5B559146F387988E67ABD41C99DF7D79AB79	690e3e8ade42aa8c824cc944985177cabdccc2d9	27b7c6b4cdf4d11fc47b7e9a0f5a5c88	2014-04-22 07:45:00	1287775	com.kabukijou.kabukijou	8	0	2014-07-14 23:34:00	861844	play.google.com
000F1A01112E5FA792E3877C61D32006E0E2DA56AB52038D345ABAED6EE7CC07	63429C15F17917156D9558ACFF876B32582A31BA	670BC514DFB010646BB3298D0C07C466	2016-01-09 14:29:00	8372446	com.phonestech.app568fc1ff0049e	1	0	2016-07-22 02:16:00	3433400	play.google.com
000F1E9E5B403AFD9A551301681669CBD5AB972F780B0130F667AE5E94AAD535	fffc37d9f9985a75bb3d318e310612408d97941e	657610f7695c6ae1e1957f072bf1f7d6	2014-07-18 17:14:00	35347	com.settantuno.caseinvenditavillasimiuscagliari	1	0	2014-07-26 08:22:00	8368	play.google.com
000F27D32366BE71966472E28BF08DF524B6F2A011241DD06FF111AAA4724F56	64D6759B08C718E82521FCD87301990BDDCF18A1	51F9B5C2A30AACE819F00BF861A1F19D	2014-11-01 05:17:00	3531534	com.christmas.candy.recipes	3	0	2016-02-21 08:31:00	2297940	play.google.com
000F30B0C666977A73EEE4CF65E1C68A5B57919AACC88FA594E9E8638CF7BA42	e8d013a8011d0d719d50f809d6604bb413d80c4e	7465532131f4d8f3b950f0cba64fa199	2012-05-20 20:56:00	2708890	com.humanoid.spacewar.free.view	2	0	2014-05-06 18:01:00	249180	play.google.com
000F36432D40CFE7F88E8498A7B51C6120F6830200CE742CDAF3BCE665066880	1D23D08ED1CDCC0024DB1E6089F0A19EA2525707	E3BA61A34B4BD892F4A347978867537A	2016-06-23 17:52:00	13341616	com.apptech.gnewstack	102018	0	2016-07-07 09:56:00	4512904	play.google.com
000F395D7E27FF3F76DCBFF9902A776FA902BCFD84CA172A769452920B7A3DDA	b692132d424168e6fc90589e6d0e6d831022ffda	008ddf5fa6e9470170e1579b564a4b6e	2010-12-30 13:59:00	631332	air.HabitzFlexAndroid	1000003	0	2013-07-07 05:24:00	20340	play.google.com
000F3A2CDBA8A3F3F503E1A3DC388F0C867FDFD7D8B5290DCA16CBF75D2CEA2E	B202ECAA8D4EB0BDAE62D52495FAA8D0802291D9	0B5D3CFFA1ED97C33C1E9FBCD1A71857	2016-05-31 10:38:00	1593894	com.mid.verymoto	12	0	2016-06-27 06:19:00	1609000	play.google.com
000F3C0AFAE2D275CF1BA95B82D442CE8E5567F8B51E51D719A8E7BB518777EF	64cf7bc59e0a5e32f671c83959193ea7b17a0d43	eb994b8aaa4328f35d72b16577fb4f8a	2012-09-10 08:45:00	503833	com.interdenshi.android.iWatchFree	8	0	2013-05-13 01:01:00	116584	play.google.com
000F3E292CA2A72C22A29E9DA9EFA79B2637C39338804CCE22712172A56B1B22	56AAED269FB11F8B553AF62B190CA3910D5B9D90	E790DAC042939C0F7A11E3C96FF2844E	2015-10-30 15:57:00	18142230	com.awt.fjwys	45	0	2016-03-20 05:35:00	7967148	anzhi
000F40FF180467F069AFDA86E23E9BCCD461627914B4D39310F70EF7104B1FBC	cfa5720414c9c973c5db4bb71415a8ae9787ffa9	e78e4860ad138a43b6dbfa49dc794e8f	2014-07-10 18:09:00	2063758	com.danguru.radiobase	6	0	2014-07-27 04:32:00	2115836	play.google.com
000F43281434C6C7FF401F7F82C00E4A34D7D8A0507C4562C200D7F9D13FE6C1	30F040319F9264867B00160D6F89E2120EAED3A1	146B2E15C21316F91DA71F7B33CA467C	2016-03-10 08:58:00	3251633	biz.mtoy.blockpuzzle.revolution	103	0	2016-04-21 09:27:00	3731400	play.google.com
000F4BFDB1D32E4926A77B3A1811AAF6E732A24BB59C77297340BF0E3C104B6A	C2EE19C8F0A19148EEC0EC56A0366D6CC47E689E	08C455C4751831C0D253BF1F9F8D7DC8	2016-04-04 16:20:00	5729142	com.nivida.spyran	5	0	2016-04-07 15:13:00	2980028	play.google.com
000F4EB493B87DECA20F11B35B797861BA5EAA4D7347AC038E581D074EA62680	a50146aea47c8558cf119c4f7e357ced6c6e5949	e62fe7b5a17be3514a6fb01083c8cd79	2013-10-22 15:11:00	4409143	com.magtogo.pmilim2013	4	0	2013-12-31 18:33:00	1740472	play.google.com
000F50BA06EC40B1D9778663B28D1B720E7EBFEA5378507C88FC99B1C37B1FEB	9a2a4b0ddbe16abf820350106e1c655086a6082b	9c647de26a505c9a8366fcbbd8224403	2011-03-13 22:30:00	1330056	com.craftydevil.planzaiandroid	1	0	2012-07-10 21:43:00	2538780	play.google.com
000F535F62CC8C664A849DF66198344EAB03E1D043B5A76F7E735F8C33829237	003099694417CCC1F4365C3F1B0116273D078E11	7746ADD4256E647984A08AFF638E730A	2014-09-02 19:17:00	16012770	com.enki.aoa.mina_03	2	0	2014-11-20 18:31:00	1198624	play.google.com
000F538A571A68B70652895E5D01E7AC6A233A960B7022BD2F5E6D3922326CCD	E91A78D9A1CCD75673E4E17F6EE121F515CB87F2	4464C050DAC820AA6EC67FE1DFEDC714	2015-02-17 17:48:00	1391557	com.iconnect.launcher.theme.somgom_som	1	0	2015-02-23 23:56:00	31512	play.google.com
000F5519D549F86F6AF7120F825C25039E226BE8568316D8524A168735AFB95B	36d7868f143a568aec6101673755ecfae940641c	7b3267985b2c2376af19ffa809f22b75	2013-08-22 15:35:00	7110461	net.littlebigsoft.edu.anderson1_1	15	0	2013-12-22 21:57:00	1632140	play.google.com
000F554BE75CFA301F0FE753380665B05C79DEB0FF15FFB5100CCE2CDEAB6B19	f1de279b008c3f2ec59be3326ec4cc6283747434	2437541264156b0799a330b88c738462	2014-03-27 10:35:00	4216643	com.pdlp.android.app	2151	0	2014-03-31 17:57:00	1756044	play.google.com
000F561253EE14FF5343E3102505D150D7C4EAB5FB1ABEA150347A8EF390E3F0	36C32535E31F5FBCD8A02BF71969CA22D2900F5C	F2AE4FA425324BDD11B3FEEF2309C695	2015-12-06 23:46:00	4735885	uk.appbravocharlie.welchellis	1	0	2016-04-20 07:52:00	4234524	play.google.com
000F64F0373E397D9BF3C01143EAA33EEB8F77404BCCA9D9A091A7E4BB0FC7C5	6a4e437a1275e646cb81921f64ab633c016ac887	30b08bab20a875dfbd5eec1d7649988f	2014-07-12 08:09:00	7859856	com.nekmit.towerofsaviorscarddiy	2	0	2014-07-25 04:19:00	3282132	play.google.com
000F668B1B68D3C9A16240BE3802FBB6341F87D13406D8AE200D4DD0161AA09D	AEF211755E16FDE1CC6B3734A303FCC98A22B67B	463960E609B10C1D5CBD1FF4AFF2A90D	2015-07-03 14:38:00	13567283	com.dinosaur.dinosaur_vs_zombie	1000000	0	2015-11-19 20:27:00	4871892	play.google.com
000F69E7EC2AEB22BE42E9A36AD53C5A715B9E77D7233042058EC92EFB41418D	37F19AA17EB4DF64337CDF820EBC21EDE0D9E685	AA6EE3106CED7989A79BE08353F84036	2009-09-23 21:38:00	41152	com.mylittlebigapps.android.albumartgrabber	15	0	2013-03-27 08:45:00	38420	torrents
000F6F67288C13F93750751AEFE2001063EEA6637B94A934DCC656F25FB1355C	0C6BA8F3334226942602BFEB8637A5176B187E98	BDA81E51FF2AB0209FBB9BAE642844F8	2016-04-22 16:04:00	11355057	com.wee.video	6812	0	2016-07-26 14:27:00	1736540	mi.com
000F74212766F3983D2FD369BEE97BEAF2AEC0007C37DE53B52392363A33DA9A	2ab41f3a1160d69cdfe9fd1639deb3dadfb830ea	92eeaef0c0a94c9abc3d8c91b8272152	2014-05-15 08:58:00	9367630	dof.do72	1	0	2014-05-24 14:02:00	695040	play.google.com
000F7430528971B2E7E1A04B07B133C1AE9C6ADC9513B20687C04501E4F6F2CD	43a3e64313a9e4e2e8427f96c7b9888fbe9cc98f	0592ab5c5a2dc1d00e1a588e5f31897b	2014-03-06 10:50:00	1412605	com.videozone.makeupall	5	0	2014-03-16 01:16:00	2502564	play.google.com
000F80E5B86A1A5B9F19C7A8CCEE7274B48C8FDA2040EB8C410859A004C135A4	F4436C06B59C20CA8FA386E77CA5EC5939D726BA	5E2577DAD81F9AD2D22A63B7A38BBDE2	2016-08-29 18:29:00	6398928	no.orcasoft.hangman	34	0	2017-01-13 04:36:00	8388292	play.google.com
000F8143CA85FC64B7F7DF76661344D22043C6D104EEC044C7D83CC034D86423	ebeabb079558ec95c4e753e164b88513619bd81f	981163d08d1d6b2b27e89747ac0002bd	2010-10-05 14:42:00	76987	com.tearn.ksthanks	32	0	2013-11-19 05:35:00	5772	angeeks|play.google.com
000F826D6B056E43AC9EF1BA64AF2E68C606D98840CDCFF2210CA728222D4622	5AB2249EDA7E8322F9DE4796964E3CB6C1DAAD8B	79DF16DA35896B7B37DECEC85615C20F	2015-09-06 10:13:00	35337176	com.activision.daysdfadf	12	0	2015-09-06 16:56:00	565256	anzhi
000F85C879DC725FD88827643832DA9CA6A85BD0340F15CBB9D15637AAFA92E9	78b3b13b5022541bff99ba7a66a93bf07949211f	4199f4ea3983f7585e520640dfd9ece5	2014-03-03 13:37:00	9655004	jp.co.goodia.Football	10000	0	2014-07-12 11:31:00	1833956	play.google.com
000F89A0E93AA4A1DDEE183990B8A00D6D1A14DE010E0F384DB33B42DAE1A754	0EDBD0C545F391EACF3F32C1405BCC3287400A83	1C69F8F215D18885580B6227583325D6	2015-11-26 15:46:00	3673071	cn.net.brisc.museum.weavemuseum	5	0	2016-03-22 07:29:00	2910224	anzhi
000F8BDD4D6BAE646FDE7AC8C6B28D5B536E6A0D7C884BCC258238BDE5E88B9E	07C7C1B9F25BC23EB9A9CB97DA28463471F1328B	CF36B9156E44D0FB58DC8C1064417B55	2016-05-26 14:20:00	2696196	com.chelsea_apps.voices	28	0	2016-07-25 12:33:00	3897608	play.google.com
000F8C9028128F949EE672B4715EDE44BFC9E50328F109567E94527F9FA71F1E	BA28E3F47856AE4F43BE3E91DC2B607B7B62B778	429B9E2B7A5C76C8EDEF35229973A15D	2016-05-04 22:44:00	9178465	com.free.android.app.animal.dog.repellent	1	0	2016-05-26 03:21:00	3899472	play.google.com
000F8F29A758925EFB72237E4B82D52E93AF98793ECE904568C760E3ADBC27CD	8064015F75C98F472B308EA91BFA3BAAC8B4192E	E21C5020B17CC8EF3A8A4A40EB1D8732	2016-02-26 23:22:00	23929934	com.Twochiha.MinecraftIdeas	3	0	2016-07-20 13:41:00	4850648	play.google.com
000F91C8FB475C866DEDAE39ECEE29EF9D058870171A9F5FBEC8412DB6C63A1D	D0257C147599881368C380FCF266FF4853C1CC99	66B5C8818444B1A21FC49C45A4CA1155	2015-07-12 18:53:00	36582142	com.case9.Hidden.Objects.Adventure.Case	1	0	2016-03-12 10:26:00	4215388	play.google.com
000F9231AE03F0D2B85BF49C1D44E75C694241307E582EE550AB57B36DE7A587	EEF514B3E2096C33095EB1E21CF099B6CB92A25F	EF34C985B32ACEF1F324FF7224F6861B	2015-11-12 08:48:00	17826257	com.wavecade.mypaperplaneplanetlh	10	0	2015-11-12 03:00:00	1069548	anzhi
000F93B1135B806326ADA5A8C7D096A33891BA16EC89682355287EA1D0D675C9	F3A2AA6D9FA93BEDC67B89988AE185638C6F2030	7E01298B4883B6C54A5F32935740DF88	2016-07-25 18:39:00	2018200	com.vertaler.uken	42	0	2016-08-23 13:10:00	2011964	play.google.com
000F9C0472B8F5929CBB08DF45312B6D491118BB6BB00F89E2C5E43115597570	14440F30F45107BCC26FE77AE1FDB5795E12D01A	03720448C8E9DFFEE478AE04FB9C72C4	2015-03-02 22:41:00	1091954	org.radioapp.boukalatalgerienne	2	0	2016-02-21 08:31:00	910340	play.google.com
000FA22987E34A5C23C38710A33941085D6844F3743D4056F902DBA1D1F3FFFA	7223527ceb9a5dc3147d51041e515be6137e3f97	d5eec0167fb42ee4b09acfc55142b000	2014-07-13 01:52:00	4821201	com.dongtp.bubblewitch2	1	0	2014-07-21 10:23:00	3948560	play.google.com
000FA9552517D10ECEAAE5976B0BFA36BF2AE57EBA7E5031609634D5DD52F957	A908423DFCA9DF7197695CF28C86309A11093669	81DC032811E8B7AD8E667AF5DC521DDE	2013-04-18 10:17:00	3686508	com.taobao.trip	2005001	0	2016-03-17 19:51:00	1575144	appchina
000FAA159FFEEB640BE5E9040E27F20547A867C389171CF89A51BD4371DB61B2	EA0AA6A15E2A3E922A43D3F9412CD76232FB50EC	B1A8F502E097884B3A7DE4F1C1AE61D8	2016-04-01 14:14:00	18688894	com.thruincandroid.application	25	0	2016-06-07 21:51:00	5848660	play.google.com
000FB1D3851FFBC723B1B28AB636AB0823CD04B17666CFC749DD23862EAC997F	D51605FEACE12CE9EC20977627BE7ABD118E236B	AD4A9DBAD5080D0443793E289D0B401A	2015-04-29 12:19:00	2626945	com.motifapp.brooklynnets	3	0	2015-12-04 00:54:00	4618496	play.google.com
000FB2D6A4BE33077D76E2F7F2EEA4A03F365CFE72F9B62366628731C50BC265	B371E0AB00F4B51F90D048CCBB069389AC8AA2A2	955A898E0EC42EF629A587647E24C209	2016-02-20 11:48:00	21203934	com.quizdom	42	0	2016-02-21 14:00:00	7551756	play.google.com
000FB49A13B013A8626AB39F96B4DCC996B89EB2AA4B85419B53A33AB542DC3A	0F907303DB9130D8A894D3F7C0475F36DEF10814	E3D27EFDD4AAC143DF7E25A13C264118	2012-07-27 10:51:00	2000968	info.nlnmnln.poknlnknn	200	0	2013-07-09 13:15:00	71532	appchina
000FB8F6E4DFCEE5A442865F059A8A15D04A9938D07F411FF0DA1CD838F60755	A5F1558BC60967705EE51C763CCC9F801107111A	9B033CF9784ACB5104095C3B4930A39D	2015-12-15 17:57:00	7158126	com.ethioapps.amharicaudiobible	39	0	2016-02-21 08:32:00	2248140	play.google.com
000FBA0E648E594290531064B7EA2FB06961C564A8F532BAF7F41FEDAD8D3B5F	690BF440335827AAAEAD750DA226637411EB4F6A	776433E9BE7A21D9B1E141CC0CD81BED	2012-03-02 18:20:00	4613608	com.x2line.android.babyadopterholidays	14	0	2013-01-27 12:30:00	169980	play.google.com
000FBA8A0B21575602DD67505E59829CA2902FC125B3876D3915041F9FBBA131	cb1f4c1f466196309892a38e390fd5e6f824d532	981b54d2cfa3a67bbbaec8fbe4c497c5	2014-04-02 14:45:00	10490084	com.jumpy.splat	1001002	0	2014-07-02 23:16:00	5299976	play.google.com
000FC0FF6CFF464CACB38AA9A5070E43221C426BC303E15326D94C2BE39B294F	e106ec4d30a140654ea3fb70056a4552e55f5eed	f70953c70258c9fc8d8f0f5387a2abb6	2014-01-02 15:32:00	24229243	com.photocontract	840100	0	2014-01-24 15:20:00	4830988	play.google.com
000FC502E579959F88F9A08B85FCAA15A974D1D1D327E0EAFF1C934665DD5EE7	E5567884A1AA9A3429767A04BB6142F42C25EF65	96EF86B45A0CF245C4835F90F40E3D85	2013-12-12 17:21:00	449613	jp.iconnect.theme.DreamingChild	1	0	2016-02-02 02:30:00	453300	play.google.com
000FC939B1AC2953C09882F81A897E7E32596A2547227CC28C3352FA868F6036	F25C99ADD8D4803C74D7FB1EF4E5089CE5334AC2	623C293AEF51772330863CE6991D25A3	2016-03-29 08:56:00	5717405	com.peterhohsy.mybowling	24	0	2016-06-02 09:41:00	2723016	play.google.com
000FC9405D75BEFFEEFFE06314B8EFFEB48BA86305012571133B427E9E5C95C3	c0c6f6e27e70718bbfbdbded24188b8c510b54b9	953ac01aa1cc34ccc0a6d5e6af81279a	2014-06-17 18:49:00	5186106	com.magtab.SistemaFiep	1000063	0	2014-07-03 04:32:00	8131804	play.google.com
000FCA10ED0EDDB5966B98F834593BBC4E7874724B066FB0A005B49F071CA36C	004eec35cc5c51cb1f5473d70fc00fae9b44c2d1	f207c8cb2dfdbbeff8f32811e437375f	2014-05-05 15:25:00	7282332	com.motorpressiberica.bikenewsstand	2	0	2014-05-08 22:50:00	4108008	play.google.com
000FCB3AEF9E03FB03A06A49963B7A7E6E7804F6F8067DBD3CC791ECDFFC76B9	5EC0F64187E1040CB436DAE5319BB686832D49CA	84C65E921F57327C41513BE7B0ACA9DE	2015-05-23 13:37:00	3742168	com.repotechnology.soontaitowing	20901	0	2015-10-31 02:49:00	3828320	play.google.com
000FCD4D4D5C193E00A04EB8D84EE47B5BDA2F855E99356AB5F069AAF4FD4A7A	1DA93958A27B114BC1BEAFEB689B288BD9A29F0A	A1426DFFD451E5BDBEA5371FA729FA01	2016-04-29 18:27:00	3702059	com.a2z.sadstatus	1	0	2016-10-18 09:27:00	5167612	play.google.com
000FD3B797A8B7AF60AE4E580340E7AEA505A60FC789962A1A4C2806DB904CBF	6CD28744D5F8B785386411855010DC1239F43CDC	7C2E29CD6F1D8460AD72F7F37F29D274	2012-05-14 22:41:00	24266	donggunges.mhome	1	0	2015-01-27 20:25:00	4272	play.google.com
000FD60A0A594E52C197312241E8AFB11275865859877825D10B3837AAA13CBD	21B21A4FA009692E13358F5DE366083E9CF54A20	97FC25F1A9CAB03597984BD33830DF35	2015-03-09 22:37:00	1919143	appinventor.ai_r_blighe.Crazy_Tennis	1	0	2016-02-28 08:53:00	3021836	play.google.com
000FD815F5F1A892CFDBCDB1B1A353E738F0880F2B067227084210DCB711E5EC	26ADFABC2FF11990BDAE427508BDD3173E5479A9	37D1B54B45BC9E50EA407B841758F22C	2016-01-21 15:24:00	19075910	com.guidebook.apps.MetcalfAANA.android	100	0	2016-02-13 05:02:00	8781752	play.google.com
000FDA87DB80BF8D59A587D1FEA21A8C67B062CAADEADBF6880794198C8A0920	11e4fe3f473b173502c29b92d2c92dc3c41b29aa	656f7689e04f20c600c921fc839d26a2	2014-06-09 13:26:00	2364253	appinventor.ai_alemurbcn.Sudoku	2	0	2014-07-19 20:48:00	3941532	play.google.com
000FDBD0A778EB6A4FE65D243FCD1B2FBB034866680438B3A2DD196BD6338744	DB211DAA6F47F94A39459C7A8CEA971D918DCE69	72B3BB8069A35D4B70E33A2B4B94676A	2012-10-02 18:35:00	15317723	com.ideateca.sumon	25	0	2015-11-29 12:50:00	2117956	appchina
000FDC38D9629C5EA12CAFCAA631AA66AADA660B62F74EDB08CC5CCF7440F82D	fa73a20fcc058b4f985630f60a2ce6bfe9aace1c	6c62de87781bb00c1008aaf2db1f0997	2014-03-04 15:18:00	2772202	com.garmin.android.apps.mech	12	0	2014-03-13 01:15:00	514436	play.google.com
000FE20D5D06EC110FEFD3A38FED1653C0A24C5FBBA11ABC66F5B8597CBE8046	8fe87b97cbc8736ce0ce6a50b9bd016b2ebf5497	14909294e75742f7b6392760c30a9b7c	2013-12-09 01:33:00	2844296	com.fueneco.talking.photos	20	0	2013-12-13 11:16:00	706360	play.google.com
000FE2DA6389B3BD9B3A8BE3F900C22B788FE0507CA46E4EF0AC24E7987E19DF	39ea82ed4d1e6de1da56f0be013bcf9a848b9bcc	3aed652535cb20ee758bc8ae5459b99e	2014-04-02 06:44:00	608244	jp.wandering.denier	1	0	2014-07-06 11:17:00	711588	play.google.com
000FE5FAED521B6DE3D5D5D810CA18975C4962D5274FF0B2D441698CA2D59DBC	f84486c82e8173bcc2cc60338e760b100ec1c745	0bf236f18e11ce17d29145b14019468a	2012-07-28 01:21:00	322869	com.cheatingboyfriendcatcherapp	1	0	2014-05-13 12:46:00	251840	play.google.com
000FF6BDC4205439F612D1CA4DEC59498792D18932DC0633913A277A025CFBB9	01874d5a38e2d06e9ecb2e0596363b189c270fb5	3aea12f8100eb4770835ebfe81f9a3a0	2014-04-26 20:26:00	15345641	com.alphasys.amenities.free.osaka	2	0	2014-06-28 04:02:00	588660	play.google.com
000FF9AD77964F276D2650CBF93C6A4135597F550A6C429147F68E50C8C42098	F8EB065FC151B32D1D755B253DCFE4253F6C195D	66E6B1CB5EBE84D71BCA836894CC8202	2014-09-22 15:45:00	8086273	com.fp.cheapoair	332	0	2015-12-27 16:49:00	5956000	play.google.com
000FF9C987DF02708D4175BCCE8CBFC82F0B938EC2BD0BDCE2D8C2E37BAE8376	482A893021A3BD58D4207A88B1A46BCE8CB8FE4A	582370B322A18C83B10FDB352B99BAF4	2016-02-14 01:01:00	28715060	com.foofys.garage.dntsnoop	1	0	2016-02-24 12:43:00	3341656	play.google.com
000FFFD28BFE1E96A4C8F2763C752E5C0E7F4291DEFE62D44B30DB5F50E40226	72C778A325B994EC0B49075EFDA0D115B8A5B5D9	3508553A34C933FF567617A8DFA7B9A1	2014-10-23 13:04:00	2005122	com.affinity.lindsay_lohan	1414094057	0	2015-01-28 00:55:00	2149804	play.google.com
001001E1CECDA2D788A49DFE98BD79FA2F1B8DD416461B319C81A598174BEEE9	a165239c914e8068004cfb4b1e095a554727b324	0036aba2ffda3b62079488c8cfecefd2	2011-03-22 02:01:00	984342	bear.wallmar20f	4	0	2013-07-11 06:56:00	261592	1mobile
001006653C6D9E03E7EBF2E2C2CA33D04166112D99DB407922B9DE3221C00F07	1319B228B36CC5CFE85038F8A83CA8EFD5530326	9774685BDE3E63C22B36100874B698FD	2015-06-02 21:20:00	4627231	com.jessecar.canterlot.hill	8	0	2015-08-29 03:44:00	4512560	play.google.com
001006A2F3694F29246402FAF6B8917ADFF1C01B4C3DD4E971E11D58635631FC	887BECD5A84BF037DB1697B1999D72315EBBFA19	C7640ED738A4C9AB7AEEA9795755A281	2016-08-28 21:37:00	6217957	reflexactiongames.eplreflex	107	0	2016-11-27 15:40:00	7445424	play.google.com
00101201A36F82B400C5AA90C566DE2869295E52907685CEEEDAE27384840A38	0E4A62059A6AF0A066C1F2242C0B80B1C36BB825	310AE9A0C4664004E9637911E75381B0	2014-10-06 13:58:00	8979816	com.stga.maStgamobile	4	0	2016-04-21 20:53:00	2074204	play.google.com
0010136CC61D6C3EEB66DF06A64828939AFC67153BB4C59E16B95C99A02ADCC7	596E1504F9676A5E165B213ACE1E6CE52BD40482	656503CDD69622B4163628C0FF4724CE	2015-08-28 16:55:00	2997287	com.wasfattawilcha3rjadid	2	0	2016-02-02 21:41:00	1395740	play.google.com
001014807709FB417F0B3BA5A77E6D9F69C9CE1C3C609E148528BD5D1A8ED490	D1813EA65B1213A1248A24345907A5F55D92FE42	325601CE04312406898052D305767AEC	2016-06-20 09:02:00	6101926	com.subsplash.thechurchapp.s_3FJV9H	1440	0	2016-08-04 10:04:00	3663968	play.google.com
001018FB4096ECF537D163A61A5EFFFDB00CFB883E976E56710EC223CBB2811D	70eaaedbbb978077acd21eb765efdde0887b3370	848a5f4250016d85bd3e64bbbf64851e	2013-08-28 17:04:00	1010081	com.wiziapp.app90638	20001	0	2014-07-06 01:31:00	1520708	play.google.com
00101E4EFFA8E36A59D80E7142A355EF1FBF9D96F54EC10E444735F4D1C85453	605FF1D6FF6CB405ECDCD1EC5CC947B522D1562E	2F7A9546B70758AC5C4A9542647E098A	2015-11-14 05:11:00	26604962	com.frames.newyearandchristmasframes.photoframes	4	0	2016-02-21 08:32:00	5711560	play.google.com
00101F5877C7BD5C80312CD0E7634D7C8E6C0EAC2D75573328EFC1E9D3D14CC8	DBC8FECB0A62122BD9F645E0EDAB030E842BCFAE	054BBED977550C5ED8B10BC5F7E63F1E	2014-08-20 17:13:00	10335400	kr.co.heungkuklife.mplaza	7	0	2015-05-07 16:47:00	2177788	play.google.com
00101F7C5AD60085BE1A8164C1F1E2E00CF815467005E8B8DA305239D1498291	39629821BD871B0F9777263803A746225F2DCE67	C2A706341F7CB6262D25E47DFF498EF2	2012-10-11 16:48:00	716987	com.baoruan.theme.kkbbqeibefHKoPavRJL	1	0	2013-11-25 04:31:00	22804	appchina
00102F4770E677059B90F2BA3156FA8052EAB486AA9DD5F878B28609A60B180C	b8e6847ac65888e803cc2ff625e1eea43c4744af	e324df14f4e6a1e9bfb4cf86e8872cce	2014-03-28 20:23:00	3053604	ua.com.just.wp_messi	2	0	2014-04-14 08:18:00	2926288	play.google.com
001031BA46AD7652AD03E621FC33F5E35CB790D8B8606B85EA9F138273488919	5B3EC5EBED4A5A5714E48F9645AB03C3D572C2D0	3D77A839411A596904151EE277CEE972	2014-09-17 10:30:00	3155753	com.radio.radioOnline	1	0	2016-02-04 00:55:00	1804324	play.google.com
001031CFE7EFD1C0AF5FADC13675C9E302BAA03BE7DCBEF021526B7F201A03C6	C5393C9FD2A61D27CED0405AC77313CDF8808196	3B1ADAB7A22A52F297B547F9CDD7A7CF	2015-09-05 11:33:00	9029831	vip.vpnhotspotshield.sslvpnappliance	1	0	2016-02-03 00:26:00	3967792	play.google.com
0010345CEA43C3F7742F02CAA3EA8692DFE5763A3CE5C222293FE916D9DB117E	EED8A8856ED6A8CD762E14E04867E0EE3BC20702	68E0492B4CF6394732163896AF352692	2016-07-26 13:59:00	8281289	at.pulse7.android	3939	0	2016-08-24 04:59:00	4522572	play.google.com
00103BF157B5D46BE537329C4CD4A77A0E3AA570C40D932EB9376798838FF5DE	2DB5CE2486EFB88D09B68ED4F476831EE99005BF	B4CEC04969F78D92C3725EB9C032B11F	2014-10-16 11:28:00	8016637	com.crazy.crazyrocket	2	0	2015-10-01 13:42:00	3972640	play.google.com
00103D47146717B74A2EE8278FCB3EF9AB974665716DB999DE7E4265EA3F1F35	FD5ED80F2909A40E374D938E2BF5F2B168F56D7D	3F3533CFC7336D37FD47FF5913FDCC2D	2014-11-12 16:52:00	3126268	com.zehoroscope.fr.horoscopedujour.lion	105	0	2016-02-21 08:31:00	3398260	play.google.com
0010401A8E8B8FFFC99F1FB4FDEDA5EBB845A9FEA4F954545AD71A852D1383D8	F2C2A30B74E885D20CDFA784FE4BEDA6925A62C2	9A7781E006712260A2D3A308DD4D7E6E	2014-10-02 21:39:00	4163329	com.mobomap.appid262	38	0	2015-01-02 14:30:00	2267400	play.google.com
00104101EE83BF8F0342793A7E50581FFFA18F1861E2EA931D9D259E95CF50DC	fc4b8c1dfb1c3c6b7f46e915b67fcc012ee174f9	7e5057f69c0c1406cebfbc2f56ba40f4	2013-01-03 20:15:00	488591	info.gomi.android.game.piyopiyo480	1	0	2014-02-07 13:48:00	130324	play.google.com
001041F717D4C77F49F5D90EA377B3D834951C0F9D2B4468D6746A81682867E9	06A5E54D22BCA9D5A57CF6642DCB0BDD82947E54	3C15A27F9EF49CA599031EAEC44686EA	2016-04-10 14:37:00	11181773	com.drstudio.bluebird	3	0	2016-06-18 13:55:00	3030240	play.google.com
0010421FB01DFF918506FAB65438027B520C42D9433D35E7753F487197AE5452	9166F7DC9BCA55526D3FC2CFD9B8A93E404BEADB	741065DAA4E53502EC99C21E2ADEF375	2016-08-19 16:20:00	21723762	smash.rhyme	121	0	2017-01-12 15:11:00	2068484	play.google.com
0010429D3498037125B7E9FDFD80586B74C712332E7E1A07888682A27110FD05	A7830849F9A594C5DBD70534317F13E3B409B59A	164A5C5FC9F723229B9969EAF2E216C7	2015-07-18 12:24:00	5796277	com.slideme.sam.manager	11097	0	2016-03-16 19:59:00	6112160	slideme
0010459EFE73C2F81FA48ED424D090169DE321397AF5D7E317EB501E431FFDC1	b0615b56e832c06a295c33460ec77b9e5ec8a2d2	efb7db5edda55ee1671541afa1b22af1	2013-06-18 11:41:00	6300904	vercoop.siminch.app	117	0	2014-07-22 23:09:00	1472768	play.google.com
0010468151AAF0790DD3D6D93C68C6E03DF30AFE546F542189CC8F0AC42F4552	497e02bb7852a6fe3742d6bb1a1b05b41e5fd4b2	c413394e0d1252bcf2640dbc14f09dce	2013-12-27 19:27:00	1555410	com.alitalehmann55.GuitarSongs	1388201171	0	2013-12-30 18:10:00	2745748	play.google.com
0010474D07C08FD25770E647CFD45181E42E83D00CB630ECD171E768565CBEBC	28316CA932DCAF4446781DC52E86E7C3D7F9C9A9	6CB51B8613E6C9B126EF6DB64658440A	2016-02-12 14:02:00	4000465	it.smartcommunitylab.rifiuti.rovereto	11	0	2016-05-04 09:26:00	2208580	play.google.com
001049BEA49D8E02FD96658C97A4285D9102726E8E9D219E1FE955A19CFE6A0A	f51621db9464f82a0f8cc038b301da224acba7a3	460b71978fe6147a32e64c419eec4da8	2012-06-04 12:44:00	1098062	com.appsbar.freddeboos75860	1	0	2013-11-16 10:42:00	306712	play.google.com
00104DE9E86337551653D1A58CDE7BE85F4E435F305EC7FCAC7C768813761F70	90E545D6746542D35C1464AA3E03F1D32EE64951	2207B49DB03D328BBFE93E82D79E2E69	2016-01-11 19:18:00	5228176	com.futuristicschools.apexconvent	8	0	2016-02-05 05:28:00	6516300	play.google.com
0010509589DB4252F48670D485387DB9398792C3171F68BF0336E70DF7CB31A1	19B4E8CC05B23C69F5A787BB6F55BC26FFF2017B	7B126F366C7BE77409E63B5CE7D05699	2016-04-15 11:15:00	5106265	com.sjCorp.catalogviewer.danchief	18	0	2016-05-01 23:12:00	1821516	play.google.com
001054485DE0E5B43544985E6C8ABB3EAB13ABD72A9344513FFED7D280D6EED3	CCAC050E2CAEED321CED898BD3320F6720DE03BC	317EDC440C1FF3B9279AAA761AD003FB	2014-10-17 22:25:00	1352072	com.clgnlab.iunokta	5	0	2016-02-16 09:35:00	1702708	play.google.com
001055AD197E18C3403091F1B7B11A38791C549DBC7B1A26D8B0BC881D8666CD	A11EB24BA61D9B44C913CDC5C32D2B9355D4A1A0	0704B778B1A7DE6F65CC3918019A1CBB	2014-10-19 18:24:00	5173055	com.hinduradio.radio	11	0	2015-09-07 07:46:00	1480320	play.google.com
001056A006CD7E44182F9C15DDC09CB702A0E52F8147B8846EC0423B7CBBC7A0	55acb59d806c3339a1fc2d9689aac526c8cf0b26	2c67964d177c3b2d5e3717d47e0047bb	2012-07-03 14:19:00	241500	com.clozaps.rainbowwallpaper	3	0	2013-07-20 01:50:00	476108	play.google.com
0010577E529D05788243FB9CE7CACB18CF89E70DC3D53391135E19618A6129D9	66910cd1d53145dd623d7ba8bcceab5d1714c14d	c308e7264673764253c2d0897f8c10a7	2013-07-09 10:50:00	1651859	org.onebm.caltr	43	0	2014-07-05 08:23:00	2097396	play.google.com
001058EAB9960BFB300DC3BCFEA03EC32BBFCF7E0825AC9E0F416239FDF5F66E	18176e8fcac0c4b1dc73d1c0b73b4cc46be3c9e7	a974101bc38d3a6a41f3c785f12c8337	2013-10-14 14:11:00	1099015	job853.verson2	6	0	2014-01-24 20:16:00	674568	anzhi
00105B447EA9603EF64BA904A64739B693ED079B31B15548FFB22520B43706A1	24FE771338889E62CBD08EB8F5697D96CCF455D2	B523F3554C7D81CFE2591A0D482815DC	2016-12-08 00:44:00	7839883	com.teragon.thunder.lite	1001100	0	2017-03-01 05:37:00	2068416	play.google.com
00105D02F9FF5DDA9B7D5C5E906D0B26B32A620503626BC21E85F358CF2E6068	CE51EE5EAA9AF3F12AC73EC484F36C38BFC97653	F19510E53084C28A73D018B94D7B33F1	2015-07-09 01:56:00	15935883	air.com.netfunmedia.babylionspasalonandcare	1000009	0	2016-02-21 08:32:00	2792876	play.google.com
0010695DC58B62CA7AF7FB950CD9FFB09D116827D2A708427C0C19BF871D5CB0	2227ED12D81BC215354918B64C34F10798BA0543	81D90DC369DEC8CF26E875189BD9BF54	2015-11-30 15:35:00	7939973	com.tapatalk.forumhdblogit	21000014	0	2016-02-21 08:32:00	7560120	play.google.com
00106D3DC73329F2AC9E845D88BB791606982329436E8555EC0D52C001D13B1F	857A050C55585CDEA1852B2506B17DB98E4EA305	03474FA79CCDB2C692E6EDA78BAFE74A	2011-07-28 22:54:00	5136413	com.akolacz.hardpuzzlehd	40	0	2014-02-25 06:08:00	123672	appchina
001072E2D6F4DB51E6B86D1BF118552A87FDEA7A5A26C46E7353FB66DD4A8DA6	A3A88C827C46E56A85C452D1B1F194C2DC8BE3D4	C54BD4D6722A53B0F7E259A23B37A1A7	2016-04-17 16:20:00	1923712	it.onecalculator	103	0	2016-04-23 13:32:00	2202780	play.google.com
001077609D6AE530E90681C5BBADCCDDF043A857ADA53C945F6FB165554C3E13	3e615b36adb1540ac3c7e7059caeb3868b0ee1a9	2818a06a8e28003e5357eb41b02140bf	2012-06-22 09:28:00	82316	br.com.blogspot.sharethisdude	1	0	2013-11-29 01:13:00	5184	play.google.com
0010776513E291B591557DFE3585E09F5B9AD9E14536EC442761E36C8D3D946F	64c905ba3e39fb89f044ab2a68c00a82d6a3bb30	30241beedcbabbe2910416fd0710eaf1	2014-03-13 20:33:00	13694793	com.b2i.biiCADoFree	9	0	2014-03-18 21:12:00	445492	play.google.com
001079658D7A8F4A92CBE3173CECAD120C97109D3743F94A303EB9B14AB6687E	7B89971CD7E98F1E4A01ED7F7E1766FE448A35FE	018EBB89AB48573C4A2BB90494C952CB	2015-06-08 21:54:00	883431	app.detaileddeviceinfo	4	0	2016-03-20 15:29:00	990588	play.google.com
001079989C6C882E9B5D6330AEE096180F50CE449C0E9FC33EBA2B5049402C19	CCE1A526F39C80FD6ECA9344B89556FCC67E5A5C	621A177AF9E0397271C519880C33837A	2015-09-01 16:02:00	4234693	com.gau.go.launcherex.theme.fd.cosmos.fourinone	7	0	2016-04-11 09:22:00	2697568	play.google.com
001079FCF59C1C8389B50407689ECCBF97AE708FA4CA5D97004174E56EF315C5	D9CA6791FA3318B08D6D5E06B338EB1AE873A588	FB4DD5B9CCAA082AB24E5A4D32D62825	2014-09-25 23:27:00	26290779	com.pooandplay.mouseandcat	1	0	2015-12-07 01:10:00	5453552	play.google.com
00107C12E2D23CA87A92CE7C17A04E14BFC4E7B1E1098FB99C0FEED59740DD0E	6a225b86867162edb47eb28ad878198511fcd979	aa25c012d9ce1443d655f10a21fdfca6	2013-11-19 09:26:00	902932	net.ays.SchreierundStark	1	0	2014-02-10 12:51:00	1043148	play.google.com
00107FF8BA4E4CB38E8293B147BEB42EB2407A2438B8F779957970C352F1B9AC	a53210e85b5889fa9900cfda8bcc889780a5977f	2333ff13d3068b9e40b10d6b46fbdaed	2012-06-15 23:20:00	6409436	com.eventpilot.virtualna2012	1	0	2014-05-08 22:31:00	2322712	play.google.com
0010847F07D89B3B4487A84041680EE995AC6DF9983B60F549D84C5075E75F31	e1bf84d6ba52c1fe66afcd7b0f41a3a1d513839d	7491b258cdfc0b85b2c0bf4da6de0dd9	2014-06-21 00:03:00	12709140	com.madelephantstudios.footballlegends2014	4	0	2014-07-07 04:56:00	237008	play.google.com
00108BA776A0D49574237AD564FF1067B413320B8A2FFD6DF313438A1A663B07	e289c70d37ee997420314934130c8b43ae4d04e8	6d3aa90b0f68ec13d627c37336798c52	2014-06-03 14:16:00	17421248	com.zingmagic.lexikos	5	0	2014-07-15 01:29:00	3020136	play.google.com
00108E5BEDB11A9D35A52E765EE6DF13DF83F4615571746FC3B92A235AD83102	424AB355767F848DF795905223DEB178B5ADB305	1C28808DD5DCC43E05C2BAD8CB348F31	2015-02-10 13:53:00	12275454	com.schueco.tecdoc	1076	0	2016-02-21 08:32:00	59816	play.google.com
00109411A256A2B2EAA78E3C4244330AF5679B2B55B915314B28DB2BC538F38E	993BC79F71E81D06A889E96151251AFCD3C7B8F8	1A7089638A90E6C5EBC460DB6E0E58D7	2016-01-26 14:42:00	2913666	com.fivejeagers.fm.italy	6	0	2016-07-20 06:57:00	3224524	play.google.com
00109545CA92336E4E19AC5904B2EFEB3809DB0D38CEC3E56903F5E24200D997	5d099c72727b5284a89486f9240136c87d9eb03b	7f7e8cca910a5be9ac0cef70dd75ea7b	2012-10-22 16:52:00	4907629	com.thesocialgamingfactory.justgive	3	0	2014-04-24 07:11:00	3037940	play.google.com
0010960080BDC9AC5D59B9D746552D46735022006E7DACD5E5688C78D5E4A57D	357f4c134b08493a6ab32e3bedff933c5d0adcce	e24813dbb3fc260ee6a05bb13b5245d1	2013-05-04 01:59:00	643459	net.okulda	1	0	2014-03-30 06:46:00	343392	play.google.com
00109A4BCFEAA17C8A4A2A10834FDC53C480886C37BD39BCCF66B47F84FB5119	695B3EAF2C7CAA2FB372C9A700B0239B9DA882D9	96647D2B875CD0DB8B6C5AD3D8147A0E	2016-05-13 04:23:00	6222855	com.gau.go.launcherex.theme.doodlemonstersgolauncher	1	0	2016-05-28 15:13:00	4329236	play.google.com
0010A3AC4720B8C9F3BCCC28C7DE86B3CBA4C57116D3CE83A3113ECEE605E4AD	1E8F0C7FC772DDEC9EF4063E06464E4692FC4128	9703CE4308BB913BEFF11F989CD4722A	2015-09-02 13:08:00	4846299	jp.co.nissen	61	0	2016-03-09 01:19:00	4132052	play.google.com
0010A5B0737595550E896F6490063B127E27BF4F6AD467E63DA27A1BE0949E6B	32F3B57FB7C524B22DFC88B7FA8E8DE04F2DC16E	21361007A6FF69728880BF5E6AB22841	2012-06-20 20:13:00	407373	net.qihoo.launcher.theme.ptGRENY	2	0	2014-12-14 05:37:00	90120	appchina
0010A66371ECE6C17A55F52D72328C793E6D7F9DAF6A1860CE5BA8170435A3EA	BB371473AA41180264C69F5FDEE06E6A80415678	DB5EE388C9105A07FEAD4034FFCCB8DB	2016-07-05 04:02:00	4189132	com.psycopat.horror_stories	1	0	2016-07-09 02:30:00	5740336	play.google.com
0010A663BD25100E3AC8E03E6F506CBED331FDD8B59D4DF03D3962783CE363F8	5070A4D032487C2BC6E783E84D43395C60ED3CB2	6C04976A2C177BB18213D03BE42B1F0F	2015-06-26 10:10:00	4112966	ru.appseller.misato	2	0	2016-02-02 20:04:00	3529904	play.google.com
0010A83BABA50BCE167B334A2C65768521BC718C6F7CDCEE68398699E991C45D	4213827e40db7cc804a1c836caf1c18b86454d93	5479f84dbf14bd82b2a5e1ff902262dd	2013-11-08 14:56:00	5946389	com.dns.portals_package2488	101	0	2013-12-30 21:55:00	2732764	anzhi
0010A97B0E3F1DD89D40F4DB0143FA8EDBA6504D4D8E4C9FA81E3DF0157D982F	72AFF5B4E56E5474E5B0C5B9675A971918C9755C	CCD616460AC1A43E5539C54A968740A5	2016-02-17 13:13:00	17682730	com.gm.despegar	190040601	0	2016-03-28 09:20:00	6896412	play.google.com
0010A9D20FBF6C177C88FE4BA43FA324AF9D548487EE1E4A0C5FCB7ADD3D3B79	19eace3c2f45698dfa1ec8d1b49ec4d37d4f0060	8a85face9edcc7ff40812146e9c328f1	2012-08-10 10:58:00	1292160	com.appsbar.DivineEnt161384	1	0	2014-07-10 18:34:00	328712	play.google.com
0010AB119FCC09CEC25F14DF69A2E5828210E1FA1EA16DFF8A6DACAD19A11097	B575C5E3954E828380AD1D7516535DF452FE483B	CA77D05390590B9816F0306F1E78227E	2015-11-14 14:57:00	19732623	com.tinyorange.krakoid	133	0	2016-04-08 09:29:00	6398688	play.google.com
0010AD8D8D19090CA8BE11F4CBEEFFD84595EDC5DE2847E23A97EE7BB340BED0	4F9995C39F792B9F76434E19816AA2568F97144F	6FF91D1739FA49A4841251CF38A9C449	2015-06-23 11:19:00	3054912	com.ai.tousenkiganusa	3	0	2016-02-09 06:15:00	4571904	play.google.com
0010B047E014325FB4D74BF82E6E900C9E57B0C0158AB91E36BF49A2E7E2C3B8	D0EF4CB89D85C41BFE819C27B0FC944F5F1D6FDF	C1F4D2EA9D5570F5B893C9842C69CD85	2016-02-11 20:10:00	995991	com.appszo.hatiff	4	0	2016-04-26 09:20:00	1584708	play.google.com
0010B633C976813573947725ACF973B9DC3FB1CCFEF40F5C4BAF48A88C88ADE6	11CE1B00B662A0360F4C073B3523D8B53B5CE3C9	F8C5715D2ABD3372CDFBE66E63F715A9	2016-03-11 07:21:00	6514354	com.worldwideelectronicpublishing.todaysblackwoman	3550	0	2016-05-21 19:44:00	5002692	play.google.com
0010CC82C1201E0818C5DDAFA383F7EA7B40D9795BCA08AB64EA38737228709D	63FC3BFF4A88491BC650876260E3DBCB3467D92E	6DAC41E5DFDB2626A7E9E5A04F797D1C	2014-09-04 21:11:00	4813471	com.subsplash.thechurchapp.s_D6R4M7	1315	0	2015-09-07 12:13:00	1641680	play.google.com
0010CEC01D29D49CA9F8838EBB2EA07C514109772D2A01BF02186E0C8293CCF7	2FE706038F4BAD4859B2656516BB86D86AA3BD07	4BCF192A43EDCB56A801B9F6DC8016D1	2016-04-09 04:14:00	6408415	jam.mawi	25	0	2016-05-29 07:42:00	8446708	play.google.com
0010CEEDEE9D75177A6DBDA68811A84A8B50AD875AA0EBDFA585A7D7BC044094	C7180E77CD229BB3E25C413AAD04611A092233D2	1978DAAE577F72E612F8EBFFC2E01EEB	2014-10-23 10:57:00	1708758	com.eurisko.albaghdadia	3	0	2016-07-28 08:47:00	2664492	play.google.com
0010DEC3CC2D35F493295EC05ED350A54FB0767FCC99CF7DAB0795E3E87A60A5	94c12f4289c34fe6fac43f72c9c88e434554d35b	3b259629f257b85dcf351cc14acf87f5	2014-02-14 21:09:00	3168633	com.footnews.lyon	23	0	2014-02-20 23:12:00	3875520	play.google.com
0010E8140E6403A5DA8A864CDB2C350E128CE44657B37C55E45777D222AD094B	8B6ED5D455AC3561378803CBD1B5011EAD877945	CDDD0565CFCB54A4F7CCE9CDDD7B37F0	2016-03-22 08:06:00	4643821	com.techno_world.islamic.stories	3	0	2016-03-26 16:02:00	6334828	play.google.com
0010E93DEE405BF014256B30318205E07A8C939244D509A61579A52716E9A798	ED7391743AAD228F9781C9AFB7DD5159DECF915D	E8722CB306AB6A7179A93F3B5FD96427	2014-08-20 23:57:00	11489920	com.conduit.app_183262c0e8db4da1af2b7e81e872e30a.app	11	0	2015-02-21 12:16:00	6448464	play.google.com
0010EC9318583125D50C14F35F75CA49DE30A4EBCFA1DFDEE181F2394A8DBD16	4E33CB2613BAF33C62981147874CEBEF93F0CBB8	F6191148DBAFF25408717FEFA6ECAC34	2015-08-10 16:27:00	3118727	org.altervista.luma23.AudioFunLiTE	9	0	2015-08-14 06:33:00	2728476	play.google.com
0010F3A875E815404E5ED7BD7E0CC0F3649DA02563463D0CBDA052775ABBA671	d77835c8efdfac1366305767ce3879aaf67b7918	780bedc23ba71befb5344fc90786a558	2014-04-16 12:14:00	6122038	com.h2indie.rats	3	0	2014-07-23 04:16:00	3081944	play.google.com
0010F83D2B8D4DC7B14C95DB320D30BA95EEBC618F4D5418503D9313462EE0F8	10F36270D49CB765CB51958F070EC2ECCB6E7D62	5FC3FEB7AC974D6C308204C7710D6E6A	2016-04-22 15:41:00	213243	air.PorcentajesRN	1000000	0	2016-07-22 07:29:00	29928	play.google.com
0010FC9DE650AD332A94FDC968B07CAB4712CAD42C0133DF8CEDF16214568259	1103200f133aa4ef10bdb4a7190919d94be57893	5146fde0a220ccd227d217b4c6ad8ab6	2012-03-28 18:35:00	2517285	flying.humans.illumeelite	2	0	2014-07-30 16:20:00	179628	play.google.com
0010FF2014CA3C91C95C6A163D8394679BA873007E8CCCF9D63C97EB069B9E24	6af6d4ff93f929d9a60ab7f26c723d0103b4a003	d3e86135d0e82a8731e1c399e2344306	2014-04-23 23:52:00	930130	com.beridentity.shop30	1010000	0	2014-05-28 06:17:00	1464328	play.google.com
00110058CF953DF379E8C4C93AB8ADDC45EA885C93543055D86E5CC27879B95A	A842628B7B7E4FC66C4F8858968DCB9BA4D6AF8D	689373E9D5476D2DA6D417280CD5DECE	2016-10-28 17:24:00	6700043	com.daamitt.walnut.app	226	0	2016-10-29 08:01:00	6969020	play.google.com
00110081DC421473AE0049F4D50DC8633224E6F3CDE0FB3B321C6B46BC5390A5	7ef0181fddcbf9fec774b5cde9d504f01485ede2	bbe22ee05e3ffb58b662ebf6048e0f49	2014-06-13 13:17:00	470538	com.movie.ironmanthree	1	0	2014-06-18 09:55:00	1080372	play.google.com
001105859D0359DE50256DBCA787380D0763B484C4DD27FEF637C840646CADF3	D492A302E9C1FBE28BEFD4CBE26A5E6A898B3BC9	B35147A07DC0B05FB58B5E9D40FC3D31	2016-03-13 20:50:00	4760569	eu.womo_stellplatz.finderfree_en	398	0	2016-06-14 08:25:00	3233456	play.google.com
001107DB9CF05DB0029822A29F1A4D32A7B287CD4319804C6FD35E27DF1BE255	6376E685F7EC79187FE07727E267ABAFB4DF24D3	09E879CAECCDB959ABA8DE886F052E63	2013-04-12 01:30:00	1218458	anseong.smart.app	1	0	2013-04-22 21:00:00	778432	play.google.com
001108C7AFE3C3BA587F1DC0345EEC6DAF535221B91B73E76BC43B36D2F4F2CC	6B796AF0EF7E033AA6CCC2A4D441BAF954C62BDA	E2F6F786EADFBE73F38F8869071F23E5	2015-10-28 07:51:00	4730236	com.guides.minube.frankfurt	102	0	2015-12-04 13:42:00	3155728	play.google.com
00110954BA39A36D7B84F1DB2AB1368EE9184C1C9FA555505D0C2123538F5283	34496b9fed5485eb32458c4f382c9478f29ef50f	01dd067f5a1f6fa367c8097ff28061ed	2010-10-31 10:45:00	225567	com.sms.two.flirt2	1	0	2014-05-05 16:40:00	139240	angeeks
001113A1ACBD11348A1AB89E971211C4E0FD4C96F16E4B3A0DD144E4465E8961	2CF00B9F4F78907A036D96B975113966E1CF6DFC	1BB78EEA442D5033C0356952E692DC2E	2015-11-02 11:57:00	4338777	net.taxfreejapan.HOKKAIDO.TAX_FREE	20103	0	2016-02-12 02:49:00	3087764	play.google.com
00111518BA8ECF05E097F2EF41BBED860EA9DF0BBBE483826DF5ABF2D6F0CC0A	1BBF708E0FBF6012DA0B4BB61C9D62CC08C69D1C	78B13F81A4EAAC5DD116079CCB9D363B	2016-04-09 16:34:00	9283069	com.HitMan.DogRabbitMonkeyKingOfJungle	1	0	2016-06-13 13:51:00	2087824	play.google.com
001115CCB7706B419D00131106DE36A1A7AD8E45B477EE9FCB8AD44CA5FD5971	7df4fa1e42b883b4925dcb0bee01f7c26b78096b	be9a5657acbd95e4e3ad0f6e63331a5d	2013-11-20 16:58:00	6622951	com.timeinc.rsgiftguide	2	0	2014-05-01 19:41:00	3996224	play.google.com
0011174803B3604A0AAA8BA59DCE621DF41B2E5BAE420CF88B00ABEC945F80E2	4A3DEEB1056B338032DE0B133374256362F9B444	6F2DC1B82FE27CFAF366FBC04ACC3F60	2016-03-08 15:47:00	2646104	com.ximera.supernovasharp	13	0	2016-06-19 04:14:00	1995276	play.google.com
00111BFA199B07CB4AF36E5F0E60B2B6AF6F72F3CB45C098734E470D09EE3FC6	91C61C041725350D73EC04935CDB7AA8D4B3CFC2	793537781AF3554116E0077094DEFE5C	2015-12-30 18:50:00	26678816	com.pikasapps.chocolate.wallpapers	1	0	2016-06-05 09:40:00	1921084	play.google.com
00111C723554E6E1AA587F27D190D0873F4E9218A6AEDB784068BE6EB7C3AC48	1B36B212A429A7A0D5F64B42302640D5CD82CE51	F497EAEC0D0F1A0C75D0D6AF5BB4048A	2015-12-06 20:42:00	5395443	ch.uhlme.android.emotionwidget	4	0	2016-02-21 08:32:00	5127700	play.google.com
00111D9DB0E4496FE83B5F0ABE743C96357DEBAFA7D99D6418E50B513FD4FFF7	2FAE136A3DB72C63E6AC3F63C253CDEA44C075D5	7BEEF15FE94DC754105AD88D0D2FF820	2015-10-15 00:57:00	15304164	com.skyerespatrol.weareplaying	2	0	2016-02-21 08:32:00	2724092	play.google.com
00111E64B7E13F40369C8518136419FB9D0314E375640F7ADEF627157ACDF860	D086EF497B67EA75E46B9C048CB84B1C3D21AB49	317167CD3EA980F047B0275708AF2FF9	2014-11-13 22:48:00	1699460	com.raffles.rafflesAndroid	4	0	2016-02-04 01:06:00	1667444	play.google.com
0011219156C857AC7274A29C926EC802F21B63DD44C7DAD82656972A9DE41562	99985DDED8D975504FBA6266C550DFD71AFE668D	0824D213377DA7B0F1C5433C7994BBFA	2016-03-15 11:04:00	2840868	com.iromanaza.chinoynacholyrics	1	0	2016-03-28 16:52:00	4836880	play.google.com
0011236C5CA8FFC61B86F5F2DE9A36B4752B5A6EE5CB13D2AD9D734F8FB6F571	1787205FF34F7AE60AEE634BB0EFFBE37E39CF53	03DF80C3EEBF8F9AE488C3A962A5C45B	2016-01-18 18:11:00	3164086	cn.fenqizhe.wallpaper	1	0	2016-04-03 15:43:00	4156260	mi.com
0011255447905C27615B92B8009CD45626BC4B66838D7E55B3852B3D2A0AA371	28BE1E7BF4BD513BB1945AD1D2BD0D5081831443	C849E31A7985F19DC6DEAC6604F77757	2013-09-05 17:24:00	5133401	aimoxiu.theme.ahcdcxdu	300	0	2015-01-30 20:48:00	10612	anzhi
00112BBAA481CF138850FAF92927F9EF884883926EFB6277970F098A23853A90	DD690C3F340AF2D73C41DECC95ACEFE3ECCF8516	6845C0ABFF20E91F85B88CBCC69203CE	2016-07-26 14:23:00	12297805	com.moodle.moodlemobile	20148	0	2016-07-28 08:27:00	2308832	play.google.com
00112E53B610179D240DDF4EDBF3D145D35FB4C2E4F1B0150F4BEDBE2D5267C9	3C6A185153197BB1DB158909A13FB0D1D2F46E38	7F921717E0E72E6A7FF5FA54C6514E74	2014-08-14 14:57:00	9094898	com.zerista.skollwf	501	0	2015-09-15 16:54:00	6197096	play.google.com
001138D223F34DEB56302D28571AEE8AFC54B96073801D7574862D3645AE59AB	32D0EA9C165C7C7E5D2B7C8C3AE5D49A325D98ED	BAB65536BD8E83D2B25C3D9F5B95BEAA	2014-07-26 15:47:00	2171656	com.qf365.palmcity00008	1	0	2015-09-17 07:25:00	1950340	anzhi
001140AF2D2DAEEF8E39A89E0B10E864E036CDCC35582C5EE54FC29FFE9AC585	904639020395de2c07dde9c50e119f06e0ac7c33	a035693a48f95943532d2dbbc027b572	2013-06-29 01:44:00	402123	com.cs.canteen.jena	4	0	2013-10-16 10:26:00	754816	play.google.com|1mobile
00114133D4513296375B9AA28BB6682B72CC05528E9D7E9DF03C5591655EF4D9	685FF7462651133CBBD9A2B7AF80B06F942249A7	1F6056F37713AE0263E5D6C5F7A532A8	2014-09-05 01:59:00	14754862	com.maview.guess.the.logos	2	0	2016-02-08 12:02:00	1843316	play.google.com
00114621FC6A164FAF00C72355AD5BBCE3D694D722BE2A952BBAE40B7882B35D	3e6504335768820c97a2df349c1edb13ef33ddf9	e6eac73ae9a1b1cdcfc24acf621cf1e0	2014-01-23 15:04:00	9107497	com.conduit.app_f6942d169ce740fcaab430461e242a8b.app	10	0	2014-07-01 17:10:00	3996568	play.google.com
001149FA3D38F7AA0FCA22126EB5B59C2C128BF6900721F9C502E22849DAFCFB	AD313910A38019808145B0BB0BBC2FA590A11CDA	9B2A731A39B025E34869A3A57F997BCD	2014-09-11 16:51:00	1796936	com.games.sneakydroid	1	0	2015-01-20 11:00:00	3812300	play.google.com
001155D9E45980A35BEEFEBFAB74F05FCFF09F1BD9B08AE35311C3C2EFE6EFE0	138c64b3c321574f23771c81848c7b3f6f72414d	f5a013b0429f649f7f1ab3259143ac01	2014-04-29 21:02:00	2145033	com.mobisystems.msdict.embedded.wireless.collins.audiomltcsda	71	0	2014-07-02 04:38:00	1888968	play.google.com
00115FC9619A7345EC58724D179518ABD12216B5E00B559B7D3270C85BC3EE6A	BABD8DE831D4E6E4B97050A6745365672E030B46	36128ED091C2CBD334821CDDFD7F7F39	2016-02-19 15:43:00	15926702	br.com.modait.app	17	0	2016-02-27 15:17:00	6088160	play.google.com
001160F6B0115EF2C5C4FEC54450538027249A9C4FDFBFFD3D7D19B1601798CD	6D92B1BDA8A620627155F5AFA953A4FA39554CD2	34C2472EE595DCB2457B19F58F49D5DC	2014-08-07 15:20:00	5510941	com.tapwalk.android	13	0	2016-08-28 07:55:00	3691688	play.google.com
0011647509A7117BB13D6C76CFBE739DCADD5E668EC2B57E22E1711F3032E951	72ccf866653267bb2c90765a5b34788b14a9a76d	0add440f5fe0a48352d7b2c3137e1710	2013-12-22 09:37:00	353583	com.chf.vn.antinotificationads	7	0	2013-12-28 03:11:00	1778944	play.google.com
00116525A81CD2F44ABA1ED02128F614D17A095F6E3FC5D20BAB532491D85B77	faeeba7ee4172f32a628e1d15619a8f0030eed1d	f9aa392132a20028a905a7b00dfb5e7d	2014-01-16 11:33:00	22407368	com.webprestige.chips	7	0	2014-02-06 19:34:00	3631564	play.google.com|appchina
00116663E97B4E8ED8307FF5F4DE0ED04C89E7A78DC684316B072DA916B59654	D66240911B2CFD3327127E0A8FF398EDFB2D0871	CCBB893527898B4788EB76E9CBC031F1	2016-05-06 17:19:00	1197683	it.pa.mobilitapp	2	0	2016-06-22 02:08:00	2491696	play.google.com
0011668297E1D262C70AC3E3821598D711A57BEEE485030B388D35A90645AEAE	E6F812A2A524BCCB54A02A5637F8162E1218969E	FA065228848176AA8FBD98F16B36A338	2012-05-29 18:40:00	4155601	com.iseeall.monkeyufo	41	0	2013-09-26 12:50:00	642172	slideme
001167569ABE03CB0EA14DE180D79EC0DE332BF7028B1F9BEBBE8AEF436500FF	0a42ac0909506e951dd5b1b0f665fc2d2d87da4b	f0ee7e3b3e2aad0f3aa299706cb62653	2014-06-14 09:04:00	1275787	com.androidapps.expensemanager	4	0	2014-07-05 10:45:00	2324516	play.google.com
001168E847D69D7A836C966FF770A37F3669B66F13B89BD88E94F4517AD632AA	86A3141BDC3BE05CFD2C6EAAB137BA1EA3A62D93	A9C1086C53C65D499E21F3B15ABF2AD1	2011-09-12 15:08:00	990353	com.ap.advsyra	4	0	2012-02-10 20:53:00	365760	play.google.com
0011776C495C49559F90B9A74BE1627512FD7D2E7F53C283A83F1BE583025429	96648e6a5a15a2109676d0a1763b073bae3b7e8f	30b6ea3207421f60d8bce2b9c971caf0	2014-04-18 21:54:00	3280999	com.underwood.calendar_beta	16	0	2014-04-21 12:51:00	2411788	play.google.com
00117A60CE1F675F84DE272B90754895C7613E193169FB2B2C32EB8A671A6270	d86366019f4c4c64bfa1c9c97baa6f2c7ace4ea3	9855e8deac81da626f1edaa5a0670d2a	2013-09-11 22:07:00	1274745	newscj.hwang.android	3	0	2013-11-20 17:14:00	1873968	play.google.com
00117EED22A756B399A3AABCA597D60B50F009CEDF1BCCD512A44C1EFAF4E27B	D619491FF128978818D637B6579CAD6B1581E6D0	75DD0AAB2112FC351D37B84A457451A1	2014-09-29 12:40:00	14343461	com.limpat.helicoptercommando	1000000	0	2015-01-17 18:52:00	4616304	play.google.com
00117F2655CE291AA8E0C8566FC510DF24C046DFCD367F8ADC4149077998B128	B69B58F007742D84B5516BA23415EA329AB020FC	66B3578FC5631ECCD3C726943AF43640	2015-01-30 03:07:00	14618487	com.newsimplegames.touchthearrows	9	0	2016-02-21 08:32:00	5510240	play.google.com
0011887F4F7B2F0950FC14FEBF7FF83C1AD7FEA7D1B6035FF1FB8768E2C34E2F	1AD51A232B574CA4491BE334D388F8245876FA48	6EF6D4A14F6ACD5C01046AE82BD516FE	2011-08-10 10:11:00	163629	com.dbscar.carbilling	3	0	2016-03-19 11:15:00	231860	appchina
00118DBB7D813500F486E39211A2405ED2DB8E7939E438BDBB79C9D26D7BA00B	10FB7EB486DF603690DD37D06E15DB0C4B94FF22	658383468ADDEC836F1246F75BA51DC2	2016-08-14 11:34:00	6948686	com.thirtyth.birthday.party.appp1	4	0	2016-09-12 03:51:00	2222576	play.google.com
00118F4A951CFC1622F857CC33B324A70CC5E9F22D6D88F76DC645BDAF3C776D	93C99AF894C77DD6F9708C1D07E63A0DCE532B94	84EBEC01801B88EE382474E9322D4D7F	2012-06-20 13:41:00	1613858	net.endoftime.android.forumrunner.expatforum	65	0	2015-03-14 09:07:00	1398488	appchina
00118F826F12784707177BC842F4983783224062B64D6981C1AA5FC502E69664	98DDD58FD97B729CC5B47999CAA843BC6D707947	169C92A071AC87316F8304A578C8FEC4	1980-01-01	2803472	com.ecocompteur.ecolink	62	0	2017-01-28 20:26:00	3211312	play.google.com
001190F7C00DE638D0EA4E5DE16CA58085AFA058F1D122D3D9454F4CC319D7BF	A79D0C80AC5800C979E1C9859390FBD856E40449	E55C8704942B8D646393A787343311D3	2016-08-09 17:54:00	5239713	ua.com.ontaxi.client	2060200	0	2016-08-26 13:34:00	6049708	play.google.com
001194EB165AACBBE357F07F42D91FB184A26BBD9B1E564FBAFB59ECF3B4B11D	7C7B0B04BAEE5B63859B70F3818390A32537CD6C	DDB2D5C2EC4F199333FC94FEA0A95226	2015-10-13 11:18:00	32106282	com.fazra.truck.drive	3	0	2016-02-21 08:32:00	4065568	play.google.com
001197918B8AD8368A86B07A5F802F04CDC56E03093A5563A97F459B83892088	2084CAFD3EB494BE8FBA1E3C873EB8E15CAEC808	547BBBABA821A4DC9E3C645CC1E8757C	2014-09-16 13:05:00	494703	com.idontknow.expensemanager	4	0	2016-02-09 11:44:00	1119796	play.google.com
0011999A11F62540E7D407865947A89C3FDAC618CD84D628A7A2116441679D16	14ca1dbb1b36c490b50f926651f928cfb5a0e2f2	dace79ffbc95aebf314a2ea83832e4e6	2014-07-24 14:16:00	24163742	com.perpetuumsoft.mobidb.movies	86	0	2014-08-02 13:41:00	1699612	play.google.com
0011A192C2DB85E5F7989750B209C74A96A6A970716049E41B71BA7FDCA2D6CC	D8BBA44DAF20D5077CA283564C54D73A64F14EBD	D28A3D8B91761F877BB90BEFC31434F7	2016-04-21 17:06:00	6930622	com.preapproveme.snap	31	0	2016-07-26 12:34:00	6916416	play.google.com
0011A28F9C54FBE5E807D42CEAEFC8BC7798CB7BB59B35074C20290BCAD301C1	F94ADC4D5ABCF8A3C1F02137DF44D7FBA1945EA8	FE049A5727B0FB32775FB2B7870E810C	2015-09-15 11:06:00	2774970	co.uk.solersystems.whackit	2	0	2016-03-28 23:10:00	4669588	play.google.com
0011A2CA57F4DAFF9B4A21B5D524FF8298785A8AE32CA8FF719834D32A8D4540	6BB31BAC37DBB9E165F86F91D0144C2A1358FB7F	70854B46E102A3F70005E9091340A8D1	1980-01-01	15696708	com.journalcommunications.journalcom.mjsbrewers	205	0	2016-11-06 07:21:00	8497684	play.google.com
0011A5A00B401EB61D0E6DEF7C5591B0FC192FBFBF3DD83BC77AD63792AD9F74	617BDBBBADC3A124E49653A0F4DFB861AD48DB09	63B37DD4803FEBF1A8720640E6485398	2016-02-12 16:00:00	9840376	com.walletsaver_app	2008	0	2016-02-17 06:35:00	5919180	play.google.com
0011A7528B092577AD415B1488FE13A46973F04EF9348AC0F5E0829324C123BA	41FD39B261341E81EE13CE18F3CE38AB4C3C3340	BA08AE5D325ACA32D6503A14715236DE	2015-06-22 07:55:00	3523457	letstalk.letstalk	102	0	2016-03-15 16:07:00	2661452	play.google.com
0011A7C82CCFE69EA517AF226304A9C70304D89CB05EEC90F6FB8C4DD0AC6B96	7F2CF00D67974C7500411A14B7FC9957F6A40880	78FC58AEED4FA6114BFF749A7323D73D	2014-10-20 11:55:00	5978217	gov.nyc.doitt.ThreeOneOne	24	0	2014-11-01 01:46:00	3854516	play.google.com
0011AB13DF6D071B1D78E60E2C5D60A82666BCCE44677E9B6C6309C43B442610	db7985207de365e37183e28e609c2997e0af20fe	f244daad85b247ace345b1f5ba361035	2014-06-28 14:10:00	3230416	com.red.sayingsofprophet	7	0	2014-07-28 19:46:00	1336908	play.google.com
0011B1D3213043A16A9CDEF197C0DCA5D7A58E7CFA00B2CB6911F76BF869793A	134316D46C73BF181F973E149A7345B5605AAC72	01B061120919F1441C2C5DA0EA00310E	2016-02-18 12:48:00	4445698	com.hereyouare.stablecamera	11	0	2016-04-23 17:14:00	4889652	play.google.com
0011B78224929AF2F5055E849BFA557222DA7270EA2B9CDB85A2FDAB775CCA01	440e21f3e788d96c4b3acb42c376dbcdfdb3b742	1de9d9fd69e4a0850f103a2886d3b12d	2014-04-01 17:56:00	3881282	com.hbr.international.android.reader	10	0	2014-04-11 10:24:00	4881308	play.google.com
0011B8E5559B63BE28B5F1D5F508E8EDE47980FFBEF369D1124987ED2AF835D7	4E989EE7588B697369134ED5EA1ED7152A8E0C39	CF73AD2FCB04690E3D34484E4C8D7B7A	2016-02-22 22:41:00	7868718	com.fenbi.android.gaozhong	5080099	0	2016-04-30 05:04:00	4877912	anzhi
0011B9E99472169B2E40F06EEFE18FF851882288EF5D610E4362C17B108A6433	98798cdc32fc1c51c993ee9a66d2f9b274fe83a9	d58a90594401a851b6d4a4a6f0a6deef	2014-05-30 17:08:00	4371444	mobile.media.police.ringtone.sounds	3	0	2014-07-16 17:54:00	3017932	play.google.com
0011BA247275557B0EA07F1C68202640169F905272A0691828FFD04D9904C183	1eae2185e606cf45a8d15b116a868a30bad2e412	67da5351c0b4933710f8affaf64a16b9	2014-02-25 21:52:00	749710	com.ishare.tasbih	4	0	2014-03-01 11:10:00	688776	play.google.com
0011BBB37B1FA400FA07A9C170AB5E4A311D674AD8B864D7FE51D5A51DDD8D05	97D515CB0B79D166138E08146CF9687377ED898E	072E910133656B14EFC5F65FDAEAA087	2016-06-01 18:35:00	11532493	com.simpler.dialer	133	0	2016-06-26 09:30:00	7008368	play.google.com
0011C1CBB7D4B6903ABDA1CA343BF8EF08616A221DE57509C9AAECC34E84ACFA	9c4d9270c773bb4fb8b97c672f9e7e782f14c7b6	1dff64e8b36e2c371a06d82780280c37	2014-06-03 17:27:00	4264970	com.seamlessweb.android.view	12	0	2014-06-12 17:35:00	4108400	play.google.com
0011C6323D5CBBCD65FBCE24FA9DF51CDDCFD1DF184B6ED8FB3742C43D5BDCE8	46D9A0001C221CC406F4DC6E1E95816320E2058A	EC2D4F9ECA750E66ED7ED3960CCAADF0	2015-10-30 14:08:00	10383987	com.chopracenter.retodemeditacion	4	0	2016-02-21 08:32:00	4855724	play.google.com
0011CB67CDCCCACA8C500C325374F59B331F3EE10EEE3A49205400E71DC8F653	a9f97b20e2a78110fa8897a88d0d4e7fa10a7023	055676a7a1ab3e20323cb95db9a534c4	2014-02-24 11:41:00	2366491	com.pewpew.ciam	1	0	2014-03-04 13:13:00	2497616	play.google.com
0011CB8925492439D56840E246454B9035DD40255E16B9B665CCB44D91C98E55	be8bf6e3e3650605b925ca1f63182e3f14bc511b	89711105c79f264630272eee4e3e2e27	2011-11-11 21:40:00	450771	com.syborg.pirateplungefree	6	0	2013-08-26 02:59:00	100368	play.google.com
0011CEADDAB8D8E9FE2254B2158FDC8189110CDCD779A35CED843922807842F0	76f2459e814817ee4bff30251b931915db0c816d	c4dae29937a24d7099204d781e7ca8d3	2014-06-18 18:10:00	4670923	uy.com.dvelop.statcup	13	0	2014-06-19 06:35:00	8525808	play.google.com
0011D15A33327625726406FAE26307AB36BF0F8A4E0F8EBD7F37F3CB1754CAF1	2FC4622971727BF0EBBBF27B70033180EB4AE2C0	9828A76BFBEFD17CE90383BD515F5CBC	2013-01-08 18:02:00	901209	com.kapouta.asudokube	3	0	2016-02-08 15:31:00	1935036	play.google.com
0011DFFBBB42352F0C584EC996636F99D67DC9827E91BFC95FE39B66D13F8085	566caecdd21b4d60b72356349a32a10f976cb3ff	fea8f3d2bc7ed179b4ad6874b74c78c9	2014-01-28 07:59:00	16966539	com.idolwriters.darkstarringtones	1	0	2014-07-09 11:16:00	1663712	play.google.com
0011E0FCDF80A54DF37FA7FA6E6FC848776323E3D1D0BF07FDF287139AFD0F62	2feb167301590f6ce2d749b8c793206a1230e9ce	2795587880678318f16a2ce537d825ba	2013-11-05 13:26:00	9317259	com.quizzamitest	8	0	2014-03-19 05:12:00	858948	play.google.com
0011E214122E98A400AF4D04FC6F876F612AEC7D137013A157148BDE15FB214E	3724B92ACF800310CD671AF28F198888CC6C576A	77C223A39C692FD4933A627BA0AD3F39	2016-01-25 00:41:00	7298860	com.wedup.shaharoshrat	73	0	2016-05-29 21:16:00	6170244	play.google.com
0011E688D5A01805C7EAE1C7709B11FC98A3AF78458077307561BB3E3D916C0E	0BD3E10258186776FD43393FD270744943BA9A98	34C818AF7364904A8D22575876E65C9A	2008-02-29 02:33:00	13092590	org.photoslideshowwithmusic.freeapp	1	0	2016-07-10 12:04:00	6612336	play.google.com
0011EA7BED2F91221995FDE8FA9FB1AC9C8B522FCCAB84A8EDB44C970781363F	f133d9153d2972d5b9c149ee16bde38e0c387f09	ca90dd361ad3a9043de60410e24e66ff	2014-02-10 18:06:00	3745221	com.ezen.ehshig	7	0	2014-07-19 04:46:00	778128	play.google.com
0011F049730E8257EA9C08EFEAC44BE687D6F0C5DCFA3511B605FD32638AA97E	45DAB10579C621500556C1AD97A3048E17BD6E18	BF028AA92FC3FB461F1C14D89421E924	2015-07-18 12:24:00	5796277	com.slideme.sam.manager	11097	0	2016-03-20 16:54:00	6112160	slideme
00120C48D40CA9ECBEC900DBE818391DA8F8F7B0880AEC5E3CDBFCB47F928546	6BED6BC8A614FC42F2F76819C0C78F66508729DE	229FF1152252FCF097EC2A5BE639C910	2016-01-19 15:03:00	4908327	py.com.san.printpic	6	0	2016-03-23 17:16:00	4432312	play.google.com
00120F1069D698BE01EA550951FEFD11C790B9CC4B12CF2F1226BBCE403CBB8B	B80AF0A2FB0FA5978F693CDB19F1364BCB7992B7	B348A5A8EC2DBE300E7A76F3E3DDDF4D	2016-01-29 14:40:00	4926926	com.ansangha.drcheckers	30	0	2016-03-23 09:22:00	2936828	play.google.com
00120F20B2D1C9FDA4B75F983E5ED143DC19F69C3FA2B6CC034ECACCEDAE6569	b747cc1a65126911edeb6f61b060fb5a2f32ba7d	bb38f176d8347f9f8920e303e9282512	2013-05-08 01:27:00	6038735	tomahawk.software.games.splunket.free	7	0	2013-05-08 10:27:00	236048	play.google.com
001214847EAFFF8307286C49ADF5CE871C8A0CCE68C9E02B8DB87F1F81BEE54A	8F8EB08817EBCCF6FAF3D6280CEE109324DEE5C2	3FC324E54E99E30DF3DD2D091323B72C	2016-06-02 17:21:00	9706752	com.handyapps.photowallfx	37	0	2016-06-04 02:53:00	6723900	play.google.com
001217040C5DD2C98C9DE35A825624355DD1E2E43B9B2FD7B67B62A3B274686E	A5A72A17E26639A98FEB0E25C89807D473B0D9C5	ADE367D03411E8E724D989EBF2B1EB1B	2016-02-20 04:08:00	369796	com.ab.shoore_zendegi	14	0	2016-02-24 11:28:00	638920	play.google.com
0012188FBE5A854078CCAAE38FB48E6BE2DE29512D4CFB4D122E42305AA3F21E	C13AEB2450F7AAEFD65FB6FFEFCF6EBEE586D7B4	CC0F61809C3C550FF8E0CF5BA4E7139C	2016-10-27 15:42:00	11368057	org.table.yourlcc	2024	0	2017-01-31 00:12:00	2806680	play.google.com
00121C01C48EA0930ADBD64A8335343A0C2D5AFE6FA4DBAC168065959181106A	368ABCEEB78FB845BB508FDC505355C9376CACF8	2345A6C3FC73F576DEC38431FB74F151	2016-04-08 16:29:00	3919207	com.yokibu.parents	8	0	2016-04-11 02:18:00	5119764	play.google.com
00121F9662D669399760AAA20B0658743384DDFA1D708681E02ECFC60756418E	E5968E8B888EC8F26B7265FAADB83594217D8421	0854E02F4E216740A26C88DFFB41FA93	2016-06-30 17:40:00	27439714	air.stickmanschool2	1000001	0	2016-07-11 04:52:00	7242332	play.google.com
001221971D3C031FE4AC774E0D042C407D8CCA96FDBB158316248028A899E09F	617C8B50479E38BB4E0325302DCBEABB1EE06F30	F31EE15DE07068C89C6511A83A34400B	2016-02-25 17:53:00	20748571	com.bitsbrick.bbab_16_00	1000000	0	2016-03-29 14:24:00	5967444	play.google.com
001221CF1F5BF8CD4A64BFD1A2034FC4AA6D8E979C02734FA9A0F0A2A1A3EDB4	716a8feacc0f97b6b0ebb861301979b2e4a810c8	8626e8a00e4cedbc31ec7ee1071a8d67	2013-12-11 04:09:00	1450026	kr.dj.lee.dreamwakerfree	7	0	2013-12-16 23:16:00	2233368	play.google.com
001222D96A7EE1E0F6B18E9093AA9DBF329DC45FD962705BDE90E1A7649FE19F	1D6D8208542B6D2643293DCF06235540FD5A2770	10815234638D5EAE53D497FC259FA1F6	2014-08-06 21:03:00	9341551	com.puzzlegames.battleshipjigsaw	1	0	2015-09-17 04:30:00	3356152	play.google.com
001224B0A5B679E9FA31D8D44DB950402AED230DCDE23F0B2F19D8EB766A1A9D	4ebe58a15d658f1c0db356e929443cc25f3bf044	1e2296e5ca35e0261d2f5e5a01e8794c	2014-07-25 17:06:00	17900611	com.sharkjump.doyouevendrift	4	0	2014-07-31 15:36:00	4506052	play.google.com
001224B3E779A0464DE2CE8BBE4832BB5B32ECCEAC5E79834B9F6695917F4BFC	716E25234C818BCEA3F3BA7056E38ABD11A679C7	04F24F3EF230A5140D117095E5952678	2015-01-14 10:29:00	4142506	com.fatima.egypt	4	0	2015-08-31 03:13:00	5965012	play.google.com
00122748A197AE6941B15EDCC938CAE38451B2F10C6DF1187F1686A811FC69AB	1a8d529fb737dc471b4fdbdfd371b4b7ee4ef706	c2e177edd189f0fdcde7990cfb8d3ce4	2011-11-21 23:28:00	45786	air.conteur	1000000	0	2013-12-07 00:44:00	20232	play.google.com
001232B8B2828E87DA0CEC558E1B2FC9CFE10D95B5E0FC8F6750BD2BA35FA47E	4C66D59C3DFEEE196C9A1492133F58C4088E35E6	4365B2DC13F6499EB9099E61869C66F1	2015-02-26 15:06:00	22505205	aybebx.dog.hard	10	0	2016-03-20 17:19:00	162100	anzhi
00123B8FDB47EB972B4FA1584F48F620F8ED06DD2F4A77BF55050345EA90C88A	B1F7FFD40078AE92C4BDE7849F7E7BA9AA5D7347	C0871A6B85DA357B1D70DCECAE27AE16	2016-06-13 22:32:00	2517691	cupid.heartseeker	32	0	2016-06-28 15:50:00	1963744	play.google.com
00124390141606467C3A63C858C7C7F932875BFD22AB31E61530CE314430B098	7E0DD53E0F49B76C611D0C877C8D3001383C411A	C99E03607A823A53A4A2C7FCE5A4FB28	2008-12-01 19:07:00	9329894	com.google.android.apps.androidify	24	0	2016-06-27 16:57:00	554732	play.google.com
001248A66E178BEBDFBDCA691B841832D4B2C04EF295A17FBE9B35F726D10A21	3EFB9640FBA52CB8DA92DDEA72F575B184DDE72D	A5DEF11DBF42999B0D93558A0A38EAAE	2016-06-10 21:59:00	9880153	pl.solidexplorer2	100085	0	2016-06-26 09:09:00	5772516	play.google.com
00124A6444C9A95982113D11EC8B78B8ED6F0430ED34B4CFF5D7EA5FDC3EC5F9	E7B6D45565DDBD35689A281ABC06E5F7E7509E29	98CE4595914A040EE317ECA1C6AB8077	2014-11-19 18:37:00	2480522	de.dualimpuls.kissmyphone	20141119	0	2014-12-07 21:03:00	3888140	play.google.com
00124A7A117AFAA5708247125B8287A95B5F6A2BCAE38909430E40588A4285FC	16BF6BAFD7AA6F50BBC608E294604CBA067A6C17	E6F9A889EE369ED22CF12C80E51D81BF	2014-08-21 02:34:00	5989218	app.refine.thepennyblack	2	0	2015-01-12 12:37:00	945044	play.google.com
00124BB17403FC76F64A924BE9F1941B050E84883302ED76924CA05AF64C74E5	B72D901F4607D5267D495E100B64DEFC369BA8BA	F814AC1393289E96D08E8E2BD69D7D6A	2015-10-24 18:11:00	10171083	com.northpark.drinkwater	114	0	2016-02-21 08:32:00	6444612	play.google.com
001250D1A703B583871737228B39ED0F86E85CD8D99A4C3848368350C4081913	9652B449116A6DDDCB376DFCF34682AC5A28CD60	A361476CDC2FBB527223C2ABBB2258FA	2014-06-13 17:10:00	5583637	com.piqano.runnermannatural	2	0	2016-02-08 17:12:00	1480652	play.google.com
00125286E3475C711D4D1EAD3009739E0B1BF5994059CC9BFCFD92E46850DAC4	6f40539fee039b74a5afd587f1e50dd11c0d5aa1	b0ac7a617936d6636a5d589028cb3f6c	2014-05-21 18:37:00	1494761	appinventor.ai_maurolmagnone.ejercicios_gluteos	1	0	2014-06-01 10:38:00	2956800	play.google.com
001254F491FA6C6D56FE6AFCC85D8350FB819E82764A58D04D6D2696DF0A04C9	DDA17916C9CE8FD3DD59CE24789EBCACF3A9054F	8DB971D7A6C8331C27C54A92C88D3DBB	2015-01-25 14:19:00	951588	cz.triobo.reader.android.masooo	27	0	2015-10-14 02:19:00	2589244	play.google.com
001268887D6D9F3DFBA9290DB75A962E4ADF05CAB0C9AC8E416057D4216BC887	9AE6EE770624D265ABB7984094D468C6351122EB	58CEA4587CE65AE91A831FCCD8FAE579	2016-03-08 15:37:00	18944213	de.consoft.oventrop.ovapp	27	0	2016-03-09 22:19:00	4997380	play.google.com
00126EEB263E698068FC667EF7D4E636486A4B7F24FAE413B36CCAEB29AF7015	8E8FBBE3595D0EC7D8D6F3186E989A7E7CC9AD8A	AD16284A18391039C6EB68F8EF48A6BE	2016-04-18 12:51:00	2843787	app.isletdevelopers.com.kannadaogatugalu	28	0	2016-05-29 07:16:00	3465920	play.google.com
0012764C681BB77DE12AF800F532F06815BE4A5CB4516D1B397D1BC9051798A4	0E2C5B6805ABDABDBF186C6CEE5022A7AF844C94	878002EDD5EC6C938507B1547176A9F8	2016-10-13 14:28:00	4769441	ru.evolution_it.capp_651	102308	0	2017-06-12 09:56:00	3109908	play.google.com
0012819A094868BCBD349EAC5B06C4FEBE3828EC35F5C19DD71E08DDE756BE78	f1197475e9f35a3d97584a1194a65e35cf9b9956	e7451f90d933de312ba6a600236fd5f6	2014-01-17 12:54:00	1191998	fr.velouse	9	0	2014-01-24 11:40:00	2144432	play.google.com
001286E2F69A82515B66C3FD50F88C330229E08CAC57D1BA768B2A7262D63D9F	5100C306675A8811422ADD52E841CD713BFA1388	FEC78064200F53B56732A0A4CD9CDEC5	2011-09-13 16:51:00	4014571	com.cinema	4	0	2013-11-15 00:34:00	1997496	appchina
00128C0E91656BF5FEBC0018CDAC2F59ABDCB8E38C76DFFD67F81079CE57600A	bc794522c23b09697ed22f38092090d14c615820	c39f4129520509820df829c66258d83c	2013-03-22 01:46:00	57660	ysykzheng.hotlauncher	1	0	2013-12-19 13:24:00	97296	appchina
001290F47A8171F91CFF59AA034ED5E711A66C252328C14777653372A561FC85	FCAAB8E63E0888C9213EC20BF9E604C9BCB551A0	9999B34D843C5AD809379CE962F6435C	2014-09-08 15:38:00	9370469	com.fdc.ssbbsmidroid	202375890	0	2014-11-24 19:16:00	4672580	play.google.com
00129162B1AD5B9854EC1368691CA982670CC95A11364A3A7A418B0F61FF66A1	46E039AAE6724AC6C16C0CE5057E7D73FD676537	4D796A9E89C3B20A11F033EC2E98FA2D	2014-10-29 07:46:00	134075	air.cz.moravia.vascak.physicsatschool	1004007	0	2016-08-29 10:01:00	26300	play.google.com
001292F5D96AD80EDB55D3129C58DD7D725AC7A05CE0DD8240E6650B8E66FAC7	DB24EAA8C5795D2664007614407D812BE821C2F0	3583147E3B651244C683FF9183A8508A	2016-03-17 12:33:00	9719717	com.kiposlabs.tulcimex	5	0	2016-07-20 01:48:00	7028912	play.google.com
0012953A5619282F4DBCC2082E2632E330BF85A2BE6B276F2804D8746100A0C4	F19FD267338E61B94524258C9215717004129105	EB221F7C57E39B9E782D91392F68B3C3	2016-07-20 14:42:00	6947231	krone.at.fxf	7100	0	2016-08-20 01:17:00	8759416	play.google.com
0012986B479EA1E079D7F197830DFAE3DD99177DB51CB1A0A4DC34E6AE6F0ADA	98EA45EDD5DE84BEA18639FEDC2E0C5585DC9AF2	553DD1A771DCEB7675D3D8276A274DB3	2015-05-10 23:07:00	3617365	com.hoge.android.app20317	41	0	2015-09-22 06:03:00	4239664	mi.com|anzhi
0012A217C96E917870C4AB60A02B78E7E8E0C184908F1BC754572D8068EC55C5	5B838424501ACF9BC05D39BE1431A71EDC3D1B6C	DF8DC6DA9521C22E1591BFF60A6E0C51	2013-05-11 22:18:00	9998306	net.laizi.pk.lzddz	1	0	2014-02-25 08:40:00	79388	appchina
0012AB26D7BDE280FF61AE4B6D2E59C7BECE63C05A41FDE27A1837A690C4B13D	00F74D5BFEEF7A207F5BA50DE9B50DFFB605EDA5	621B26E4336226D09491947CDA871014	2016-03-11 04:43:00	6377048	com.triactivemedia.rockandice	3550	0	2016-05-20 23:37:00	5002640	play.google.com
0012AE6F497B0E9377E10E8F6EB999482DAC8A97C70DB968DE6E08C43886A405	49BC2AB7A7512247E0061E5A6016B63C7DD8E4CE	1CA5B268321231B151D3CC40A0E4377E	2014-12-15 13:16:00	168721	net.xs4ever.sudokutrainer	7	0	2016-02-12 03:15:00	257644	play.google.com
0012B0ABC19D173767DBA101D5D66D4DCA285A8D86F878055401CAD7AAEA4298	4544CBE25B5007C071A34925CE6137AB1DE7F886	A9D711DB8BD7EFE2C75EAFD8FC831D27	2016-04-27 12:20:00	30091039	com.hangonapps.carwashsalon	3	0	2016-06-07 09:25:00	3139492	play.google.com
0012B427D0B36D47D431B741409C70A52559DFE8E3D1D3B1488D049675AD0DB8	DD09FE02CE13818B99D7FE6BFC4092BEFE1484D8	DE8028A5F448ED1E5130A0417337A2F7	2014-09-13 14:10:00	4150331	com.luisandradehd	25	0	2014-12-22 02:20:00	5965012	play.google.com
0012B4C06D26BB06EB87EA1581D8F837D0A79CEE945A00D645207CCCBF86F9FC	B429BB2AA5C2CF17AAD0BE66246ACF16433FDAC7	E50F8E9DF84792BDE89F002BC74D870C	2015-06-15 11:26:00	2440311	com.sbtepub.warsaw	2	0	2015-11-06 13:18:00	2098852	play.google.com
0012BD8AD04FF7B0A592A9BAC147CF136030150862C2091E75FACB5A093549A4	9f5e15d4d4883ed3bf75fab65be5a91fbdc14ab7	75eb9c23cf9a069fc1c0129c45b2d36d	2013-01-05 14:03:00	2840896	com.dooblou.SECuRETRemoteControlBETA	65	0	2013-09-27 01:26:00	3859204	slideme|play.google.com
0012BDB70F92B38E68CA00FE223C2B68B17000A0BE1CEADBFF576001F5AB9F64	48998967addc195be7251b4ef461519de5b92411	da831583941bc4c2c38ca7608bb96f13	2013-11-08 10:01:00	8832895	com.attorneyconnect_llc.murphy__vander_salm_llp	101	0	2014-06-30 23:01:00	5678528	play.google.com
0012BFF2CAD2B7329BB22B00B376B7A3FB594C28BDBA14EBEDACBC6BCDCB7F4F	d56b11acd9f715bb5936870b3732021287ba21f3	dcff0f748709dc357142a205284498d5	2012-09-06 20:29:00	155936	neco.theme.purple	1	0	2014-03-30 07:42:00	8516	play.google.com
0012C77BE0B5570333AAB216437439B4030510ECD3B0CC2BC26946ECD8101787	1645a4b6e3eeef511474d50a4d20a5e92ce43d72	d51f45fe7cde534f558a176a30ed6fef	2014-07-16 13:04:00	2991446	com.fef.seleccion	9	0	2014-07-25 16:50:00	1967944	play.google.com
0012CB90210DB6F38F27585EADE5DBBED407F0E183A988678692D624B4076BB8	187517A93E07B6CA5C693863D014C6A8962147B0	0DC8D26A6C305E0045A97976B372C4D3	2014-06-25 13:22:00	510885	com.new5tv.zc00003953	1	0	2015-06-13 21:49:00	762664	play.google.com
0012D0147981DD718EC1B77973F02388FD2E6DEBE7672795A013CBF794CAF68E	dd015220a3551922123c427d3402875482f0324a	c4a8304a723723856f3149f7e804461c	2014-06-09 16:05:00	54163634	com.tinmanarts.woyaomaidongxi	6	0	2014-06-19 09:28:00	649844	appchina
0012D07ED37ABADEC7FB829276551488BA5352E6C1F2D3938FF1D86431F62CB7	5C16537207EB9B9B1390D5F170A8583E1B16DE6D	1A5525E4C0750422A70E168E291A832D	2012-03-06 09:57:00	1271507	com.xinxuetang.ebook.HGDGWQZXDHYWS4421	2	0	2015-06-17 03:58:00	187456	appchina
0012D2F7A6922249CE06B099AD2C92C282ACB0AB7541036712B4D6BF39E8565C	bdbef47753be98d9f41d1655e62deb8c83589160	a00996d0d75dae3ef54022c4c37f8a0f	2014-06-30 09:27:00	2603130	com.lyrics.bobbywomack	1	0	2014-07-13 08:30:00	3439544	play.google.com
0012DB804C9CD2470ECB7ABCDC28DA807445EC3D8046583ABFDB52A00E1E4A07	DD094BD1DEC6EDBE3D32C87BB0C88BE16EB66B2A	252A5FED9C50C23E338DF1A6995D515E	2016-10-01 15:41:00	5025656	com.historyisfun.ancientegypto	4	0	2016-11-03 13:11:00	5956976	play.google.com
0012DB9862509F6DB57234A78C03366E31DE9C7C5BED7D9D336D6AD7C5CCBA37	5D20F958ABAE192BA02283DD7DB6A31100206DDB	A1F7F86D9FA742FCAD14900876CCC938	2016-08-28 13:09:00	26062480	com.loda41.lode.chapter_a	1	0	2016-09-24 12:50:00	1442836	play.google.com
0012DCF9444EC2C409250A1BA67BE79E9048C6AB448131288114ECF331FCE655	5A6E7E49F20E856C0FAD61FA91FD55111817807B	86F5A52EEAC8875BF2CDF18EECFD1AD6	2015-10-31 19:23:00	5716978	com.topoflearning.free.vibering.certified.registred.respiratory.therapist.exam	1	0	2016-02-12 07:49:00	1786832	play.google.com
0012E1865E0F4FC258469914ACBD7890ED1C991BAADAD6B4B2927CA0CB371CA9	7332B0A828BD7B894135483FAB8D4DE21B1CB540	AA8C125F173CE9EB01F2FEBA35B0CA46	2016-08-25 16:24:00	7685381	com.topfuture.x5.view	3	0	2016-11-07 08:42:00	951848	play.google.com
0012EC6347AFF5FE8C2E66EDAD113B7A29938601C0966A71AC84FD9AE40108DE	72A782A82CF869C876FFB78C9F233EB43CA66D7C	B026C1C7FE95B22982CE1CC7EE81FC6D	2016-05-24 23:44:00	38897693	com.playmobilefree.minihockey	76	0	2016-05-26 21:31:00	7805360	play.google.com
0012EF1F25B9DD3E933B24AD4F523291147FB39A12951D9038790C98350EE80C	6DA11B2CFD7569FB100A609B1B9BDDB7C9561586	348354BC6CC76AA5051D5DE57F6C1A25	2016-02-17 17:14:00	5741530	com.nopus.smarttorrent	15	0	2016-04-14 09:31:00	4218224	play.google.com
0012F0734CD44CCD34FA4755E21A9ED2334E4170F575935F332E427C325A44AE	126aa6f7dfdc38fc27409fd24cfa40a013f12d8c	d3d6419ef3f1205dd8783b13cfc03a13	2013-10-16 14:50:00	1921889	com.ninegag.android.app	54	0	2013-10-16 20:12:00	2259788	play.google.com
0013010054BC3E6FFE0D84649DBBF654BECF07905F5676E8E7A906D50B132648	B9E3D4DD3373CFE350D149A268776032F8FB3BB9	15DE9BBD391660D836001720ACC133DF	2016-08-09 13:46:00	2022797	net.sunnite.quran.qaloun	1001	0	2016-09-06 23:32:00	1719696	play.google.com
001302A061B221B946E46DCD035502178A78BB66FF6E0C17629D32E11C767A06	25AFF23CE3DE0621D45C4E4CD56DB74E0B45A4CC	FEB8E7060D495A462185D74B056719CA	2016-08-19 10:18:00	4032708	romanian.quran	1	0	2017-01-12 18:36:00	5075600	play.google.com
001304BEE7844873094A72D6F9DCC1258C4F91F94FE3588C1C02580000F58B34	64E34C146D2BA7C21C6B78F9032C5DD57B944B41	F71E58C4BCC9D7AE496A133A15E5962C	2015-12-09 20:40:00	1150262	com.sajetan.nacodzien.app	2	0	2016-04-01 14:48:00	2045672	play.google.com
00130BA2F4D57CA178C5973774FEAD8F630046E1E777BD8D6E41E001A32C9245	7E613004893D7EBBF82329D1C47B8636437D4BFD	40042C787E31B99B4159FD1F52CABB23	2015-11-18 18:32:00	8529777	com.echurchapps.thechurchat1330	10	0	2016-02-22 20:16:00	9107560	play.google.com
00130BD05E7AF21A45A4A63E646E998042578A096FF4E4F6CC6AC9360847E5B7	60146DDE49FABC4A2BA0A061DAD75EF24F21BC5A	2663071247709A99F5A6421904D61812	2016-03-15 14:54:00	19243761	air.mary.valentineKissing	1000001	0	2016-05-27 08:09:00	2193644	play.google.com
001312B974DE064E5A9509E8260D37C564325197196670A58696DDF8AC298EE2	8F14A9AB912CD98CB4ED5D5058E103EE89913989	F6CB8C713E5AE999495E3C9A2988107F	2015-11-27 16:23:00	19019949	jp.co.mindpl.Snapeee	159	0	2016-02-21 08:31:00	8919120	play.google.com
0013149806E2C5B438E8A73A0089EF8200FDF6E27001E1D99D17D4C13D63C9B4	9393260e9d01262268cb4bd1912ab1b6e04c8f1f	3de2e168feb47b93b75cb42976ba64c0	2014-02-17 14:51:00	2036699	com.RefineriaWeb.sushigo	13	0	2014-08-06 02:52:00	1055940	play.google.com
00131B18F73F0AA56C6767C733534BDCE2C3BF20EF35E6F93B4B408E363EC65F	B5BBFC575694FC91386507CCF165FAE6BF38D2B4	601DCC97CD8F10BF6610D03412B30DA3	2012-12-02 13:12:00	627596	com.gskbyte.funtons	1050422	0	2013-02-26 14:09:00	1093664	appchina
00131F6C24F094CDE0CB968124BA8A4E551B71145EC8660893854A22BF8903E1	C98AFC43000FD343FAC4D312B7311D7BCD83733F	51383BAB0CED9F5147E224B6E6AE2CCD	2016-06-06 17:38:00	5355764	com.azodus.ludo	42	0	2016-06-14 16:24:00	5494008	play.google.com
00131FB7285FEC0B5D361B6D854C810E3B43C3EE0116EC9CCEEF59B0A4F6349D	826E4A0FE16447E75F5BF5EAE0903931F0A1F8DD	7AF82A0AC556CEFBEBFD9B0650D309BE	2012-02-27 11:30:00	3242167	com.ss.android.gallery.street	1	0	2013-09-26 15:19:00	919736	appchina
0013245601B853F6CE804D096254575ACE601D4BDF08B1D04B4E4353BC087807	bd614a853213415f49331c304f91403d10d2033f	2bd18c37512379c5ebd0ff0757c2ea2d	2012-11-06 13:43:00	1060138	vercoop.USSURISK.app	116	0	2014-07-13 05:21:00	705800	play.google.com
00132733DE183EFA9801E24E68E6F5BFF771B02D7A07D829B84DDA425C5248F7	1A527D27463518E35143D067A897B4A07C1848E1	C0E6F1AB26DB0805E80713354252D750	2014-10-10 18:21:00	1646083	com.danez.greenpowerfree	49	0	2016-04-15 05:58:00	1173172	play.google.com
001334495D67BBD5EFDAC2DB510EB54BA9DC8644C35E1E705D9BD85C3B75A432	10980E6DD2CD68CBAE5D655F3A42E67967A126E3	B8A32A2A697A2D8589087ACE8D8B28D9	2014-11-08 22:35:00	6169414	good.shat.snakegame	1	0	2016-02-21 08:31:00	3607812	play.google.com
00133B83828A148807D59E2FB7EE04B0D8E5DF1CDA5B6ADE3E0BB840319534DD	623E6A2B9F817380536750131D30C03E682AEE25	BF6733D637B59DDBF7C5CAFE4E55B568	2012-12-21 13:32:00	1140337	com.a1721595356501960e86aa194a.a71186121a	24	0	2016-02-09 13:19:00	1338520	appchina
001340B62386B0DF655040330745E1ABF9323A107B037131B6A95AFF58780BB2	C77DB3601B64BE7ADDDFEA17276EECE1A09FF145	4C2E6A7259998B38109A0E8ADF0F039B	2013-03-07 13:43:00	9246851	com.multak.HappyKTVM	33	0	2016-03-19 20:54:00	2705720	appchina
001346DD5BC8365914A9A096E21F38F777D7D1FE97E8664D14D443A59286A10E	55F04DE0FE75780F01633502096449EF7377C0FF	B56C49A709F6188A73932C5EBA527E8B	2016-05-08 23:22:00	6000466	com.lezhin.comics	265032	0	2016-05-19 05:20:00	9678872	play.google.com
00134AD6EA62759F8F4CF42739366E8B0E572A8FAE31AACF335EC33EBBC25CEC	4E78AF797B69BF5290A7FA3AACEA89655D6F825B	3142712F0F085F92727ACCD56AD5E56F	2015-09-22 09:55:00	3048278	it.cercaziende.android.sk155879	8	0	2015-12-12 03:19:00	1361028	play.google.com
00134B32EBA3C04D6FE2E08D080C77694B4ADC9C14868F524318CB47C598BB32	36438D0D2BF7304B8CF0104E83389B4AEC475E91	2A003CE465389418B0D7AA1A64AC92C1	2015-07-02 12:42:00	2634772	com.winterparadox.zencleaner	3	0	2016-03-20 18:35:00	2487588	play.google.com
001353683DF6352EC999656BEB14EBD6E07B667907A9F0E7896720C7C2326661	3938866971F9B1CBC80EFBA5C4701FAC9575F45A	0B76DBEBE0AE969EDEB73965998B76A6	2014-04-23 16:21:00	1542174	com.icreo.mediaafm	1	0	2016-02-09 11:21:00	2290984	play.google.com
00135F92DA5E141C91BC8BC1B45002C7F2E197FDF68531FBDC60B16D98512469	0B2E60CBEDA22F76E75E53EB847A8F0FE287742B	069B4D050DD253F620B4670969CEA08D	2016-03-15 17:23:00	9213783	com.usbank.icsmobile.pbr	34	0	2016-03-19 08:30:00	7171548	play.google.com
0013639BEA9FD564D8A97D104EE0677EF4D44DBDFA4F5B92423C694B58A80585	6a00ec2375a1500511207694fcb331f5cbdc8127	9484f369dfb2322b2aeb117f278c561f	2010-11-25 13:31:00	44342	com.poggle	4	0	2013-11-13 14:14:00	36708	play.google.com
00136AD74F756C0FA0043FA4784FE923BC0190D9390EB4263601F8354337AFD0	24D806F8F41C3E59CBDC71C727BA2652F6C32E6D	D75EC79764BCF6388FA912A2E21400B6	2015-07-05 08:13:00	69953	com.diasporad3.dsrd3	1	0	2015-11-25 22:10:00	9868	play.google.com
0013732EE80AB5F84387D7E98F95DB710BD93714393A048559F1496108785BF6	f8ef774644889448eb8de1f3b61023cf856b9f0f	bafb719fb5db6129d88088cc1e653878	2011-07-29 16:29:00	452887	com.photogreenbee.voca.toeic	1	0	2014-03-31 04:06:00	164316	play.google.com
001376CE64C0DDF213DA156FFFA3925BDD6741033C940FEB6A6B37BCAA498F50	F28AC88AECAA1266FB332CFCFBF6E3DA3482E55F	7F7E8C1DAEE7E2CF95FB28ECC707E376	2013-04-19 20:57:00	6506845	aimoxiu.theme.pjmkknng	300	0	2015-01-14 09:07:00	10576	appchina
00137E4B8A620BD82C393B268E12C8623E781EAB5831476E3CCD941C37A149C2	5B42F3543F68BAA8B4FC2A1770811A1B46CA5724	20AB2ECB04C5C01F9A0AE7675D38F483	2016-12-20 08:52:00	3664216	com.lineapplication.assistantpromotion	222	0	2016-12-21 03:45:00	5544660	play.google.com
00138442DF2437379C86F0D02A763A3CF94FE08603756A40AEF238A948FC0F5B	8d47554f254990500ac8263c8fb16652331bc407	18746c24fa35cb22f59b075de13f5d50	2014-02-07 11:57:00	6244396	org.start.sport_social	12	0	2014-07-03 08:27:00	635180	play.google.com
0013873CC5AF7CA8C81C2FD71B0285652628B574E9C574243E5D00150DA9C30E	56475A821E5016D3C563BB799203641A6646FD31	A1E7F19FFBC70E3845ACBB774230199C	2016-04-26 16:22:00	19329843	com.audionow.android.digital.radiovision2000	202551	0	2016-06-05 09:45:00	9565696	play.google.com
00138860B5EFEF5EC26D36477E81325ABB6B16EF144C2649B042A4FBBA953521	211F70DF18A24D4543032FEEB03B473FD07F1765	F3E37D252F634DEFB60D8E4D14E7827D	2016-03-21 13:53:00	7842231	com.idealista.android	820705	0	2016-03-21 13:58:00	8357328	play.google.com
00138A6E74EAA31B27ED0085E087ACEDE8603D3A8C4A0759B0E84EDCE8391293	BC2047A612A3DC5A705A9AA3A177F75E09681858	C342A2992B48EC5E85D981D6641934F6	2015-01-16 12:50:00	17030106	air.air.CoolKeno	7000	0	2016-02-21 08:31:00	465604	play.google.com
00138BB5E1EC7B0948964E3D6802D0A0366891E37FD02B954E8AC33D3B096213	3D97F6B253A25C0681A0A09D96B5F56C10122EFD	32B23E050ABA16B02CE63B3C04B26717	2016-07-11 22:23:00	32936224	air.com.A5thplanetgames.dotd	1003067	0	2016-08-30 23:24:00	6645416	play.google.com
00138C14494A4E0F5343BEB6F282934BC1624CA15E8F0F102913CEA285DF5421	EFCBD58AF07583C8C94723C3B365E05690CC8363	BA6A5FE9D96DA352AA6E4ADF715100F9	2014-12-08 09:17:00	2881788	org.loraddict.annuaire	1	0	2016-07-24 04:06:00	5580504	play.google.com
001391AEDFAB1A1F14ADCBC3C39018CC92EEE442A6E48CA15624E37CAAD2DAC6	6298bccebaba476ac846dff0d360a1f1cc7e3aac	ce7cef0c0685594bcff763024f8c3e6a	2012-12-27 14:39:00	7843471	BensonTimesheets.BensonTimesheets	16	0	2014-07-20 23:40:00	183568	play.google.com
0013938D4283306CBAE79D6877745A7502932218FFFEB2EEE340DE27333A97B0	ff779b9c5735e0e861ef33f60d2eddfffca9eb47	40cd83ecd7c0670d13f1951e106d002e	2014-05-02 16:40:00	600898	com.schiztech.swapps	30	0	2014-05-06 22:16:00	594940	play.google.com
0013A1E6E196CCDF0CF7D1B274BF7C00CA10C5FD3720594EB062ABFC4D3C7F0A	53635cd2f2336e0b312ebb6e756d7adb170f50f0	ea86431b125006c649e8278f587c0a7c	2013-12-12 02:55:00	9097496	ru.glondor.clumsyfly	2	0	2014-07-07 10:45:00	72416	play.google.com
0013A82983222A06D1B23E8A676CD5FF1B8F94E95C5E925F5FDE355F9D70E73E	d0e8bfc5b7a406889759d78f7fbe8f25b924a23f	06baf4c8bd339ebd4cd5d6205e8e6947	2014-04-29 10:06:00	1799498	ar.edu.ubp.mi.ubpcgdogst	1007	0	2014-06-25 04:21:00	1282396	play.google.com
0013A93A790CF889D3A57595A205069410B4B4FA26B94D066E0BDC331DE12B39	EE3C2A31108E1B43F195B83F2E7B11D0BCDCB68F	9D1D2C0E0B917A409F95289AE7C5B154	2014-08-30 22:46:00	1807877	com.braingen.devanagarinotepad	3	0	2016-02-21 08:32:00	2077744	play.google.com
0013ACBA69F2BD875FBDB23FCEA6C727DBE4129763A7736A74D56401BE4CB70F	3263C6BF59B508B60A42F3261A0B0DBA6C8D10B0	B9E60BFDBF6E199584D7D93879FFCA2C	2015-04-17 17:31:00	2295584	com.cashflow.manager	10003	0	2016-03-28 11:36:00	396044	play.google.com
0013B3D1137BAD907FD6C84E2AC3F96DDFBBB3AEFCC32DDDB6F0A839B2924A9B	4777C26E12F7B03988AB723E7CAB79734F1E37A4	1F43A22733632A8B7293903776922A02	2015-06-09 08:33:00	1619489	appinventor.ai_gschmahl1005.box_aus1_en	1	0	2016-02-24 08:21:00	3553020	play.google.com
0013C0CCD8059917609F099AC99201A7EC7F94E62C1820863EA7F2C0B5456291	b69600787b438a5507f979cbebb41fc6f8670c85	fa231c9e9f5219ea967e5699ffac5472	2014-03-05 22:30:00	3354836	cx.hell.android.pdfview	41002	0	2014-03-16 18:09:00	818004	play.google.com
0013C613E0B02E07F937F5CC8A24D18C153C7B9E06F793E52906A83FF6BAAEB0	277D8F8C9BFB91B1F5F77058759BCDE75872EB93	D70799E1F7033A865F429F4149F19F4E	2015-11-18 14:40:00	7032445	com.appzone554	4	0	2016-04-17 10:24:00	3883428	play.google.com
0013C923528AF5A363C5ACE7F055FC5C189A31DBFE674619B22A3C1E3B1B4610	D8E09EE765EBDDB691832FA9C72AEDF243D73ED7	25932182AB95B7A09C8A91CFD9E3A6BA	2011-11-25 16:17:00	2998076	com.alibaba.wireless	201111251	0	2013-09-27 01:16:00	2251572	appchina
0013CB62D7132B2E686B56E122302B29E62C815449DE51FC04B69007599E5E3C	9B923AE34953D6F191DF412197121103BC0CA7D7	478E14A5146AD4CE9D9D75DD9096ABF7	2012-07-27 13:54:00	14639914	com.nd.android.smarttheme.Happynessjuly	10	0	2015-01-27 22:37:00	24984	anzhi|appchina
0013CC778ED116D853000D97BFB39C20291901BA0CAD40BC783A54841B76BBCD	AA232BC4914677E3A154BEB23274AD15D463E018	561C9AE3E4E1AEB2C783B710D557E910	2016-05-17 17:35:00	3911411	net.lyh.yueyv	101	0	2016-07-08 20:07:00	1463852	anzhi|mi.com
0013CF57E422BE31D4F27622035E602840FB97D218458716B7F2EF8EC3426D39	c2bc43928ce2b8811578240d6e81fa3aa771c2f1	00d028fd0e4c8c6efe435f3c72a9e2d3	2014-03-19 14:26:00	1809202	com.geeksoft.webdroid	4	0	2014-03-19 14:57:00	1357796	play.google.com
0013CFEA3F0A31B6F9671CC00D351F938129668A9B197A06709F8951FCCDD37A	EF73F0E0D0F92F403D9166C78F8C1AFC98EBE5D1	E0D7C82F7406FD23D77F32DF742EFAAE	2016-06-16 11:09:00	8365390	com.socialsignalstrading.academybinary	9	0	2016-06-20 12:36:00	7748740	play.google.com
0013D0D1FB28E5E8188B2388971DFC739B9658235E33BFC0924C979541813DF7	f2d65baf34d008288f93a2bb6a3c4bd67fc226b5	3d11853cf0b70cb858ee2e88373e4de5	2011-12-17 08:08:00	577986	cn.zhui.client185363	50	0	2012-10-20 17:44:00	689148	appchina
0013D0F74EC7BD8304803BA9C2BD3E51A9FA21E7B4E06F5A4679CFD65A2155FC	A5DB164F64D2AC55C22D7ECB5DB8A20FD1783663	28C6234B0E62B48927E37BFA5743ACED	2013-06-20 16:01:00	726259	com.tallsnail.localroma	1	0	2016-03-09 03:36:00	564516	play.google.com
0013D67CE38DF5F5DBC4CAAA618BE115D956203FC57B4AB8694E8BA3C4A3220F	25E41CA0818CBCDD837DA7A37E12E8CC9A725D26	9B0AE43AA3671925955F3FAD1AA10D97	2016-03-13 15:35:00	5515136	izuware.games.gluecksrad	17	0	2016-05-21 09:24:00	5135684	play.google.com
0013D7D02E2887921E8FDEAD33B721C0241D9B82CB3F346C074809EC4CF16325	014FDA81158A88D9B7DDBC91FBD550274812094C	352FC0F6576A962676F2CE6104DA5385	2012-02-29 13:35:00	6805435	com.mas.wawagame.lord960	3303	0	2013-09-26 13:11:00	1795408	appchina
0013DB74C9E792E99C38935D63EC309D001707742D9E399A261749EEF6FDAC51	8263C8A5D685A55F547B7A89FAEF8B1AA265E7D9	4AE2720CC49FCA7F7E1BFEC1D4D01BFF	1980-01-01	5302590	com.sked.mladvance	101	0	2016-10-30 08:14:00	6543956	play.google.com
0013DEBA638861538DE6881EE815CBDDF72214BEE1ECBE4AD1FBA81E691EA3B8	67d5049bb3cb8917ccde0b5cce0ae6b9aefe2b90	f1c92696606be99ec67ddd23f0e4fc22	2014-06-05 15:02:00	5800529	com.jiubang.goscreenlock.theme.pinkneonlocker	1	0	2014-07-18 17:00:00	4185460	play.google.com
0013E11C2F0E428496B0852B361FCE02413C01D96826065C3A684A4FC8101A9B	40085b25a890545fd9b91fc2c8a490281540cdb7	f57d737a1b1e3da80d9aaf0d3c18be2b	2013-09-18 01:13:00	2061826	com.nup.gs	1	0	2013-10-10 06:04:00	1859780	1mobile|play.google.com
0013E54279DEB2F214043A3DF0D90A65D46DBCBEBADAE6C7E448A9D68E0D43AA	bc3e4c5e7333e8f44b792c6b046544610e036a8d	4ea6a591123fd735d3182d7358014aee	2014-01-14 18:04:00	1127780	com.gold2352.new34312	1	0	2014-01-22 09:15:00	2774584	play.google.com
0013EE2204C7CBE369546340C134317AD1BE1C48799E7FDB29039681A091F344	fa9e8e531a090a11eddc099cb3d2d1583ab90eb5	f19b11f3d490fba04fb4ed89993cd2ba	2014-08-06 12:00:00	654697	com.game2048.plus	1	0	2014-08-08 13:35:00	415912	play.google.com
0013F14BB7A5B5069E20ABC3F436B0D9050EC9143E56E8DB0606F1D0F95CEB0D	9BC22E1D43DA1878C879658D4F695F8821A150A9	04C18A194F8B7DE253DE6C409EEB556B	2015-05-26 11:02:00	1073742	muscutimer.julien.com.muscutimer	3	0	2016-02-11 17:23:00	2312204	play.google.com
0013F3F7C7BDB515613951F763F7D73CDE4458868749E8FB494D9CD98153276B	f584d393077d2c1f08811a289375c462fa8fcb2f	bf871c9574bcfcc255f0c580c642727c	2013-10-05 09:11:00	2288056	com.payneservices.LifeReminders	118	0	2013-10-07 02:11:00	1396392	play.google.com
001404C0013AF3AD92A369B4A5954988CA8F147B2F66E7AA6783D3AE45571CD8	547163480236b1bc56febe8b600b3debe8e5f159	6f786b086d01308cde1ea4031609ff15	2014-03-10 13:10:00	8997936	com.ima.fantastic.proonthego	3	0	2014-03-23 21:17:00	3524380	play.google.com
001417BC50DFA17490AB395AAF11D48688F77EECAEF172200F00C73778EBBA20	1E23B1BF03376726396A0CB2453BA910AE994D52	C177C6FDF34BF9486F7F9282F6566141	2016-07-01 13:45:00	8637551	gr.nobacco	2	0	2016-07-08 15:18:00	8430488	play.google.com
00141F2DDEAEDB991372D5632B8B75153E58FAF766C3DA8DA2D10E888D6340D4	B830AA717D0A06A8B7E5D3FEF7031E9D3302FB09	84956BBAB34CE7F63F7ED6609AA9016E	2015-09-14 09:53:00	1983847	de.hotelasam	1	0	2016-03-20 15:19:00	3989056	play.google.com
00142512FBD07F6E0B1B536BD8DD39A75D6FDEF3474A6B7F04F807AFBB50B255	9e36ab713f1d3501609f394f4880b131f420a5ba	3a97ba308cc46ed59b714ae3df655dea	2014-07-10 01:30:00	3347828	com.storystudio.phongthuytoantap	2	0	2014-07-19 17:15:00	1585388	play.google.com
001425D32E2A93E7D33177533E48D7FB28638017A371E4E61D7606CB9E5C9498	94ea6e4cc875adf2d0d50e599952626181df650f	0bcdad012298d6d017e7e77087d97732	2011-10-16 17:36:00	570267	com.demo.android.wang.memoNote	1	0	2013-02-07 21:07:00	13132	play.google.com
0014266431EADCBCD489067ED926BB9581DCA05EFFA1D397C80B9D8142AAE29E	2A652B6FED9B2498A487B9B4D6E99F1F012A1B93	4F9FC824A645AF682CB448BFD82357F3	2016-07-13 09:45:00	4483464	com.learnnet.telhai	15	0	2016-07-13 22:13:00	4719312	play.google.com
0014271AED6CBE956FA7CE63A028407C6ABB8D64963BBECB69D7064A060C7FE3	acab2f7d315e3f0ac6ed33651fa62a66ae1fc04f	6d8aa6d4875769bbba4c07a20348fcf1	2014-04-20 13:03:00	1366671	com.revesoft.mobiledialer.zoom_talk.extra_talk	303001	0	2014-07-09 19:27:00	745780	play.google.com
00142CB9BB62CD82E09281B879D15F7AB7AFA3A4C2DC5A604C0E816A37BE049F	00824EFDEE97C1CFDED277C6B6994CF896658CBE	1F2B23A964A4266705DBF11AC4266381	2016-08-12 08:47:00	1056878	net.vexelon.bgrates	311	0	2017-01-12 21:52:00	1131212	play.google.com
00142FAD61B525F4FCDBBB2F2B760AC36D33AE0A9BF097B333B6E182FA6DDDB3	3E5B362B56D74F8ED436914D73871E4A05917AFE	D6EC0D41D51C93F41DA3FEC0CBC2370E	2016-04-29 16:13:00	14345144	com.mouthshut	41	0	2016-05-09 16:47:00	8720980	play.google.com
00142FB73ACA8B54270D46265D55422E41A41671134B2338C870C6F4CC342666	DC9AE273484B705E2244BB74B7660EF11C47C08D	35F5529A8AA9A9CC6D2BE500071BBBB7	2014-11-18 09:35:00	33447	ru.evmorov.numberconverter	3	0	2016-02-02 20:18:00	28356	play.google.com
00143340B2C3A2ADC00E8EEF5E34C71201FC4993FBF643F8E59F1BE568EC70E8	fb4d4140982a7f6e9370fd423ec3dc02515db9ab	adf9dba973deaa00669287bf71e7bf49	2014-01-08 18:54:00	1488544	com.android.yi.lfj		0	2014-02-10 02:26:00	1352712	anzhi
00143EFC1AB7A7F9B6A52E4304C9AC2DBB64115695306AD371A055FCEE27A9C7	278C931C2AC1DE1EA0521F43DCA13F164430DFB4	2974860F1505D43B0F2EEDDFD37EF9D8	2015-02-07 22:30:00	1045573	alberapps.android.tiempobuswidgets	7	0	2016-02-03 07:14:00	1410272	play.google.com
001446C3B6EEBD486D26B60D4F1A8ADE937D55DC621CBAFC6CF5B51269C5D626	c88f8802d81b9be79b31f2ce48165ae2c4c96d85	1afb5a00fa469dec68cb160d140db221	2014-06-16 17:49:00	6380730	com.AcheStudio.TwinkleStar	1000000	0	2014-08-16 19:28:00	1473384	play.google.com
001446EBC22AACE318D2EEAD9D9C50D61F4D185DAD84D3232E9E3B8667882F53	59a6a7c29b7eadf16a35dd276e63bb72a5542095	6d23ddc04d177650d89e0c9222b5fe14	2014-07-17 14:02:00	5885902	com.gau.go.weatherex.appbilling.systemwidgetskin.fd.rainbowskin	1	0	2014-07-28 01:39:00	579920	play.google.com
001447215FB7CBAF0F4CD74958D7CBE7D8D6A8768E938DC59FE760DC8B955319	ef1ea9aae337a03f351c50accfe8b33ab12865a6	93c92d30f557a524942a490e6ae168d6	2013-03-17 10:19:00	954796	com.hirnzeit.answer	2	0	2014-01-27 07:12:00	2126820	play.google.com
0014477A9D4FA9A4B6F664741D541E4D954AFE0C7486EB3C1BE77A1B5CD70392	e9cd52ee7bd7aa85c8cc143dd26ac369ee18d115	511571e51b178f0f7b396b1982bec790	2013-06-10 10:47:00	593940	com.gpfcomics.android.cryptnos	13	0	2013-07-21 08:03:00	285828	play.google.com
00144BC2171A7E2653F2796155A37F2335F5580B0072A6EAA4C910D7E87FB9DC	9A1DD0F7A5CD127DDF44CF68FFA32DE3CD49AD82	0265A65913C30644992E594292976CED	2015-07-18 12:24:00	5796277	com.slideme.sam.manager	11097	0	2016-03-17 19:44:00	6112160	slideme
00144F38B172CFCE0D57A9320564E8C98C4AD691527D411BC64C2EC797E649EA	6462f74c5784aece8fa87d14354885343bc317d8	758af96ebb700863cdb46dc9d42ef65f	2014-07-24 19:00:00	24998293	air.com.sq.atlantis	1009000	0	2014-08-01 07:36:00	1612788	play.google.com
0014518265876CBA09DE55FF043A1416322FB781C593414EE83642ED9C11D925	17be4e00c329dd36eac8cd2883fc6a15e4e58017	eb46c74bebcc5738c46a0294264cd64b	2013-04-11 18:20:00	168370	com.speedymethod.epicprojectortime	1	0	2014-07-07 02:19:00	222448	play.google.com
001455F32F50CE5952E56FBC61F0B04AB9714AF5A202613368D3128F94769C80	51BF936CC40149C6D47CD9D822577A3D85731DED	A92A8128E40AA41960FE4C4F68BDD1BF	2011-10-01 22:19:00	530517	app.hoops.ny	1	0	2013-05-19 03:42:00	193220	play.google.com|slideme
00145D7D317D22CAB500DE1A036A6B06BBED03BFF00AE6437C36CC1ECA77B7E4	7AF5AFDA21372A60402F94ED4F0006D1C6C45B06	446A13BCF998A6015434F36232DA5F9B	2015-07-28 16:10:00	5033784	com.magazinecloner.berkhamsted	2040	0	2016-02-22 18:41:00	6638168	play.google.com
00145D8B60F8A4E86B1CEC2AB42C5C9E2F57AE5AB3B67F3D86D3DC954B8E1F60	c58b3315ee8850fd68390f3ce8f9aaba24ffe771	8d2c942f0b5f940422a995736cdf2652	2014-06-11 15:31:00	8909240	net.mobileprince.cc	140	0	2014-06-11 18:41:00	3982644	anzhi
001461D101E8FFA15ACFFE3CB3B6CE31DCFF1898AE0ED3C16DC3F4FC1A238AAC	FB5E889027A4921FAC28AF5FE8C8C65C9B64A18C	B3032B5D991550B8B5FE0FAE4141A8DF	2015-07-30 16:18:00	13428376	com.flappydilma.superdaora	2	0	2016-07-26 15:26:00	3268084	play.google.com
0014661A5E0914566069CADFFBB3750A9EDEC5591E14834969A20030DED03E8D	7ed9f83e8741343cc2ce6e66f263518de4262294	dcb16e439efdef46459e283c013bd014	2014-07-14 15:51:00	1389614	afstudios.ilight	1	0	2014-07-29 02:18:00	954980	play.google.com
001473B21D3FD37AB67400CB0C90139A202B37B78F576E8468D66BB9819E5693	1AA2E0258A859A03F9ADE21B915FD25EA20592D5	EBDBCA87EDD4CD6D73E70B21CCF325A8	2015-08-21 17:55:00	1883059	com.promote.finance.jme	1	0	2016-03-19 14:22:00	1255256	anzhi
0014751A25DBDEE1E481EAE57CDAAE0E885754E7009EE6D044188C387580E9D7	8ade05a433d6ba6a79445347c632aab54c92159b	0aa3d9c86c95d745b02f513296cdbbdc	2010-08-31 23:58:00	156810	com.gmail.at.vrdream.musicsinglecollectionvol	6	0	2014-05-11 20:24:00	103976	angeeks
00147A4B85BADDA78C1ADA42C83C8AF6BC39974BDAFE8E4DF6DC32E3745D48F2	63BCCE01BA031E9C192DA3EBA150358D47FF3AB6	D268D9125582E812D24F1E7DF3908AB7	2015-06-11 18:40:00	4208360	com.viacrucis.nogard.viacrucis	1	0	2016-03-31 00:15:00	6327484	play.google.com
00147E033FC410874ED231AD19EF188B35926D6C4930383562DDDAE93ADDAB99	2C27089FC95032BD0A6A9EF894EE8D8FB7D0B147	220D822C052FD66DFF99CB42E1544C77	2014-11-18 17:12:00	1943054	com.xingheng.zhongxiyizhiye	1	0	2014-11-19 09:05:00	578912	mi.com
00147E59BF8B399ACEA2E5A14CC502EC47223658083BEF29331159A56EA17B44	E6D606EE2E14D1589DA80BEA9C84B1EF4F2BF1B3	8465DFDE712051227E692FF3644A2875	2015-10-23 11:19:00	4374110	hb.tp1.jp.k.hisatsune.kata	10003	0	2016-03-15 05:59:00	523304	play.google.com
00147FFEE57D463BDCC56ACFF728C1B0E721FB49B1019DB1EC0A671EC1FE3C1E	8882B7650573468ED7523DF3663148A29AE22DED	80D41CE4541851CA452890024E722D31	2014-08-28 12:29:00	399265	com.BanglaLink	20	0	2016-02-11 13:12:00	512304	play.google.com
0014813F4D3CE0B2D0436CAE5D5030D09F41D30CE42F3A198ECF87F769F49015	2793F0FB72F7EBD8C3350F262C792AFA66ED2B2E	D421D4F7A1FA915BEA787D9027E557CC	2016-04-26 11:57:00	27769568	com.sompom.oneword	58	0	2016-05-29 08:10:00	8677104	play.google.com
001481D6211001114012FB8871C5D43CBD55F9207EB656AC378479D9A05B2058	3279a4daae5b4baf391cf332d1d4cf050eb6386b	18e4491a45f59c5c066ba610f9e8be1e	2014-05-28 18:42:00	2093359	fr.funssoft.apps.time4quranhd	2014052801	0	2014-06-07 07:15:00	1175904	play.google.com
001483154851C6B29E9681D43CDF37A26FD015E72A271B1E2C8FF75855C9B176	31A057066DED594F01179131F04E90043D73F041	8AA40E6F2CCF1AC59992AED90339EACE	2014-10-31 03:51:00	367992	net.blogjava.mobile.gdsfree2	18	0	2016-08-29 08:39:00	54328	play.google.com
00148AD6365A602C41BE03EEC904C0670DA50A33CF6234AD08AF72A4741F7BD9	56B18359D14471FD6D0139E1E421F1925ABFB4E4	87BF19F1B8242B6DEF07DE0E1EDECE91	2014-12-21 15:24:00	668809	com.vwapps.simplescoresheet	6	0	2016-02-03 01:06:00	1234384	play.google.com
00148ADE7D38831F1928550C694CD53649C116DA34C2836CB190794ED3F62C94	D89EDC34E9A4B9F5223531093529E425F881CD37	9E608ED96EE353EB1DF11DF41071C00D	2015-05-05 22:51:00	422135	my.recipes.gold.en	3	0	2016-02-11 18:10:00	863720	play.google.com
00148EB410932E0A31D3929C363DA3BEBB6BC7E5EB2F258570124D43560DA1EF	3153B9F35262E96DB43BE44216380408B07AE24E	76CD62C17F217D995707B24D49170E1F	2016-05-13 16:50:00	15740714	air.ajazgames.forestfawnescape	1000002	0	2016-06-22 09:35:00	2116208	play.google.com
00149A72FAEC41BA0AA4B5E8BC41AF13F091D1D4AFCFB8192B26C9AC59FF3FC7	ed2b413e3594a71292506b5975cd1cf61c2122d8	a9110e50cd6978a15d1a70ee47353cec	2014-06-27 21:16:00	7436692	nl.BirdSounds.CostaRicaLite	5	0	2014-07-07 13:29:00	296336	play.google.com
00149BB6511E92A9B6FA74560706F3A51838CEE08B200C368187D28D693884C5	eae8500dd3a586d054b6e28494d82f34dd930d11	0ea6129fc86190cc3226e58eeaeabf09	2014-07-23 09:33:00	15601680	com.wispsoft.dragontowersao	11	0	2014-08-03 10:33:00	92240	anzhi
00149BE9131D0D53D0D79C00D63477E1AE97E357E4BEF3746C8E7E4087706C07	66881D0199D0157BEDFA3993298E2038DE786D3B	D0D4144EB8E6EE81E3F787E1D56636DB	2016-05-09 17:46:00	2908627	com.mw.fanny.iran	103	0	2016-05-27 16:29:00	4740004	play.google.com
00149CB097AB3291E90BA31037A1994AAB198CAB7460C45B10E9FC49116C1C13	B8ECEE0FCEA4A68BEE94C2A81B66718DB86CD638	30F6D16426C064A2DE70976B81D8DA48	2012-03-21 17:22:00	487698	com.xone.xiaoyun	2	0	2013-09-25 03:41:00	238952	angeeks|appchina
0014A7AFCB9C8D3BCAD731E4613A90697BE712C31616838062D18CA09587CE6F	0D674A522676486F0E91A6C2B333CFA969DCED14	FF86C79F0601E3F4249EED3DBC73A328	2015-06-24 01:39:00	14108081	air.com.plugwise.CoolDing	2000028	0	2016-02-21 08:31:00	466292	play.google.com
0014ACA06790779C68817F0EA68F5EF5A0800EAF23AB9030655820C7E91FA3D2	866790995bef7b53cf1730463a8fe489abbf06c2	6a771e1caa40318a0ae793a59caa4e16	2014-02-26 19:29:00	527341	com.prm.muzeifree	1	0	2014-03-01 04:05:00	143968	play.google.com
0014B35F19C033C2FBE61CCCCA0DD2F9B30B7629EE6C04C66F0245FD146DD58B	D52F0F10369427F04F449D58748643B13B6CF7A4	C6BFF95D1989CBFCA11097E54FAA42D8	2015-10-16 09:56:00	6920527	com.myproject.theme.nicapedfgpwAlTIgmYN	1	0	2016-03-17 10:54:00	5792	anzhi
0014B486DA1ABEC7B9AECC7CDFC5EEE2FA5998B4488CAD5CAEA7F69CE260E3E5	B730EEE24D009B568B9E91054BAD726209A4713B	CF2731393A1823FD6D24C9ADAAC15885	2015-01-27 01:19:00	1234611	city381rs.cityapps.com	15	0	2016-03-30 08:59:00	1922876	play.google.com
0014B654EEC5E29373E5641327641E43DE63CAF6B52CA198937D4641746F5DE3	0A0BF6FA4F73E855D7DEB53276FA02882466545C	1DFFF12A9B0AA6D931A070017D82FC30	2016-03-05 08:56:00	2623940	com.marshadev.bestwesleysfadao	1	0	2016-06-11 20:32:00	4012216	play.google.com
0014B9B22023504A6D1136F3CB41FE3603EB8914E0E56E7AFB6C0C00415C5504	e0d7d3a49749a35ef8a8f1ff4b08351cd037dbe8	763ee18d8b5b2709ae99ad5e50e64cf8	2013-12-17 13:29:00	12020589	com.thekopnews.studio	1	0	2014-01-03 05:13:00	8280856	play.google.com
0014BB2AEE403DE443DBC866E7A744D2768EB77B967B6906CBD50088906DEF5B	d85b17500e52ca5ddeb78dfeac3b1262b22e64a5	1365b61c739af2a217df543baff24594	2014-02-14 14:13:00	11729754	com.ITAMCO.StackIt	3	0	2014-07-17 11:34:00	630368	play.google.com
0014C7FD32BE4B87FD83F2D24242AE1E1793DE7EDDBB61944C86D94416308F97	80AD75AE249AB2F6ECDF1871ED1C295C33410AEB	A0EEF06379920C0BEA1F71F1A280436C	2015-12-05 23:57:00	5928414	org.zz.games.twistword.en	43	0	2016-02-03 14:30:00	3084952	play.google.com
0014C8CAF1DAE3ADDC707167D40F145F05EF9FFC8CE37C28735340D39BF24F86	7ece3e5f644837e2d761ed962d054028aaceddf8	d7fa86eb16cec0c70dbb4528cb9eb359	2012-07-04 12:16:00	62099	com.letterboxcheck.android	12	0	2014-05-04 01:38:00	30288	play.google.com
0014C90479580EDCCB8803D765254550D80D35744705E251FDE64B9F568DAD16	F2B61415002F45E10A365C8DE402686447529264	975693B7A343EBE7C87F3A39BD5FF614	2016-04-29 18:39:00	2430650	hr.apps.n154660493	70102	0	2016-05-29 18:19:00	1967948	play.google.com
0014C9875A91987E3DC57EEA5915CEDCE0AF1962F4F4714132185B2BF4F8FF1D	FE85F36D12A991513C704AB4B1114A952FABB34A	C56BD3F64DBD7A4751E5775315DF2775	2015-06-19 12:50:00	5441239	com.inreco.thousandbengalithakurergaan	1	0	2015-12-07 19:37:00	6765364	play.google.com
0014CE0BAFEF241AE46DB7DD7EEF961E1871352641DAA45E1B81040992493BF4	C6ADD44B0060B35AEBA4C877F622390C207D7010	3FB303A21B894B5C398CA269300AE5C2	2015-10-09 23:09:00	4300377	net.magtoapp.viewer.spanielmag	2	0	2016-06-19 17:50:00	6421544	play.google.com
0014D44110D1044EBB8E3C0C76FFCA1B62A173133F1EFEB4C51F0515320E488E	F3E59FD30835AE0B556F0359BE8726796D98D381	7DC4B222C30F51F2FAFEEADB4ACF42E9	2016-02-17 23:27:00	8269270	com.dmeautomotive.driverconnect.larryhmiller	32101	0	2016-04-05 11:41:00	7721676	play.google.com
0014DC71572E2AE90CCB9F385370F9CD3E98B869D241A303BF8B8C2F05F1A799	39d3446184817b9d747f470828a75f9fffc68429	a7594af854b77ff5b51ba5b2fd1e389c	2014-04-07 01:30:00	2940154	com.andromo.dev245803.app276114	2	0	2014-07-18 23:05:00	1885356	play.google.com
0014DD146E3C36FF1604F8718F7C2F28478AFA8BA14FCC6992B501C14E56A580	D95B9D51519CC33311D875A783585D577B61FDF3	D1D537026525094DAEE10CF9619A87BC	2015-10-29 05:00:00	6527497	com.mobiquest.optique	12	0	2016-07-23 09:22:00	1346860	play.google.com
0014E55FEDE01E51E37F4A0506D8B9ADC6E05671977AD9525A794CDC8310A30D	0E96462F4A879E017F36A21F6AFDF8BFC2A9C4AB	4FB400984A913F1006FCAFA960B98179	2015-10-21 14:12:00	669687	com.nsdapps.android.ConnieKittson	90	0	2016-09-22 09:31:00	2211056	play.google.com
0014E8F32EBB46A4B1BDE3BF0342416E0D618EC47E9747A924C1E4221F05EDBD	34fdafbe37c260cebd5fddd6565cea8a1177d694	02dd83203b5bfd2ef1b0aa472290edf8	2014-07-30 10:24:00	3898467	com.qonect.nl.heerlen.royal.theaters	14	0	2014-08-08 01:23:00	5210788	play.google.com
0014EBAD195485A2533F49DDAF3EC47BC687CD8C42C25758E9AA2434CC0E132A	02D4B3B8F9395401E32E21CEFDE6F45FB5683805	D79C5EB6F9617582E600ADBDB5E1D3F0	2014-09-15 09:00:00	2823833	net.andromo.dev137436.app234242	11	0	2016-09-02 15:51:00	1845580	play.google.com
0014F42A7E0538D6B847152C53066DC1060A6D175F1D2E0976F65D1DDE048875	009372E2531B7D09BF8FF392095D9825D9799638	96D310E7DFF216949A1A46A812BBDF70	2016-04-06 11:39:00	11389178	com.fangkuaifeiji.polygfli26bosc2	16	0	2016-07-20 04:47:00	3365656	mi.com
0014F7B7B5F3D6BF476DB7B50B139BA850A3417AD88B46989FB88BAA2FAEC0E5	716AAB5AF0007AFF5F6319250B4C997C0595CC8C	762E569AD746EB1F3D54B66DE5B4F60E	2015-04-05 23:21:00	3105365	com.sshaan.indirimobil	4	0	2016-02-12 19:40:00	5478588	play.google.com
0014FC52F495ACBEEF700295639600B8C2FD57CC7C8D60E45B0C76D2381DE0AA	2b46517809c760310aa846e4ff03fba73f6efe32	66864d0317af85f92a8c7a1733130b53	2013-11-14 14:05:00	7419514	fr.mesreduc.ayatalkursi	5	0	2013-11-16 20:30:00	1416544	play.google.com
0014FE53DFDC8C782D4EEC3142D3E27157FDB439EBF4BFA09F9123C16D5F8789	adf2ef0b66fc2a7b3dcbba7b4ee03d83d2ef4d97	555e19b95bf223e55ac54b7d1df41ad7	2011-12-01 17:10:00	2015501	com.petitfute.online.haute_garonne	11	0	2013-02-16 18:24:00	600496	play.google.com
00150434C10BE7CF27D0C0EB9EF6A3B14EBFCCE1061EC7A0D2265DDA217168FF	61c54a0eb7a6dfba6b1390dc443a38df44cad316	4a58307d1375e39510885f4ae1a4235b	2014-08-03 17:23:00	3078832	com.psst.messenger	47	0	2014-08-09 05:04:00	3122348	play.google.com
00150D65263C65D4A4BC77987FD1FF5DC2630A15C8873B4523439243FF564161	C3A062B7CC7E3B1DF8A2957F57E2DF1AD4484457	A704DFD02650EF89B108CC5D4478A03F	2014-09-23 19:11:00	3565990	com.shopfastposcloud.app	1	0	2015-04-09 16:28:00	4799380	play.google.com
0015136B3B1B06940E9A8D307CFF2DEE97ECAA6F59847FB396F4AF9A13087B46	2f987e9c602424b9c5f15635ccfe0c606505acb8	e4799bf9d5dbe5d0a62c81e816ae0b44	2014-06-24 00:38:00	2047232	com.usoftvn.toeicdaily	12	0	2014-07-19 17:00:00	2136304	play.google.com
001514A113F7F81585B84F162ACB6476AA0AF6052D8EA1E57DB3398DE25D1EAB	7300f115103f67f5d8a3f0c13240229adfa4d0d9	3d9837a7b7d96d2c6469d494c8cb45f3	2013-02-04 18:20:00	179096	ru.tursdv.booking	1	0	2013-11-15 07:20:00	445376	play.google.com
0015183EAD290C2CE274A364AA77073F0051C13AB62C7D81B78A0EB74FDE4A5D	3B1D5AFBAF9DEA5C58BF88004CB6F9BAC75FBD27	D3E6590DEEC8BD449B2DB6BD80C19A63	2014-09-19 13:41:00	3292273	com.dmzj.manhua	72	0	2017-01-13 21:12:00	3697592	mi.com
00151D9A95BA299C13F94FEEAD875493F30E6586C95A2C8EB7E0CC457F22031F	F6E4A1C9C156CEE278A79F8DC990ABAB2BBC4A46	30A91CE3E9AA1FB4CCDEB9115A73386D	2015-10-27 10:27:00	2308897	net.ays.PROD531821	2	0	2016-03-16 11:18:00	1044648	play.google.com
001521502EFBCCEC345B533689AFCB17F0C4511DAB1FA31ABBB688AD78306AD2	71002B49A62665BF983B6877F24DE8917F2DB50C	699331523ACFCD9F247CCC94729495DE	2016-07-20 10:05:00	12838681	com.ssw.baobaoaishuzi.anzhi	1	0	2016-08-26 18:43:00	205120	anzhi
0015273B7AF9EAE8A6AF9C3DFB45C3BE7EA6A712A441C450008BA6FE1796C809	3E3B8C75D322CF3B7B2D981557028BDB10D4A81A	ADBE19168B4F86C4A0DF7E63E0D7BFAA	2015-06-30 11:37:00	681607	com.compelson.migrator	14	0	2016-02-21 08:32:00	1353152	play.google.com
00152C7AC3218149D49687D68C1EBD5B1C45A1BFFE79FF4979D3AA5BDE368355	79d5728def8c9e724402038b4741f3fdd9d8ec99	c1a348f3f1910899fef77ec29c58f660	2014-06-14 08:33:00	1137617	com.simplexso.canary	8	0	2014-07-12 13:14:00	1385656	play.google.com
0015357F4B42EBA25952A3805FDB6CCD189000DF99A4576F05EEC38018C9E57C	5E01915CD9D82B782004F6FA41065B42F6481A78	A392BE8E784607D651E217932098FEC4	2015-10-14 14:52:00	4003121	org.sandroproxy.drony	93	0	2016-02-21 08:32:00	6508260	play.google.com
00153BF883B1F010FCD7220B6E7739A13C6EF3B08A3D15A87141F4774870B8EC	CA0F6E095BD8E8F12FC6DC789BBC8C5B47EAFF40	C34C6778071912E44BAAAB26425698F0	1980-01-01	4396253	com.bourgaa.hissni2	1	0	2016-12-21 01:08:00	4816004	play.google.com
00153CD82275716C0E4C0FD531AC9E883DFC7AC87B4C9F6EF146F5DFA4161C04	2bf9b0afaa4e40dd9fcba9b16490c69530b2c595	f000fd3b536366130f682e87d9c44e94	2012-06-07 09:04:00	1579476	de.badkissingen	6	0	2013-11-17 15:33:00	140792	play.google.com
0015428DCFF10C969E928C6B1157E5E4D0C4949AF9A58C0C47073F3CEA633186	DEB780CCE6B3C5A3DBF63D814CB2C0455F173B04	42B2F3FCF66BDEFB7D56FD65DB8C5FDA	2014-10-05 20:39:00	1377361	com.thewayofcoding.freequickpasteeditpad	4	0	2015-09-09 00:37:00	3083696	play.google.com
001545A763A8DA18FDC1563DE498B22C928733C01745E6927D9CFDE5DEAAC50C	a2a6b9ad2a1be981579b851e21bdcc9fd3c73e3f	60f2281f4c6b19d9f76a7bd80207552d	2014-05-24 17:34:00	5841086	ru.johnlife.pdfreader.light	5	0	2014-06-29 22:30:00	1499336	play.google.com
001545EC31829948EA81F86F25940D2BEA6486DCD9A56D0E3A54415092601582	177fb433f4f35fa0e5e28537e079679c0cbe1a00	b796e53781a6c004bd40e9c29dbb8a36	2010-05-18 22:47:00	69514	de.goddchen.android.seezeit	8	0	2014-05-06 04:12:00	113220	angeeks
0015476D6F305F3753BF974C827AD8B234B88B4038F54E8E6BC79C62516B5E32	b4caabc1ef91282afb79160b1e503861d706f073	fd8a472b511167c1449df3e8bd490ab8	2014-05-06 11:00:00	127341	com.dhristov.si	40	0	2014-06-28 06:38:00	336700	play.google.com
0015491AC1F29CC39174F652308D0A2EF45B03B5F06A22D78E37BBE4A815ACB7	edd64f4b98351be044861bc48ed879b627542b3c	b5210a485303f28bf79e8b3cccc2debc	2014-03-28 10:50:00	851297	no.lyse.app	19	0	2014-07-14 01:47:00	334148	play.google.com
00154A4EC6A4F197217A445C704F7C45C93C13A7E5B3682CF114020CE5AD29DD	0F36DAD5DD16A79F4E1D897B11EE41D1B3C55D97	4C06BF7CF129B7BB2B7A16DA5C578424	2016-04-15 22:42:00	5989363	ru.eyescream.holyeaster	41	0	2016-05-27 18:36:00	4814380	play.google.com
0015520B71974568CD7415681335B09F0D75F9271BFFE8C2FBD6C2C0C6B1ACE1	db0097ff4f7af7727d1c577e87755990bc0a91d5	d21ad29d3de407d93bac6599c634aa64	2010-06-06 00:06:00	50125	com.arabic.simplenotepad	2	0	2014-05-06 00:28:00	22344	angeeks
00155D611909BBD6F589761275ACFCAC9264855CBA642F9C6CC4F3AED643E41E	88a777017f053b5300c803e167d21175b37aa268	8449117678da9ed6a31dcd7f609e0b45	2014-05-28 23:25:00	25966208	co.familyplay.traintoddlerfree	1	0	2014-07-02 14:06:00	2780196	play.google.com
00155EB2196FEDDB7DA6D06E602CDADFBB62E22730862FAA89A3116A38D62063	161F01C7DD93C6BB542749AF7CA9AEE3B93DC7CA	D7523C3F5259D3BF3648BA8EADD9DB97	2016-03-31 10:54:00	4480692	com.lwploft.planet3d	4	0	2016-06-05 16:58:00	2884812	play.google.com
00155F6B264B5D148BC54CEE08F35F96AA973A404BC881E6AA916E99A5ABCCF3	58d610522a7e4be2a3838df78c4cc1a56967efd5	d11a99c36f0e75f65c3107db7bb47065	2012-08-03 11:41:00	5840392	yamasa.moo.oed	1	0	2012-08-28 22:44:00	234676	1mobile
0015609EBD66621D7C35F488F265FB541BE97B25751F0A197FF7B54CA1B88F5D	D01D19CC567BDCC247E795F7D1F40C2C5780EF0D	B912C12F6C3BFFADB7355AD001423322	2015-05-28 01:19:00	4418602	br.com.visualbox.ratrun	3	0	2016-02-03 05:20:00	4652552	play.google.com
00156B4D322ADEF2B60D8F0DCE1CE4C77F031AA65706E694B9572F99BB06D044	5D15D1529E0FBC2ADE777D43E68232E37FF7E512	0C9FBAB70AB3FF85E6C266A2C6CDE97A	2016-08-11 11:48:00	7158186	com.txl.domino	2	0	2016-08-29 01:54:00	4306600	play.google.com
00156BDD4C0B0AB35E39179F7EFA245C1E74393497AED02FCA7945035CB26AD7	804F4E23A8D3636ED422303AA95F8749C3E53AEE	36DA5371571D4E9C085F26F1A02F43C4	2014-09-07 21:51:00	1947476	com.qwfb6	1	0	2015-09-12 16:05:00	1618200	play.google.com
00156CE10B5CE759DD401E123B7AC418F3AEA9BDFE839663028B2E5EAE8EB121	8F26607A309B27E08FCB9C5FF97E5CC8E359F6BF	E185495A57EF1A1F3EF1A08D073334FA	2016-02-20 23:56:00	8973802	com.gg.roe	3	0	2016-03-28 09:14:00	3603416	play.google.com
00156F8056D527C7479474F150DEC00A507F647A2639EB0F7B8990B902FDCE9E	0D0B0C54FE8B76F62E99F26837A3B2C1212F02A8	47349BEA8C722741F0C76223F535E45F	2015-10-23 21:04:00	7201131	com.agocu.memoryWorld	1000003	0	2016-01-03 13:29:00	4225832	play.google.com
0015753E77DB57F462C87E0F0415FC7555D9F530F4110C6D9A36F0A31924F6F2	D101FED121F914E07C563EE8247BCD898463D3AF	1EF659DA62442BA17CE5A79FF6F1EEAA	2016-04-01 02:46:00	5903765	davfla.VerdienstplanerTrail	155	0	2016-05-08 10:15:00	3302236	play.google.com
001576EA92BBA72EDBB02446B8B7481021B3738FDDF92CE1DA48D071EFB5AF78	56F7D4B7072E12AF0F84DECB7F1A5AAC5F8080AD	502FE9F66E1D61CB9F1B6C4102E2417A	2015-07-23 17:57:00	1901575	com.chiquitoapps.letrasdecalibre50	1	0	2016-03-16 17:55:00	3689196	play.google.com
00157981A53AD5AB6BEA945B61104A15473430078A8320F063BA045B7256C982	8768b9f7db202f1b7192270241c82fedb8b4d406	1c0d8d7660a4e08d8655d318a5754407	2013-10-19 22:03:00	2091182	com.appmk.book.AOUMFDHXYVQNNOKB	1	0	2013-11-12 19:37:00	482720	play.google.com
0015798D35BF3447D23F7CDDC00959B77002220478E855A64584779B5D4FD487	f49375be83cfd9e9ec87b43a7a1cf2874e16a916	9361a60b1d87345f41b3af67d843a76e	2013-10-10 22:46:00	608139	de.cassiopeia.mathematics.graph.lite	16	0	2014-03-17 16:45:00	985232	play.google.com
00157E99EB6911E8E2C7CCF6D6561903773EED457176337ADA74730AEEF929E0	7732ac8b0797ed0725b9786caf7f3054ce2de643	dfbe1e6e0e276c08eab17e547854c078	2014-01-18 20:15:00	27407558	shuichimeryl.puzzleimage	10	0	2014-07-10 05:01:00	490936	play.google.com
00157F92988C0F7FF48F1D52EAD46160A0930897CD3420982D8C33D6C8CB615D	A3B5541F1D447437BF65BBF43E306A669D204216	325CC7C3AC5039F50259F92552857912	2014-10-16 16:50:00	3564279	com.ikeyboard.dictionary.russian	1	0	2016-02-16 09:36:00	3087536	play.google.com
001585DE105E7D335AFB2632C5E7B0344BFDECB1A8E0131BF67CD0C27D5692CC	97D5AE6CADEAE5FF04E78F2CF8799E088C0DA19F	5D0CD9C16051D2C1B6017BE1500E6AB2	2015-07-10 19:41:00	8103167	com.cecropia.violintools	4	0	2016-03-15 08:15:00	6457192	play.google.com
0015896927453AB14639BD2B07A5A9583E8B4D2DE1ECB20C4813AB2E177ADCA2	CE93800198BDDD065A68E478B73E7231119C5286	D2073CAB3BDDE3BEF4ACA4B3989397A4	2016-02-18 20:05:00	5176512	in.tesseract.allviewpro	23	0	2016-06-20 14:20:00	3010116	play.google.com
00158A5E0FA6E4C12737E74CD65B97D328FA869C426AB879F9C6D17C291489E8	990f992ff6574ef720b0839709c1361d9095e6a6	27cb7cfb0421cbe302b7ea3774413b6a	2014-03-14 02:39:00	4891056	com.epson.documentscan	3	0	2014-05-06 10:17:00	1482568	play.google.com
00158BEB156597AE7CF648270C52E75E4F6B728F8A285AF66B1EB81337FE7369	AF415D04A4F023896D7D8896D6F956FDDE19EF2D	89057CC61B9CDAC6EAB74516C4D78AD1	2016-08-23 18:12:00	15944357	com.ognidrevla.moghamarat121	1	0	2016-08-29 10:05:00	2094524	play.google.com
00158D10B19EA404571CAA3AF70FD4586B183D1D9C28FC78404C425997024432	32773B1EB3DCF288C8A3B67153FAE94F2E709DDE	1C649F840AA06141D0760C0BA668F75C	2013-04-28 17:58:00	6809104	com.Dean.haofang3	4	0	2016-02-11 15:06:00	266208	anzhi|appchina
00159030623D7394DE1D9479BB870EA6621133CAEEE12F5CA19C9A038C210916	DDB48FD16294F84CBB08FE00FCE7EA3FAEF28FEF	EEB19B7B1A27727DF9805D8018656945	2014-10-02 16:02:00	3082321	com.biscuits.biscuitsrecipes	1	0	2016-02-15 09:52:00	3546168	play.google.com
001592C930445120939EDAFD365FDCA5D9C56D3E6F8E310D16891E9F64852958	B5D5DAF59B09EB2614A52124DC9A696CA18829BE	F997C8FA90D41E74E8B3EDB4007A30FB	2016-03-16 02:11:00	2185123	com.beataz.kalamofshivkumarbatalvi	1	0	2016-03-24 15:23:00	4275424	play.google.com
00159642383EA5EDA7D72DB5AA030BA0036EBBE88714075D29D96B649FA5D07F	BEEC56AAAC755FD2739EF09CAA4025B159994863	6B552FA7CF05920D11867BB2EDBD1342	2016-04-22 08:32:00	5203099	cr.encke.panyvino	2	0	2016-06-21 09:37:00	6271488	play.google.com
001597D07243899E5D2DCCDF2095168F8C489E98659EC5D7E234145293359BEC	04C7D97E1E2C0911E63D0CFC3557F13E002044C3	FDF7C5245524AA5CAA12F991682EA17C	2010-12-25 12:07:00	440822	com.PiePowered.BallDodgeLight	2	0	2013-07-16 15:56:00	670372	play.google.com|appchina|slideme
00159BA414D0AC256A6C1C610DF232D451D93D8B9AC7A670EB4AF4C0B0BFB563	e59a33a0bcad47f839dd2dcb815dadf41d4e0356	d9bf034703723040c8c4d66a51bc85b1	2014-07-30 11:31:00	19752243	com.dp.pdfreader	6	0	2014-07-30 09:52:00	3677116	play.google.com
00159DB7462616483A01E08259D9B4392F8D7E6CF3B498C4ABBCDC61E5141584	2f134a375c1d53241b6befbb720c59048ee3db8f	ade3a7f615e4852cb786edeb1162c9d0	2013-11-15 08:51:00	2483849	si.simplabs.quickdiet.weekly	13	0	2013-11-17 23:09:00	4677676	play.google.com
00159F230002AB4DAC707C1C2092760A7FF2271BFA23A085A02CA30B2D87EBF8	9be90f649facb987309b90e165c8dff3e1a19832	930da96700af99ebb642216b04c3efec	2014-07-15 01:24:00	2929371	com.ojiofong.arounda	110	0	2014-07-21 14:58:00	3819368	play.google.com
0015A81F7C83ADD291C4BC81D458DB44C7896599A0A8F30EF0120F08503F2C6A	A0F70C99DFED2EEAA915C102EB3F165C3820A20C	E14D74F6E64D746E00A93DBC28D64AA6	2015-07-15 16:32:00	2493806	ru.webvo.book.AOUIXEMVGXMLXQIC	2	0	2016-03-01 10:14:00	3930320	play.google.com
0015ADE693CD825C78A9743A058B8D69BEBEB097C0F3EF6F2BBC1D6E656BC758	680b48606da0320d4e36d2718c0172c9a49deaad	90d44473aad28d9c60ef1f6df7a2c3b6	2013-08-17 15:19:00	1617971	com.cidadefm.novaporteirinha	502	0	2014-07-16 23:16:00	1124704	play.google.com
0015B266826C1B7C8F2D03C394D2FFDE80D9AA76E1F488D8518B76AE87AC19A0	4011E33822DE4DB2D206540FC0D72100E441BB37	7124DC686A6A34C51C5F487A701584CC	2016-04-12 08:58:00	9034883	rutasromanas.signlab.com.rutasromanas	2	0	2016-05-28 22:11:00	8170132	play.google.com
0015B2D37F8F0859048C5C4DF4A043A66C2106C8645C74C41E5B2276F688E461	5C1610ABB50E340C0A32EB636555AD350BDA6137	1C82640B6150E5A5D3A1A19A92082644	2014-11-11 21:57:00	6201068	com.app_bigsyscoma.layout	400	0	2015-12-02 22:42:00	6644016	play.google.com
0015B42587781CE6B77B721E8E429E27484E9B14CD933C72635ABA676AE80420	422EE17C7FD0FF9FE616405243F5E179A938FAF8	243AA1B8FD4CA49FA5441FC75E0B8C08	2016-02-29 12:03:00	6332786	com.pikopiko.jwest	100048	0	2016-04-21 09:21:00	275600	play.google.com
0015BA04F2B5E770DCF6976BF2425CAA3CD859CC4837F6B52D765D55A4854D16	276719b4fe507efda106f5674dd6a50221aeb6c5	79bb4ad00a23cfc9845db25d4297e2b1	2014-04-19 14:34:00	8461671	com.signaltonoiseapps.slots1390225448	2	0	2014-07-08 22:23:00	518116	play.google.com
0015BC02E2645B8B90255D29DEA5DF2BA3D554DE577D19AD8A5A417B6CC1D79E	FA1517472114F5051E507E40562C8AB48CCC5C92	437D5342885E198E0AD6519534C2B657	2012-01-10 15:02:00	3980800	com.aitype.android.lang.fr	1	0	2016-01-16 04:39:00	2004	appchina
0015BF203F7363574DEA5CD9B46A6425F5DAC9A303D45E6D50E6C84F1D592171	8434395FE0183A8071251D3C88A1EAFB9B70DD66	DEB0B664A8C7C5FE0B7DD7BE523BADEC	2016-04-20 13:33:00	19961440	com.bmfl	12	0	2016-05-25 19:45:00	170084	play.google.com
0015C919ED68759925197D53BFBDC8145EDA5F568EFC6913D85DA1B7A360DC85	7FB6489FB5F09B490FF55F8C299EE2B85954EF7D	001E406245C3B4FE10B7660628F3FFC2	2016-04-12 17:52:00	25117429	penalty.Shootout.America.Cup	1	0	2016-05-27 09:21:00	5409944	play.google.com
0015CB29FCD064EE170EC8C82F987FD91AADA7D6303D5F28018540DEDED39333	C811002BD9F9E936D82F36C314787121C413D641	C36684ACA5915171150F34C9F9E8E541	2016-01-18 10:11:00	1542303	appinventor.ai_guerino_lamanna.easycalculator	18	0	2016-02-03 08:07:00	3967204	play.google.com
0015CC6B8B53FE6A8B0AA66229473E8A379F935495187ABD82D5D617C9F5E92A	E7005903B56B26A789C669D70FB157F9CE92EAB3	F59195E8F79B5CD404C439CD95100B62	2015-10-29 13:24:00	1452417	de.bocops.heracles	25	0	2016-04-06 07:24:00	2200568	play.google.com
0015E59AB0FD921C65B73F787D59829AC9D57C3011FCC59F0ECED4753B80A49F	15B490C4CC926BE669D19475B745783F9795EB2D	D1B857A9297867140E7F923597D1D5CD	2015-05-25 00:07:00	2657710	lv.delfi.ru	392	0	2016-02-21 08:32:00	5690328	play.google.com
0015E72844388C1C930159E0A2B96C982AA3F8B2BED5931A0DCBBC4907CF9C0D	99514e447cd9fc368b6fcba7a076e3bbf79596de	44b6d574c1e910299fa4f616ecf998fd	2014-08-03 17:36:00	3439535	org.vf.quickspot	15	0	2014-08-04 05:27:00	364855	anzhi
0015EAA9D311504D7C7AB863DBB02D303079A9E40BE11E57D55F88001A4938FC	06316502b3722e934791b1c874e1d7a09e8349f4	a07d7cc7e23761a6f83a273bcd4fbeff	2012-02-18 13:25:00	81776	com.pozzo.planitude	3	0	2014-05-14 13:43:00	78696	play.google.com
0015EBA4C92B322B7E4D548CFBFF7A0A8DD6BC7E044B4142FA7EC14C1184C5D5	6D2DA47F7D076532CBC5F584AF7BD0BEC276B785	DE67ED70896FE9D4307DDE008308568F	2016-03-26 20:26:00	7346370	com.app.tastetycoons.recipereel	14	0	2016-04-03 16:33:00	8288872	play.google.com
0015ECCE99C7247A4FD7DD28AE0F380B621E2099E7C5005CC8256C51601E21A6	A3F5716BFF501DC4E158A3DEA1194FF58CF7FACB	67842661DAB6B0EB46397E4696B22C72	2015-04-01 18:59:00	7838977	com.burstactionbubble.calendarchristmassyyearn	3	0	2016-02-22 17:13:00	3712700	play.google.com
0015F417AE04AEF3DB00DF8ECE0EEA2E8644D7B848994CF20CA6C0B03FFE20CA	7bae4aa2338cf13d171d6083db4c6e844d8834e2	79f9d8334c28c8adf4e8628d8f699543	2014-03-25 22:20:00	1423214	com.kjvonline.hdproject2	1	0	2014-04-14 14:18:00	2421800	play.google.com
0015F712096279EE62A6C62B623500C9EE0950888CC6CC910DEC8C4F47FAA2EC	B5FA0BD145757CA511AC62AEC1B684F239D3025A	F057805B88ED16B09EA98138C3610C70	1980-01-01	3455359	by.slavintosdron.logicpuzlesend	11	0	2017-02-28 15:19:00	3872248	play.google.com
0015F93823F08B6F26EDF0C3BA3D7B68644BD416AC6908C61A0949FD009C0AFD	8afc80832776f052f1e1f8753df28a68b244052e	b3c55dcd3e6444f876e9affcdccfeadc	2012-01-16 16:56:00	4566012	com.ifeng.aladdin	180	0	2013-11-16 20:29:00	1148180	appchina
0015F93E8001FB29113F54DECABB0FD0DED0C86953DB435478051A14BA028A49	97DC93498DFEC94CE150FC82161B64E0C3CC93BE	8B6FE51348C5A05799A0D4D1E970B107	2015-09-27 19:10:00	711670	com.qedify.reflextraining	2	0	2016-03-20 01:01:00	560832	play.google.com
0015FF071C6F09377B44D06B0D878AE0191FC4DB06F949057FDB8019D6EE3EFA	75CA76A85610ABE45E04DF2865AA073B775D6486	1DD81749B52C76963F457A6629DB7A18	2016-04-26 22:43:00	7622055	com.app_neweff.layout	1001	0	2016-05-02 13:08:00	8200108	play.google.com
0015FF4703426A3B0AEC6B562DB0328DC948A9515ADE34A7EFC1C1B6ADC56098	b05416d614568b460741980c30a604b27f947b0c	53b8a766870d532cff4ddd9cda381f22	2014-07-07 15:58:00	4500300	sk.wlfpak.killjoffrey.android	102	0	2014-07-18 02:21:00	3917000	play.google.com
0016008A1DFA8CDC159806EB84B7F0053597063719AC1846C47067CD85B69B8B	47e9398fe94db215395a1db380eebe5ea06d92aa	c0d76d17746bdc27afece65129b31a09	2013-09-29 04:34:00	5137091	ee.toidutare	4	0	2013-09-30 05:47:00	2112980	play.google.com
00160166008841E2456FE212E6E2ED7432248D5F65502D81F6A067D108889360	ae7b614670e0b9293b66d8755f4b9ab6d815ceef	cc7a5d86bbaeda253317d50c8a2321d7	2014-05-13 17:24:00	32553346	com.codore.dressup.emma	10	0	2014-06-25 19:29:00	2135888	play.google.com
0016043711CC373015CBD661D63708DB75C4E0D71C53854E7A3171BFDEFBB76A	4f74d2264cf4259827351c67ceb05bb0dfa844ea	f19371a655ddbefbb4ded664a66127e4	2014-07-25 17:13:00	2078521	com.jb.gokeyboard.theme.big_rocket_fire_flame	8	0	2014-07-30 20:18:00	1027548	play.google.com
00160C4DC289B6B7E5D553378823B68C1AF4367FC955CD248F0563999A0F7BCF	7a67c480150ff2ff0d5f98152546d6b69646ba76	ed96255e321453894fc2ec7a26c7b68e	2010-05-13 09:52:00	7414862	com.cpsdna.oncare	11	0	2013-10-13 13:54:00	1704672	1mobile
00160D8E601D2783E4734D382FF54C95FE4EBE2240E04B49500FF8B976920E34	A83177F989522DFCFB838F18AF6720799C072CDB	188BF35412668D3B56FEB9A8C2AFB499	2016-01-14 21:02:00	3003645	com.soginchsadosi.radiosi	8	0	2016-02-21 08:31:00	3962764	play.google.com
00161414E38A7B6B1789AE91E051F7F873ACC22CF77FBCDA87234DB1DBDC0F35	804886D5CE82F0233D5BE6E70A5F7BE6CC2E8D9A	45BEA1B88BABF34BD0FBA7FDF8AC6821	2016-06-11 15:00:00	7620923	iqq.toursant360.com	18	0	2016-07-08 04:39:00	156156	play.google.com
0016159A2232E7E79DF1BD29023BD33691D1529EAB167E038079DB385AD41C9E	26AD6ABE12CEE46F8E98753EDFCFB9FD05609A86	AD04E3965B18856EDE80BABEB9487661	2011-07-10 13:05:00	556954	Eltair.Valculator	2	0	2013-09-26 19:32:00	83332	slideme
0016162E2B0E78EF4B351571DCA9C5020AAF880B1699D7985276B7E97F3F66D2	7eb8e725a87f67c6cd0727ffe7010c40c04d0e05	736ec9c7dea625b937414b494d5a402e	2013-09-10 02:55:00	7297862	com.akhramovichsa.emex	2	0	2014-04-12 00:17:00	1338188	play.google.com
001617A3368A7787408B12EE2782FCDD40DF4C2A564444A1097462C24E8D766C	7C46D791642FBDFCE5F699DCF5B351E96EC38CB5	6A04CB93F84DC7A80DAE67F5189A5C16	2015-01-25 16:13:00	3792948	ar.gob.vamosalaplaya	14	0	2016-02-21 08:32:00	5811300	play.google.com
001619740BF699928C1352356E71538D4F42863CFE173702460BF3781D033ABE	1fae78fb443974fb4320bd963b57099d93a3cca9	5dd5b6078266335f279994f440ce1213	2013-11-27 21:59:00	5018502	com.oscargoldman.AngryCaveman	5	0	2014-03-20 01:41:00	587632	play.google.com
00161C68D718F74F9CC45D902D285D71FBB4771A6DF1CC1E56E7E48CC40A0BB5	248971ce9ab542001267dae14d6b0f878ade7d34	681d1644e981d1749fed23b61794f96a	2014-05-13 20:17:00	534606	com.axidep.poliglot	124	0	2014-05-18 02:11:00	234132	play.google.com
00161F16B93B61D890F645AE73FA41561DF97C999F17BFE6127A097B5BB49451	F62C7C4B007F63B0C3F6A0C88337C4C5DA8370EC	4A7B6467D3ECEC4BF2293C7BABD75D16	2016-09-18 17:21:00	7894742	com.kkkeyboard.emoji.keyboard.theme.PinkPop	100	0	2016-09-29 22:27:00	5993276	play.google.com
0016202970942E9E780C41E5B5E62544480834E581586D10F726B4F73E305347	c4fa621f8a84a99f5b7852183cdb0fd61d4e334d	1698c04c4b844d7b6f098b1b2acdd348	2014-02-04 12:48:00	13258917	air.abccoloring	1001000	0	2014-02-10 15:18:00	828804	slideme
00162109D9D632707539BAD28ED8BDC133F3A4AD4B2945426751338EA09159C5	A36662306543CCD5A417EA7447CE4B7C016F05FC	7E00D7FE6A410ED6AA6656141BC6E304	2015-02-01 01:46:00	4372398	com.Mushfiq.FunkMusicRadio	2	0	2016-04-18 16:10:00	5599324	play.google.com
001621443235CB5E29967DEA2EBFA69749AAEF029EF655BCF6D54EC4CA2E3B8C	6b08e4f84b6c6b6c0df5a69c4a6b5e71d1c0e7d6	dd13a0bf0ccd11c3332a0916a8509fa4	2013-12-03 12:25:00	6663646	com.testking.gcisspdemo	1	0	2013-12-15 13:19:00	1587404	play.google.com
00162258FB235639A5F20ED0FCBFDA2E1284C7CAB03E4C55BF13FBCC5B24DD2C	4FDC21165352F46EE89F49FCBCEF5DE43184A746	28AD55D8237AAF4D29689DB816C07CE3	2016-01-05 17:47:00	18131791	com.openvacs.android.otog	98	0	2016-03-23 22:28:00	7316812	anzhi
0016228EA20E4F215225A468D9885253E3F2918B00F3852703498F53CFF61EE3	EFAAABA614EAA70D9EC27A1EDB1E4BB85CF65918	5D09417839073A78E425C638496E9653	2012-02-28 14:42:00	4238390	com.nd.android.smarttheme.p_Neon_nh_eb	10	0	2015-12-25 17:08:00	24512	appchina
0016279128095D6D2D91C5FE16859A073BA7029D8DF42896577567B60C3C7D19	A2E47FBC3414A5504430FCA4A5B487DB457BDE41	568C621365535F2BC30D8A32A186B63C	2014-10-02 16:27:00	1994140	com.andromo.dev283381.app344550	1	0	2014-10-10 08:10:00	1778472	play.google.com
001629092B7DD0F34AC8740916AC73BD6EEB77446AD32FC6DF8C67C47743C6E7	0EF82314F3328D48573636DAD5CBF8DC9FC22011	971B7C2F4A587BE34C419783271C14FB	2012-09-04 20:50:00	4377780	com.hanweb.zjly.jmportal.activity	5	0	2016-03-15 06:24:00	2133032	appchina
00162D370FD4893A5EC0D7B3B1622446D635B4AC702176A3EE71BFB291288417	8d2420770530d0f833f72866b2e73b310b0428d7	60bd1fdb7c1db8f76d651115358bc791	2014-03-31 14:49:00	6057741	com.gallusgolf.c398.android.lanickell	13000	0	2014-07-24 16:53:00	690212	play.google.com
00162E5AEC28A288E1DD9556DAC98269CD2EB840914879CE8EAF27ED7F308B79	72CC12DEA0EC5A318231304AF93625A4C1D91B25	1F12DC68C91BFA903158EAFC6349A249	2016-02-17 14:30:00	16113270	com.tesseractmobile.solitairefreepack	113	0	2016-04-17 11:39:00	5465408	play.google.com
00163480CB4EE0F39B58A02710B4A5A63D449AF5BC0B6A559A70A41AC19CB8A9	36154D0A0A7DB8BAEA82BCA2E420FD48BD97870D	59BF21EC9FE1BF55E000BC8F5935CEA1	2012-10-30 10:08:00	10136080	com.aapuji.unila	8	0	2016-03-21 12:33:00	502364	play.google.com
00163BAB09E6CCAE4A30D262C0DA85D8E21A5D4E1B2CF9E6DF3B863903481D3E	73B607A095F7F22FF19E2D1D7D0F4C5A06233145	EBAD533EB8C510D31D8F47DC9F4E6D92	2014-01-13 16:46:00	366038	com.acidremap.PPPWashtenawLivingstonMCA	4	0	2016-02-09 03:20:00	284268	play.google.com
00163C9884385C22C0250B47792D94645572BB98C2541C3F64A260C4747C867B	21bcfd6f61ae65552393e1d78925719f36b22e9d	b97e6b3b7cd6e443104142c12e7ba552	2014-01-22 12:13:00	50007	com.puandr.listino	4	0	2014-01-29 01:00:00	8220	play.google.com
0016402D3D4CFB29D8E0B078827907E93E8EF61ABA71BF481C29E7768EED5EC3	0602d145a48d75568e721e8e102f158afc09956a	29a8e2f72757ad1855677f7c41196c0a	2013-11-12 09:05:00	4463018	com.baoruan.wallpaper.llbcifcbdgYFCocKHtx	1	0	2014-02-08 21:53:00	142948	anzhi
0016449FC1A92952BEE689EE5B2CB9BC6B662760EB1B41805426CF3534CAEF1F	3599628d18e9fa78af2a95bdb87b2d537b405de3	e11568b912400115fc221ff498031ee5	2014-01-10 16:30:00	13033755	com.mangoo.games.music.quiz	5	0	2014-01-20 09:17:00	1817180	play.google.com
0016463F28FF1D08702F135F5CBD66B6EB0ECDF57349B9352C4853A59C499519	f091a557309735674a7a75d528f7983ae016c9f1	5b8347b690f266ab6cb4651915f526b8	2013-10-30 12:25:00	6518513	com.securenetsystems.wzvn	3	0	2014-02-14 09:11:00	3123456	play.google.com
0016469528D9ECFB1B52DF0D564E2A007EAE55A0A7C94F70C7E83A1D5C07C23B	70DC43034ED1DDC85D4FF0A454664A9A93B4A015	9380F5D28AAB26D7000512291E7D8E35	2016-07-01 05:57:00	7548149	com.app_catclinic.layout	1001	0	2016-07-07 15:15:00	8232888	play.google.com
00164A211E16EB6D5B5C49E6E0DC0A6D2B7CDC831111397191648C166013A608	EC131C037F35240DBE96AF48B85FAE695BC3768C	DA2AA0C299A8FD4C6A9729C7EBE6377B	2016-04-06 20:43:00	5904438	com.mychime.waveremit.app	109	0	2016-04-09 03:31:00	6082556	play.google.com
00164B27FA2BD9B67F522CFF9956BA20633CC3BB308E4EEDC829D9713C8CDB5E	9DFC8A372A7F4BFAC102D8DB5066AF98580FC1E1	BE7478DBA953184087D8BB46DB7FE5DD	1980-01-01	5272575	com.ssa.dvarmalchus	46	0	2016-08-30 20:57:00	7329748	play.google.com
0016519853A46F1DA007F62B46A987601268BF5B0A8DA62959F74F88419D4830	E61014237386FB794C3C47787CC37CF3C634C02F	72B7271EE3CFEC81E806D2FDC3919924	2016-07-12 03:44:00	3020950	com.satech.battery.charger	11	0	2016-07-12 13:36:00	4618552	play.google.com
001652FDC623A29CF75E2A67650AF70B4B770F29DED63D17DD17E13E07B83072	AD2E0B6FF16EAC3C3EA13527F5B743A681683CD1	0B9FCC79414E6E293BD51C14EBA552BB	2013-07-16 18:03:00	4844533	com.app_waterm.layout	304	0	2016-03-05 10:25:00	3383396	play.google.com
0016553C10D8DD235E52CF8A1A5607CD7E0719D6B856E2BFE6704420F6C20EA1	8914e424bbf606925d227d43ff213d7059d830c1	6eba3b0d81c6563baf2d3d21f2fe3983	2011-08-15 15:27:00	347909	aga.mahjong	8	0	2013-02-26 17:11:00	148368	1mobile
0016676E7922F2E59FC7229FDC747A3CC4040954D18F15DF7E3F264B4CBEAD1E	3D4F4736D44A6833F5988C6DA63830DDE72E7802	49AA1FD269E492792F425DB97C06B947	2011-04-28 15:01:00	1002434	com.webpull	1	0	2015-01-18 13:14:00	541720	appchina
00166A71E788DCE91FAEA94B88507A0825259C5AA786F75846786766C7BC10B1	9bdba7e7b088f743052ff0edb2d3ae2d6466d6f8	2f5ae574bde7158cb38c8e154c01b798	2014-06-22 15:43:00	1185728	com.radio.streamrocha	1	0	2014-07-24 23:26:00	916588	play.google.com
00166FF369CED2EFCD3F9D55D536700E6854610B79AB91B840007357F17FEAAD	B33BE06D9CEBF8D208F37F64DEAAECDEE7B94904	3A5FE42C82364E019C5D5829C677099B	2014-12-03 21:58:00	11620154	com.waqu.android.vertical_runningman	447	0	2016-02-02 21:35:00	4794676	anzhi
0016754DA711E3F152FB79BDDA799BA38F80A3F3214AD8CC3C44F438DFA8D90A	338204F851444442A63641972D3DE87E4950AC71	27F18374082FEB4B9A13888580BDF022	2016-07-23 09:40:00	3271657	com.tikamori.trickme	4	0	2016-07-24 15:35:00	2907328	play.google.com
00167EFD3459F2E3FAFC566899682820508776B7BD2E92C78E448D6FFFB61F51	72c947d6eb4f3aa9cae9c094079d1c581aa9947b	1ea66cc8da18d54b4d178d5ba1a5752d	2009-07-08 20:01:00	513171	com.betterandroid.icons.disney	1	0	2013-02-26 16:00:00	11816	1mobile
0016800E685B5C4B377BA6980CE203ACFEED935D76C2FA0172E6D164458D4F02	6CC0B6E5DE06A45A0151498EF7E8918D19315961	FC3CFB3A8D90FACA70CB4506E706EF90	2013-03-09 07:32:00	299820	it.pgmobapp.a49de09faf81bc065fbb25d5542b4be6d	2	0	2016-03-22 09:25:00	227928	play.google.com
001682854ED16A6589A693823AC5EF450B4A908167CFB7F598706839FAE647A0	A723C101AD8083469C3FBF8B39ADD9F648571598	F382AA534C7A03958D383036B5803316	2016-06-02 14:56:00	38140196	com.moontechnolabs.miandroid	13	0	2016-06-29 10:32:00	8040424	play.google.com
0016828EA04391F86C64EBA9AFE3A908DC10C1D47C162EAE0FD7C04349D8FFB0	5C902DB0C92BE4E0892362B37C0E69D98FF34C8F	727063BC20427F4B0FE58D900A86021C	2015-04-25 20:57:00	4833425	com.DIYCraftNewspapersandMagazines.Lanaya	1	0	2016-02-11 14:45:00	925212	play.google.com
00168834D4518EA04EDEDCB99451E0E77D402B8336C6710E5138017501F33FFD	B234FD9618BF77456E4FE75E81D630AF36A203CE	AF64831F7ADF784012744C07DD4CA686	2012-01-26 03:26:00	69059	air.YborMarket	2000000	0	2016-02-02 20:04:00	20864	appchina
00168A4E635F1506E9F7EE71B4380899E95201DAD4BD63BCB24F16D546E16A39	BE365F71BEC172996E8DD499376E44B12F587B55	1C78533EE0643BAFEC69ECA7D0DB618B	2016-07-08 17:18:00	26298538	com.ac3distribution.laforet	54	0	2016-07-11 04:08:00	8475208	play.google.com
001693CB4FA9EA649A5E6E280B04DB37CD32BE4936A99EFCFA19EFED90767343	325a47d36ec72646f8160f4f37e81d7102c84c7b	94379c8f43d951e75efc42ee55cc52d9	2013-08-11 21:36:00	2902122	com.sinbingames.crickettrivia	26	0	2013-10-11 23:09:00	173332	1mobile
001697576F9E88146FC372677B4F4EDF17FD0AA6DB7AC9776545A71FEC348FCC	B6A8C70BB28FAE89CF27F1E227E80956631C0D3B	9E70823DAFB35468A4FA2B90C6D2333D	2015-05-31 23:26:00	1884186	com.certificateapps.sufianakalam	1	0	2015-12-25 09:28:00	3724128	play.google.com
0016991DB207AD1FA2E5F783CB529FCC3AA3803F422CB0B51A6C8B916D0DDF33	a5d187f01b29309550a8b93589917a0eda24714b	07a5413afd956543df25c3e59fb42a50	2012-07-28 08:05:00	100153	net.chiba.hougen2	3	0	2013-12-07 03:14:00	205816	play.google.com
00169C6BCCF5C7E1ED8524D1BF557D5048FE89D93852980C257188B59A426419	7F29813367500427C7B58FD9C02F7917C400B8DA	A1BF1D35DA27AD0B784295E31582FB69	2015-07-27 11:24:00	5635038	com.sixtbit.words2	5	0	2015-12-22 15:37:00	5957728	play.google.com
0016A754BD850644103FF3D6E8C8777A64445E886E71D70FC7DA6B78734FA850	34e0f58ab411cbdc2cc8f6587db31a4ad2200521	84431c1b307c5933019b7690da1a18c5	2014-05-08 02:29:00	15755585	com.stime.edibleorinedible	12	0	2014-07-17 02:00:00	387264	play.google.com
0016AC134E55F19F5C773576CEA3E21E72DB5D4A7E8D6C38144A79D560273251	65685DB24948B53050846CDBD23ED15849370B15	39AA04208E9B3523FF48665ACA2F5379	2016-04-14 11:19:00	12163982	com.mobilesrepublic.appy	6100	0	2016-04-14 10:50:00	9005812	play.google.com
0016AC44898FDF3199D50A7B8EB51C73F5FF248223E61EC38235BBB3DAAE324E	FD63CF1FA166A3D4F1C0A25F5657BBB619D25BDE	65B5392AA3B20100D9E417D7BD5C89EB	2015-08-10 18:58:00	9456639	app.bugbyte.fakeidgenerator	41	0	2016-02-21 08:32:00	2742048	play.google.com
0016B0577EDEC83528E62A1FECD166470A17D24FF49B95F7BB978CD13CAC119C	5834C07E716ADE35EA8028C956D5FA5FDF0A4B53	53DDA69C00F008C5711A8BAC96DB9283	2014-10-30 00:59:00	6691541	com.quantumverse.bilardo	3	0	2016-05-07 01:37:00	4138644	play.google.com
0016B34F70AEEBB76B19361FFFE2F91EBBE97F7E4780291AD19DB90C8ED6A677	67BD5144D7C4B8E931E2F404A1BABFA39B3F09FC	90FF9CCDCB05E7EF3CF50E58E50DE5F0	2014-09-27 18:15:00	3733208	com.hendyirawan.lewattol	1	0	2014-12-06 23:46:00	405060	play.google.com
0016B8F35D01065F57158898E67221A83AC3AB9E8D23EB1743472444F10397E2	8ed23467d165adda6cd6a153c52316f9601e2270	b05bd7718039d5de2802a50bcb3539af	2013-12-23 09:44:00	8099663	com.Action.Movie.FX.Guns	1	0	2013-12-26 09:20:00	1294852	play.google.com
0016B9078473EA0AFCCB288D26A96F1F5C5DBF82AD1C0D355B9E1867DD52675B	0a9e7ff8f24f9d13a055a4e2412a46c03eba69d8	d1b1e760a5200f06e8d076d971e0cfbd	2014-01-17 11:07:00	9327403	com.auer.jump.zhtw.zdfdf	2	0	2014-02-10 12:53:00	273552	anzhi
0016BAFAF5F176D6A8D9E2F64CFCF9670B38C894FA2B5DC35DB4BDA8811B3855	C3704F9412235089FEDDF6BE0FCD9BE975BF60FE	4E256F756A77DDDE3526D7AE7664B5E6	2015-03-26 11:12:00	11525496	com.sjapp.lg3free	1	0	2015-10-27 14:07:00	5065076	play.google.com
0016BC23C5D7BFE99D63200AC2E0E39CE439A15DDBA8921816D375817649DFB8	CDFAC3265D3FA119481BBA5466D55CD073E6DD21	1CE48554146A34F59AC1BD3583A8B783	2015-03-19 00:49:00	52384487	com.EasyPlay.ZombieSurvival	19	0	2015-11-01 12:51:00	856864	play.google.com
0016BE7B7670530504E99C2D389D61D0AC500E6EE61FF350CE83F4EC40D4A817	09de32105d16a6304e96423d339f3ed6ead8ed4a	6fca92854d12083e833c56f01d4692bc	2014-03-26 12:20:00	10895089	com.conduit.app_289e7bc74d1847478601a3f41e95addd.app	6	0	2014-07-19 10:51:00	4777788	play.google.com
0016C9F5175953C9108112089E7FAD6A4EB3F8D0F0205F2E75918F5421064732	02A3A8D5275CBAB15FFFF7788B964F22724F9FA8	BBF427C97A64DF43C4B712BB169CB877	2014-10-14 10:09:00	5335720	es.telemaco2012.d4qf	16	0	2015-04-14 05:01:00	1508468	play.google.com
0016CFDF15ED39F843BDE106706F75EF2D730CE3879A7034D7C496EB756E2C1B	7A469BFBD86B1A42E62B63691F49ABA07366F6F1	EFB5D3F0322D61F68351D40D384697BA	2016-08-08 19:38:00	18819411	com.andromo.dev27966.app214596	30	0	2016-08-25 02:37:00	2607460	play.google.com
0016D530D704AE6F1AB93B0F76DCCDF06D984D7726B9AB6BEB002D9C4E7A8303	2E56230C5032CF2934BDBF671F07BEF12EDB12AB	C7E4D7C41C62A36B709F0B035F06531F	2014-10-17 21:59:00	30468265	com.bwm.cinematix	2	0	2015-04-02 18:26:00	3228152	play.google.com
0016D5F9C8C95ECD75BB99EC9A43EF33319EFE5C94100C4A3D7D1E3674A886A6	ccd3098df03f79633c67c71b7f7dd5722866aa89	db739fdb73163a3bf55a1fddb37a3cdf	2014-01-09 11:05:00	9124148	com.Jizhi.HugeFestival	1	0	2014-01-14 07:19:00	1373700	appchina
0016D75201B32973C5FC6068C3F52C51E7F2B9B656475F0CB69AB2BC8D5937C2	6DF10C75F4EFCE1088DF35E04E01BB5A05C52F57	DBDC998E876B4CCE352F2C73E34C7817	2014-04-21 11:40:00	9326241	com.y3k.fimaqh	17	0	2016-02-03 10:57:00	1554588	play.google.com
0016DA788BB0B765946D9C53E542B96A41E3654FCEB3AEB6B426558FE93DBC7D	8482DE94614439037E204BBF821246BA1CA4D3C2	2D81736CE0A429059BC7D348BE18D464	2015-02-12 16:39:00	2073471	com.rc.cea	3	0	2016-02-04 01:56:00	3976476	play.google.com
0016DC4ED489A9F08A386E422DBA6174D5812D189122EDF4ACD786C49F248BD9	F24043ED0AB4E473AC0A64C6D17DB544C03F7E4F	6F1E1E270AE0FE0C5D65E8323CFA1BA0	2015-12-09 10:27:00	5493750	se.appcorn.storegate	7133	0	2016-02-21 08:32:00	4129560	play.google.com
0016DD4360BEDEC91AD8E4B955CC6EE6105FFD3C9515FB6695D5173EAC74DB4D	4757C19981BBCA9A47CCD43BB6496E8AAAED47CA	C097BC8E59808FAB9E1C37DEF3869565	2016-03-31 00:25:00	793684	com.sport.stavka.free	1	0	2016-06-14 09:26:00	536276	play.google.com
0016DDCD61E2ABA7C7AEB388C6813E5B6697DF3C6A9282CDAE972FC697039270	F6E1A05A66A04BEA330302300E993FD9382D7038	EF9515D49654572659625AD3FE101341	2016-03-10 09:05:00	13730269	com.gizapps.ZombieFingerBiter	2	0	2016-03-29 01:25:00	7291968	play.google.com
0016DEB38C2E2430A1BD60F6B0A03C5C8BAD76E53E8D3AA883F6940B655C3FED	08D7BD547B0EB47E0B8830BB261525442EEA09D6	5AD425C57DB28DF4CBF78CE07E591B2B	2016-04-03 14:58:00	6743993	com.installme.horaires_priere_algerie	12	0	2016-05-03 15:17:00	5524492	play.google.com
0016DEF27D113039AB0F72E0B144F8F7F4E33D35FB8C36298D51929D4482ACDE	7a059a2009f991fad59c5741ed6467c0266251ad	2db8e2e01b33b4fc0df69884532ea6d5	2014-04-14 13:21:00	4888341	com.mabelslabels.writeaway	7	0	2014-07-12 22:52:00	1277428	play.google.com
0016DF805E26B7DA49DAC140255E4CDA2012D984568AC3E1986E3C3AE43A9479	db0652e4330890a8ef50ec30b4f531155bf19657	d2b1cb5dda05b7a5ff29a94d1df98fa2	2013-03-26 11:07:00	6134765	vercoop.saehyunchurch.app	116	0	2014-07-28 01:40:00	1339480	play.google.com
0016E169FAD440F9F977D196D81CC181A13837131A3C68301F0C76A2927E1309	3AC28320175231533977040513DA765AD7735FF9	497E5F97D620000D96C0D0A72FDB7E87	2016-02-09 13:04:00	4896491	com.swiftkey.hexy	13	0	2016-06-04 03:34:00	7144020	play.google.com
0016E64D3335A7685AAA9D9FCA1D3DB5E642C9DD7C48517104BD8C90DAE9DF6F	3B5965CD62C534A56D822A8A003FE501F27EF311	E07E6AC1F70182503BB753DCD68C440A	2015-12-18 15:57:00	891601	com.shree.marathisuvichar	11	0	2016-02-21 08:32:00	1031168	play.google.com
0016EAD1784036D8E6AC38AEEAC374A0025030866DC65776F5C23D07525EC5B9	58B1DE5819D8EBA65BD866C237F819497D15466D	666FDAAAF9901136F1F7518949AE3DE9	1980-01-01	5660742	com.ivanGavrilov.CalcKit	206	0	2016-11-07 02:30:00	8420160	play.google.com
0016EB50758E97AB561D10BF6C3F3F1E99E4A5FAFAAABA5161FF0C425AF280E4	E1F345AED6FCA58D33B5A09731919A2AD52DBCFF	883A9079F27175FC00BF5D49C2D05A62	2014-10-16 15:55:00	3141012	cz.anywhere.avenue	40	0	2015-12-03 11:04:00	3843976	play.google.com
0016EBB54FAC8070CF0F74AD47E3D3CF3313E746AC901373C1FC243CDF032697	6D914A39727E7C36EBE258E9A3D8EA271D67B4FF	08575AF12DBE3D84733DC825DD974651	2015-12-11 13:43:00	2069787	com.qihoo360.ludashi.cooling	9	0	2016-05-15 23:13:00	684296	mi.com
0016ECD1F9E065044029063B24E0E7261A31D71B263C55FDEEE801C36695D5FF	bdad8e29c16f43a3f5a5f438cb891068dccc0810	62c9c0680b3da0213d135ae43e76ba05	2014-07-03 20:58:00	4290026	com.conduit.app_36e14e5a64fa48d097751342ecb1a273.app	16	0	2014-07-14 07:54:00	4796016	play.google.com
0016F06D14DD6EF758F970A263E15A38F10E6E2B65AA41104E334ADC7CFF1161	50d31a7d42e8c306fa283af9e3ee13cc4f1fc9b2	6c434d03f275d180019743044c30e8d2	2014-07-25 18:20:00	1239813	com.parc.panicpal	1	0	2014-08-10 07:56:00	1319468	play.google.com
0016F5CB203F1F28BA395BB8639B2FA9B42C5E95C0E2E32044179E2AC656D196	69505786C041B69EC60ED4A3D12A5630199FD8A3	89CB48F60E3E952826DDFD1C58852B9E	2011-11-21 19:33:00	825609	com.bt.inx	3	0	2016-02-21 08:32:00	175724	appchina
0016F5DC2E348D397840E85AD030B92283B641DE51B223B0BD8E4F1A8CCAA888	cea0e9dddd26a418c946f375f2f4b3a6b73102bb	16a5edd8583d22af1e2cadf8676b4554	2010-08-05 20:45:00	1036004	com.amogu.astros	1	0	2014-05-05 14:37:00	1919204	angeeks
0016F5FCE9776814847991ACFF81855AFE7C3F79202B3424DEE09B2997F748E4	E125C3275A44A220CB98921A5ABAC0DF70D4F3AB	2E8D4177F0CEF7405DE9FDD9BDCBFC06	2011-09-09 16:23:00	536357	xsbcm.app.yinggao	3	0	2016-02-20 09:58:00	101104	appchina
0016F8ACE65887CB6A099BD6F1C03A4566F50EE303C1B036BDE3FE9DA8839BC4	38C1FF3923F8B1D2F69CD2EED90DC8880075570D	F4534CB491E3DB93C5B6F116B6A0986A	2015-05-07 13:55:00	6478801	com.cs.dns	5	0	2015-11-24 00:48:00	1591652	play.google.com
001701B67506F7DA956C1055FDA2DF957C9570B6AE59CBBDA1FDAEFD4E74233A	1AF5C85C8E9D704FBD3A85BC6C8E92BEFA0B39E4	B93AF149AA96FB1733D400F0653E89C0	2016-06-20 20:45:00	5942971	com.Tobit.android.Slitte6775019437	5284	0	2016-07-10 10:47:00	8220452	play.google.com
001704A6FA12A8458B880F8347A70398C894B8C8F552E3F67A47AA305D3F976A	86CDC8ACFB0AE32F7177FABA520A34DF450FBB8A	1838DF0003B3BDA3400DB4A268D59617	2015-07-01 14:54:00	13797037	com.tripomatic.seville	32	0	2015-08-27 09:44:00	8369100	play.google.com
001707F329258255215A97F4D95882DF16AD4345787C5CAF71805B37943FF026	4dcea1afe0893b044311f7cd45d16842629f0ece	c225e0d3d889af68436b4d11f00b9013	2011-03-26 14:08:00	1290267	com.skyd.bestpuzzle.n186	1	0	2013-12-15 05:19:00	410184	play.google.com
00170C8DC3402A55348DE9072FB2AFDE303A3782A76A67928E311CD6A3EDDF4A	6AE0FC7E317684785382EB123555D657B5DC5343	6CAD53B2E0204C041CBC5170F748EE47	2016-05-12 12:33:00	5544135	com.netpixel.dandiswami	4	0	2016-05-28 23:34:00	5286524	play.google.com
00170D7EA126B7675A507A8D2ECF4CC6A4F9BCF783286FABB1CB8F46B04C4C71	799914A41343DA106649D3A2C1BE95F060CD6EB1	25438262B1D4DFA446EE005735E2D602	2014-12-23 19:12:00	2717212	com.nd.christmascarols	1	0	2016-02-09 16:32:00	5004016	play.google.com
001718A78DBCAFB9043A88762FBB0C3B2B1DABF6C85AB728CA1D0714D6FDBB15	987814BC3A29239CC91953F112AA62EF7B04367C	D9AB3E1B8C3A2CECF3871A37DE0DA01B	2016-03-13 16:25:00	4778725	com.bigtexapps.andoid.bustingballs	10	0	2016-04-20 09:21:00	6775072	play.google.com
00171A826FCD3BF4C0566CDA79F59D248C3C7505E24F6F0B1CB27B134A9B0F2D	02906C0E7DD57A06127BBF90D3529E2354AE0986	310A1CFE64D728B5F428AE78B9E3D013	2015-07-18 12:24:00	5796277	com.slideme.sam.manager	11097	0	2016-03-14 23:01:00	6112160	slideme
00172100B5391372B31BB14124973D82D9924A2E02A13AB8EC9B75378E8B18C1	453d60cf1232239cd92ed7ca2e625d83eeaa4fab	c2e30d5f2273a1cc69e92437c0251301	2013-12-05 14:58:00	907432	xt.com.tongyong.id2489	14	0	2014-01-07 08:51:00	704636	anzhi
00172C1D34695080C8CBDDFA8D1A9C37B825A0B6EC24876AD8BA4766C59B1571	056b5ac8f5f96b0c18ea64057dae8374a8956710	5d0e568f3a8f92fb232c8cc9fdd9ada9	2014-03-09 12:17:00	674303	au.indiavotes.app	1	0	2014-06-27 13:36:00	1263900	play.google.com
00172DD1013AE906D3E2E515ACE52AC410C643F6CEDFEC3EE4360C95AEC7330C	23a281cae285dc658e1ac81f8afdcecad63a0ff6	99c1527bdf240c6f1e7caec2e0e70403	2012-08-24 09:59:00	1507277	com.retrodreamer.HappyPooJump.android.free	2	0	2013-10-06 03:05:00	117340	anzhi|mi.com
00172F9B6D61E72FE2BAB607CE130EEDE6CE0F5D64DD09FA8C3BF794650FC4E8	769667D74D62EFA95AC555C3F3F22CE4A16987FB	24308C7CAEF97CAE03119190B3082D7A	2016-05-22 13:38:00	21881036	com.fc2.web.takemovies.abusimbel1	8	0	2016-07-09 10:35:00	4655628	play.google.com
00173452624F189AB69A097C4E344D57407048CCF20EA5BDA82249C4D8905FBE	3023EFC0A88188585569A97A3616621DE0CC820A	8974A896750BE4E33D6F975C82E189D9	2012-02-05 12:26:00	844995	com.a0soft.gphone.aCurrency	439	0	2013-08-09 15:59:00	601144	play.google.com
001736E1A85DCC30B5572559271F2ACBB8B676A4857FF2144F6404770ED04A7E	a2695982ef3c651d0d6fe391d63525e3bb9bf342	1414ae1fe444951236cf1dea0cd6b277	2014-04-16 16:17:00	7625621	cn.apps123.shell.guangdongyoujishipinwang	1	0	2014-05-19 02:48:00	2289584	play.google.com|anzhi
0017373CF94DFEFE556D44F654DFC0337559540E2AA39239632D4D87F05F445F	A984E9ED7521F14FE12A1AB1C0DCAF02A8F1DACC	499299B83E1F28DB02AEF5F908174406	2015-02-13 16:11:00	3130906	com.lefu8.mobile	9	0	2016-02-08 22:42:00	2557100	anzhi
00173BD9F10CC027922CB22AC15D301D6A9F59EF3E932E8A015045E0653C41A6	ac13d51e4eaa7a48562a36da3f0a61ea3bdf2828	e55dbcbe87b1ad689ca862b4c1072cf3	2013-08-26 17:18:00	355903	com.sysnucleus.voicephone	20	0	2013-11-15 00:54:00	1202044	play.google.com
0017416C0A2309FC846647BE7227AE30A2262707654EAE6CA2481E6D525F94D6	24F7F22DA6C476D01A1D3DA1D444C2E79EB7BAF7	BE720DB44C7D430A75E1D35DAC0C05E3	2016-05-24 09:36:00	10670890	com.nepali.adult.jokes	65	0	2016-05-25 15:57:00	8701628	play.google.com
0017453C888C74AAFD330CEF8A76381F63D685FAD12033A1D1A2B1A9A5B56A8A	30be3802969ad36ed82e98b8f84a9834472e8370	c4b84c5eaed8ccc58c2eca52c7504e76	2014-07-29 11:40:00	9735014	com.parlant.efbc	1905000	0	2014-08-14 20:01:00	7136452	play.google.com
0017468DE7124852E2DF01E3EB1C364F70084E706B92CFE9A584A8605AE07579	3C28AA6D9DE17FEA9D5CC8FC63D67A22CCB643C4	4BC0D75E4A730C325B3DF520959C2A69	2016-08-17 15:22:00	10678273	com.narvii.amino.x55	5078	0	2017-01-12 22:48:00	8380668	play.google.com
001748AD4D30B660232B12B7A5F847E4F23DF5F9F7F800656F7396C1EEF6B19C	805FC1D06127A5BC711803AE23AC64B80D6AAA71	B29055FE8FC4C54A6DA3D1520225B12E	2015-10-26 16:26:00	14560538	air.StickKillBoss	2000005	0	2015-11-12 05:55:00	2414304	play.google.com
0017498507C92E34EDA6999A90D6FE0AE55496662C1137F129219C2A45B85A23	8954932BCA9DA9A67B704FAF87E672EE7340FD5B	537AF6FB2B834C4DCBA1F8681FF8ACF4	2014-07-30 12:08:00	3239430	com.appexpress.quepasataqueria	68	0	2014-10-15 17:48:00	3748324	play.google.com
0017630E5FA22EEED4B22A8CF14098613D8A068719879A803B9831214B2E58DF	7B9E7C175AB9B52EC754A3A85A0EFAB775A59CB6	DDEC661B9739477430A869D2DEB368FF	2015-12-06 21:49:00	1644528	com.easy.rakhi_sms	2	0	2016-02-21 08:32:00	1998372	play.google.com
001764C8A9BEFED391D7EC621D5BC37BBBCFA086DE2E75C10BA714B10F802C90	7438A198B440830F0F99DD41D701C618ED72773A	6B93AD90A9F37C906A5528CF0602E6E1	2015-07-18 12:24:00	5796277	com.slideme.sam.manager	11097	0	2016-03-15 12:05:00	6112160	slideme
0017668539DE4796C2B48A544377764EB023E91821C7D71707F0644491426A6C	568B97961E17CDE9C30D75ABCE9C59012B03B24A	A85DD064B23BEC7086DC75FD9C5D8503	2014-06-27 10:22:00	836407	com.fmg.SchmidtLynn	41	0	2014-11-23 19:34:00	2092508	play.google.com
0017698711E25CB02F31629F07F90C508932622F32575A7EBB90B3BE790BBE45	76312db73336f90c494fdb5fbd6c04e988f338f2	8e80a0cba46b5003d8e98feb4f14eb20	2013-03-11 23:54:00	16373619	com.olina.UFO	4	0	2014-02-14 06:25:00	899304	play.google.com
00176B3D2220ED581CCAD4050930BEF8BD3DC2A9F668960965C6B8596BD24180	DE77E6225E97347DDC6E1CEE8550502E7EDCDB49	9C55F96F6AE466DE62C06389896C8A18	2014-08-31 23:07:00	10321136	com.wonderiffic.productsmensnaughty	240	0	2016-02-03 00:39:00	2076112	play.google.com
0017708C4770CE74835243F9E35D538C3CA115B5E51E08DB51CFB05A1459BE9F	85ca6ec38b60fa196d762b35067559b3f60ecbc1	9f8993801d2e470999c20e2b057317e5	2014-05-13 22:47:00	9710789	com.radio.cc.radioMadagascar	2	0	2014-05-27 13:16:00	1878632	play.google.com
001771437BD271CD8A8FDBDD63116FB18C9B01309009D525871341097C09AB47	440a2142a7b404586a804dc30a4d3db560ed50d6	2e7f315e9905d91a28f6043d5d2635df	2012-11-14 08:54:00	680632	com.a3409937354ffde8b04b4ed7a.a53351802a	2	0	2014-07-21 13:29:00	219164	play.google.com
0017770C307D16BD6AFDB396011CC219EB4E37A8FE5908354AF3DB921BBAE13F	A2CEC9C3A3F27B8387EBCF168B97380143875178	EB07F9A33E119DF1616706939B48A2C4	1980-01-01	3031136	ro.aripisprecer.radiocrestin	62	0	2017-01-21 14:17:00	3593536	play.google.com
00177B36B5886B3642A91CBFA51139CC5ADB93C524C5314D6E268E4B4D04CCA7	52857DE95AD95F82112DB1BC3E1A5E26001523A4	54013E4E3F7C2BC40E220E5E0411A332	2016-08-04 11:07:00	12153425	com.attendify.confcwbe6o	1	0	2016-09-04 08:48:00	7817060	play.google.com
00178B37433931368CFBAF99222CDC72C6FDABF97A1D51D59A9B978348E768FD	ac93939495786b0f796c6f1e9a990bfdb926a8f8	c56519963b7d3e18a4d2cb351c91400d	2013-08-20 17:39:00	16375906	com.ldf.gulli.view	7	0	2013-09-19 15:24:00	5752060	play.google.com
00178D5715E87DBDCCF20F082384C5BFEB47A704EAA59EA97DCDD2BD3C31B0D6	e9077d683552ede9fb6a404b931a8fb6312913fe	76f263823f55ba03a11d4e62469bd308	2014-07-20 23:37:00	2924389	com.pinguinodelsur.ultratageditor	13	0	2014-07-28 19:19:00	4036104	play.google.com
001795308DD01E34EA90C0BE5530C9A4EBE4F1515269BCA28146595F79190B4F	2a4a9676d4553e3f2daa5f6021991e95c989fdf5	41d3f5037c5aeb78523e6b5a6edf95dc	2013-11-23 17:20:00	9610103	com.herowayart.livewallpaper.beautifulfields	1	0	2013-12-15 19:13:00	599480	play.google.com
00179645BBA1BBFAFFC5AA6CDE13BE845054D6209E41BEB124F2B9F385EB4543	1A13D35C786CA04DA7931B946C07E0C900CDCC28	FD4665B95BFEA85DDFBF7EC2BAC0E8D4	2015-12-21 15:00:00	7733356	com.izlesene.partner.ustamusicofficial	2	0	2016-04-16 04:42:00	9027460	play.google.com
00179AD139C0D7A07DC1471EDE3B142A14812BACE1BCBECE45BF8632F56F4B62	02720E7FA12627F212E33E540A21E803152AFC0B	7A6D4A0AACE6EE80A8EB5D21B5A57C09	2015-07-18 12:24:00	5796277	com.slideme.sam.manager	11097	0	2016-03-18 20:32:00	6112160	slideme
00179CDD044CAB217CCBA6D60F8D06D9F7F2133ACB0BBEDF0ECD61543CAE27D8	8B5B6AC899E779D09FD427B81035B333F6EED7CC	5E8AC29ACF8313DAB3D189F2CF0800E0	2011-06-03 11:07:00	2151837	com.xhrd.wlrd	5	0	2016-03-20 06:46:00	2290424	appchina
0017A41CE7C1698D48FAA5093AFB7F8A3620F1B588391CB13B878FB451B27595	be6eb379cb123b3be5c157cca637ccc575caaccb	e9dfe521436eb1cf10ee208206b5eb9a	2014-01-05 00:41:00	320508	com.ollikkala.lampa	4	0	2014-07-23 01:36:00	594108	play.google.com
0017A832CACEDB3ED8A10E45C8604279F897B9452BFA51B89033EF3357E5427F	BFBC923C52166702866E68403A15209D32822035	6E94F61842E1B663D0FF1A2B910E0E23	2016-04-14 18:56:00	10355743	com.flight.deals	20	0	2016-06-05 09:41:00	8701628	play.google.com
0017C14EB15C58848B4B7751A26502114734C3FB97F2F18B357875675071CD61	53E5AFA8BBEB3D66189AFA682F8A45E91D8E4ED8	2643C8D694C289B6EE4687C0A26C0731	2013-12-06 08:22:00	936396	com.fazrilab.mobilemigas	6	0	2016-03-01 10:12:00	1455204	play.google.com
0017C635486C5724BC893B31FEA94BB7EFA68D6B26813DF551E04195EBAB3295	4bff6132ee794af9f11abbb7ae2d6af02c22833f	ff228e97376ce690598dfce97fd7f685	2014-07-19 23:47:00	3091801	com.a_slot.a_counter	11	0	2014-07-26 08:25:00	1295448	play.google.com
0017C65F4FA2EBDB36DB47C5AB8F1E4D810D3A27CC568E4FFD1EF1A8593B6C5A	C5A72CE5548A59C617BA3BFAC9A11B8FC4681DE4	6F43AB64052F75B0F140461D908C86C6	2016-08-12 01:28:00	1420784	suhaib2016.masbhaa	1	0	2016-09-10 04:53:00	2530944	play.google.com
0017CD038A1122C339D025779F04DB7B8106127C5B6FEED37FC3EA690AECBBE1	4139FCB9177F6B8B33478555E701F78BE1825FBC	6651BCF4FE942666A57A5C2348B6C5CD	2016-01-29 11:06:00	6510838	com.fitnessmobileapps.sculptfitness	174	0	2016-07-20 00:28:00	6831648	play.google.com
0017CE3DA2114F3D07E6610B121EEE71B463B506EAB1683E53D8E18A12DCCCEB	0B6E0FA86D89C78AA94B4535E26BFE3E548CBD0C	0B801DFBF0E76FF553586E2512461A4B	2015-09-25 14:26:00	8955149	xcxin.fehd	264	0	2016-02-21 08:32:00	5694720	play.google.com
0017CF849229F1FE35D322DC3A431B7BF28609650CC1E43A3285B9E5B962C276	183f718351deef4e04f7ed55a35812fb60a11cff	df5367f09eebff77a5fcd96a6e68f096	2014-07-11 10:02:00	572182	com.example.floatview	1	0	2014-07-31 11:36:00	527292	anzhi
0017D24E875ED4F9CE72537BB3706AAB6C4E54A1727DDC07DC816DE5F1E2AFF7	A2A1A7438D7EE88578AFED8A3A6AC6617148754F	D9800590F9D1DD76B502DFF68A845F1B	2012-12-13 16:04:00	3408560	com.dmmap.dmmapreaderforandroid.zgsdyszhyp3	111	0	2016-02-11 03:31:00	574604	anzhi|appchina
0017DC36B485891BD7CC9BEA69CF536F461C4C7D09185C511E15C44E0D9C463F	EE9B96D46503069239081BE109A6E1778AAAD606	14EF8060FD0491BF30E3C89DAA400C31	2016-04-21 00:59:00	1592483	free_translator.mnen	6	0	2016-05-28 23:19:00	2226236	play.google.com
0017DF9A1019D8A6BB5B46E9A0B3488EA9F40AB5B72B2DEE554C6203B2E4229D	C87316EB11D0B45CEE6813BC6B0B3AD3C87B8199	513DD3B420C589D0D41F98F38E8B6B87	2016-08-27 11:49:00	4865800	com.archonware.constructvr	100118	0	2016-09-20 02:06:00	296896	play.google.com
0017E8C78B525D1363A020D9AAE7766719B89322B660115A0767D5575F2E77C1			2014-05-11 14:00:00	1131437	com.hathym.dealapp	2	0	2014-05-12 15:40:00	1767136	play.google.com
0017EA478B4EE670AA5710BE4235DCB9638A417B153D013CD6396454C2B78419	F99223F60C14699D1FE44B25FDFE67DA5A59E8D4	74B79BC6631D66A4B1AF80D585131450	2012-01-05 23:40:00	1448286	com.gau.go.launcherex.theme.vfnpufjoc	1	0	2016-01-21 12:18:00	36968	play.google.com
0017EB197F99C82C2AABFA61C40D460333C6B488EDA69B5C3D0FDD945C611C9E	D576729EA474FE6FC00AB1D09C74B2D49E6DE18E	C4C269829E582FE2C971AE9C283745CC	2016-03-16 16:23:00	7531820	com.app_fitjdm.layout	602	0	2016-05-28 08:40:00	8095052	play.google.com
0017F5514924D8CFA444B766CAC32E3674CD20805B048267AEB0FC58BBC736B2	C4CEA6D3B7D91EC76BAA29DE0D74BCC1524D0197	3DFE459B7B60058BC555A06590320EE7	2014-10-10 15:32:00	9532954	cn.dictcn.android.digitize.sw_xxcycd_10004	33	0	2015-11-15 15:18:00	738398	anzhi
0017F9C8DC2A759D96D147489668703573576D6F6E885534E56EE50366EE52AC	9a3521fff63e7e980a593ce5529de49b888f4f6a	a81487858351aa711c4e0851f0411a43	2012-09-17 11:02:00	2648555	com.onekchi.xda	362	0	2012-10-25 03:11:00	325424	appchina
0017FCC2F026FD057DC978A3371C0284F6EE265416F34F727E3E9D11C55E7E02	C586C16B0A148D04FFEEBC918BAC170C81C9C58A	32746D0F1885E113439AE7D2A3C72CBF	2016-03-11 13:37:00	1150109	com.recetasgratisnet.recetasrapidas	3	0	2016-04-25 09:17:00	1269596	play.google.com
001801BB5C8201DFD07279545606D070F92C8C826015AE485D4565ECBBBBA459	C3874C8880477CB92814BD32290F1C72C0A71C03	FF7D2C164FFD5AC0CF4136F9725244FF	2016-04-21 12:49:00	25493607	com.bibleandjournalapp.reallifechurch	200002	0	2016-04-30 12:15:00	4059548	play.google.com
0018048B8370FCB58372F7411F4C1DF50066F7950312F149F97CB07F0DEBAA5F	0448E5A9B1B996E0584BC2A8488DCB241237B122	69C871E9917DD39FA72E249DE3C9FE85	2016-02-10 17:38:00	2679089	com.candycrunch.hennadesigns	1	0	2016-05-01 09:59:00	3281712	play.google.com
00180607ACCD122B7031E358C7F1CED05E2D6D5665BF2D46EF1B640DDAA7ACB2	0616D482F6AB49A831791A32A5E72617D6904FBF	D8D2C06DD90026B0E59C214928597989	2016-05-23 10:55:00	2087129	com.horse.racingtips	6	0	2016-07-23 09:14:00	3282900	play.google.com
00180A1922FF490FB0A2D70AA23608C20938340D831CF4427C193BD54132B450	47CC17C112FFB42928953A48212A03C04312466C	3F27C267FB86F993F52B294028A6C46C	2012-01-04 12:12:00	337168	com.v1_4.B343D81484DC3A01CE8017E4.com	1	0	2012-01-22 19:53:00	259300	slideme
0018123EAF6C5565491CC2518984B053BB51FC1C0BF79C8AAAFECA209566C2FD	E2A785992A8559C52DA8031226DE0445D8BF78C3	92830B8E325101A9E622033423FF234B	2011-12-24 13:51:00	1607704	com.rerware.android.MyBackup	306	0	2013-09-11 07:38:00	997616	play.google.com
0018127ED806DBC808E3F5315854F01D0EAD077C0CFD1C489D25C032402326BB	3c993b28d59bf0d968a8456e31e32865365eb0fc	483fbfd76c3a6d38bf31cdae80a518fd	2011-12-31 21:42:00	731455	com.barragan2.block_meister	10	0	2013-11-15 23:15:00	254512	play.google.com
001819EE29EC74DDF2A49E5D7AF9AC767C19209BBBECADD9D860AF45766C437D	D6707627BEB744FB2DAC3C87F23E68B602F9499A	6502BD235606C405270AE2BAD584D4B3	2014-08-22 11:52:00	3622335	com.grundriss.spardarmstadt	228	0	2015-07-04 10:04:00	1152136	play.google.com
00181A591538B95F94B94A3CADBF6799FEF5D2E6F0D6676B4B82A21447EAED1B	72737349eea9e3fb5def454d4d449e17ea5ed2cb	936bd042a5fe076cb535210622db1c82	2014-06-03 17:54:00	930654	soon.giil.cszunki	13	0	2014-08-05 02:13:00	1215816	play.google.com
00181BAD758C392095EC9119323BDED8F939855206EA7615D935E4EFD0DD30FD	D6152585D59845C38DBA56ACC557B6F93CD1114D	FE8C13CE990B6D4A2AB7124C540DCF95	2015-06-06 10:57:00	291659	com.followperclick	1	0	2015-12-30 06:37:00	454200	play.google.com
0018237787A81A80A525569DFA9E327BFA426B743D3F949F28E762A1829373E2	A3BCF62162170803A95D4F3FCCF05987C60A4E70	2041E6F71270618EDED9827D6AAE98A9	2016-04-15 12:15:00	22394682	air.com.bloomingkids.MultiplicationUsingNumberLineliteversion	1001000	0	2016-07-24 07:46:00	502012	play.google.com
00182BAF86B8D4F82AACDE27920566BF9EE665CC047738B1FE1496F77E79BB3B	7FC62780A1CAB29A4876EAD71C3F1464DDD5FF35	DFB1E9CA6622286FF335A34674F8141D	2014-08-10 22:04:00	2454064	com.bbqarmy.animalwallpaper	3	0	2015-12-16 11:33:00	4111352	play.google.com
00182BD41F25EEC814B4C3DF956A0FB8C24630668C88E8FB1A4684797DD2FBD1	9198BB0B1681B9EC7615ADA9C341EFD5C09B24BF	2F0BFAA71BACAF9BB8DF3C17BA7597EF	2013-07-08 21:05:00	5762948	aimoxiu.theme.xlhelvoo	300	0	2014-12-25 09:12:00	10576	anzhi
001831896D91F7855B711AF5249DCD30882085052767825EE29F0318339A3782	0309BDE421619F2585981319B2F8B452B8142F7E	98005CDBB061C57D1581127D3EB2554D	2016-01-02 22:55:00	17819398	com.hmconsole.monkeygohappyadventure	4	0	2016-04-16 04:48:00	6055036	play.google.com
001834F126FF5EEF2F3DAD1C1D661EF686D1F6435377BC5D0CCBF47A9EC80722	EE5E4BB7EBF010A4136BA4AAA753555648E7D06A	F00DA8588C02A5DD656E8315121644E7	2015-01-21 19:24:00	1965285	com.GlobalExchange	1	0	2016-02-16 08:50:00	1741916	play.google.com
001843AD5F4C47BA38FF733C460373018791CF8F50419F01742FA260C178F42F	436911d18e961ed0be581439d1664ad62b99d0d9	68d23e415d08446f77201f4c0b9fc212	2014-01-04 06:43:00	25511862	dk.spetsnaz.puzzleFarm	4	0	2014-03-19 13:26:00	1292504	play.google.com
001846E5B41D5B53A7DB0B37526BB7C7872A1E498A7AE6ED2464AAB44888FEB8	EC628ED43931A482BC018FB18DA6373E291E0880	E9BF02A95993F428A2D8AFE3EF75334D	2014-07-06 17:52:00	672848	com.berkinalex.dragonjartv	10	0	2015-09-16 05:47:00	652360	play.google.com
0018487F104763CFFFB134D027B1E3921089725CD07D7EF2BF3FA7E7628E5581	53443E5A915708E612BDC90AB89839805AD5B598	483A6951925E55408C7F7AC0E23543D2	2016-02-19 03:04:00	11837550	com.hugnetworks.android	240	0	2016-08-17 11:02:00	3183748	play.google.com
00184B419B62B8D7CAB5869DC98CDF8EE00B81EA42C471E594392FC7FE54D988	12144D85556BB72FDB8C8DD7AE7EDDB2466A1CD9	F2494A1B99A62BE723304160090026AC	2016-04-06 16:52:00	3089686	com.appall.apps.util.speedupper	4	0	2016-06-16 12:38:00	5905776	play.google.com
00184D16D16660BD48A93BA60014275C92C295FA8CCA2E9FF9E92AF06C893ECF	D4A16609D86B381007A1018A2DDD1BB39AFB89AE	3329DEA9CF0F409AC5481A5D072D85C9	2013-06-18 10:17:00	7873527	com.chinatelecom.enterprisecontact	56	0	2014-02-28 07:42:00	2430524	appchina
00184D82681331C88E67B84E5F38B71C2E7578B23271E96B160A6CD3CE155186	396f82a03f5808ed34118418d8e675ed73c06947	0ccccdff1ea13f634c34fbf1fc25491f	2013-10-31 13:25:00	948239	com.muslimmedia.khutbah	3	0	2013-11-16 05:47:00	1320304	play.google.com
00184DA79CAC32DDB76B2EA8FA1C4B278CC922238F964508F996147C88AC47BF	966D7518A0C800154AF7DE4F71BB4A0499A8F26B	DA6C0FD8E9148A9129D32F52BF6916AA	2016-05-24 19:16:00	21733371	com.mobomap.cityguides813	91	0	2017-01-16 19:27:00	6951444	play.google.com
001854D3A48F99BD6B6A037D30D44F91CEB3E7E36520A8DA130FAA018C6C973D	35B40648D96E3AFFE42DC6376B13C9F28A3DEADE	31695D88A64CC0042CC1B2DB2C9CADB2	2016-09-16 16:06:00	23225101	com.wanderu.wanderu	49	0	2016-11-23 21:41:00	8217336	play.google.com
0018566085440A271F4972899C3F447B28F293F2B3C221FF615FE559B8ADC84C	375EF74704BF61DA5FFC1DFB2E7C432795F746CA	DF3B862CA72F223B1FA984D8883AF4C1	2016-05-16 22:03:00	5677826	com.monotype.android.font.free.fifty	30711	0	2016-05-18 07:07:00	4330464	play.google.com
00185A411E6AC0565FC72B820CEAE501C8B6CEBFBA5E42F5E81FD15BF910BD89	3DFD70C094D30B198E55E1254CE7849D54E086A1	F03B3F25D9036F11244E561863ECC77A	1980-01-01	16481718	com.gradtrain.gradtrain	216121901	0	2016-12-22 02:14:00	7750608	play.google.com
00185E120BCB2953E0058EFA91816A9E150EC5BBBAE4F8E00CFE0C9037AFF923	E98D9A3DFB7B9768BA8202FC5A353AB65D4C01C9	5CCC82CB21944EE0F4507759C92EA6EA	2016-08-29 12:16:00	5943342	com.til.tamilsamayam	122	0	2017-01-14 00:49:00	6916836	play.google.com
00186528D80B0755DA268EFCC1F4B01F124A45F57055C34846E87516233F8262	7E5DC52E8F490E76A66D459AB85E2432EDB35EAB	DF77F5118960992D3C0E3E1D674415DD	2014-12-19 21:04:00	20441116	com.eastoakteam.bbd	4	0	2016-02-21 08:32:00	1821272	play.google.com
001869B78D83F12424754CB181DB5131E6CAA3E553B614B8EA009F9167592FD3	ea73cabc16a4fad0e524e2a0f383d0435d39c53f	ca63c47b6e5d2113c8ca4cf9d482577f	2013-11-27 14:57:00	2483719	org.evangelizo	4	0	2013-12-06 05:49:00	2815492	play.google.com
00186B0392A1D725669D24B91480AEC970949979AB74CEEEFA2C288E06D09DD2	17485D07B91463C5F1145789C1C600C6DD982815	20F37822EFDC19B461FFA544EAFB485F	2015-01-23 03:42:00	6670683	com.clownfeetapps	7	0	2016-02-14 20:52:00	2097876	play.google.com
00186D43764B053B6ABDB5C6F423AD5D6C7CBD7733B5E9C839AC8930297D76BC	CFEB97FC1B7B63D795F76B7D695E3E3FA4C9D20C	09900590F065E606EA12D0FB5E8A4868	2015-04-21 13:48:00	3785216	co.lvdou.livewallpaper.ld1222071	41	0	2016-02-16 09:36:00	1000364	anzhi
001872A9B42BA24E396D76FFFFA9FE27AE5D269A6978117E1F625BE5FD36F663	082149dee4344522a056128ca69c32adae4767e3	23cc3081d21627bcb82e0216773853e4	2014-05-08	11753849	com.ima5.fantastic.nytewickssignaturescents	12	0	2014-07-20 22:14:00	4509360	play.google.com
00187B60C76F1119A3EC201921976E368E67F0C1FA3CBF94CB10F5B39E176BBA	214cf1d1d1acde3070eda37c411f45748460c1bd	3d24b64b11475656408e105fc34625de	2014-02-01 13:17:00	24532431	com.rockbean.wolvescomingfree	10	0	2014-02-16 05:22:00	1311884	appchina
00187CB93E9F771E27A6DD767D60BBD8CDDCC00F05C4468AC8AD7426CC7E7C99	70EF4032FA650160FF0A61735C1F366023823AB4	12EA5EEACC2A5B110188638D045ED328	2011-12-26 22:44:00	2572433	com.skyd.bestpuzzle.n3077	1	0	2013-01-27 12:30:00	999144	play.google.com
0018832DB8FBA458300E86A296C93BD7336DF9B0810FE6C8F4018D54333DE817	AE2024AC3C911B35B698B29185BF07141D327411	84A23DB614912BF1D9F90602F5CD9F76	2014-10-20 20:27:00	7067183	com.igoldtech.an.swiped	17	0	2015-11-12 02:28:00	2930152	play.google.com
00188445A2B7560B99A856EBE67A0B8EE1A9D77CE1CF02A87BCD48A5B7ADA35D	67fe513b268795414b6a28f0058e9705a5d346aa	6d116038bcae7d725d2588c05cca1f15	2014-05-23 21:58:00	9939459	com.yourgame.ponyprincessspasalon	10	0	2014-06-25 09:36:00	1288596	play.google.com
001886831FA4ECB38946C9EFE4A05E01869E49DB93C4CFEF3AE254F1A46272BC	b862b4896aa9b8936d23e27e38bbe0674480f3d9	d322645cf52ab69fd34c78edbb5d07f9	2014-04-02 16:19:00	6965413	be.irisnet.fixmystreet	7	0	2014-05-03 14:34:00	765876	play.google.com
00189622DDB6BB40A040C4EBFA3D3ADB355B900E40E6109BD8C97F6147F10359	788286924d4d1d75b95e751a0af8e2e30a5cd9e4	9456e0ad04ae4f8190cb591b4ef4c804	2014-06-16 23:40:00	9866277	com.mantishrimp.salienteye	5591	0	2014-07-06 10:46:00	2655224	play.google.com
00189C937D31B282ABEB5BCFB91A861BD01BCECE66709665E125CCE584FF8744	1684b4a03b685208f8a477fb75107897ae8dd7be	13f36e18d9c1a37fddfa2fa2aac17049	2011-12-21 16:01:00	3560902	air.ramibah.fireplace	1000000	0	2014-04-18 01:53:00	22144	play.google.com
00189D06E34FDF2CEFC450C1CA708C4E91DE26772BA8FDD2EDA60F1FF48A109E	db5471f9ae201ccf2963ee01168496073cab5a47	9614ec858322eb360368991c1806a375	2014-07-04 19:25:00	3815570	com.ninegag.android.x	804	0	2014-07-11 08:09:00	4060048	play.google.com
0018A5B379581CF005E11FD4C36D9CC5C974392359D77F8FC91C2BB728C66B80	C9B50C8A1B91A1DE4CFA1177684A25F32439732C	2B451EF232129EFEBCD52DBDC33A568A	2016-09-05 08:17:00	16198274	com.appmakr.onetruth818	12	0	2017-02-19 21:08:00	6680400	play.google.com
0018A83B5BD0ED5F8743DDBB3364F1DF67B5D1D8587C5F7CC030134590BE923F	ffda30dffdcacf5043cb4cdcbf12d97755878b51	e9624a224405a9517d9daf9a0930b76d	2014-07-28 18:39:00	10141713	com.thirdwire.strikefighters.mideast.android	251	0	2014-08-04 11:11:00	3315556	play.google.com
0018AB814F70E8AC3DD77260C39C3C519D2DF1B5089B0574C80AF2F24F321C35	B322F6723D10A27F56F56728890BA7449016FBD4	ABF53B1CFFAA3BC58A94E308D983F3E2	2014-04-24 22:27:00	7881728	com.imasjidi.activities	1	0	2016-02-08 19:59:00	2694112	play.google.com
0018B0E0E5874A698D856ACDAE68BF080DC67A859B64C0670381EFB4683C038A	a08369ce27707714190a627ab1200d7dde0b9145	a9abac738d1571e461b94dafe783cdd6	2014-07-04 12:45:00	11098752	com.bibliotecadelibroscristianos	12	0	2014-07-29 12:02:00	2950040	play.google.com
0018B8A89E0F1BBD113C8BB42F8BBD9B64DB94A1A8D77CAE4BF876B044ED417A	768563f5a2b6316f045f996621f6cd00b46fb68a	78dbe040f869df5e87bee837b411d90b	2014-03-31 14:37:00	1812333	com.mooncascade.sayatme	5	0	2014-06-27 10:46:00	2738572	play.google.com
0018B922D294BB4F6BE84648FFAD067F7169D3D8503CE463BFA8002D5B2C5C4F	cb646edb0c4ffcfe708354549f5bb3839551bfb6	fcb900982f96ce560a7cb3420b38299f	2014-06-19 17:28:00	159338	com.mortgagemapp.patriciamadison	1401486406	0	2014-07-06 07:34:00	18912	play.google.com
0018BBDA55BD3655805E376342D84CC429E45642294B1F00F208A73F396E832C	5407E006583A8EA12E2B4AC4EFEEBF5B486FE61D	19ED7343134C771ECF925E1354A691AB	2014-09-25 15:53:00	4748822	com.done.mototrack	2	0	2015-09-10 18:16:00	4606016	play.google.com
0018C5E088529650EBB0F6F83982D95358E4FE9F0AFFD27522F279FA551933A3	cddd71e1de58c19e00d885724e8acdee4ff3aecb	84a335cc7152928df731733e36e94340	2013-07-26 10:02:00	687998	dove.parentm	26	0	2013-08-23 12:30:00	358656	play.google.com
0018CB40B75B81CF1A55A894D7457C23FBE40E2733E17F5F775E158370119C60	1EC0623D7663B75DF0792D3FF6377FB8EEBA3BEF	98F437EC9CE29C697D6F6040C73A382C	2016-07-15 18:00:00	14263026	com.LwpApps.Dalma28	1	0	2016-07-16 13:12:00	3978732	play.google.com
0018CB5C049CAE37797839B6481D258113AC1A8598E33E1EB2B2DF4FE59C6738	ca5c8ac121cc9d801ec44fe81ddc5d6575d55a90	edebc0e7d19fb9acaf42079cceeded78	2013-04-09 20:46:00	2650929	com.voltage.gree.ouji.en	7	0	2013-07-27 21:55:00	2609960	play.google.com
0018D0706B47F09861853BFA428DCA69F9D93DDDD68F9E4F8256650423DAA5A8	F8712C4A5350AC4E82DBD405D8F801394C8DCD2C	443CE5D6EC06DEB790D86962258C6032	2015-05-28 10:22:00	1707795	apps.momentum.HalleforsPM	1446	0	2015-09-15 08:03:00	2042896	play.google.com
0018D7D706FFCF263921793CCD8E96B67E41FCF9F1A468CCDD7FD30AC300DF40	5CB5964814C5E0297654F71E4B51632EE53F16EC	029DF1452BA0014B63D48B5BA2DD984F	2016-04-12 00:12:00	18738316	com.navigatoottlerock	3	0	2016-04-15 05:50:00	5031700	play.google.com
0018E455BF7958F3FA38EBD11FD183F1D95A08102B72885972FAD4780065BC36	9a7a7b84180bd48fa7d095f155160d3f18ebb1d0	2b34097a61876e64c7696e0962637e2a	2012-10-06 03:53:00	3673290	com.softomatrix.howtoattractawoman	1	0	2012-10-07 07:45:00	2767648	play.google.com
0018E4840E3A32DFD31E7C7BBB8319AB8656393FC9624C63AB5ECCFA16052F26	A1A177509079A7F5F7D3EC6875B1297F20A42950	F921E773194C7E91D733C5FE57510D0E	2015-04-26 11:55:00	22125462	com.lzeeza.wataniagame	2000014	0	2016-02-21 08:32:00	4218360	play.google.com
0018F0581E8D74D6D139765FF88B547CFFE964821675468733CB725C088B0402	0D2B92B4652536A3079305149FA329663A88D86B	0828E6773A8EE00BF4FDD3D37065656C	2015-11-04 07:50:00	6780628	com.kittenandcat.cattalesaudio	1	0	2016-04-08 06:56:00	5544924	play.google.com
0018F4147D5EDC4D27A13EFBECCA45DD41762864BF73260E8A0877EC734D42F0	AE083C257827BD4010C044A1D6CBD4F704311AC4	294A76A5705D0771E4087D11974CE391	2016-01-15 04:30:00	13944147	com.iBrij.ibrijcourse	10	0	2016-02-13 19:41:00	118064	play.google.com
0018F731B64C51C812B1A6FA9BEE0E2318511A867B690CD9771D355261BE5185	7137194B778B7DEAE83F4D391CCE098DA4EA7487	EC5BAF04588B76F5FD253A9A9633A3E3	2011-10-07 13:37:00	43729	what.Is.My.IP	2	0	2013-12-09 05:17:00	70112	play.google.com
001901F9047DDABA6C7CD76B8E3676B501DCFE762C9F6ABFB01D6F674E10C1B4	598a51dcee987f0907665449caac88a2a8c2b567	2b1da9ba00218237e90a33df52f58bb7	2013-10-08 14:09:00	1377736	com.genel.ikinciel.zevklioto	6	0	2014-07-11 08:12:00	1655904	play.google.com
001902BCAFC9D2E4DBB633F775CB2D9C65E02E5C0DCB166A268950AEB4E21B06	68E2ED7AD4E0BE9C6421F69B9266628452828B23	B6C7F40889D5C7C648E3AC6F595CF762	2013-10-31 16:59:00	9714773	com.neusoft.singleapps0303044	1	0	2016-07-24 13:39:00	342976	mi.com
0019066597FAA2F4A23764AC7D227167AB795F6CAEB99793FF28113ADF3CB329	6736B195B81500871DBF9F1B8F5373D591E55A2D	8CBE84BF601932B1D66EE07F50C8A58B	2015-01-15 13:59:00	2384946	online.audiobible.poc	6	0	2016-02-21 08:31:00	244404	play.google.com
00190A375881B62844D62B000CB850D0F263A1D413CC40639C452851ECC84287	A495BAE4108FEB34B8E187442D582B5801181CD3	7218A43C2C1E0148612336F0D3B7BEBD	2014-10-15 16:28:00	4491237	com.scpii.bs	201	0	2015-03-14 13:19:00	3184920	anzhi
00190E46A4ED3B35AB414BAC8212E10D90EBC4D4480D43AB03D8BF1B930D49D0	6CACCA13738B6279AA7C5AE7D02E7C3244579009	33E4134DC4EC89C60A30B65FB45DE4E0	2011-08-29 16:10:00	1729992	atpwta.live	22	0	2013-04-15 16:47:00	546288	play.google.com
0019272691AE3F7AF9433D398CB6853A4B48E82BFFBBBC9ADFA13D50A3898EC9	01E8806162AD72932EFCCEE95420624839C224D0	E6B347D85E999F209121C73A27F0D658	2014-07-06 05:13:00	985400	com.unboxapp	5	0	2016-02-12 14:11:00	2379664	play.google.com
001932107818A18BA997B3313AC724C895667BE3BE5D714DA52F28434771F169	74C77EE33A3077ECE925CF3838229C1F54713DC5	BAE67580607C1FA4E013802DAAD5C175	2015-12-08 10:46:00	6181696	com.easyhomescale.es.system	17	0	2016-03-03 10:15:00	1165172	play.google.com
001934C6DDB07BE1BE7F6066BA4A9B602F3F75FCA9F41FD320AE2FB625F3E26F	905295984B9B9371B4FE2F87F156C6605EB419A6	FBCCA494FF22D7378090DBE6442AFACE	2015-05-02 02:57:00	10733586	com.goodbarber.chrisanton	10	0	2015-11-20 10:54:00	7498432	play.google.com
0019399492C91AFE1E22B0C90CB9C34FBB1A051389EBB305E9AF9334A50A50C3	7f7ec86efff979b449183094ad4472c602db3c36	78aec20b31eeede9d099747295e98314	2013-04-03 10:52:00	8263643	com.mfoundry.mb.android.mb_160	201326696	0	2014-07-17 20:30:00	2561096	play.google.com
00194569D80468B8E7A92473FDF4245A4E0275725C44EAA448F5AF220301B8D6	9D3A1EB1F0D85BBBA5AD8A5CC5DB4E8231A91421	CE6BA165772989EB0D27D7332D29F17F	2016-02-08 19:00:00	5117600	com.alphabet.gaverYB	4	0	2016-06-18 03:48:00	3002380	play.google.com
00194A534B42696F01AA1CA9D99ABB26A15EA43580B8C006154B28ECCE67337E	93fe85c3c2f6731d659ba25db98adac8cf561a0f	a0221d5938fd772c662ac0910ca51103	2014-02-12 21:48:00	2214602	com.davinci.net.manager.trial	132	0	2014-03-28 22:36:00	229048	play.google.com
00194A820F095CA743F0B6A0A7AF0A2CD3B195200E71861803DCB4F89B60FBCC	DA15980343C9630DE9CC6ADF3F79E01964D80594	70E9097E498C2541CE565CEB1F5FD0AB	2015-10-13 20:20:00	10853999	suave.memorygame	19	0	2016-02-21 08:32:00	3361076	play.google.com
00194C082CF1E2B2224DC926202BF94354AD4734D353CB547B7EDD2DBE94BEEF	15C894843BE5A8A8DBB804FC32FD293D9C2AE71A	AF74BD3CCC24DDB1F7A9398E12493918	2015-04-17 21:54:00	6297644	net.jp.apps.bisyamonten.mirei	10001	0	2015-04-19 11:41:00	523296	play.google.com
00194FB3DED40EAA0D6B6C181CEA4BC7B77B8B2D8F5F05185D3D1F251C252CA7	2f33f01ed4ab850e3a81054b57d5ea40be4e98f2	daaca344a471211d3c0705416866a79b	2014-01-23 21:16:00	428444	daniel.pythagoras.randomnumbergen	1	0	2014-01-24 05:00:00	1602728	play.google.com
001953E4C9FE8A5F2CCBA9FE476989E22C081871C8836493EEC8A1A4EDB5601A	2F74B0BD8726C4B759720EBFDD69861D7B37A681	3A782127714212BDCEF72D24BBC988BE	2014-08-24 17:34:00	350260	quicklic.floating.api	5	0	2016-09-01 12:30:00	633936	play.google.com
001954C8ECC26CE67419CAC39AF77CB43863CA9B27D633FAE77DCBAAE24B08F3	07c314fcc45555b412c532600ea5f0af41a5bfad	8a3f4df222525d3965b3e7d915348a4c	2014-06-19 10:52:00	6687184	com.cozi.androidfree	2715	0	2014-06-29 00:22:00	6766372	play.google.com
001958C84E90741084778F68F5E72683AB2A886D5D2E867D9F4B4096D532A381	433CDA95684239078B43B6AEC7F20D628C693CD4	770FB3DD9614104D1E3694F18EB95A23	2016-04-20 08:56:00	4846422	com.birdseyebirding.birdseye.biggestweek	67	0	2016-07-03 09:43:00	4801752	play.google.com
00196D090FE17BE3562EE0881BBDBA6D6097B06771A77CF332225D1132F86559	42821BBA89EA92D728BDFA41F70A291ADD0EFFB6	AFD93755E034E0A1FF80D2842F8B7CDF	2011-10-07 17:20:00	3918821	com.officedepot.mobile.ui	4	0	2012-02-11 01:33:00	1357336	play.google.com
0019735D29C07FF65C9231D241BC4B3B1E1460BC32DE3FE0BE401D636E69EF59	ff696b2bddb720d300f9136c5d2439725d060f96	7fd5d3d2d2cb1d080f062754f92cbd2b	2013-11-05 10:56:00	1266528	com.mrts.goldenbubble	5	0	2014-03-19 23:02:00	1126108	play.google.com
00197B427A1B901BED9CF5FEBBEC3D495A59C44BE3616F3FF57318EE33BBDF6F	97EE65A9C564CFCB5E2D13631F5F119AD1A2725B	81884089A735D68EF3B8ADF0457DD824	2016-08-21 01:05:00	6316391	lookbookapps.dead.head.selfie.photo.editor	1	0	2017-01-13 21:23:00	5868384	play.google.com
00197B732C6EAF598F2AF452C30BB56B884724B5C9839C047B97F544B400B6BC	e557d14e8ac8792efdf9619706e62a079a0875a3	3b7ac0fd87cb479bd5dc392c7b393a33	2012-06-20 11:32:00	1599066	air.mgg1glamorouspartydressup	1000000	0	2013-05-06 18:28:00	21044	play.google.com
00197EC09EEC6BA661D42EA4AB90013D45FA635BCF30EADD16E3A0985284CE7C	DC923826C2821D2C81D079F1D15DC7B19CBF5A3F	C7EDA6EE696A80AAE1CDEDC928DDFC8E	2012-08-10 00:11:00	396296	com.ttpicture.android	5	0	2016-03-20 09:24:00	199432	appchina
00198784C105A5F379026CAB5AE93B0A1BAA4B95174338F9B4D1EDDEE0602312	67E9617C9957650997A40D8E0448A719B76091D1	FACF0DE943C3C89969D56BC47821EF35	2016-08-22 19:59:00	6405357	com.Tobit.android.Slitte6775409086	5312	0	2017-01-12 22:37:00	8550024	play.google.com
00198EAB1665B01B0336E159E8CA085587BB154C0B6AF5CB8B763A92B65B26C4	9CCEFE5B6A88457266FBB4C377AF90F565CC41DC	6A64B6C1E50D312A875E4782980D8034	2015-04-22 20:25:00	4436260	com.my_theatre.customshouse	3	0	2015-05-19 21:05:00	512024	play.google.com
001991B7BC3076CF242AD3368A319856A8B56371A1B0A4F531506A782E98E0A1	742B7AE0F33C02BE3973A4E964FDE88CE505395B	F48798CAD1E6F295C8C8901A952B8744	2016-08-27 18:59:00	23715659	com.circlestreetstudiollc.iceboundtest	8	0	2017-01-13 00:55:00	229044	play.google.com
0019929A2D5200D353EEA27B2E47CE3680D1C573C5AE52FE782F70473E319EDA	eebb82e47fff9f3069401c83c57a5cbf4704f4da	6f0624c912682fa6729d97af8d49cb85	2013-07-23 18:11:00	1587552	com.ptuxiaki.routerconfig	2	0	2013-12-08 17:28:00	475988	play.google.com
001996B2F2C88D10E603EEA8A2A34B5003ABE6DD96E441A73DBC39D553D6E5C5	657ea42f037bf8d4726d7e1813b9759f08979986	c1b277f17bb0150247366911268db78d	2014-01-23 07:17:00	5378150	com.app_hickoryuepc.layout	399	0	2014-01-25 10:50:00	3652216	play.google.com
001997E04F504112B5E018DD86261CFE47884E3EE1CEABB14AFCB4B8C122C6AB	CAE189058DEF7A832C34079E68C1360E0880A5AB	EC075895FAC8BDABF6E222ADF9FFD57F	2012-08-21 22:22:00	1764268	apps.powdercode.sailboat	19	0	2016-02-03 10:23:00	415772	appchina
0019AD2CDBC5B499094D8AFED46E2FE4ECBA980DF1401FB2608306B1B4D6BC43	81B13877E78D9D67472DFC66B4F51B881F74AF2C	F9A661895826927EDAF2BD111BC16544	2015-05-27 11:27:00	41884918	my.company.iFirstAid	10	0	2016-02-21 08:31:00	3115904	play.google.com
0019AE3A30EAC7B4C0FC345F0A8803E3CD28DF8512EFD882AE037864178E0228	9967CEBCF6694ADE3CE885DED751A0993487E330	0A8CB98203B4BA4ED467BE2D9B668440	2014-09-05 17:13:00	830251	com.janiegoudeau.llw	1	0	2016-09-01 17:34:00	83196	play.google.com
0019B21667B762A76FEE44C71CAD7FAAD281DEB9521443479FE5E14E23D73201	1d0a600652f634438672285410a02601604bcfd2	471ce68d1aee59b717254c07e665b42e	2014-05-30 15:24:00	10259945	com.tcsdev.alphabetmatching	29	0	2014-06-06 19:18:00	3823000	play.google.com
0019B67466EA9B4A87C60D81619924A42D8B1FA7922C21589A05E879C73EFC4A	E374B835FB58497D278A2A53FAEFDAD8451D83BB	46C0F6DA7B495C745CE7A0AD31A0B487	2011-08-03 15:03:00	110856	cn.com.wali.walisms.theme.lovekitty	2	0	2013-10-14 13:05:00	2560	appchina
0019C2652809A668808A23E2200CD8BF22D7C43A82125DBE0D03F17CDE423EE6	B48F75E5EE72F38BF625CFA94B8A8816483DDAA9	56C3BB403AC1C32EB048E65D67CDF670	2014-10-29 17:50:00	1385136	org.hopto.sugepan.pyramid	8	0	2016-02-11 13:01:00	2702664	play.google.com
0019C57EF38577718F2267ABEA30DCECF60A3806E07A791859CF785979A29E71	dacc103182d41218472a3d8ea1b52a4b469d904c	9aebf3d820bec6d76558878bf7c0e6c4	2014-03-01 00:16:00	1165319	com.sanda.earnmoney	3	0	2014-07-16 07:55:00	1513604	play.google.com
0019D55D6A94BF8CB05B10DFE73408F8FF8873FBCCE3FD90CC9D973A268D9794	CA9ECF03672B851D2312A07CF582166100E6C362	38F0A354AD16C1B7B8A4DCCA22209E87	2015-07-03 09:20:00	2808217	followthatfoodtruck.com.followthatfoodtruck	121	0	2016-02-03 04:30:00	5164112	play.google.com
0019DD87BD5A4FD28826ACB88F7F5341ECF60E8FF9E598DC914B125E3E7A7129	994B96E5E3F21B785BE24CDEC3C51308C136B2FC	77E48BF1880EDAC388495172F58FFA7D	2016-08-26 12:13:00	5550686	com.eMarineApps.londonNews	18	0	2017-01-13 00:11:00	4140828	play.google.com
0019DD9AC59069051E416BB8C16A6361DCC256640F67B8013EE8BD93AE6FC212	8D77BB4F0EC4A2EA8AE0A41BFD61A4A7F415CB7B	76348C233D3C81D5470109E145205A77	2014-11-07 13:21:00	2960954	videos.app.videosmusicales	1	0	2016-07-12 09:36:00	5914804	play.google.com
0019DEFE43E702BE49C6B24D7057B8141D28A456EBA72C74D18FB5558164BAF1	66E6CAA2A750EEEBA01818417AEE88641182A5FE	FAD82FD58E824DE9EB1890E46DC6C23B	2015-04-16 09:14:00	794538	com.fmplural.radio	8	0	2015-05-14 11:35:00	1193728	play.google.com
0019E4193F3E21A8F449291CCF0899B098323B6D6E132C0576B44471C3825594	2d8d819b10eedc618ed7da74cb9f7fc838e7c982	f0d9457b974d77eceb92a5d76e08a9ac	2014-05-22 11:24:00	1146129	com.joeykrim.romdb.devconsole	2	0	2014-06-09 23:56:00	950368	play.google.com
0019E6A36C0D47B43C86015270033914F55D9CC95176F074E89127239885E29D	A4747C1CE41B0DAABBF7252C391CEF178B8E348B	DFED46E43A396A9579042FBCBCBEC5A6	2016-06-06 13:38:00	2261499	com.Punjabi.Hits	1	0	2016-07-19 02:22:00	3534728	play.google.com
0019E73D120A285DADF80783BC7A3657D8E99B55DFFB2F06CD73B578B8666D55	5ca0d0b041b8c12522886bb7eb6c4134e71fa342	2943ddeff2b8e3a4d802dacd180e2f46	2014-04-04 16:29:00	25056553	fi.dntech.itrafik	12	0	2014-05-28 03:47:00	528272	play.google.com
0019E8F30082331D292BA8A38158F61AE14BD631F8707279BC67A06BA30EF35F	E39B6E0E2FB7C6FF43E414BEF0F5C8BF1D6D1589	71B28512734B29BFCA541D6E089C425F	2016-06-22 20:50:00	4129891	com.hegemonysoftware.northwesternmap	30	0	2016-07-11 06:50:00	7527448	play.google.com
0019F1B3DFE4DB7C9F88A7CE1F23BF034F397B2144C62553908B5BCF0C6E840C	DB1106AE08D5E2F74802D53BB7D41BD915A3D988	0C10CD1D3615072D52FD564E04EA46D5	2016-04-23 07:27:00	26280740	pl.gda.infonet.pulstaxitorun	10189082	0	2016-07-24 02:42:00	5029136	play.google.com
0019F2E947E24851B58BCAB83E067A6B8C569B46DDCEA8610F201A24190AC868	2792A5A2AF97B31833D42319F9393E9F56460307	5535F24B20F2A3F8F293059F3C16B3BF	2016-03-16 15:30:00	18870471	com.SmartPCTools.PasswordConfidential	86	0	2016-03-28 16:07:00	2255840	play.google.com
0019F5B574FB0DFACFCCB897B56FCE0E66A6C1FFFDA9C10C6BDB1F943E57AA83	ab6b851aeb355033729bfe6aa351a23ce6a062b4	2350a8c37d46f9eefa4a4d5d89e8ec9a	2013-09-24 18:08:00	4258856	com.mobilesrepublic.sportsrep	331	0	2014-02-09 13:30:00	4833976	play.google.com
0019FA6344C730309CF4FE84F67139A8E52E6F3FE1BC28955FAAB3917883D07F	3200A2FB7FDDA78D46735CEAE0408CAF7959BC92	BABE32617D543F5E75E6F73E6644E330	2013-04-08 17:04:00	1212737	com.printnode.printdroid	45	0	2016-02-09 06:43:00	1246272	play.google.com
0019FE72237CE1293755F53251BAA837F15B3A0088C7B33B8012DA628BD1E6B1	17FDCD138752999CD2DA630D4815F75A8D9CBF05	63C902A866D95E070B6F0C013AC0A2A7	2016-05-09 23:11:00	2229524	com.egenesis2.pooltrac.chemcalculator	44	0	2016-06-23 15:22:00	2043436	play.google.com
001A09007D696BBF4CE6CDC1F29DA35B49E02A90A9D5D9C3ED6C22C66E6131EB	B6805C597909F1E13D0CA1E89D5FF32F327BEFF9	6F93E72435F9C3D801D05A428B94EC2D	2015-07-05 18:59:00	5065936	com.rallcrossrace.gercekpolistelsizi	2	0	2016-02-21 08:31:00	5855100	play.google.com
001A0CB2C85A848F2AB923C0ACF006025A323BADC1DAEC1ED00E36A03A9E9FDF	5F9F9C35AA4CBC6C03D4F97345E9DC4A8A968693	FCB4CD1B59808BFB473A4CF4877E28B7	2013-11-26 16:04:00	1296228	com.iconnect.goscreenlock.BlackSwitch	200	0	2016-08-27 09:03:00	19192	play.google.com
001A0FDF2DBAF1264E3952262395300482B281CCDA9586B400EE28212F762F09	4B84548C15340A1C90835227DD2CB825E4EC35A8	FD14AEA4550C886D2B978A59A1ED3804	2015-04-03 13:36:00	2682237	com.tekinfoway.ghareluupchar	4	0	2016-02-14 12:52:00	4512612	play.google.com
001A11CBA2AC0137FF02949E47C2151D0AFC2D3170CA8D8FCA09CBC2A945DDBF	EDA8FB8ADBBF116930F595E89F4BE69D6BB49D54	D35D809A0684B04579E7F35A9BF9F868	2014-09-17 20:55:00	1039425	br.com.inglessozinho.apphomescreen	14	0	2016-02-03 04:18:00	1467520	play.google.com
001A169BACB56449CEF38A6CAB2BFA7883E9FDCBEB930E91E4483F23BB13B076	F7879DE1627E7324356A7B7691AA270460023C8C	7ACA13E9D64D20F167AAE16609C79AEA	2015-03-25 19:47:00	964487	com.camfil.camfil	7	0	2016-02-14 14:52:00	2558808	play.google.com
001A17D5FD1322F45E1669A30596501B7571E21B262305322616638454BC1071	55C34DAB02A5782921F2A5C28F626ED66DE829CC	DEBA9C24881DDE507ACD3E0225119269	2015-11-19 16:13:00	7047499	com.KG.KidzGrow	9	0	2016-02-11 18:34:00	6479876	play.google.com
001A18034A734E4476619B1DF0121809F23914C692F9CAA569E8B4BD84066F1A	a54d1a7969cd9794fff4c9531084c4619491fcf4	f051b97c965c3aebb234b48244dbb8d4	2012-12-01 00:34:00	7846637	mousy.sa	2	0	2014-01-17 21:47:00	23968	play.google.com
001A1ED8282872B68C11DA2FAB15DFF60ECE1F0017C14860E05F39346995ED2F	30a798e6b89a4b05db911a3fc6514013c4b34762	3ae4a6e2e233b1e556909068db6a4f59	2014-01-15 07:27:00	5189122	com.app_dealwellness.layout	399	0	2014-01-18 01:38:00	3651636	play.google.com
001A2038279986CCCD58211F87101F141C55BD8EDF74DC9EDE293AA7FFC1EF96	38d85894c1a8fb81eaefb2ddb4f021526aaf1863	b500583a77334a335c02a088fe3b64ed	2014-01-30 12:09:00	1019236	com.videocom.smarthome	2	0	2014-02-01 02:47:00	1964284	play.google.com
001A2092F8761DCDD2303C89661A1DDDA1A4BEA1F23C043D4AE4078F6032967B	e16265a3398651b8e293233349b94a3fe89941a9	ec51a6d13584345ae935a941a102565b	2013-06-30 00:12:00	17051959	il.co.fosta.haganhashakuf	1	0	2013-06-30 17:25:00	2767992	play.google.com
001A275A4489145D251C9D392669AA41B6459C6A5536CC67242F8E20DF3FB179	195C00CA9C794C898C99706716B58E351518027A	875D660E5680BB818096EAD440B364E6	2016-03-26 01:49:00	29345756	com.digitalenergy.ag	20	0	2016-05-10 04:27:00	4476308	play.google.com
001A29411155C02920A4B1E915FEDC55CCB6628D632A9B26B7F31EE81A58FA8E	636D5CC27FEAD8953567CE705FDDDB0D17E84D40	F4A22300025E497C85509094CAAF7A7C	2016-02-18 23:24:00	8243189	org.BakaTeam.turtleWorld.platformegame	2	0	2016-04-13 09:34:00	5535280	play.google.com
001A2F1A8C28F9436E1B7A61A2F6C4DB5F311A9255144903BCC4F743E9AF7AEC	d543b84302e64ea11f15b52f266fa169db3941ab	dbae9a2530af61282f2072a7653ec6fa	2012-08-28 08:07:00	6417877	air.com.GoldCupGames.KitchenCatAppleBourbonCornBread	1189000	0	2014-02-26 02:47:00	26496	play.google.com
001A2F6614D0DF97F1729F5E83B557CA5B92D588A6B1BB703EE7EE8505AC0949	3D9BCED4C18B223DB44FFEF7B2F84C40261F40E2	221A4D27E07CB65DB20ADB0FDFA58DA3	2016-04-23 19:58:00	11165006	com.yodesoft.android.game.yopuzzleKidsAdjswap	2911	0	2016-05-28 06:11:00	2682208	play.google.com
001A3422253EE319F51BB4BF9002CCC7646BCB7C235A5CC3FECA091FD555C5D9	89ced2912e2cfbb4e3a34fa4abcda4bdba9e7c6f	9c879f9dfc4bb0308f5860b32f3c131b	2013-09-11 08:54:00	871255	com.andromo.dev253878.app237374	3	0	2013-09-30 15:25:00	725072	play.google.com
001A3444919160498500D5D9A8FEA2C0275E662579853BF055C775A8BFB7C61E	0BF452736F6CDB39448B9753A3E58653C45ACC49	A10DECA007B12DCC0BFDBFCDCEA81269	2014-04-02 21:00:00	10644862	com.excelliance.kxqp.lzddz	27	0	2014-09-05 02:56:00	728584	play.google.com
001A353D197D0788D8F50E03B34D0A615EC2527EA356BAAF553A062090E35752	A8E7A32D4A5F923BCA5931C53DE4F69F95E74FCD	7E9D315C05AA7DD86989F834DF3E70C9	2016-05-19 14:22:00	23285875	com.languagepal.cayuga	5	0	2016-07-10 11:10:00	3572992	play.google.com
001A35FC4AFCB66D524272AD7A36A02FA393265A395550BB89D6D0DD0C62F688	17092554B541BF6EF63DD1F2C63FCF2338E4CC12	6FFDA8A843755CE2D631307C869E8ACF	2015-05-16 13:08:00	7299500	com.yotapps.kameduel.android	9	0	2016-02-21 08:32:00	6336292	play.google.com
001A39DFEF7DDA5C36051D6BF179C4EBDDD20478F8A53160485B04727395CD78	F6809FA5F5D65C41B6D167BEC5B45B4560B489C1	173CE41B5A395D9E98290FC1908941FD	2014-10-20 18:36:00	12081630	com.burrito.justinbieberinthehouse	2	0	2014-11-13 13:15:00	4005420	play.google.com
001A40503EE856331C3AF645960452D6B812825C0F2ADA49CD5927C346812EB0	20E0FF4AC09F4A1A0F0808865B288B99913B7F59	9C02885B5148BFBD8C09AD69CC7BB668	2014-09-07 12:26:00	708694	com.coderiety.gunoki	10200	0	2015-03-13 09:11:00	2077900	play.google.com
001A4C8EB429223874E36FCD004839490678D6CD6903608C0436975504138E43	A32F1764F2130FFBEE3B356DE3A737D7845FF5F2	215B1E8062A5E6E33623FC9190999551	2016-02-02 16:47:00	11906025	com.ruyuapp.sns	11	0	2016-04-08 06:44:00	5667624	anzhi
001A57A225E951F94B614EB36DB3B884C1A73AA4F647BF56EA73D2F98203975F	74af87b5075e21b9638062c547724fa74f25a6f6	c5abcfc2e1991174c1bb193d786af85e	2013-06-29 16:58:00	1183077	fr.submate.freeapps365.activities	29	0	2013-08-16 01:42:00	1692480	play.google.com
001A57B43F6C0F09EDFAD1F99B4359404D08DACA9D0E9A32F0E22BDF06885F28	3215ebcc5b930a5f3e7b3a0de7c91b76508508e4	95c3d956dab57f07cc1bf4869546d6ba	2014-02-03 23:31:00	1016271	com.innogang.kollywoodNews	7	0	2014-02-28 07:14:00	2826412	play.google.com
001A5CBF12C33776DE74ECB9AAFAF02F953F40EDCF5118D0285597B8BA47DE63	ac995afa553dabbc6efa01a37cd8783e3f0e5b11	7650115e5246a9d0489a4d36f371b314	2014-07-01 13:10:00	667933	com.dikkar.irecord	43	0	2014-07-16 18:05:00	608016	play.google.com
001A6CBC0781C0EBE394D616F4006B580FABE339FBF72422A6F4EC1B39D8750D	ffc0102ffe1393d209959f07f5b8890ee98b4c2c	c395dbf60e621ca298b2bd9ef0b68cb7	2013-12-20 15:12:00	2367698	pl.mobiltek.pekao	5	0	2014-02-14 03:22:00	1228904	play.google.com
001A6D2957F8DF8A04C3DC803801B6B274CFFB907F73DF16AE4573EF213D5BD5	2317A071AF58179AAC473FC95E67E77D7CA00AC5	FAEE8B7F5FE43466F80D5FAA2C5EEC0A	2016-07-21 18:51:00	23287506	com.gameiva.fairyprincessbicyclefiasco	4	0	2016-08-01 05:00:00	7301624	play.google.com
001A77AAB1637E9CFFBDF012A9D1C3F7DD7A610D0D6AB0B2DFEDAF9EC0D2BDDF	3bab8f0de1be76dae2af8839bdf74b5c84578636	f8a221a60b4140f377dae761e40b3d59	2011-10-06 14:21:00	8273119	com.WilliamGolding	3	0	2013-01-07 05:30:00	155324	play.google.com
001A7C3A3F4BAFB0213E07DA21DA9D32D2C6965B85DA9A351FF363F7CA5E7499	3F3BA9B1BC5D375AF369CD28119807ED902DB183	F5730FB5172E01BCFF98BBD10229D1AA	2015-05-18 14:03:00	43783462	com.jellycs.monstertruck3dcrazyrace	10	0	2016-04-21 21:32:00	5057384	play.google.com
001A7E925D24B078C0801ED9686180F16C8BCB9404B7DEB056B305B3ABB03D87	BFA8BBF908A74C7903833F6954FCC0CA4EAA3F62	CCF2DE75C17D5FD517EDA28C47E525EE	2016-04-13 17:02:00	3227364	com.ionicframework.uapmobile609173	1008	0	2016-05-28 21:38:00	211020	play.google.com
001A80F66AEC162119011EF33F32542FE9C6A431DF0BFB2F5024E88396562A5E	034DCC4F7144C9450717B4A004DB1A0008B24444	0B4A2D0240630C13377D207707E8AFFC	2013-11-25 16:24:00	522760	jp.iconnect.theme.Simple	1	0	2016-02-02 02:30:00	450036	play.google.com
001A838BB31BFD24FC49F5C2B127542AFA3131918E4B0C5D8091FE24B7A87C39	FF03E3AEC08C021B64969C71B0B4B1E9EA50C5E0	92386578AFE075FAC6D1BAF66BB22659	2015-08-19 17:14:00	7277517	com.muhammadduffy3klp.marrakai	1	0	2015-11-02 10:33:00	7820716	play.google.com
001A9B4849486F5AC6BCCD797913E931A6369D88220C1848FCF6CF1187B7C740	45996F61B8879A5F0D87BEE3AA4E42299B1E6469	0E0AE82BA6D047EBBD4251E7E14F57BD	2014-10-23 16:36:00	2616146	org.shafiquejan.flowerwallpapers	4	0	2016-02-11 15:02:00	3116832	play.google.com
001AA65DDBEDCA3C41E005552E90E3081431706575D5358C63DB2714019A4501	EBC025739B5ADFB5AE830B606FEF3C6299090404	A1A005E9115ECADF8C72F2C8435C8C6B	2015-12-25 10:01:00	10135257	com.xxdj.ycx	2	0	2016-01-05 23:46:00	1854956	anzhi
001AAAE9D103AA30E92EC6F4E63E4421037C04C90C138125239459BADDC48BBA	BB14BCA2E5F1F7624C04AA714A47BC8273B9959A	64FDDB0DED4173D770EE655E7E08CFAD	2016-10-18 18:33:00	8075036	com.jb.gokeyboard.theme.BestThemes.pinkcheetah	39	0	2016-10-21 07:09:00	4783420	play.google.com
001AB3FB38319623B77B73A4102E2B8EBCE1825EE09DC83EB01676F0A1585406	298782EE9939384292031E598664E730B5B8551B	8FA71E0B611B704BBA60C39EF0C0FA4F	2012-07-06 17:44:00	1544378	com.appbuilder.u153557p286940	2	0	2014-08-29 23:06:00	1736876	play.google.com
001ABA26D35780A0A7159983CD3E3C73FE4FF04A440DEE73BDDDDE0334734268	438918E126312BA48C559406A9D4FE11561392D6	AAC542EC76728245C77C4C0EAC7D6C94	2012-07-11 14:51:00	2045128	org.zywx.wbpalmstar.widgetone.uex10062387	112	0	2015-11-26 12:58:00	868624	appchina
001AC8F746F79FAFB7A1690641B3C8A8774185053C9A8FF503F27D3D103DD4F5	f9c036f87c717baf7ed2f102283e2b2432776770	1660b9a54df1e2482d5fef9c64209ac8	2013-12-25 17:55:00	3248210	com.shturmann.nav.app	34	0	2014-02-02 15:43:00	882092	play.google.com
001AD25275C32AF16B620F77456634CBE874B8690F5122FDAD5EFBD318719245	560189b63b19a07e19af1b6d0a6ba7db209f07bd	fa1bae33553fc20e2a880e7f2a17c178	2013-11-19 16:41:00	8593496	com.chocolapps.jack	8	0	2014-02-08 15:55:00	284764	play.google.com
001ADD9BC8BDFB3980B839A2CD368F0198B1C90CC92B564FFE0E2BFF34CE0638	457fab5e81ca90401055d822b9c796e0bb8b4f0e	8bc8ee072674b8489378c8d5b85913cb	2013-08-17 18:01:00	8252817	com.razorgrip.rgrip.seperia	65	0	2013-12-06 04:25:00	2692196	play.google.com
001AE5711C2534319F0183A07CD31A1C62EEB0BB077E2DFEE42EEF809CA61635	0961DB0855C6B81ABDB0F6B8A4B007D8C85697DD	984C10AB7329790F292A11031B5B8BDF	2014-07-29 22:29:00	7412667	com.sithagi.kantipurtel	2	0	2015-03-02 03:30:00	2164524	play.google.com
001AE7649D72C84483A39147D8A771F0820429D203AFC4A833F0958B7D2789AD	DBDCEFBFA5781A3D9C52FD47EEA4666BBDCB1AD6	88ADC06B14358A145E1040CB0B17A644	2016-03-04 23:04:00	28196393	fit.yogamonkey.yoga.plugin78	1	0	2016-07-14 14:29:00	2612040	play.google.com
001AE8AE21ADC18CFBB24C2A864A122BBC82D25EEF83EBB7FAA0C94FFF714BCF	D278322E02FEFA13689D6546FDED6AFE53FACB56	094D0B30D178C78DC60A5586570BE94E	2016-02-18 00:35:00	7497358	com.app_tfpt.layout	601	0	2016-05-30 04:31:00	8095040	play.google.com
001AE9EA4980DF09A75BB86541DF0AE9C581A031F2408DED958B3DC6ECB050B8	e424565f546e63df5eb5f8cb2b9e21b7a7b470f4	cad4e0cbcf74302329cc16bd154ba58d	2014-05-29 17:27:00	2325453	com.cfinc.homee.themepack.pretty_marine	2	0	2014-06-26 02:25:00	1937132	play.google.com
001AF8FB9785C15EFEECF6A869EA06B231DDAD9E90DD9AFDBB38BCFF715E837A	19c14aadf5f86a4104b2030a956a362c6d63e944	24b565e07e401783640cb97b0de6b6bf	2011-11-30 11:52:00	723248	ro.ic.icatYabadu	7	0	2013-11-12 19:58:00	156716	play.google.com
001AFBF1BAB499F124AB88E75C2B5E0E914F2F1BF013C3E932CCBB000B6485C0	3C48C23FFC7215D304D6A0985B3836D2F2A63040	B3B1A90564B569B0FEC8DD7386A6FA59	2014-02-25 13:20:00	1373730	com.heptasolutions.autosave	2	0	2015-12-13 05:14:00	1484760	play.google.com
001AFCD917427DCD40D903D2D367DDD66FFECE16C196B24748BCB2A81849BCAA	CA630CF9253A228528A034015FF1CC4E0A6A2E55	46F13F62BF7CE28E03BC03910ED95D25	2016-03-11 08:47:00	6394101	com.triactivemedia.writingmagazine	3550	0	2016-04-24 09:21:00	5002660	play.google.com
001AFFCAFC57F052CFD4A451486C87CFC3503B07FA75D5F011CBFCC98522708A	2ae249863c18a6713056d631fb50ba5c8017c4fc	1300743fba03e6e3223bfc275324d777	2014-04-20 17:49:00	18955516	com.mapbazaar.goa_searchoffline	3	0	2014-07-01 23:16:00	2491312	play.google.com
001B0523E97AECDCB77CD975B5859419591E8D080BCBCD61EEA4BE8D44294BA3	f70254a7c2f78836df7770e8b6a59e8ed36a4e8f	2b68251c34626304617bad3ec2fa8790	2014-04-09 19:33:00	5070037	com.baoruan.theme.meadoaifzyLTJqbLXBF	1	0	2014-04-10 10:02:00	13592	anzhi
001B06808F495BDB07E7D8F003F22B9EB64481C853D66DFE2A80FAED0EF59874	b868f5398f83721de84b08ddd0e515f5211763d1	e5b08071373b070326c03b983d677e78	2014-07-25 20:43:00	13731135	com.hadithdo	9	0	2014-07-31 23:20:00	2188456	play.google.com
001B06897BD7319203E5BFA278D968B2D6B9C44F7AC92AF67032D15AC0C6871F	ef8b44384fa261bc93db54696bdcd9738dd71107	3ccfa9f6a9a20b45e8f042b964b6971b	2014-01-22 13:09:00	978543	com.appsbar.PriceSelection573354	1	0	2014-01-25 18:26:00	393156	play.google.com
001B07122D39FE57B765F303C1472D9D20C1D02469F5493737D55F2CA5D126C9	231540C92F7331AE9BCB4367E7A5630D2498F28B	961B639EFAFA986C5B0881948DDD16DF	2011-12-21 21:20:00	498249	jp.kuma360.catchball	1	0	2013-01-17 10:06:00	215256	play.google.com
001B082DCD5515AE8D9AACB76353CC0253DCA8681A45BAE91645564676057A07	0d994344c26549da6f3e4f88323ce35d6524cd83	05a4b0d38c19884df4af786929516dce	2014-07-17 09:59:00	1190193	com.guellcom.gopic	37	0	2014-07-24 10:52:00	1232604	play.google.com
001B08E99AAA938BBF2B411678934768F3F3E7ABFF37971FBF05F6D4D3F53A0A	84D09FC3DC54D0A865E6A996BD566B251FED17BF	E988D336C68D56464110D7C906613EBE	2015-11-08 17:20:00	3291170	io.codapps.colangesflorian	100	0	2016-04-24 10:15:00	3004368	play.google.com
001B0BF6768EAABC5F42575294929E49F32BF87513DA1B2863435502CF14E97D	9e2e5b76f7b29bba8fcc5c8e2faf4c738cb2411d	488828e781a3376b415b56e62dda5ab1	2013-03-22 13:27:00	4502525	com.app_jeffdichter.layout	400	0	2014-07-26 05:09:00	2879480	play.google.com
001B10D9E701636D526782D2F34668BD853B6592A529E3E422BDEF5A9F470849	5219DE7943F2515B88AEFF4996C9C68CB2E24AED	8B115E6C3433E0CE37A2C76F2627A393	2016-05-24 11:11:00	3197801	com.ezee.infantjesus	28	0	2016-07-11 04:34:00	2694168	play.google.com
001B13981A6697DDFC53035CFCC4F835036DE7EF3289457FAAD4BE7C510517CC	6aa8950aef4b0c194c955847bbcb41fa410e241d	1d21052d9ebfd45a512106029c786656	2013-12-17 23:21:00	761580	com.blion.games.leggere	22	0	2014-01-24 11:40:00	855416	slideme
001B14AF73C636DE5F84D01095A547E0AA9E7B2B3C17D4EE70BC4EA896478BB1	EF522B600F03C2DE63CE2EE4A24F5144C8338E0F	3A14668B1D6F3AECE73DD93C96D7BB2A	2015-06-15 05:24:00	2672266	net.ays.PROD505497	2	0	2015-10-11 20:08:00	1044640	play.google.com
001B1963CAF1F5B1E4BB1F21D9252548AD83ED122486693FA64C341BA0188D19	66cd6d845a38f373f380b329aa6f0ff103fb5cd4	a0dd6fc759983d6ee83a50848ceff9d0	2014-04-03 18:36:00	10686292	air.mwe.escapeanimalplayground	1005001	0	2014-07-16 01:52:00	443988	play.google.com
001B19D62A1CDDA9254B4F0A5DDF28BB3C1941FF36857C5D5C45FB3D432FE953	1A7F57DC2EF2419881292AC2EF4036ED31A95D50	DAA9001A57861E3E893A90F09902C0C9	2016-02-20 14:11:00	6491327	com.lyfinance.app	10	0	2016-04-04 09:22:00	1974508	play.google.com
001B1BD5A834C13531821D2ED6952DF7D909E186B4CB8F3089250471C487EC32	457B8C19F32D7978EB51563A8AD4807CA5364852	0FF875B6D7194A11F39F184D1C1E7B58	2015-12-08 18:20:00	3111340	com.marriage_profile_creator	1	0	2016-03-22 07:57:00	2168504	play.google.com
001B1BE6F8E630CEE0A11AF6C9E6246C3C2A0A0B92B502A8F04467E41D16C807	4C311ABCCB1D6B9288C3CDE1BF002AE705D69508	A99B662CD225D46086D3B26B299FC65D	2015-07-26 12:49:00	29190770	com.heartmadeentertainment.eggshoot	1001022	0	2015-08-28 12:16:00	4328620	play.google.com
001B1CA1C5ED6A259BD37F308B94B0F48620911C9D85AB6076868773111453F1	339F6142DE25F0CF86C0ED9B6D7699FE2DCB2219	847AF7E559F2D919D28C04D74A0B8B7A	2016-05-07 09:49:00	3320136	vn.scdgroup.enchat	101	0	2016-05-11 08:30:00	3946332	play.google.com
001B1E73908F9F98FBF6FCEF7B434AAB3DF9A278D246104693EF462DB024EC56	8E461FF301DD62169E8FF2FE128996063123C6E9	737D07130E9C3BD2DD36B5AC54744BFA	2015-12-04 07:38:00	9240674	com.blackboard.mosaic.cmhssarasotaorg	1940005	0	2016-02-15 10:35:00	8099104	play.google.com
001B28F96286E58223A8946DA291518A2779072F5A06DC85865C8FB1497A0E9A	BF74CFC35FC9BD3A888F0F3F2CFE094E8300A72B	D4600AD7B6BB9CBE022653A541D67D81	2015-12-12 01:48:00	12471094	com.wishesmachine.nightdiver	6	0	2016-04-15 18:53:00	5088900	play.google.com
001B34E3FA8CDFBF78EBF5958A9585FFA27A1DD0FEAB1945EA9EB06CBCE0917D	9102CA4E7F8FE45C0B176200DD5D84AEE5E48665	E0296B2CDAEEFD41A7A6DA448524BDD5	2014-10-09 15:24:00	60477	wincleaners.daily.reader	7	0	2016-09-04 10:15:00	6804	play.google.com
001B359813646BC95359735C19F154A0B9C90AD7AD40759297BC34D0E93570C6	cbeca4f4fad8f8c277add02c40aae08fdd4ef018	34bd87c5e48c6523e73da9d184a1d34a	2013-11-12 00:29:00	706787	com.halloran.SmartAstrologyUSADemo	5	0	2014-02-08 05:25:00	536872	play.google.com
001B371422CB931AA7882B061FEDED78E5312BBDE1C19C421C6E387CADA887DB	aa7071e44e52d6d32586359335d64581233df994	dd17968dde0de6ec9af7d0aaac5c7b0d	2014-02-11 17:16:00	1083978	com.igood.emojikeyboard.android.lite	9	0	2014-02-11 23:12:00	433720	play.google.com
001B3804D13B6745E8E3F0554CEA6BA456D5743178DC0B5F0C360D0E87A1DF5D	4EFAF35932F8008078CE25CA2CD8DF88A3906AAD	386B7FBD75546DA4EFA429118809A683	2015-08-20 11:24:00	19036782	com.UCMobile	600	0	2015-12-17 18:35:00	6202544	anzhi
001B462060C90EAF3B06085B8A90A9F1C2A7CB7E04726BBCC6D419A5F8C15A33	79F45386B89EB41B6CD03D028267EAC8FB4F6A48	A62510682F849F39466F29B47004380C	2014-04-24 12:21:00	1051824	com.fmg.DierkesTim	35	0	2016-01-21 12:18:00	2092488	play.google.com
001B54BC4416525107D1ABFE6E94B13FD2A873C1CF5F21C85FA56AD7BABEB3DC	0a8b4b7da922d30c1b94c88a1ab6bff3b4f8e7a0	c0117f26dab3b587fad7b9b4205cee21	2013-02-03 11:09:00	3539859	cn.compass.fs	108	0	2014-02-09 10:00:00	319924	anzhi
001B63342F3F8DCF496DEB7B2573F3E22201135A2EF71023CDB40E7CC27D18DC	6244288473a88793658b6f2eee212b61bd17b6ea	4bae6b5ba153c5addbf3dc437b763f25	2014-06-17 07:17:00	596848	com.indomedia.khalifah	8	0	2014-07-06 22:36:00	2158688	play.google.com
001B634432F4485985D7CD61AAB5C671BCE35EA2FB197739766CB3975C8139FA	46085d18ba6f2da362a8358a42e632fcb0080afb	3c210e5d207ac156779594d05c112f02	2013-04-04 17:11:00	3586926	com.designmonster.fruitlink4	2	0	2014-01-28 07:11:00	1554860	play.google.com
001B640C2B94E45C9772B7C57E5B55B71397C7FB137CA01F2365313258B6D83A	9b37cd1bc353b9fcbe94bc44158580ba5ab1e658	f30d03107c7ef4efa3359578b26e06b9	2013-01-28 21:26:00	4113247	com.gau.go.launcherex.gowidget.gopowermaster	58	0	2013-02-06 14:47:00	2573192	angeeks
001B64FB99AF65B3B266878DFBC02D5920BEA9595F394E65E10A2DCF0AC62DAA	E5D0FB938EB5A8976DFB546D6AFAE5C11A08B45D	7F813034E4570035E005FB4C2A4225EA	2016-03-17 12:52:00	4532554	muslimcentralmedia.com.nouman.ali.khan	3050202	0	2016-03-30 02:44:00	4832800	play.google.com
001B6671D935BC748CF0C266748B49F30F45C2BA9D4C8FD563F6B3925548CADA	40B498A1805CD8D591E77C1E58FBA9406759F3C0	2E65C221CC0AD316C0F686D2E83124F2	2015-04-29 10:18:00	16992310	air.Honor2board	1000000	0	2016-03-18 22:22:00	26012	play.google.com
001B6DA0EB69C5B226B6D9D2A5F510BD6CCC6635E9A9D7304D02591FD5EE81AF	D93C454EA74B56AE26A9F39F1A81355555B1D887	310B66F0B88AEE47C880828D07C76D37	2016-07-28 16:20:00	24564444	com.WallpaperpsCompany.Aq249	1	0	2016-09-12 03:34:00	3980356	play.google.com
001B6DB390B899E46FFCF580EA3700F0847DED080883DAF255BC046CFC29BBAB	FA7174A24C036D52DCD03F6CDAD78D32C714B2B6	9F0FA627290E858D509589FEE88E20AE	2015-02-27 11:36:00	9809977	com.desertrbicepsworkoutguidenew	2	0	2015-03-10 08:47:00	7519740	play.google.com
001B7117B2F46309ED890254FE36690FB7EA3B56D7677E498AFFD199A3C5488D	63125f59c41ed437d1311560ad60b5a07d73c64a	724f2cc14fbfabc530a0f26dc672d495	2013-11-20 16:41:00	6299670	com.alphonso.pulse	147	0	2013-11-26 03:30:00	3825820	play.google.com|appchina
001B7243295D0E1864784477CECECD94F1C1281BFD305FEF089EA859BA0D8BAB	9731B1C81BC25C9B257E88CDA845ED88CB1BF6A6	925017BB7CCD15EB71B0759642F7D501	2013-08-02 07:56:00	5733319	aimoxiu.theme.ughspjjb	300	0	2015-06-13 18:06:00	10576	anzhi
001B76942585952A3F6FBE7DB43628E0B826E3A5C39CC08ECF7E6D303555A3E5	8af273ac5f1dd20ea72f39c5eaf9e7f64242c86e	7facd5b70686041a5d0590af10905f57	2014-02-17 15:35:00	768641	sk.jfox.weather.turkey_adiyaman	2	0	2014-03-08 11:18:00	1555072	play.google.com
001B7FDEA31061D407D5F6CE08FBC6CE0AC967961173BA72824FDD6FF54DF2BF	126CD8D3B6681209089FC2E470D21C57E924AABB	7AEEC4526CB0FBCB76385E256D3BD866	2016-04-06 11:06:00	10639623	com.openvacs.android.roaming	15	0	2016-05-29 20:07:00	5564084	play.google.com
001B801B4DC156F747A6021F5666C8B008A35B7DF7FAC9169B630C2380096B80	800A161ABA0383587C973E2C0D1A1DF68E1CFF54	1B8EBB34BC6D90599CEA00E463D79167	2015-06-22 19:55:00	4738492	com.tr3sco.mvs_exa	7	0	2016-02-21 08:31:00	4808476	play.google.com
001B815A904DCD033BB49B490224C9B1E956AA84013D0E8B48BE5AB75D73AAB2	546BEEF4D97763833173C972D7833136D75F1ABB	E2AD1C1A2069E254BD6C5597666B4B8C	2015-09-16 17:21:00	21637614	com.xtourmaker.dictionary	251	0	2016-01-25 03:22:00	4317568	play.google.com
001B831F332B17BF02D53B36D3273814D26CB1076C853BD13BE28C2B7754B706	6ACD9B3D5F6F34309E11BE2C936032216F2F44B8	DE962155FCC2C7AC59DE9E8E042D3E95	2013-04-24 14:06:00	7352137	com.youku.phone	34	0	2013-04-27 18:00:00	3950800	appchina
001B87D2DA0F4282DF5DC4BD533CBCC0931C5C89477953F8A7C75A79C06AF370	faba24251415690a238e6b41f9258756ba519188	e211556982f059e0c3b0867356561a85	2014-08-05 19:47:00	3273307	com.flightbandit.vario	96	0	2014-08-18 10:59:00	2802952	play.google.com
001B90ADB3DD245BDC62D6268FD3DA81DD219D3C4CECB73F0EF1AD7D06CF8107	5c826e5298636aa65a4f7dfd3ca0dc34fe138a77	84072adb614111b3e3ef57bc74922ebe	2012-11-20 10:20:00	823367	com.appbuilder.u13296p377794	4	0	2014-07-19 07:59:00	713076	play.google.com
001B920E2C99967D5621AC4916F2C16BD780440D78814657EF12D943CF77315E	544B13711841940B319E2E2ED4148BB8A29C3A74	BC0BFEDE664649F04B70D3D687A9DE3A	2016-08-16 05:32:00	2684894	com.andromo.dev87726.app516683	8	0	2016-08-29 00:31:00	2155476	play.google.com
001B964866F4E8A18DE49CA11EF62928DA769E73B2EECA35AC67C80EAEDC8937	5795b8421aa2a2f4f12c0cae636234e4591c92ea	db8cd97e60dac8128da161210d8a9207	2014-08-08 15:25:00	15916233	com.bulb.dota	10	0	2014-08-13 20:33:00	1566892	play.google.com
001B9A0060E33C9B12E5C3F8D3B64CECE6D878FC712FEDED45C6DF9D3F8CA083	52704088CA66464953EBE91F4477202464D4BF6B	7E7C912151BABD596A837A0F5075B112	2015-08-28 17:44:00	47681503	com.genius.extremef	5	0	2016-07-27 06:58:00	5050656	play.google.com
001B9D39B36738516891481B099D4FC971FB963D53382D629AF8D299AF38F6BF	EF67D4F05CFD16078AF13F049C129060583B1B1F	89A28255CFB1BEE2A15A47BBA812CC10	2012-11-05 12:29:00	5509751	com.mindkey	15	0	2015-10-17 15:05:00	515828	play.google.com
001BA4614670A45387949E1D84203065838E8579DD36AA59AB721E560451BA46	04DA556F073AEC0D6BE8603CF4B5725279416803	BFDC3A35820277A683DD7C59A8255F78	2016-05-12 16:20:00	14510249	com.catalogoomni	40408	0	2016-05-17 15:33:00	4996236	play.google.com
001BA6EAEAFBCE630F3F2119F724AE5512F55DEDF4F7195E44A5DE4237632FD7	b2252369bd988b4cd64f2f9605466d101f23d332	903bd76851f0ad77ebc6cb9de7c781a2	2014-07-15 00:16:00	709639	pandawa.daftar.kategori	5	0	2014-07-23 19:35:00	1340232	play.google.com
001BA8384C75F9F27E1A831621F61A0E84492958D4C1CE885FEAB812AB824BBB	fffe009dd53e5ee2ea9a598575187eac41669032	42dcd600444dda18185b86e66544afe8	2014-06-10 13:49:00	502573	com.ouah08.ouah_08_17_n	170	0	2014-06-12 06:07:00	115532	play.google.com
001BAD4643F04AEE71707E9315E40787E131B3FFD726815B08280612280B89B2	476502fbf2fb53fdd0043ea58d0074ebd282af98	6a6d487e64e496bf69a516b6ab057693	2013-03-15 16:34:00	6860529	com.propeller.aweevents	1	0	2014-01-15 08:40:00	2743480	play.google.com
001BB43837FD5D6EA5A80294DB2182430EF188684E21118D47A7A16DD6A3C202	89A2383E98CA0842AEBF59F3ABE7571F74FF58B7	8EFC1647F1D799B4933F14F320D4A8F9	2012-02-13 19:34:00	27323164	com.CreativePunish.Crazy.CrazyWorms	1	0	2016-02-11 14:36:00	103280	appchina
001BB47EFB553919165E38E330940ACD83C501DF5D84F9D014F438DA2485CCC6	7ef62c8bcb470ec24d52257965fdc6d7d7af8481	3461d118b1ff546d933d35f64865a4bd	2013-10-16 17:37:00	1073556	br.com.ccsc.droidcalc	5	0	2014-07-20 04:54:00	1455332	play.google.com
001BB517A68C40004A204E157318FE32214C412E94736E972F2C215711571B06	96065b47fdf8b9aee9e9004f81ff53cd560bf92e	3207fb2c746268bd357b09da2f1cd8be	2013-12-17 18:36:00	2313918	com.hugo.farmheroesguidesfree	3	0	2013-12-22 11:12:00	2371328	play.google.com
001BB59C531492D6C675A840CB9FD47CA0053F198A36FD65F14B8348D2600A7E	9738F11D50D245BCE4B20C114682559EFEB194E8	3F3785F05F77046A9AE75543466D26C3	2016-06-02 18:26:00	49210422	air.com.yazino.android.slots	4000061	0	2016-06-06 12:30:00	3788408	play.google.com
001BB60F54A2742CB87F1985AE57034D35C9E457F49EC40642909EDC186FCA1B	6FAE13F1800DED0D998326BF408AC730939C48D5	F9344EADC0355632D806E30A0544C236	2012-12-06 10:04:00	179078	com.shu.webview3575321	1	0	2015-06-14 16:15:00	310788	appchina
001BB6C9051AA9E0CF92AD120F44F5F24803ABA5D04400B18A7F05EDE9DC2EEF	58b1f1e3fc20389250954bced04b90c74dc969e9	6218626437fe3dae9f3d511647edd736	2014-06-16 16:07:00	41868	air.Decide4Me	1000000	0	2014-08-03 16:23:00	25988	play.google.com
001BBA70B7D100238B56F96A17A84F4600E6A7FE967B32FBC1F11F9C56E2C1BE	DAD87F1B1EC845BCFEF3BC25A6F728A265A44945	B51251CF597124DCC8B4BBCC25FC9E61	2014-08-23 19:59:00	1430699	pcgamedeals.jake.studios	22	0	2016-09-02 12:03:00	2680864	play.google.com
001BBD1CAE2238A5E5838BA82F3B6BE7F0E1F42C6F8658110510A6B335B7E0C6	d0701a1df416b06d08f6fafe390ecac65f7792b6	1f755cee670aa7e8bb20510079d7d8bf	2014-06-24 17:16:00	380693	com.ouah07.ouah_07_05_n	170	0	2014-06-24 11:25:00	118572	play.google.com
001BBE957575C962323DEAE143232E61A4501841B458F374544D8B2AADCDB2C3	f168319d56559bf2ab464b6bb8b016676b845ee8	5f93763c61387c575e6446cc57659c92	2014-03-24 09:57:00	1198545	com.a130664684153305d1b7f8096a.a02144831a	1	0	2014-07-17 21:12:00	1996632	play.google.com
001BC2FD1C3E444F47CE360563C928D14DF91FFE2F8C3911CE0B13E6EC3F0B69	42249129B22DD54F70197FAA5C1F4D7A4BB5E74A	78275D78504EE2CF02083C9814F085C4	2015-06-01 13:16:00	509374	com.coyneair.coyneairways	7	0	2016-03-18 14:50:00	1723076	play.google.com
001BC4CB772ED5EB919452894B58352F8CF292B70615828AC9227A355783C77A	16DE5F15B6BFD9586A3EDD548F3D14FC7A8344D2	46BD9A6FABDFA83A0AB160BCEE49A781	2015-06-02 17:44:00	19537706	com.bkgamemaker.kingdomsdefense	18	0	2016-02-15 10:27:00	4869804	play.google.com
001BC5DD16DB8D8EBFAA6A5F8D74B4902DEC4C48ED40E0A976A299508BC83756	41abe1ed8a17309da7420e187454cbc3ca022afa	b15c213318d11170393c091791c7bf38	2013-12-26 16:19:00	8264307	com.sonydna.millionmoments	42	0	2014-01-12 07:12:00	3012344	appchina
001BD22D09AE7EB9FB7241621E8B3D7CB11438D35C0E836E9A23E13A8715D4BB	9EAF242492541D0DD029661023584BBEB5945E4E	AAD804B15AC321507AD49EF5CAF3FCD1	2013-11-01 09:59:00	1323206	com.singleservingmedia.visitfrisco3	3	0	2016-08-31 10:33:00	631996	play.google.com
001BD39C5D334FF609992E821564229F31E70DD29C0CF14AC9D9950A8ECD6D50	fb23d1ad8ccf4bac67cc7ae17c87c54ba7ff8904	b38327ac2202fc081e38f9dda407ea00	2013-09-30 16:41:00	3941131	pz.flycatapp.butterfly	3	0	2014-07-16 14:24:00	1164684	play.google.com
001BD3C7D0AD39EBF4CEBEB5AAB1F9C8CF5E045205BB2B90D3958530809F50A5	3F11B933AAF4D3D4BFAA2272BB6F66202D8EC5FD	89677A48CD132A79DE2AF899CE8CF555	2015-04-16 02:06:00	20353016	com.singhealth.ivf	1	0	2015-05-22 16:03:00	2460704	play.google.com
001BDB05A505E3EC7E4762CA2234ED2D4F66D155C9168E9C91D2D5C81593DE24	b1e93ca82e6cc48c9988a10835600d26d0c59a6c	cf8a49a0a6a1dec5c91886a283cc0d76	2014-07-24 14:09:00	9261666	com.imglow.hopaway.android	10	0	2014-07-31 14:21:00	6851860	play.google.com
001BDB986AD79F3B0528A41E3339F20EB728DA3D39901955A0B55EA32393FA2E	6B6FEA84BD797F5D800166823971534C533D05E5	647AA0032D74CC5F3A93A6DF4C914877	2016-08-12 10:19:00	5811131	com.sharefaith.sfchurchapp_35945b85151a04de	50	0	2016-09-10 04:24:00	4793276	play.google.com
001BDF34DAAAE73FA9FFDB7D3BE8AACF999C0CA0251F1E12730410ED9F40EB1C	EB9ED0B2E1928D3F42F98C7D10D3171C0C23869A	9E67180E72F2773734EEDF5C7D8CB792	2016-05-17 20:53:00	3893638	com.cmcm.lite	20000238	0	2016-07-23 05:10:00	4544656	play.google.com
001BE64E95717DA0D1C4E605E2C9ADC8291BF99D9AA215AEB41109396B7B3482	B350FB2C551F5366CB61ACEF359FCF063923AAC4	3A477FA82083B68D76448FFA968A5043	2011-07-31 16:36:00	2187993	com.benwillis.chance	1	0	2015-12-25 20:26:00	25592	play.google.com
001BEB9AC9169526373D532212861B7305433BDDC85DD731E027AFBBA67EA0A5	0706c4ac8c6673347905a1f08e72fc2a524ad51a	85094d24bfbbbfaeb0a0caccc011e10f	2013-11-29 16:55:00	768056	sk.jfox.weather.ipatinga	1	0	2013-12-10 03:13:00	1553056	play.google.com
001BEE042CB2A89E93B8FD62A2AD5F76D52C24A2B3288595FFB81BB76533D55C	2D19182EC625E9560930F159E945DDD746363FFF	43AD52856198C140B44135F0469B29E5	2016-07-06 11:52:00	4039080	com.fi6314.godough	2016070611	0	2016-07-11 05:01:00	3253236	play.google.com
001BF16BEB16F0C00FDDC759C7DE0F3F49C95DC1DC0622C2B29A8D3885A20EC3	16250e84dba0d9e195051384f81ef81ba88e264a	8b469da4868a4ea65b6c7acae0b8a3b0	2013-07-02 23:57:00	3252980	com.globalappdeveloper.djokovic	1	0	2013-07-11 00:15:00	91092	play.google.com
001BFBD14E1C5FD10D1A703449CFA4EF8C3AE476CFB1614DAD3D3AEFBA348F59	d9f6f3c3b7a8440cfeef5294c570f44921e1ddb5	5520e71a6bc7324f80d53f8adf50870d	2013-04-28 17:34:00	778782	com.yellotadp	29	0	2013-08-13 23:44:00	159444	play.google.com
001C030017043C9116C050CB88999B313482EF09F4DE170CCB0E65409A0C7305	DB3FE94B74C4EFC5EEA4E198AD0B925D81D5F5E8	EB66E3EFBF66E8711B252FD69802EB98	2016-09-10 00:56:00	23570903	com.cloudburst.memorybooster	1	0	2017-01-30 09:33:00	6295512	play.google.com
[truncated: 168,359 more rows]
