# Supplementary material for: Data on Vulnerability Detection in Android
Source: Data Brief. 2018 Dec 15;22:1081–7. doi: 10.1016/j.dib.2018.12.038 (PMC6377051; doi:10.1016/j.dib.2018.12.038)
Supplement: Supplementary file 4 — Supplementary material. [file mmc4.zip › mmc4.csv]

	2010	2011	2012	2013	2014	2015	2016
Airpush	0	7843	0	0	0	0	0
BankBot	0	0	0	0	648	0	0
Boqx	0	0	215	0	0	0	0
Boxer	0	0	50	0	0	0	0
DroidKungFu	0	546	0	0	0	0	0
Erop	0	0	0	46	0	0	0
FakeInst	0	2172	0	0	0	0	0
Fusob	0	0	0	0	0	1277	0
GingerMaster	0	128	0	0	0	0	0
Gumen	0	0	0	145		0	0
Jisut	0	0	0	0	560	0	0
Kuguo	0	0	1199	0	0	0	0
Kyview	0	0	0	175	0	0	0
Leech	0	0	0	0	0	128	0
Lotoor	329	0	0	0	0	0	0
Mecor	0	0	0	1820	0	0	0
Minimob	0	0	0	203	0	0	0
Mseg	0	0	0	235	0	0	0
RuMMS	0	0	0	0	0	0	402
SimpleLocker	0	0	0	0	173	0	0
SlemBunk	0	0	0	0	174	0	0
SmsKey	0	0	165	0	0	0	0
Triada	0	0	0		0	210	0
Youmi	0	1301	0	0	0	0	0
