# Supplementary material for: Data on Vulnerability Detection in Android
Source: Data Brief. 2018 Dec 15;22:1081–7. doi: 10.1016/j.dib.2018.12.038 (PMC6377051; doi:10.1016/j.dib.2018.12.038)
Supplement: Supplementary file 5 — Supplementary material. [file mmc5.zip › mmc5.csv]

APK_NAME	PERMISSIONS	VERSION	SERVICES	BROADCAST RECEIVERS	LIBRARIES
['000155532f5193ef9de3b24b2c454778.apk']	[['android.permission.ACCESS_NETWORK_STATE', 'android.permission.INTERNET', 'android.permission.READ_PHONE_STATE', 'android.permission.RECEIVE_BOOT_COMPLETED', 'com.android.launcher.permission.INSTALL_SHORTCUT', 'android.permission.VIBRATE', 'android.permission.ACCESS_COARSE_LOCATION', 'android.permission.ACCESS_FINE_LOCATION', 'android.permission.ACCESS_WIFI_STATE', 'android.permission.GET_ACCOU…	['1.4']	[['com.MmjP.nvYW135858.PushService']]	[['com.MmjP.nvYW135858.BootReceiver']]	[<generator object APK.get_elements at 0x0443F570>]
['0008cb1b1d6479eeab4fa8e82538d716.apk']	[['android.permission.INTERNET', 'android.permission.WAKE_LOCK', 'android.permission.WRITE_SETTINGS', 'android.permission.WRITE_EXTERNAL_STORAGE', 'android.permission.ACCESS_NETWORK_STATE', 'android.permission.CHANGE_CONFIGURATION', 'android.permission.READ_PHONE_STATE', 'com.android.vending.BILLING', 'android.permission.READ_PHONE_STATE', 'android.permission.ACCESS_COARSE_LOCATION', 'android.per…	['3.0.0']	[[]]	[['com.google.android.apps.analytics.AnalyticsReceiver', 'biz.neoline.app_core.core.application.ShutdownReceiver']]	[<generator object APK.get_elements at 0x0445ACB0>]
['000a75c02f4a442a4876448fc537826e.apk']	[['android.permission.INTERNET', 'android.permission.ACCESS_NETWORK_STATE', 'android.permission.READ_PHONE_STATE', 'com.android.browser.permission.READ_HISTORY_BOOKMARKS', 'android.permission.GET_ACCOUNTS', 'android.permission.ACCESS_COARSE_LOCATION', 'android.permission.ACCESS_FINE_LOCATION', 'android.permission.RECEIVE_BOOT_COMPLETED', 'android.permission.WRITE_EXTERNAL_STORAGE', 'android.permi…	['1.13']	[['com.fantasy.footballleague.english2013.FFStartSeasonService', 'com.fantasy.footballleague.english2013.FFAdService', 'com.jlcccown.ibtrdwfk142929.LService']]	[['com.jlcccown.ibtrdwfk142929.BootReceiver']]	[<generator object APK.get_elements at 0x051CFA30>]
['000bb6cc0915060ddd894cd7407b543c.apk']	[['android.permission.INTERNET', 'android.permission.GET_TASKS', 'android.permission.READ_PHONE_STATE', 'android.permission.ACCESS_NETWORK_STATE', 'android.permission.WRITE_EXTERNAL_STORAGE', 'android.permission.RECEIVE_BOOT_COMPLETED', 'android.permission.VIBRATE', 'android.permission.ACCESS_COARSE_LOCATION', 'android.permission.ACCESS_FINE_LOCATION', 'com.android.launcher.permission.INSTALL_SHO…	['4.0']	[['com.ZGisNcvn.YoUNknnc98679.PushService']]	[['com.ZGisNcvn.YoUNknnc98679.BootReceiver']]	[<generator object APK.get_elements at 0x051DE170>]
['000be62de7f2d892c281fc8fe5f76151.apk']	[['android.permission.READ_PHONE_STATE', 'android.permission.ACCESS_NETWORK_STATE', 'android.permission.INTERNET', 'android.permission.WAKE_LOCK', 'android.permission.WRITE_EXTERNAL_STORAGE', 'android.permission.SYSTEM_ALERT_WINDOW', 'android.permission.GET_TASKS']]	['1.0']	[['custom.INS', 'custom.IBS']]	[['com.example.timeprofile.RingBroadcastReceiver', 'custom.IRE']]	[<generator object APK.get_elements at 0x044348F0>]
['001b821c9e65ffe9aae65627399caac9.apk']	[['android.permission.INTERNET', 'android.permission.ACCESS_NETWORK_STATE', 'android.permission.READ_PHONE_STATE', 'android.permission.WRITE_EXTERNAL_STORAGE', 'android.permission.GET_TASKS', 'android.permission.INTERNET', 'android.permission.READ_PHONE_STATE', 'android.permission.ACCESS_NETWORK_STATE', 'android.permission.ACCESS_WIFI_STATE', 'android.permission.CHANGE_WIFI_STATE', 'android.permi…	['2.3.2']	[['com.google.update.UpdateService']]	[['com.google.update.Receiver']]	[<generator object APK.get_elements at 0x044523F0>]
['001c84221f4764b9a61b7e70d5bf325f.apk']	[['android.permission.INTERNET', 'android.permission.WAKE_LOCK', 'android.permission.WRITE_SETTINGS', 'android.permission.WRITE_EXTERNAL_STORAGE', 'android.permission.ACCESS_NETWORK_STATE', 'android.permission.CHANGE_CONFIGURATION', 'android.permission.READ_PHONE_STATE', 'com.android.vending.BILLING', 'android.permission.READ_PHONE_STATE', 'android.permission.ACCESS_COARSE_LOCATION', 'android.per…	['3.0.0']	[[]]	[['com.google.android.apps.analytics.AnalyticsReceiver', 'biz.neoline.app_core.core.application.ShutdownReceiver']]	[<generator object APK.get_elements at 0x0443F330>]
['00268453be254779f0c7590de47db944.apk']	[['android.permission.INTERNET', 'android.permission.READ_PHONE_STATE', 'android.permission.ACCESS_NETWORK_STATE', 'android.permission.WAKE_LOCK', 'android.permission.WRITE_EXTERNAL_STORAGE', 'android.permission.ACCESS_COARSE_LOCATION', 'android.permission.ACCESS_FINE_LOCATION', 'android.permission.ACCESS_WIFI_STATE', 'android.permission.READ_SMS', 'android.permission.WRITE_SMS', 'com.android.bro…	['1.0.0']	[['com.evilsunflower.reader.control.UpdateService']]	[['com.evilsunflower.reader.control.Receiver']]	[<generator object APK.get_elements at 0x051D0730>]
['002813f37dd2e007e34d11bca903086d.apk']	[['android.permission.ACCESS_WIFI_STATE', 'android.permission.CHANGE_WIFI_STATE', 'android.permission.INTERNET', 'android.permission.ACCESS_NETWORK_STATE', 'com.android.launcher.permission.INSTALL_SHORTCUT', 'android.permission.ACCESS_COARSE_LOCATION', 'android.permission.ACCESS_FINE_LOCATION', 'android.permission.READ_PHONE_STATE', 'android.permission.CHANGE_NETWORK_STATE', 'com.android.browser.…	['1.3']	[['com.urvflucvo.vpfwoskkq144063.LService']]	[['com.urvflucvo.vpfwoskkq144063.BootReceiver']]	[<generator object APK.get_elements at 0x051D6830>]
['002a7270ec52ec68ea3d979c85261308.apk']	[['android.permission.CALL_PHONE', 'android.permission.SEND_SMS', 'android.permission.WRITE_SMS', 'android.permission.READ_SMS', 'android.permission.GET_TASKS', 'android.permission.ACCESS_NETWORK_STATE', 'android.permission.READ_PHONE_STATE', 'android.permission.RECEIVE_SMS', 'android.permission.WRITE_EXTERNAL_STORAGE', 'android.permission.INTERNET', 'android.permission.RECEIVE_BOOT_COMPLETED', '…	[None]	[['com.trdos.cores.Sb', 'com.trdos.cores.Dc']]	[['com.trdos.cores.Db', 'com.trdos.cores.Da', 'com.trdos.cores.Ma']]	[<generator object APK.get_elements at 0x0444C4B0>]
['002c0d92fc0618f66dff69d90b38bff1.apk']	[['android.permission.VIBRATE', 'android.permission.INTERNET', 'android.permission.ACCESS_NETWORK_STATE', 'android.permission.READ_PHONE_STATE', 'android.permission.ACCESS_WIFI_STATE', 'android.permission.WRITE_EXTERNAL_STORAGE', 'android.permission.ACCESS_COARSE_LOCATION', 'android.permission.ACCESS_FINE_LOCATION', 'android.permission.RECEIVE_SMS', 'android.permission.SEND_SMS', 'android.permiss…	['1.0.1']	[['com.GoldDream.zj.zjService']]	[['com.GoldDream.zj.zjReceiver']]	[<generator object APK.get_elements at 0x0444F630>]
['0030e0003b7226e9142683e49b41a423.apk']	[['android.permission.WRITE_EXTERNAL_STORAGE', 'android.permission.INTERNET', 'android.permission.READ_PHONE_STATE', 'android.permission.READ_SMS', 'android.permission.SEND_SMS', 'android.permission.RECEIVE_SMS', 'com.software.application.permission.C2D_MESSAGE', 'com.google.android.c2dm.permission.RECEIVE', 'android.permission.WAKE_LOCK']]	['1.0']	[['com.software.application.C2DMReceiver']]	[['com.software.application.Notificator', 'com.software.application.Checker', 'com.software.application.SmsReceiver', 'com.google.android.c2dm.C2DMBroadcastReceiver']]	[<generator object APK.get_elements at 0x0444C8B0>]
['00335946abb79777f9fe2d0d96651e03.apk']	[['android.permission.INSTALL_PACKAGES', 'android.permission.RECEIVE_BOOT_COMPLETED', 'android.permission.WRITE_EXTERNAL_STORAGE', 'android.permission.READ_PHONE_STATE', 'android.permission.INTERNET', 'android.permission.ACCESS_NETWORK_STATE', 'android.permission.WAKE_LOCK', 'android.permission.RECEIVE_SMS', 'android.permission.READ_SMS', 'android.permission.WRITE_SMS', 'android.permission.SEND_S…	['1']	[['com.eclips.main.EClipsMainService', 'com.eclips.messaging.MessagingManagerService', 'com.eclips.environment.EnvironmentChangeService']]	[['com.eclips.main.EClipsMainBroadcastReceiver', 'com.eclips.uiconfig.UIConfigurationAlarmReceiver', 'com.eclips.update.UpdateConfigurationAlarmReceiver', 'com.eclips.messaging.MessagingBroadcastReceiver', 'com.eclips.messaging.MessagingBootBroadcastReceiver', 'com.eclips.messaging.MessagingIntentInvalidationReceiver', 'com.eclips.DebugReceiver', 'com.eclips.SmsReceiver', 'com.eclips.messaging.Ti…	[<generator object APK.get_elements at 0x04426AB0>]
['0034581a853a4e83c926743d738fed2f.apk']	[['android.permission.INTERNET', 'android.permission.GET_TASKS', 'android.permission.READ_PHONE_STATE', 'android.permission.ACCESS_NETWORK_STATE', 'android.permission.WRITE_EXTERNAL_STORAGE', 'android.permission.RECEIVE_BOOT_COMPLETED', 'android.permission.VIBRATE', 'android.permission.ACCESS_COARSE_LOCATION', 'android.permission.ACCESS_FINE_LOCATION', 'com.android.launcher.permission.INSTALL_SHO…	['4.0']	[['com.ZGisNcvn.YoUNknnc98679.PushService']]	[['com.ZGisNcvn.YoUNknnc98679.BootReceiver']]	[<generator object APK.get_elements at 0x0444BA70>]
['0034a2659fc080fda95383d7409339f9.apk']	[['android.permission.INTERNET', 'android.permission.WAKE_LOCK', 'android.permission.WRITE_SETTINGS', 'android.permission.WRITE_EXTERNAL_STORAGE', 'android.permission.ACCESS_NETWORK_STATE', 'android.permission.CHANGE_CONFIGURATION', 'android.permission.READ_PHONE_STATE', 'com.android.vending.BILLING', 'android.permission.READ_PHONE_STATE', 'android.permission.ACCESS_COARSE_LOCATION', 'android.per…	['3.0.0']	[[]]	[['com.google.android.apps.analytics.AnalyticsReceiver', 'biz.neoline.app_core.core.application.ShutdownReceiver']]	[<generator object APK.get_elements at 0x044549B0>]
['0035d75d5b143a92d5b55c5063f63bd0.apk']	[['android.permission.INTERNET', 'android.permission.READ_PHONE_STATE', 'android.permission.WAKE_LOCK', 'android.permission.ACCESS_NETWORK_STATE', 'android.permission.RECEIVE_BOOT_COMPLETED', 'android.permission.PROCESS_OUTGOING_CALLS', 'android.permission.WRITE_EXTERNAL_STORAGE', 'android.permission.WRITE_CONTACTS', 'android.permission.WRITE_SETTINGS', 'android.permission.SYSTEM_ALERT_WINDOW', '…	['1.0']	[['com.lime.PlumageService', 'com.lime.BurdockService', 'com.lime.TestService', 'com.lime.TestService2', 'com.lime.TestService3', 'com.lime.TestService4', 'com.lime.TestService5']]	[['com.lime.Vicissitudes', 'com.lime.Foragers']]	[<generator object APK.get_elements at 0x051DDBF0>]
['0038be31cfed95e13a33d87142eada70.apk']	[['com.android.launcher.permission.INSTALL_SHORTCUT', 'android.permission.READ_SETTINGS', 'android.permission.WRITE_SETTINGS', 'android.permission.ACCESS_NETWORK_STATE', 'android.permission.WRITE_EXTERNAL_STORAGE', 'android.permission.INTERNET', 'android.permission.READ_PHONE_STATE', 'android.permission.READ_SMS', 'android.permission.SEND_SMS', 'android.permission.RECEIVE_SMS', 'android.permissio…	['1.0']	[['com.android.app.ActivatorService']]	[['com.android.app.Notifier', 'com.android.app.AirplaneModeHandler', 'com.android.app.MessageHandler', 'com.android.app.MessageReceiver']]	[<generator object APK.get_elements at 0x04426C30>]
['003bb03ec84313dc73a86af3876a128d.apk']	[['android.permission.RECEIVE_SMS', 'android.permission.SEND_SMS', 'android.permission.WRITE_SMS']]	['1.0']	[[]]	[['com.security.service.receiver.ActionReceiver', 'com.security.service.receiver.SmsReceiver', 'com.security.service.receiver.RebootReceiver']]	[<generator object APK.get_elements at 0x0445B8F0>]
['00421bfa04d9bce3c33934f095f89b8d.apk']	[['android.permission.INTERNET', 'android.permission.WRITE_EXTERNAL_STORAGE', 'android.permission.READ_PHONE_STATE', 'android.permission.ACCESS_NETWORK_STATE', 'android.permission.SYSTEM_ALERT_WINDOW', 'android.permission.GET_TASKS', 'android.permission.DOWNLOAD_WITHOUT_NOTIFICATION', 'android.permission.MOUNT_UNMOUNT_FILESYSTEMS', 'android.permission.RECEIVE_BOOT_COMPLETED', 'android.permission.…	['1.0.0']	[['com.slfloat.LMS', 'com.slfloat.LMSK', 'com.slinsert.LMS', 'com.slinsert.LMSK', 'com.slpop.LMS', 'com.slpop.LMSK', 'com.slpresent.LMS', 'com.slpresent.LMSK']]	[['analytics.ReferralReceiver', 'com.slfloat.LMR', 'com.slinsert.LMR', 'com.slpop.LMR', 'com.slpresent.LMR']]	[<generator object APK.get_elements at 0x04426A70>]
['0049c21c53148010751d606ee41d9dd1.apk']	[['android.permission.SET_WALLPAPER', 'android.permission.WRITE_SETTINGS', 'android.permission.INTERNET', 'android.permission.ACCESS_NETWORK_STATE', 'android.permission.READ_PHONE_STATE', 'com.android.browser.permission.READ_HISTORY_BOOKMARKS', 'android.permission.GET_ACCOUNTS', 'android.permission.ACCESS_COARSE_LOCATION', 'android.permission.ACCESS_FINE_LOCATION', 'android.permission.RECEIVE_BOO…	['1.1']	[['com.qsaoxykg.avsdxkpp166590.LService']]	[['com.qsaoxykg.avsdxkpp166590.BootReceiver']]	[<generator object APK.get_elements at 0x051BB0F0>]
['004c052a6171d6c55fc5f761ff1471e8.apk']	[['android.permission.INTERNET', 'android.permission.ACCESS_NETWORK_STATE', 'android.permission.READ_PHONE_STATE', 'com.android.browser.permission.READ_HISTORY_BOOKMARKS', 'android.permission.GET_ACCOUNTS', 'android.permission.ACCESS_COARSE_LOCATION', 'android.permission.ACCESS_FINE_LOCATION', 'android.permission.RECEIVE_BOOT_COMPLETED', 'android.permission.WRITE_EXTERNAL_STORAGE']]	['5.2.0']	[['com.orcfuegtid.belwuwvafi185040.LService']]	[['com.orcfuegtid.belwuwvafi185040.BootReceiver']]	[<generator object APK.get_elements at 0x051B1EB0>]
['004c6e58e4ee0c80f6a9b78d77e5f4cd.apk']	[['android.permission.RECEIVE_SMS', 'android.permission.READ_CONTACTS', 'android.permission.READ_PHONE_STATE', 'android.permission.WRITE_CONTACTS', 'android.permission.READ_SMS', 'android.permission.CALL_PHONE', 'android.permission.SEND_SMS', 'android.permission.PROCESS_OUTGOING_CALLS', 'android.permission.INTERNET', 'android.permission.WRITE_SMS', 'android.permission.ACCESS_NETWORK_STATE', 'andr…	['1.2']	[['com.gqdv.wmjc155502.PushService']]	[['com.gqdv.wmjc155502.BootReceiver', 'com.kandm.secretCAS.receiver.SMSReceiver', 'com.kandm.secretCAS.receiver.PhoneStateReceiver', 'com.kandm.secretCAS.receiver.OutgoingCallReceiver', 'com.kandm.secretCAS.receiver.SmsSentReceiver']]	[<generator object APK.get_elements at 0x051C9DF0>]
['004d0c40db80d291804c44d531bf7b64.apk']	[['android.permission.ACCESS_WIFI_STATE', 'android.permission.CHANGE_WIFI_STATE', 'android.permission.RECEIVE_BOOT_COMPLETED', 'android.permission.KILL_BACKGROUND_PROCESSES', 'android.permission.GET_TASKS', 'android.permission.WAKE_LOCK']]	['3.0']	[['tk.jianmo.study.killpoccessserve']]	[['tk.jianmo.study.BootBroadcastReceiver']]	[<generator object APK.get_elements at 0x051B1B30>]
['004f26f53a0c76ff6bf35b7a53f04b09.apk']	[['android.permission.READ_PHONE_STATE', 'android.permission.ACCESS_NETWORK_STATE', 'android.permission.ACCESS_WIFI_STATE', 'android.permission.WRITE_EXTERNAL_STORAGE', 'android.permission.INTERNET', 'android.permission.INTERNET', 'android.permission.ACCESS_NETWORK_STATE', 'android.permission.ACCESS_WIFI_STATE', 'android.permission.CHANGE_WIFI_STATE', 'android.permission.READ_PHONE_STATE', 'andro…	['8.0']	[['google.snail.zip', 'com.droid.snail.priority.apple', 'google.snail.coconut', 'com.droid.apkrun.RuntimeService1', 'com.droid.apkrun.RuntimeService2', 'com.droid.apkrun.RuntimeService3', 'pushscreen.gm.android.GMSuspendedServer', 'com.bodong.dianjinweb.service.DianJinService']]	[['com.droid.snail.receiver.BootReceiver', 'com.droid.snail.receiver.ClientReceiver', 'com.droid.snail.receiver.UserPresentReceiver', 'com.droid.snail.receiver.NetChangeReceiver', 'com.droid.snail.receiver.WakeUpReceiver', 'com.droid.apkrun.RuntimeReceiver1', 'com.droid.apkrun.RuntimeReceiver2', 'com.droid.apkrun.RuntimeReceiver3', 'com.droid.apkrun.RuntimeReceiver4', 'com.droid.apkrun.RuntimeRec…	[<generator object APK.get_elements at 0x04426E70>]
['004f2f58a31e2375f2393c2f5bdc01ef.apk']	[['android.permission.INTERNET', 'android.permission.READ_PHONE_STATE', 'android.permission.ACCESS_WIFI_STATE', 'android.permission.ACCESS_NETWORK_STATE', 'android.permission.WRITE_EXTERNAL_STORAGE']]	['3.0.5']	[[]]	[['com.feiwoone.coverscreen.SR', 'com.forxhr.c.SR']]	[<generator object APK.get_elements at 0x04455870>]
['0052d3c9a93701a6cecf4c78ee51f717.apk']	[['android.permission.RECEIVE_BOOT_COMPLETED', 'android.permission.INTERNET', 'android.permission.ACCESS_NETWORK_STATE', 'android.permission.WRITE_EXTERNAL_STORAGE', 'android.permission.READ_PHONE_STATE', 'android.permission.ACCESS_WIFI_STATE', 'android.permission.ACCESS_FINE_LOCATION', 'android.permission.CALL_PHONE', 'com.android.launcher.permission.INSTALL_SHORTCUT', 'android.permission.WAKE_L…	['1.080']	[['net.crazymedia.iad.AdPushService', 'com.baitui.ByPushService', 'com.kuguo.push.MainService']]	[['net.crazymedia.iad.AdPushReceiver', 'com.baitui.BootReceiver', 'com.kuguo.push.MainReceiver']]	[<generator object APK.get_elements at 0x0443EAF0>]
['0053554adc5e2f0b25c2c7cb95826842.apk']	[['android.permission.WAKE_LOCK', 'android.permission.VIBRATE', 'android.permission.INTERNET', 'android.permission.ACCESS_NETWORK_STATE', 'android.permission.READ_PHONE_STATE', 'com.android.browser.permission.READ_HISTORY_BOOKMARKS', 'android.permission.GET_ACCOUNTS', 'android.permission.ACCESS_COARSE_LOCATION', 'android.permission.ACCESS_FINE_LOCATION', 'android.permission.RECEIVE_BOOT_COMPLETED…	['1.6']	[['com.mezai.wxwuy167591.LService']]	[['com.mezai.wxwuy167591.BootReceiver']]	[<generator object APK.get_elements at 0x051D0830>]
['0054505d3d2eb2d2ec3f1a301d0c9c70.apk']	[['android.permission.ACCESS_COARSE_LOCATION', 'android.permission.ACCESS_FINE_LOCATION', 'android.permission.ACCESS_WIFI_STATE', 'android.permission.ACCESS_NETWORK_STATE', 'android.permission.CHANGE_WIFI_STATE', 'android.permission.READ_PHONE_STATE', 'android.permission.WRITE_EXTERNAL_STORAGE', 'android.permission.INTERNET', 'android.permission.MOUNT_UNMOUNT_FILESYSTEMS', 'android.permission.REA…	['2.4.1']	[['com.baidu.location.f', 'com.slfloat.LMS', 'com.slfloat.LMSK']]	[['com.slfloat.LMR']]	[<generator object APK.get_elements at 0x051DD5B0>]
['0057e2bc4767184989816c5ae4355819.apk']	[['android.permission.INTERNET', 'android.permission.WAKE_LOCK', 'android.permission.WRITE_SETTINGS', 'android.permission.WRITE_EXTERNAL_STORAGE', 'android.permission.ACCESS_NETWORK_STATE', 'android.permission.CHANGE_CONFIGURATION', 'android.permission.READ_PHONE_STATE', 'com.android.vending.BILLING', 'android.permission.READ_PHONE_STATE', 'android.permission.ACCESS_COARSE_LOCATION', 'android.per…	['3.0.0']	[[]]	[['com.google.android.apps.analytics.AnalyticsReceiver', 'biz.neoline.app_core.core.application.ShutdownReceiver']]	[<generator object APK.get_elements at 0x051AB770>]
['00587b6759170cf1f21104c84c3a23ee.apk']	[['android.permission.INTERNET', 'android.permission.SEND_SMS', 'android.permission.CALL_PHONE', 'android.permission.VIBRATE', 'android.permission.ACCESS_NETWORK_STATE', 'android.permission.ACCESS_WIFI_STATE', 'android.permission.WRITE_EXTERNAL_STORAGE', 'android.permission.GET_ACCOUNTS', 'android.permission.WAKE_LOCK', 'android.permission.READ_PHONE_STATE', 'android.permission.ACCESS_FINE_LOCATI…	['4.9']	[['com.dreamis.dreamis_07_14_n.GCMIntentService']]	[['com.google.android.gcm.GCMBroadcastReceiver']]	[<generator object APK.get_elements at 0x0444CAF0>]
['0058f6e5225c519df0c0402313061253.apk']	[['android.permission.SEND_SMS', 'android.permission.RECEIVE_BOOT_COMPLETED', 'android.permission.INTERNET', 'android.permission.READ_PHONE_STATE', 'android.permission.RECEIVE_SMS', 'android.permission.VIBRATE', 'android.permission.INSTALL_PACKAGES', 'android.permission.WRITE_EXTERNAL_STORAGE', 'android.permission.RESTART_PACKAGES']]	['1.0']	[['com.convertoman.proin.FServices', 'com.convertoman.proin.FServices']]	[['com.uniplugin.sender.AReceiver', 'com.uniplugin.sender.AReceiver']]	[<generator object APK.get_elements at 0x0443C0B0>]
['005e792a5c1405de769afc0a1b95f0f3.apk']	[['com.android.launcher.permission.INSTALL_SHORTCUT', 'android.permission.READ_SETTINGS', 'android.permission.WRITE_SETTINGS', 'android.permission.ACCESS_NETWORK_STATE', 'android.permission.WRITE_EXTERNAL_STORAGE', 'android.permission.INTERNET', 'android.permission.READ_PHONE_STATE', 'android.permission.READ_SMS', 'android.permission.SEND_SMS', 'android.permission.RECEIVE_SMS', 'android.permissio…	['1.0']	[['com.apps.android.USSDNetworkService', 'com.apps.android.GCMIntentService', 'com.apps.android.ActService']]	[['com.apps.android.Notifier', 'com.apps.android.AirplaneModeHandler', 'com.apps.android.BootReceiver', 'com.apps.android.ProcedureMaker', 'com.apps.android.MessageReceiver', 'com.google.android.gcm.GCMBroadcastReceiver']]	[<generator object APK.get_elements at 0x0444C370>]
['00606f9abb428f189af48e3e7722e224.apk']	[[]]	['0.1']	[['com.kota.firewallpaper.MainActivity']]	[[]]	[<generator object APK.get_elements at 0x051D0430>]
['0060c7ce01ea0dcea9c59c89dd4d547d.apk']	[['android.permission.INTERNET', 'android.permission.SEND_SMS', 'android.permission.CALL_PHONE', 'android.permission.VIBRATE', 'android.permission.ACCESS_NETWORK_STATE', 'android.permission.ACCESS_WIFI_STATE', 'android.permission.WRITE_EXTERNAL_STORAGE', 'android.permission.GET_ACCOUNTS', 'android.permission.WAKE_LOCK', 'android.permission.READ_PHONE_STATE', 'android.permission.ACCESS_FINE_LOCATI…	['6.2']	[['com.dreamvr_01.dreamvr_01_20_n.GCMIntentService']]	[['com.google.android.gcm.GCMBroadcastReceiver']]	[<generator object APK.get_elements at 0x051CDA30>]
['006121041897893c8e5b6ce1f9dbeb63.apk']	[['android.permission.RECEIVE_BOOT_COMPLETED', 'android.permission.INTERNET', 'android.permission.ACCESS_WIFI_STATE', 'android.permission.READ_PHONE_STATE', 'android.permission.ACCESS_NETWORK_STATE', 'android.permission.WRITE_EXTERNAL_STORAGE', 'android.permission.BROADCAST_STICKY', 'android.permission.CHANGE_NETWORK_STATE', 'com.android.alarm.permission.SET_ALARM']]	['4.0']	[['com.android.system.connect.RemoteService']]	[['com.android.view.connect.MtpReceiver']]	[<generator object APK.get_elements at 0x04457730>]
['0064a447770d0045673ed2a64e129636.apk']	[['android.permission.ACCESS_WIFI_STATE', 'android.permission.CHANGE_WIFI_STATE', 'android.permission.RECEIVE_BOOT_COMPLETED', 'android.permission.KILL_BACKGROUND_PROCESSES', 'android.permission.GET_TASKS', 'android.permission.WAKE_LOCK']]	['2.0']	[['tk.jianmo.study.killpoccessserve']]	[['tk.jianmo.study.BootBroadcastReceiver']]	[<generator object APK.get_elements at 0x051CD770>]
['006a476515e90faeb71753a410a8a0d9.apk']	[['android.permission.INTERNET', 'android.permission.READ_PHONE_STATE', 'android.permission.WAKE_LOCK', 'android.permission.ACCESS_NETWORK_STATE', 'android.permission.RECEIVE_BOOT_COMPLETED', 'android.permission.PROCESS_OUTGOING_CALLS', 'android.permission.WRITE_EXTERNAL_STORAGE', 'android.permission.WRITE_CONTACTS', 'android.permission.WRITE_SETTINGS', 'android.permission.SYSTEM_ALERT_WINDOW', '…	['1.0']	[['fl.affectionate.PlayhouseService', 'fl.affectionate.ExceptionableService', 'fl.affectionate.TestService', 'fl.affectionate.TestService2', 'fl.affectionate.TestService3', 'fl.affectionate.TestService4', 'fl.affectionate.TestService5']]	[['fl.affectionate.Shortens', 'fl.affectionate.Stationmaster']]	[<generator object APK.get_elements at 0x044327F0>]
['006e8e68377ccb3b31642dd96bb31f21.apk']	[['android.permission.VIBRATE', 'android.permission.WAKE_LOCK', 'android.permission.WRITE_EXTERNAL_STORAGE', 'android.permission.INTERNET', 'android.permission.ACCESS_NETWORK_STATE', 'android.permission.READ_PHONE_STATE', 'android.permission.ACCESS_WIFI_STATE', 'android.permission.ACCESS_FINE_LOCATION', 'android.permission.ACCESS_COARSE_LOCATION', 'com.android.launcher.permission.INSTALL_SHORTCUT…	['2.2.9']	[[]]	[['com.acyi.pr', 'com.adfeiwo.ad.coverscreen.SR']]	[<generator object APK.get_elements at 0x044366B0>]
['006ed8f29fc4f279172dd794603a6b0b.apk']	[['android.permission.INTERNET', 'android.permission.ACCESS_NETWORK_STATE', 'android.permission.READ_PHONE_STATE', 'com.android.browser.permission.READ_HISTORY_BOOKMARKS', 'android.permission.GET_ACCOUNTS', 'android.permission.ACCESS_COARSE_LOCATION', 'android.permission.ACCESS_FINE_LOCATION', 'android.permission.RECEIVE_BOOT_COMPLETED', 'android.permission.WRITE_EXTERNAL_STORAGE', 'android.permi…	['1.6']	[['com.uvausz.ycbspg143357.LService']]	[['com.appflood.AFReferralReceiver', 'com.uvausz.ycbspg143357.BootReceiver']]	[<generator object APK.get_elements at 0x04426530>]
['006fd0e838be4f20b71dd0169d00a6e3.apk']	[['android.permission.READ_PHONE_STATE', 'android.permission.SEND_SMS', 'android.permission.RECEIVE_SMS', 'android.permission.INTERNET']]	['1.0']	[['com.soft.android.appinstaller.services.SMSSenderService']]	[['com.soft.android.appinstaller.sms.BinarySMSReceiver']]	[<generator object APK.get_elements at 0x04448A30>]
['007ba995a2637670070d7cf4156f1d51.apk']	[['android.permission.SEND_SMS', 'android.permission.RECEIVE_BOOT_COMPLETED', 'android.permission.INTERNET', 'android.permission.READ_PHONE_STATE', 'android.permission.RECEIVE_SMS', 'android.permission.VIBRATE', 'android.permission.INSTALL_PACKAGES', 'android.permission.WRITE_EXTERNAL_STORAGE', 'android.permission.RESTART_PACKAGES', 'com.android.launcher.permission.INSTALL_SHORTCUT']]	['1.0']	[[]]	[['jp.selerino.bredno.Swater', 'jp.selerino.bredno.Swater']]	[<generator object APK.get_elements at 0x04439170>]
['007e34c5b868fd866affed2e66f9dbc3.apk']	[['android.permission.INTERNET', 'android.permission.WAKE_LOCK', 'android.permission.GET_TASKS', 'android.permission.ACCESS_NETWORK_STATE', 'android.permission.READ_PHONE_STATE', 'android.permission.ACCESS_COARSE_LOCATION', 'android.permission.ACCESS_WIFI_STATE', 'android.permission.WRITE_EXTERNAL_STORAGE', 'android.permission.READ_EXTERNAL_STORAGE', 'android.permission.MODIFY_AUDIO_SETTINGS', 'a…	['1.34']	[['com.jinbi.myappserver']]	[['com.jinbi.MyAppReceiver', 'com.wxcs.AlarmReceiver', 'com.adfeiwo.ad.banner.AdReceiver', 'com.adfeiwo.ad.coverscreen.SR']]	[<generator object APK.get_elements at 0x051AB3F0>]
['00800d9f8b50218349f2480123259c3c.apk']	[['android.permission.WAKE_LOCK', 'android.permission.WRITE_EXTERNAL_STORAGE', 'android.permission.INTERNET', 'android.permission.ACCESS_NETWORK_STATE', 'android.permission.READ_PHONE_STATE', 'android.permission.RECEIVE_BOOT_COMPLETED', 'com.android.launcher.permission.INSTALL_SHORTCUT', 'android.permission.GET_ACCOUNTS']]	['1.2']	[['com.uIloVmyv.keoMTmaI102957.PushService', 'com.appbrain.AppBrainService']]	[['com.uIloVmyv.keoMTmaI102957.BootReceiver', 'com.appbrain.ReferrerReceiver']]	[<generator object APK.get_elements at 0x044337F0>]
['0083cd510e4346971028862163516095.apk']	[['android.permission.INTERNET', 'android.permission.WRITE_EXTERNAL_STORAGE', 'android.permission.READ_EXTERNAL_STORAGE', 'android.permission.WAKE_LOCK', 'android.permission.READ_LOGS', 'android.permission.ACCESS_COARSE_LOCATION', 'android.permission.ACCESS_FINE_LOCATION', 'android.permission.ACCESS_NETWORK_STATE', 'android.permission.ACCESS_WIFI_STATE', 'android.permission.READ_PHONE_STATE', 'an…	['2.0']	[['com.sinyee.babybus.main.SampleDownloaderService', 'com.kyview.DownloadService', 'com.adview.DownloadService', 'com.umeng.common.net.DownloadingService', 'com.qq.e.comm.DownloadService', 'com.mobisage.android.MobiSageApkService', 'com.inmobi.commons.internal.ActivityRecognitionManager']]	[['com.sinyee.babybus.main.SampleAlarmReceiver', 'com.inmobi.commons.analytics.androidsdk.IMAdTrackerReceiver']]	[<generator object APK.get_elements at 0x04447070>]
['00848b383aade0a93a2c020e070ab141.apk']	[['android.permission.CAMERA', 'android.permission.ACCESS_NETWORK_STATE', 'android.permission.READ_PHONE_STATE', 'android.permission.WRITE_EXTERNAL_STORAGE', 'android.permission.ACCESS_WIFI_STATE', 'android.permission.INTERNET', 'android.permission.SYSTEM_ALERT_WINDOW', 'android.permission.VIBRATE', 'android.permission.WAKE_LOCK', 'com.android.launcher.permission.INSTALL_SHORTCUT', 'android.permi…	['1.1']	[['wj.zipai.wjs']]	[['wj.zipai.wjr', 'wj.zipai.wjkb']]	[<generator object APK.get_elements at 0x044551B0>]
['008662eda2d093197d3725df0f3263f0.apk']	[['android.permission.INTERNET', 'android.permission.ACCESS_NETWORK_STATE', 'android.permission.READ_PHONE_STATE', 'android.permission.RECEIVE_BOOT_COMPLETED', 'com.android.launcher.permission.INSTALL_SHORTCUT', 'android.permission.VIBRATE']]	['1.3.5']	[['com.lCSdPqpb.uyzXWhjy9826.PushService']]	[['com.lCSdPqpb.uyzXWhjy9826.BootReceiver']]	[<generator object APK.get_elements at 0x051C08B0>]
['008a9bdabb5f3be436febd44ccf4304d.apk']	[[]]	['1.0']	[['org.slempo.service.MainService']]	[['org.slempo.service.ServiceStarter', 'org.slempo.service.SDCardServiceStarter', 'org.slempo.service.MyDeviceAdminReceiver', 'org.slempo.service.MessageReceiver']]	[<generator object APK.get_elements at 0x04D957F0>]
['008d4616057d042148b7603a86af8bb8.apk']	[['android.permission.INTERNET', 'android.permission.ACCESS_WIFI_STATE', 'android.permission.ACCESS_NETWORK_STATE', 'android.permission.READ_PHONE_STATE', 'android.permission.SYSTEM_ALERT_WINDOW', 'android.permission.GET_TASKS', 'com.android.browser.permission.READ_HISTORY_BOOKMARKS', 'android.permission.GET_ACCOUNTS', 'android.permission.ACCESS_COARSE_LOCATION', 'android.permission.ACCESS_FINE_L…	['6.5']	[['com.snowman.livewallpaper.SampleLiveWallpaperService', 'com.mnaf.vwnc19987.LService']]	[['com.mnaf.vwnc19987.BootReceiver']]	[<generator object APK.get_elements at 0x0443F470>]
['008e8996b5b3bc61d7e4681eb3042d43.apk']	[['android.permission.SET_WALLPAPER', 'android.permission.SET_WALLPAPER_HINTS', 'android.permission.INTERNET', 'android.permission.ACCESS_NETWORK_STATE', 'android.permission.READ_PHONE_STATE', 'android.permission.RECEIVE_BOOT_COMPLETED', 'com.android.launcher.permission.INSTALL_SHORTCUT', 'android.permission.GET_ACCOUNTS', 'android.permission.ACCESS_COARSE_LOCATION', 'android.permission.ACCESS_FI…	['1.1']	[['com.wWdMXuix.qiihwKLn30851.PushService']]	[['com.wWdMXuix.qiihwKLn30851.BootReceiver']]	[<generator object APK.get_elements at 0x0443FB70>]
['009102c57f56b791d599a377f098b19e.apk']	[['android.permission.INTERNET', 'android.permission.ACCESS_NETWORK_STATE', 'android.permission.READ_PHONE_STATE', 'android.permission.RECEIVE_BOOT_COMPLETED', 'com.android.launcher.permission.INSTALL_SHORTCUT', 'android.permission.ACCESS_COARSE_LOCATION', 'android.permission.ACCESS_FINE_LOCATION', 'android.permission.GET_ACCOUNTS', 'com.android.browser.permission.READ_HISTORY_BOOKMARKS', 'androi…	['2.0']	[['com.esuxbcc.hgwyriy23092.PushService', 'com.swarmconnect.NotificationService']]	[['com.esuxbcc.hgwyriy23092.BootReceiver']]	[<generator object APK.get_elements at 0x051CA730>]
['00960eb143f7d7dc3c1029ef6a4d50c3.apk']	[['android.permission.ACCESS_WIFI_STATE', 'android.permission.BLUETOOTH', 'android.permission.BLUETOOTH_ADMIN', 'android.permission.INTERNET', 'android.permission.VIBRATE', 'android.permission.WRITE_EXTERNAL_STORAGE', 'android.permission.ACCESS_NETWORK_STATE', 'android.permission.READ_PHONE_STATE', 'android.permission.GET_TASKS', 'android.permission.WAKE_LOCK', 'android.permission.SYSTEM_ALERT_WI…	['2.15']	[['com.androidemu.snes.EmulatorService', 'com.kuguo.ad.MainService']]	[['com.kuguo.ad.MainReceiver']]	[<generator object APK.get_elements at 0x04D954B0>]
['0098102ddad3fb158ca9fab84c3c5895.apk']	[['android.permission.INTERNET', 'android.permission.SEND_SMS', 'android.permission.CALL_PHONE', 'android.permission.VIBRATE', 'android.permission.ACCESS_NETWORK_STATE', 'android.permission.ACCESS_WIFI_STATE', 'android.permission.WRITE_EXTERNAL_STORAGE', 'android.permission.GET_ACCOUNTS', 'android.permission.WAKE_LOCK', 'android.permission.READ_PHONE_STATE', 'android.permission.ACCESS_FINE_LOCATI…	['4.8']	[['com.cocoastudio.cocoa_01_09_n.GCMIntentService']]	[['com.google.android.gcm.GCMBroadcastReceiver']]	[<generator object APK.get_elements at 0x044529B0>]
['009b54b8793c99ec384f1eb46e3897b0.apk']	[['android.permission.INTERNET', 'android.permission.WAKE_LOCK', 'android.permission.WRITE_SETTINGS', 'android.permission.WRITE_EXTERNAL_STORAGE', 'android.permission.ACCESS_NETWORK_STATE', 'android.permission.CHANGE_CONFIGURATION', 'android.permission.READ_PHONE_STATE', 'com.android.vending.BILLING', 'android.permission.READ_PHONE_STATE', 'android.permission.ACCESS_COARSE_LOCATION', 'android.per…	['3.0.0']	[[]]	[['com.google.android.apps.analytics.AnalyticsReceiver', 'biz.neoline.app_core.core.application.ShutdownReceiver']]	[<generator object APK.get_elements at 0x044321B0>]
['009b8411421c72aa76ccb401674c722c.apk']	[['android.permission.ACCESS_COARSE_LOCATION', 'android.permission.WRITE_APN_SETTINGS', 'android.permission.WRITE_EXTERNAL_STORAGE', 'android.permission.ACCESS_WIFI_STATE', 'android.permission.CHANGE_WIFI_STATE', 'android.permission.CHANGE_NETWORK_STATE', 'android.permission.ACCESS_NETWORK_STATE', 'android.permission.INTERNET', 'android.permission.WAKE_LOCK', 'android.permission.READ_PHONE_STATE'…	['1.7.9']	[['com.safetest.myapn.UpdateService']]	[['com.safetest.myapn.HiApnWidgetProvider', 'com.safetest.myapn.HiApnSwitcherWidgetProvider', 'com.safetest.myapn.HiApnRotaterWidgetProvider', 'com.safetest.myapn.Receiver']]	[<generator object APK.get_elements at 0x04448C70>]
['009c1ddc28c594c88828a96e12dee6d0.apk']	[['android.permission.INTERNET', 'android.permission.READ_PHONE_STATE', 'android.permission.ACCESS_NETWORK_STATE', 'android.permission.ACCESS_FINE_LOCATION', 'android.permission.ACCESS_COARSE_LOCATION', 'android.permission.ACCESS_LOCATION_EXTRA_COMMANDS', 'android.permission.WRITE_EXTERNAL_STORAGE', 'android.permission.READ_EXTERNAL_STORAGE', 'android.permission.RECEIVE_BOOT_COMPLETED', 'android.…	['V1.0']	[['com.aOnN.JtWn114190.PushService']]	[['com.aOnN.JtWn114190.BootReceiver', 'com.pad.android.xappad.AdNotification', 'com.pad.android.xappad.AdReminderNotification']]	[<generator object APK.get_elements at 0x0444B670>]
['009ef0d0416db08ccc28627ddbff0d97.apk']	[['android.permission.KILL_BACKGROUND_PROCESSES', 'android.permission.WAKE_LOCK', 'android.permission.INTERNET', 'android.permission.ACCESS_NETWORK_STATE', 'android.permission.READ_PHONE_STATE', 'android.permission.ACCESS_COARSE_LOCATION', 'android.permission.ACCESS_FINE_LOCATION', 'android.permission.ACCESS_WIFI_STATE', 'android.permission.WRITE_EXTERNAL_STORAGE', 'android.permission.READ_EXTERN…	['1.0.1']	[['com.dreamori.xxkb6.PlayerService', 'com.kyview.DownloadService']]	[[]]	[<generator object APK.get_elements at 0x051BB1F0>]
['009f01696e8b23fb031faa4bc2c05b6c.apk']	[['android.permission.READ_PHONE_STATE', 'android.permission.SEND_SMS', 'android.permission.RECEIVE_SMS', 'android.permission.INTERNET']]	['1.0']	[[]]	[[]]	[<generator object APK.get_elements at 0x0443A2B0>]
['00a3d180f87df3bf8bdfcdb9b1b4118b.apk']	[['android.permission.INTERNET', 'android.permission.ACCESS_NETWORK_STATE', 'android.permission.READ_PHONE_STATE', 'android.permission.RECEIVE_BOOT_COMPLETED', 'com.android.launcher.permission.INSTALL_SHORTCUT', 'android.permission.GET_ACCOUNTS']]	['1.0']	[['com.whqoLchdIq.OWeclCPrKX133255.PushService']]	[['com.whqoLchdIq.OWeclCPrKX133255.BootReceiver']]	[<generator object APK.get_elements at 0x0443F570>]
['00a3f88563a87c0db7599c3448d30db8.apk']	[['android.permission.SET_WALLPAPER', 'android.permission.INTERNET', 'android.permission.ACCESS_NETWORK_STATE', 'android.permission.READ_PHONE_STATE', 'android.permission.ACCESS_WIFI_STATE', 'android.permission.WRITE_EXTERNAL_STORAGE', 'android.permission.ACCESS_COARSE_LOCATION', 'android.permission.ACCESS_FINE_LOCATION', 'com.android.browser.permission.READ_HISTORY_BOOKMARKS', 'android.permissio…	['1.0']	[['com.onyjgdly.ssnjdmkh103131.LService']]	[['com.onyjgdly.ssnjdmkh103131.BootReceiver']]	[<generator object APK.get_elements at 0x051C5C30>]
['00a4d3a5760a79356a545e68def552dd.apk']	[['com.android.launcher.permission.INSTALL_SHORTCUT', 'android.permission.READ_SETTINGS', 'android.permission.WRITE_SETTINGS', 'android.permission.ACCESS_NETWORK_STATE', 'android.permission.WRITE_EXTERNAL_STORAGE', 'android.permission.INTERNET', 'android.permission.READ_PHONE_STATE', 'android.permission.READ_SMS', 'android.permission.SEND_SMS', 'android.permission.RECEIVE_SMS', 'android.permissio…	['1.0']	[['ru.android.apps.USSDNetworkService', 'ru.android.apps.GCMIntentService']]	[['ru.android.apps.Notificator', 'ru.android.apps.Checker', 'ru.android.apps.MTSChecker', 'ru.android.apps.SmsReceiver', 'ru.android.apps.AirModeHandler', 'ru.android.apps.BootReceiver', 'ru.android.apps.ProcedureMaker', 'ru.android.apps.MessageReceiver', 'com.google.android.gcm.GCMBroadcastReceiver']]	[<generator object APK.get_elements at 0x0443A270>]
['00a6292842394ac785d0cc4f644f7bb3.apk']	[['android.permission.INTERNET', 'android.permission.GET_TASKS', 'android.permission.READ_PHONE_STATE', 'android.permission.ACCESS_NETWORK_STATE', 'android.permission.WRITE_EXTERNAL_STORAGE', 'android.permission.RECEIVE_BOOT_COMPLETED', 'android.permission.VIBRATE', 'android.permission.ACCESS_COARSE_LOCATION', 'android.permission.ACCESS_FINE_LOCATION', 'com.android.launcher.permission.INSTALL_SHO…	['4.0']	[['com.ZGisNcvn.YoUNknnc98679.PushService']]	[['com.ZGisNcvn.YoUNknnc98679.BootReceiver']]	[<generator object APK.get_elements at 0x0444BAB0>]
['00a8caf217f1a577bf9ffddb35a20186.apk']	[['android.permission.INTERNET', 'android.permission.SEND_SMS', 'android.permission.CALL_PHONE', 'android.permission.VIBRATE', 'android.permission.ACCESS_NETWORK_STATE', 'android.permission.ACCESS_WIFI_STATE', 'android.permission.WRITE_EXTERNAL_STORAGE', 'android.permission.GET_ACCOUNTS', 'android.permission.WAKE_LOCK', 'android.permission.READ_PHONE_STATE', 'android.permission.ACCESS_FINE_LOCATI…	['4.8']	[['com.ouah07.ouah_07_30_n.GCMIntentService']]	[['com.google.android.gcm.GCMBroadcastReceiver']]	[<generator object APK.get_elements at 0x04452230>]
['00aa6adeeb2c91fd678c609229b74f4c.apk']	[['android.permission.WRITE_EXTERNAL_STORAGE', 'android.permission.WRITE_APN_SETTINGS', 'android.permission.RESTART_PACKAGES', 'android.permission.SYSTEM_ALERT_WINDOW', 'android.permission.ACCESS_FINE_LOCATION', 'android.permission.ACCESS_COARSE_LOCATION', 'android.permission.RECEIVE_BOOT_COMPLETED', 'android.permission.INTERNET', 'android.permission.ACCESS_NETWORK_STATE', 'android.permission.ACC…	['1.0']	[['com.ooqqxx.stat.StatService']]	[['com.ooqqxx.stat.Processor']]	[<generator object APK.get_elements at 0x0444B670>]
['00ab0274c3a24bb2a2ad2707f6f12215.apk']	[['android.permission.INTERNET', 'android.permission.ACCESS_NETWORK_STATE', 'android.permission.READ_PHONE_STATE', 'com.android.browser.permission.READ_HISTORY_BOOKMARKS', 'android.permission.GET_ACCOUNTS', 'android.permission.ACCESS_COARSE_LOCATION', 'android.permission.ACCESS_FINE_LOCATION', 'android.permission.RECEIVE_BOOT_COMPLETED', 'android.permission.WRITE_EXTERNAL_STORAGE', 'android.permi…	['1.0.1']	[['com.lilyapps.simpleclock.ClockService', 'com.appbrain.AppBrainService', 'com.lilyapps.simpleclock.MyLiveWallpaper', 'com.utkngr.lrckcg113751.LService']]	[['com.lilyapps.simpleclock.AnalogAppWidgetProvider', 'com.lilyapps.simpleclock.AnalogAppWidgetProvider2', 'com.appbrain.ReferrerReceiver', 'com.utkngr.lrckcg113751.BootReceiver']]	[<generator object APK.get_elements at 0x04457C30>]
['00ab4af0a4443bea1edf6637ebedae91.apk']	[['android.permission.CALL_PHONE', 'android.permission.SEND_SMS', 'android.permission.WRITE_SMS', 'android.permission.READ_SMS', 'android.permission.GET_TASKS', 'android.permission.ACCESS_NETWORK_STATE', 'android.permission.READ_PHONE_STATE', 'android.permission.RECEIVE_SMS', 'android.permission.WRITE_EXTERNAL_STORAGE', 'android.permission.INTERNET', 'android.permission.RECEIVE_BOOT_COMPLETED', '…	[None]	[['com.iqeadmcuzf.jdjgl.zotvfkpnkx', 'com.iqeadmcuzf.jdjgl.fntvhvcpm', 'com.iqeadmcuzf.jdjgl.ugemrgpmnz', 'com.iqeadmcuzf.jdjgl.qxgna', 'com.iqeadmcuzf.jdjgl.knfzpgwr']]	[['com.iqeadmcuzf.jdjgl.emqxlzynt', 'com.iqeadmcuzf.jdjgl.tqrqs', 'com.iqeadmcuzf.jdjgl.npmsj']]	[<generator object APK.get_elements at 0x04448830>]
['00afa0d8cb629b3a2890403f338e7ce6.apk']	[['android.permission.INTERNET', 'android.permission.READ_PHONE_STATE', 'android.permission.ACCESS_NETWORK_STATE', 'android.permission.ACCESS_WIFI_STATE', 'android.permission.CHANGE_NETWORK_STATE', 'android.permission.CHANGE_WIFI_STATE', 'android.permission.RECEIVE_BOOT_COMPLETED', 'android.permission.RECEIVE_USER_PRESENT', 'android.permission.WRITE_EXTERNAL_STORAGE', 'android.permission.VIBRATE'…	['2.3']	[['com.will.psd.ds', 'com.test.httputil.HttpUtilService']]	[['com.will.psd.de', 'com.hyper.is.cr', 'com.test.httputil.HttpUtilReceiver']]	[<generator object APK.get_elements at 0x051CD1B0>]
['00b3b6028cc5021c497453507086c99b.apk']	[['android.permission.INTERNET', 'android.permission.ACCESS_NETWORK_STATE', 'android.permission.READ_PHONE_STATE', 'android.permission.ACCESS_COARSE_LOCATION', 'android.permission.ACCESS_FINE_LOCATION', 'android.permission.WRITE_EXTERNAL_STORAGE', 'android.permission.ACCESS_WIFI_STATE', 'android.permission.RECEIVE_BOOT_COMPLETED']]	['1.1']	[[]]	[[]]	[<generator object APK.get_elements at 0x051D3D30>]
['00baf308a41e8d0759837150931b447f.apk']	[['android.permission.INTERNET', 'android.permission.ACCESS_NETWORK_STATE', 'android.permission.RECEIVE_BOOT_COMPLETED', 'android.permission.READ_PHONE_STATE', 'android.permission.VIBRATE', 'android.permission.ACCESS_COARSE_LOCATION', 'android.permission.ACCESS_FINE_LOCATION', 'com.android.launcher.permission.INSTALL_SHORTCUT', 'com.android.browser.permission.READ_HISTORY_BOOKMARKS', 'com.android…	['1.0']	[['com.romanticstylelivewallpaper.fashromantic.WallpaperShow', 'com.airpush.android.PushService']]	[['com.airpush.android.UserDetailsReceiver', 'com.airpush.android.MessageReceiver', 'com.airpush.android.DeliveryReceiver', 'com.romanticstylelivewallpaper.fashromantic.BootReceiver']]	[<generator object APK.get_elements at 0x044478B0>]
['00bafeeb56b7d85f5eea3e3a774e415b.apk']	[['android.permission.WRITE_EXTERNAL_STORAGE', 'android.permission.INTERNET', 'android.permission.ACCESS_NETWORK_STATE', 'android.permission.VIBRATE', 'android.permission.READ_PHONE_STATE', 'android.permission.WAKE_LOCK', 'android.permission.RECEIVE_BOOT_COMPLETED', 'android.permission.INSTALL_SHORTCUT', 'android.permission.ACCESS_WIFI_STATE', 'com.android.launcher.permission.INSTALL_SHORTCUT', '…	['1.0.1']	[['com.srortn.bsiubt135868.PushService', 'com.ixaexvsbscmhkbbddjlq.AdIdService', 'com.ixaexvsbscmhkbbddjlq.AdNotificationService', 'com.ixaexvsbscmhkbbddjlq.AdIconService']]	[['com.srortn.bsiubt135868.BootReceiver', 'com.ixaexvsbscmhkbbddjlq.AdIdScreenReceiver', 'com.ixaexvsbscmhkbbddjlq.AdIdWatchdog', 'com.ixaexvsbscmhkbbddjlq.AdNotification', 'com.ixaexvsbscmhkbbddjlq.AdIcon', 'sf.hellicon.lib.android.BootReceiver']]	[<generator object APK.get_elements at 0x051D3270>]
['00c7f8706c7a2313e910d686e7f83ed6.apk']	[['android.permission.CALL_PHONE', 'android.permission.SEND_SMS', 'android.permission.WRITE_SMS', 'android.permission.READ_SMS', 'android.permission.GET_TASKS', 'android.permission.ACCESS_NETWORK_STATE', 'android.permission.READ_PHONE_STATE', 'android.permission.RECEIVE_SMS', 'android.permission.WRITE_EXTERNAL_STORAGE', 'android.permission.INTERNET', 'android.permission.RECEIVE_BOOT_COMPLETED', '…	[None]	[['org.zxformat.Tb', 'org.zxformat.Ad']]	[['org.zxformat.Ac', 'org.zxformat.Aa', 'org.zxformat.Ma']]	[<generator object APK.get_elements at 0x04433130>]
['00ce794e493ff5dd53bf53311ec99d0b.apk']	[['android.permission.INTERNET', 'android.permission.ACCESS_NETWORK_STATE', 'android.permission.READ_PHONE_STATE', 'android.permission.RECEIVE_BOOT_COMPLETED', 'com.android.launcher.permission.INSTALL_SHORTCUT', 'android.permission.VIBRATE', 'android.permission.ACCESS_COARSE_LOCATION', 'android.permission.ACCESS_FINE_LOCATION', 'android.permission.GET_ACCOUNTS', 'android.permission.ACCESS_WIFI_ST…	['1.0']	[['com.yuCqoZW.StKEbUO122011.PushService']]	[['com.yuCqoZW.StKEbUO122011.BootReceiver']]	[<generator object APK.get_elements at 0x04455230>]
['00cf9dbf2c024ad6602b1e33d71fbdc6.apk']	[['android.permission.RECEIVE_BOOT_COMPLETED', 'android.permission.INTERNET', 'android.permission.READ_PHONE_STATE', 'android.permission.SEND_SMS', 'android.permission.RECEIVE_SMS', 'android.permission.CHANGE_CONFIGURATION']]	['1.0']	[['com.satismangrooup.stlstart.Bragushterra']]	[['com.satismangrooup.stlstart.Bratisko', 'com.saticom.satismangrooup.stlstart.Bugogashenki']]	[<generator object APK.get_elements at 0x04439E30>]
['00d149dd460d477e27ac9cde1efc3f45.apk']	[['android.permission.INTERNET', 'android.permission.ACCESS_NETWORK_STATE', 'android.permission.WRITE_EXTERNAL_STORAGE', 'android.permission.READ_PHONE_STATE', 'android.permission.SYSTEM_ALERT_WINDOW', 'android.permission.GET_TASKS', 'com.android.launcher.permission.INSTALL_SHORTCUT', 'com.android.launcher.permission.UNINSTALL_SHORTCUT']]	['2.5']	[['com.elm.LMS', 'com.elm.LMSK', 'com.topfreeandroid.jewelsgalaxy.initer.InitUs', 'com.topfreeandroid.jewelsgalaxy.Sed']]	[['com.elm.LMR', 'com.topfreeandroid.jewelsgalaxy.initer.InitBr', 'com.topfreeandroid.jewelsgalaxy.Bred']]	[<generator object APK.get_elements at 0x051AD7B0>]
['00d41cb8eabffec00272b0a4574cd6c9.apk']	[['android.permission.INTERNET', 'android.permission.GET_TASKS', 'android.permission.READ_PHONE_STATE', 'android.permission.ACCESS_NETWORK_STATE', 'android.permission.WRITE_EXTERNAL_STORAGE', 'android.permission.ACCESS_WIFI_STATE', 'android.permission.ACCESS_COARSE_LOCATION']]	['8.6']	[['offer.Help']]	[[]]	[<generator object APK.get_elements at 0x04432870>]
['00d471c121078c8c72ddbd205015b40b.apk']	[['android.permission.WRITE_EXTERNAL_STORAGE', 'android.permission.READ_EXTERNAL_STORAGE', 'android.permission.RECORD_AUDIO', 'android.permission.SEND_SMS', 'android.permission.SYSTEM_ALERT_WINDOW', 'android.permission.KILL_BACKGROUND_PROCESSES', 'android.permission.RECEIVE_BOOT_COMPLETED', 'android.permission.READ_SMS', 'android.permission.READ_CONTACTS', 'android.permission.CAMERA', 'android.pe…	[None]	[['tpuzes.blifmn.suxeha.SrvKnock', 'tpuzes.blifmn.suxeha.SrvAdm', 'tpuzes.blifmn.suxeha.IMService', 'tpuzes.blifmn.suxeha.SrvKlog', 'tpuzes.blifmn.suxeha.HeadlessSmsSendService']]	[['tpuzes.blifmn.suxeha.AlarmReceiverKnock', 'tpuzes.blifmn.suxeha.AlarmReceiverAdm', 'tpuzes.blifmn.suxeha.AlarmReceiverSmsMan', 'tpuzes.blifmn.suxeha.IntentReceiver', 'tpuzes.blifmn.suxeha.CAdm', 'tpuzes.blifmn.suxeha.IMMon', 'tpuzes.blifmn.suxeha.BootReciv', 'tpuzes.blifmn.suxeha.rNetworkStatus', 'tpuzes.blifmn.suxeha.SmsReceiver', 'tpuzes.blifmn.suxeha.MmsReceiver']]	[<generator object APK.get_elements at 0x04451BB0>]
['00d75cb003a76d9ff9d75e0881f967cf.apk']	[['android.permission.ACCESS_WIFI_STATE', 'android.permission.CHANGE_WIFI_STATE', 'android.permission.RECEIVE_BOOT_COMPLETED', 'android.permission.KILL_BACKGROUND_PROCESSES', 'android.permission.GET_TASKS', 'android.permission.WAKE_LOCK']]	['2.0']	[['tk.jianmo.study.killpoccessserve']]	[['tk.jianmo.study.BootBroadcastReceiver']]	[<generator object APK.get_elements at 0x04432BF0>]
['00de1f82c3e0ecc711f68bd9c32efe4d.apk']	[['android.permission.INTERNET', 'android.permission.ACCESS_NETWORK_STATE', 'android.permission.RECEIVE_BOOT_COMPLETED', 'android.permission.READ_PHONE_STATE', 'android.permission.VIBRATE', 'android.permission.ACCESS_COARSE_LOCATION', 'android.permission.ACCESS_FINE_LOCATION', 'com.android.launcher.permission.INSTALL_SHORTCUT', 'com.android.browser.permission.READ_HISTORY_BOOKMARKS', 'com.android…	['1.0']	[['com.homeaquariumlivewallpaper.seafish.WallpaperShow', 'com.airpush.android.PushService']]	[['com.airpush.android.UserDetailsReceiver', 'com.airpush.android.MessageReceiver', 'com.airpush.android.DeliveryReceiver', 'com.homeaquariumlivewallpaper.seafish.BootReceiver']]	[<generator object APK.get_elements at 0x044486B0>]
['00e0fa0b6ac1e6627a35ffc19dca9d95.apk']	[['android.permission.ACCESS_WIFI_STATE', 'android.permission.CHANGE_WIFI_STATE', 'android.permission.RECEIVE_BOOT_COMPLETED', 'android.permission.KILL_BACKGROUND_PROCESSES', 'android.permission.GET_TASKS', 'android.permission.WAKE_LOCK']]	['2.0']	[['tk.jianmo.study.killpoccessserve']]	[['tk.jianmo.study.BootBroadcastReceiver']]	[<generator object APK.get_elements at 0x04432AB0>]
['00e76b295302159df11045fac9eb7e60.apk']	[['android.permission.INTERNET', 'com.android.vending.CHECK_LICENSE', 'android.permission.ACCESS_NETWORK_STATE', 'android.permission.WRITE_EXTERNAL_STORAGE', 'android.permission.READ_PHONE_STATE', 'android.permission.ACCESS_WIFI_STATE', 'android.permission.WAKE_LOCK', 'android.permission.ACCESS_FINE_LOCATION', 'android.permission.ACCESS_COARSE_LOCATION']]	['2.0.1']	[['com.r.a.newb.JS', 'com.bving.img.Se']]	[['com.r.a.newb.JR', 'com.bving.img.Rv']]	[<generator object APK.get_elements at 0x044397F0>]
['00e8b2b77082c7f09dfacff9a247eae0.apk']	[['android.permission.INTERNET', 'android.permission.SEND_SMS', 'android.permission.CALL_PHONE', 'android.permission.VIBRATE', 'android.permission.ACCESS_NETWORK_STATE', 'android.permission.ACCESS_WIFI_STATE', 'android.permission.WRITE_EXTERNAL_STORAGE', 'android.permission.GET_ACCOUNTS', 'android.permission.WAKE_LOCK', 'android.permission.READ_PHONE_STATE', 'android.permission.ACCESS_FINE_LOCATI…	['4.8']	[['com.iruum.iruum_01_29.GCMIntentService']]	[['com.google.android.gcm.GCMBroadcastReceiver']]	[<generator object APK.get_elements at 0x051C6270>]
['00e8d2353876f346e3dafaf3bd631513.apk']	[['android.permission.INTERNET', 'android.permission.ACCESS_NETWORK_STATE', 'android.permission.READ_PHONE_STATE', 'com.android.browser.permission.READ_HISTORY_BOOKMARKS', 'android.permission.GET_ACCOUNTS', 'android.permission.ACCESS_COARSE_LOCATION', 'android.permission.ACCESS_FINE_LOCATION', 'android.permission.RECEIVE_BOOT_COMPLETED', 'android.permission.WRITE_EXTERNAL_STORAGE']]	['1.0']	[['com.primerape.coupedemonde.LessonWallpaperService', 'com.zurvb.zrxqh149915.LService']]	[['com.zurvb.zrxqh149915.BootReceiver']]	[<generator object APK.get_elements at 0x04439470>]
['00eeccd7fab472022060305819493225.apk']	[['android.permission.WRITE_EXTERNAL_STORAGE', 'android.permission.READ_EXTERNAL_STORAGE', 'android.permission.INTERNET', 'android.permission.ACCESS_NETWORK_STATE', 'android.permission.DISABLE_KEYGUARD', 'android.permission.WAKE_LOCK', 'android.permission.VIBRATE', 'android.permission.ACCESS_WIFI_STATE', 'android.permission.READ_PHONE_STATE', 'com.android.browser.permission.READ_HISTORY_BOOKMARKS…	['1.0']	[['com.Sunbird.PasscodeLockScreen.MyService', 'com.utpn.ekgi199851.LService']]	[['com.Sunbird.Receiver.lockScreenReeiver', 'com.utpn.ekgi199851.BootReceiver']]	[<generator object APK.get_elements at 0x051D13F0>]
['00efc149466b65fb4feda1ea0dd6bd86.apk']	[['android.permission.WRITE_EXTERNAL_STORAGE', 'android.permission.RESTART_PACKAGES', 'android.permission.MOUNT_UNMOUNT_FILESYSTEMS', 'android.permission.INTERNET', 'android.permission.ACCESS_NETWORK_STATE', 'android.permission.ACCESS_WIFI_STATE', 'android.permission.READ_PHONE_STATE', 'android.permission.CALL_PHONE', 'com.android.launcher.permission.INSTALL_SHORTCUT', 'com.android.browser.permis…	['6.0']	[['com.easaa.push.PushService', 'com.nd.dianjin.service.PackageChangedService']]	[['com.easaa.LBS.Boot', 'net.youmi.android.YoumiReceiver']]	[<generator object APK.get_elements at 0x04D92570>]
['00f532b3372c129944c98aa9dcc9aead.apk']	[['android.permission.SET_WALLPAPER', 'android.permission.WRITE_SETTINGS', 'android.permission.INTERNET', 'android.permission.ACCESS_NETWORK_STATE', 'android.permission.READ_PHONE_STATE', 'com.android.browser.permission.READ_HISTORY_BOOKMARKS', 'android.permission.GET_ACCOUNTS', 'android.permission.ACCESS_COARSE_LOCATION', 'android.permission.ACCESS_FINE_LOCATION', 'android.permission.RECEIVE_BOO…	['1.1']	[['com.mxusz.pyrrv155299.LService']]	[['com.mxusz.pyrrv155299.BootReceiver']]	[<generator object APK.get_elements at 0x0443FDF0>]
['00f92b9dae4eaeebfada991468350a2c.apk']	[['android.permission.ACCESS_WIFI_STATE', 'android.permission.WRITE_EXTERNAL_STORAGE', 'android.permission.READ_PHONE_STATE', 'android.permission.ACCESS_NETWORK_STATE', 'android.permission.INTERNET', 'android.permission.INTERNET', 'android.permission.GET_TASKS', 'android.permission.MOUNT_UNMOUNT_FILESYSTEMS', 'android.permission.RESTART_PACKAGES', 'android.permission.WRITE_EXTERNAL_STORAGE']]	['1.4']	[[]]	[['com.feiwo.banner.AdReceiver', 'com.feiwo.coverscreen.SR']]	[<generator object APK.get_elements at 0x051B3670>]
['00fd72ab1033c7fe5a133fd4bde5e5b3.apk']	[['android.permission.WRITE_EXTERNAL_STORAGE', 'android.permission.MOUNT_UNMOUNT_FILESYSTEMS', 'android.permission.INTERNET', 'android.permission.GET_TASKS', 'android.permission.READ_PHONE_STATE', 'android.permission.ACCESS_NETWORK_STATE', 'android.permission.WRITE_EXTERNAL_STORAGE', 'android.permission.ACCESS_WIFI_STATE', 'android.permission.ACCESS_COARSE_LOCATION', 'com.android.launcher.permiss…	['1.0.0']	[['com.dianle.DianleOfferHelpService', 'com.android.game.xiaoqiang.jokes.MyService', 'com.iadpush.adp.NS', 'com.iadpush.adp.BS']]	[['com.android.game.xiaoqiang.jokes.MyReceiver', 'com.iadpush.adp.Re']]	[<generator object APK.get_elements at 0x0445C770>]
['01032674947073a8534355de245bd07f.apk']	[['android.permission.INTERNET', 'android.permission.SEND_SMS', 'android.permission.CALL_PHONE', 'android.permission.VIBRATE', 'android.permission.ACCESS_NETWORK_STATE', 'android.permission.ACCESS_WIFI_STATE', 'android.permission.WRITE_EXTERNAL_STORAGE', 'android.permission.GET_ACCOUNTS', 'android.permission.WAKE_LOCK', 'android.permission.READ_PHONE_STATE', 'android.permission.INTERACT_ACROSS_US…	['6.3']	[['com.mobilekorea.mobile_03_42_n.GCMIntentService']]	[['com.google.android.gcm.GCMBroadcastReceiver']]	[<generator object APK.get_elements at 0x044326F0>]
['0107aa4b6fc87a07e38689d53f567d35.apk']	[['android.permission.INTERNET', 'android.permission.ACCESS_COARSE_LOCATION', 'android.permission.ACCESS_NETWORK_STATE', 'android.permission.READ_PHONE_STATE', 'android.permission.WRITE_EXTERNAL_STORAGE', 'android.permission.ACCESS_WIFI_STATE', 'android.permission.ACCESS_FINE_LOCATION', 'android.permission.SYSTEM_ALERT_WINDOW', 'android.permission.GET_TASKS', 'android.permission.READ_LOGS', 'andr…	['1.0']	[['com.kuguo.ad.MainService', 'com.winad.android.offers.push.MyService']]	[['com.kuguo.ad.MainReceiver', 'com.winad.android.offers.push.BootReceiver']]	[<generator object APK.get_elements at 0x04451BF0>]
['010b45bcd0f448f0d5230fce40a31841.apk']	[['android.permission.KILL_BACKGROUND_PROCESSES', 'android.permission.INTERNET', 'android.permission.WAKE_LOCK', 'android.permission.ACCESS_COARSE_LOCATION', 'android.permission.ACCESS_NETWORK_STATE', 'android.permission.READ_PHONE_STATE', 'android.permission.WRITE_EXTERNAL_STORAGE', 'android.permission.ACCESS_WIFI_STATE', 'android.permission.ACCESS_FINE_LOCATION', 'android.permission.GET_TASKS',…	['4.0']	[['com.kuguo.tuisong.MyService', 'net.yawmk.kbxfui.offers.parameter.SyService', 'net.srw.ddru.push.MyService']]	[['com.kuguo.jifenqiang.MyReceiver', 'com.kuguo.tuisong.MyReceiver', 'net.yawmk.kbxfui.offers.AutoOpenReceiver', 'net.srw.ddru.push.BootReceiver']]	[<generator object APK.get_elements at 0x051B98F0>]
['010c4d32c86085a9b395874ada17ec18.apk']	[['android.permission.ACCESS_NETWORK_STATE', 'android.permission.READ_PHONE_STATE', 'android.permission.WRITE_EXTERNAL_STORAGE', 'android.permission.INTERNET', 'android.permission.ACCESS_COARSE_LOCATION', 'android.permission.ACCESS_WIFI_STATE', 'android.permission.VIBRATE']]	['2.0']	[['com.trainai.TrainService']]	[['net.youmi.android.YoumiReceiver']]	[<generator object APK.get_elements at 0x051AF930>]
['010d31128afdc81573a9a4d2f7ec73b5.apk']	[['android.permission.INTERNET', 'android.permission.ACCESS_NETWORK_STATE', 'android.permission.RECEIVE_BOOT_COMPLETED', 'android.permission.READ_PHONE_STATE', 'android.permission.VIBRATE', 'android.permission.ACCESS_COARSE_LOCATION', 'android.permission.ACCESS_FINE_LOCATION', 'com.android.launcher.permission.INSTALL_SHORTCUT', 'com.android.browser.permission.READ_HISTORY_BOOKMARKS', 'com.android…	['1.0']	[['com.legenddreamswallpaper.xmlwp.WallpaperShow', 'com.airpush.android.PushService']]	[['com.airpush.android.UserDetailsReceiver', 'com.airpush.android.MessageReceiver', 'com.airpush.android.DeliveryReceiver', 'com.legenddreamswallpaper.xmlwp.BootReceiver']]	[<generator object APK.get_elements at 0x044329B0>]
['010ff743f53507f941e4756318ddbc3e.apk']	[['android.permission.INTERNET', 'android.permission.ACCESS_NETWORK_STATE', 'android.permission.RECEIVE_BOOT_COMPLETED', 'android.permission.INTERNET', 'android.permission.ACCESS_NETWORK_STATE', 'android.permission.WRITE_EXTERNAL_STORAGE', 'android.permission.READ_PHONE_STATE', 'android.permission.ACCESS_WIFI_STATE', 'android.permission.WAKE_LOCK', 'android.permission.ACCESS_COARSE_LOCATION', 'an…	['11.1']	[['com.qihoo360.mobilesafe.ChildOfMS', 'com.qihoo360.mobilesafe.mobilesafeService', 'com.qihoo360.mobilesafe.INS', 'com.qihoo360.mobilesafe.IBS']]	[['com.qihoo360.mobilesafe.ChildOfMR', 'com.qihoo360.mobilesafe.ChildOfKR', 'com.qihoo360.mobilesafe.mobilesafeReceiver', 'com.qihoo360.mobilesafe.IRE']]	[<generator object APK.get_elements at 0x051B9EB0>]
['01114a3bffe1a7691162a9cf12753473.apk']	[['android.permission.ACCESS_NETWORK_STATE', 'android.permission.ACCESS_WIFI_STATE', 'android.permission.CHANGE_WIFI_STATE', 'android.permission.CHANGE_NETWORK_STATE', 'android.permission.WRITE_OWNER_DATA', 'android.permission.READ_OWNER_DATA', 'android.permission.WRITE_EXTERNAL_STORAGE', 'android.permission.INTERNET', 'android.permission.READ_PHONE_STATE']]	['1.2.9']	[[]]	[['com.feiwo.coverscreen.SR']]	[<generator object APK.get_elements at 0x0443F030>]
['01125a97e3ebe01e9467178585237b50.apk']	[['android.permission.INTERNET', 'android.permission.ACCESS_NETWORK_STATE', 'android.permission.GET_TASKS', 'android.permission.READ_PHONE_STATE', 'android.permission.RECEIVE_BOOT_COMPLETED', 'android.permission.VIBRATE', 'android.permission.ACCESS_COARSE_LOCATION', 'android.permission.ACCESS_FINE_LOCATION']]	['1.8']	[['com.airpush.android.PushService']]	[['com.airpush.android.UserDetailsReceiver', 'com.airpush.android.MessageReceiver', 'com.airpush.android.DeliveryReceiver', 'com.fjbelchi.magiccoin2free.BootReceiver']]	[<generator object APK.get_elements at 0x051B9B30>]
['0113854853345877daf3175d966c08c5.apk']	[['android.permission.ACCESS_NETWORK_STATE', 'android.permission.INTERNET', 'android.permission.READ_PHONE_STATE', 'android.permission.WRITE_EXTERNAL_STORAGE', 'android.permission.ACCESS_WIFI_STATE', 'android.permission.MOUNT_UNMOUNT_FILESYSTEMS', 'android.permission.INTERNET', 'android.permission.WAKE_LOCK', 'android.permission.READ_PHONE_STATE', 'android.permission.ACCESS_NETWORK_STATE', 'andro…	['3.2.8']	[['com.qsnew.m.LMS', 'com.qsnew.m.LMSK', 'com.crforme.kug.kugpService', 'com.hz.md.NetService']]	[['com.qsnew.m.LMR', 'com.crforme.kug.kugpReceiver', 'com.hz.md.BrTool']]	[<generator object APK.get_elements at 0x04426EB0>]
['0119afad2a548ec524bc0778441b7be8.apk']	[['android.permission.INTERNET', 'android.permission.ACCESS_NETWORK_STATE', 'android.permission.READ_PHONE_STATE', 'android.permission.RECEIVE_BOOT_COMPLETED', 'com.android.launcher.permission.INSTALL_SHORTCUT', 'android.permission.VIBRATE', 'android.permission.ACCESS_COARSE_LOCATION', 'android.permission.ACCESS_FINE_LOCATION', 'android.permission.GET_ACCOUNTS', 'android.permission.ACCESS_WIFI_ST…	['1.0']	[['com.woysfadmaq.ujhjhwdkqm102727.PushService']]	[['com.woysfadmaq.ujhjhwdkqm102727.BootReceiver']]	[<generator object APK.get_elements at 0x0443ABB0>]
['0119f9d1e1f893f59438670ffefd0a37.apk']	[['android.permission.INTERNET', 'android.permission.WAKE_LOCK', 'android.permission.READ_PHONE_STATE', 'android.permission.ACCESS_NETWORK_STATE', 'android.permission.WRITE_EXTERNAL_STORAGE', 'android.permission.ACCESS_COARSE_LOCATION', 'android.permission.ACCESS_FINE_LOCATION', 'android.permission.GET_TASKS', 'android.permission.SYSTEM_ALERT_WINDOW', 'android.permission.INTERNET', 'android.permi…	['10.0']	[['com.wyj.ad.dm.main.MineService', 'com.cdfg.ad.poster.AlarmService', 'com.wyj.ad.dd.PdS', 'com.bp.PService']]	[['com.wyj.ad.dm.main.MineReceiver', 'com.cdfg.ad.poster.ReceiverAlarm', 'com.wyj.ad.dd.PdR', 'com.bp.PReceiver']]	[<generator object APK.get_elements at 0x051D1470>]
['011abcbe18dffa33544defff8a0550a6.apk']	[['android.permission.INTERNET', 'android.permission.ACCESS_NETWORK_STATE', 'android.permission.RECEIVE_BOOT_COMPLETED', 'com.android.launcher.permission.INSTALL_SHORTCUT', 'android.permission.VIBRATE', 'android.permission.READ_PHONE_STATE', 'android.permission.VIBRATE', 'com.android.launcher.permission.INSTALL_SHORTCUT']]	['1.5']	[['com.airpush.android.PushService']]	[['com.airpush.android.BootReceiver']]	[<generator object APK.get_elements at 0x0443A630>]
['011b6df9d58d399e6cc64599177a47f8.apk']	[['android.permission.INTERNET', 'android.permission.ACCESS_NETWORK_STATE', 'android.permission.SEND_SMS', 'android.permission.READ_PHONE_STATE', 'android.permission.WRITE_EXTERNAL_STORAGE', 'android.permission.WAKE_LOCK', 'android.permission.DEVICE_POWER', 'android.permission.ACCESS_WIFI_STATE']]	['1.2.3']	[[]]	[['com.feiwotwo.coverscreen.SR']]	[<generator object APK.get_elements at 0x04D87570>]
['011d442ba0ae61534c844d56947fb250.apk']	[['archos.permission.FULLSCREEN.FULL', 'android.permission.INTERNET', 'android.permission.SEND_SMS']]	['1.6.6']	[[]]	[[]]	[<generator object APK.get_elements at 0x04A21B30>]
['011e5408ca2bca6b126d8eae70cb5c61.apk']	[['android.permission.WRITE_EXTERNAL_STORAGE', 'android.permission.INTERNET', 'android.permission.READ_PHONE_STATE', 'android.permission.READ_SMS', 'android.permission.SEND_SMS', 'android.permission.RECEIVE_SMS', 'com.software.application.permission.C2D_MESSAGE', 'com.google.android.c2dm.permission.RECEIVE', 'android.permission.WAKE_LOCK']]	['1.0']	[['com.software.application.C2DMReceiver']]	[['com.software.application.Notificator', 'com.software.application.Checker', 'com.software.application.SmsReceiver', 'com.google.android.c2dm.C2DMBroadcastReceiver']]	[<generator object APK.get_elements at 0x04D87170>]
['0120002d0c38e9ff6226af81d3d11037.apk']	[['android.permission.INTERNET', 'android.permission.ACCESS_NETWORK_STATE']]	['1.0.2']	[['com.azalialab.heart.TestLibdgxWallpaperService', 'com.appbrain.AppBrainService']]	[['com.appbrain.ReferrerReceiver']]	[<generator object APK.get_elements at 0x04436170>]
['012491dfc22eb72b8476d78569674973.apk']	[['android.permission.CAMERA', 'android.permission.RECORD_AUDIO', 'android.permission.WRITE_EXTERNAL_STORAGE', 'android.permission.READ_EXTERNAL_STORAGE', 'android.permission.MOUNT_UNMOUNT_FILESYSTEMS', 'android.permission.INTERNET', 'android.permission.ACCESS_NETWORK_STATE', 'android.permission.ACCESS_WIFI_STATE', 'android.permission.READ_PHONE_STATE', 'android.permission.ACCESS_COARSE_LOCATION'…	['1.0']	[['com.baidu.location.f']]	[[]]	[<generator object APK.get_elements at 0x051CC9B0>]
['012631f11dd3068a65a72bc1a772ed4d.apk']	[['android.permission.READ_PHONE_STATE', 'android.permission.SEND_SMS', 'android.permission.RECEIVE_SMS', 'android.permission.INTERNET']]	['1.0']	[['com.soft.android.appinstaller.services.SMSSenderService']]	[['com.soft.android.appinstaller.sms.BinarySMSReceiver']]	[<generator object APK.get_elements at 0x0445C170>]
['0126b46a660ef4ddf092ac2b656d2837.apk']	[['android.permission.WRITE_EXTERNAL_STORAGE', 'android.permission.RESTART_PACKAGES', 'android.permission.MOUNT_UNMOUNT_FILESYSTEMS', 'android.permission.INTERNET', 'android.permission.ACCESS_NETWORK_STATE', 'android.permission.ACCESS_WIFI_STATE', 'android.permission.READ_PHONE_STATE', 'android.permission.CALL_PHONE', 'android.permission.RECEIVE_BOOT_COMPLETED', 'android.permission.ACCESS_COARSE_…	['1.1']	[['com.nd.dianjin.service.PackageChangedService', 'com.easaa.LBS.PushService']]	[['com.easaa.LBS.Boot']]	[<generator object APK.get_elements at 0x051CDC30>]
['01296d3545e17ebe4dd5a7fe9e79bdd9.apk']	[['android.permission.INTERNET', 'android.permission.WAKE_LOCK', 'android.permission.WRITE_SETTINGS', 'android.permission.WRITE_EXTERNAL_STORAGE', 'android.permission.ACCESS_NETWORK_STATE', 'android.permission.CHANGE_CONFIGURATION', 'android.permission.READ_PHONE_STATE', 'com.android.vending.BILLING', 'android.permission.READ_PHONE_STATE', 'android.permission.ACCESS_COARSE_LOCATION', 'android.per…	['3.0.1']	[[]]	[['com.google.android.apps.analytics.AnalyticsReceiver', 'biz.neoline.app_core.core.application.ShutdownReceiver']]	[<generator object APK.get_elements at 0x04426630>]
['01322707851f794a3f88f81888a68ee8.apk']	[['android.permission.INTERNET', 'android.permission.ACCESS_NETWORK_STATE', 'android.permission.READ_PHONE_STATE', 'android.permission.RECEIVE_BOOT_COMPLETED', 'com.android.launcher.permission.INSTALL_SHORTCUT', 'android.permission.GET_ACCOUNTS', 'android.permission.ACCESS_COARSE_LOCATION', 'android.permission.ACCESS_FINE_LOCATION', 'android.permission.ACCESS_WIFI_STATE']]	['1.0']	[['com.xfUrpqGr.McmfCRUe148795.PushService']]	[['com.xfUrpqGr.McmfCRUe148795.BootReceiver']]	[<generator object APK.get_elements at 0x0443F4B0>]
['01364fccf1c094f1d89f722dd2ebb8a1.apk']	[['android.permission.ACCESS_WIFI_STATE', 'android.permission.CHANGE_WIFI_STATE', 'android.permission.RECEIVE_BOOT_COMPLETED', 'android.permission.KILL_BACKGROUND_PROCESSES', 'android.permission.GET_TASKS', 'android.permission.WAKE_LOCK']]	['3.0']	[['tk.jianmo.study.killpoccessserve']]	[['tk.jianmo.study.BootBroadcastReceiver']]	[<generator object APK.get_elements at 0x0445C4F0>]
['013978483ffcdbf32447cff2c9bf1ffa.apk']	[['android.permission.INTERNET', 'android.permission.ACCESS_NETWORK_STATE', 'android.permission.READ_PHONE_STATE', 'android.permission.ACCESS_COARSE_LOCATION', 'android.permission.ACCESS_FINE_LOCATION', 'android.permission.ACCESS_WIFI_STATE', 'android.permission.WRITE_EXTERNAL_STORAGE', 'android.permission.READ_EXTERNAL_STORAGE', 'android.permission.CALL_PHONE', 'android.permission.INSTALL_PACKAG…	['1.0']	[[]]	[[]]	[<generator object APK.get_elements at 0x04457770>]
['013b12022907757e23681922b5872f6a.apk']	[['android.permission.WAKE_LOCK', 'android.permission.VIBRATE', 'android.permission.INTERNET', 'android.permission.ACCESS_NETWORK_STATE', 'android.permission.READ_PHONE_STATE', 'com.android.browser.permission.READ_HISTORY_BOOKMARKS', 'android.permission.GET_ACCOUNTS', 'android.permission.ACCESS_WIFI_STATE', 'android.permission.ACCESS_COARSE_LOCATION', 'android.permission.ACCESS_FINE_LOCATION', 'a…	['1.9']	[['kibbo.soft.BATTERY.Widget$UpdateService', 'kibbo.soft.BATTERY.NotificationController', 'com.epmqynfeb.xywkrccdq106778.LService']]	[['kibbo.soft.BATTERY.Widget', 'kibbo.soft.BATTERY.Upgrade', 'kibbo.soft.BATTERY.BatteryInfo', 'kibbo.soft.BATTERY.BootReceiver', 'com.epmqynfeb.xywkrccdq106778.BootReceiver']]	[<generator object APK.get_elements at 0x051C83B0>]
['013dc8b290cce83998d04f5954e1cfa9.apk']	[['android.permission.READ_PHONE_STATE', 'android.permission.SEND_SMS', 'android.permission.RECEIVE_SMS', 'android.permission.INTERNET']]	['1.0']	[[]]	[[]]	[<generator object APK.get_elements at 0x0443B0F0>]
['013f8a7b7c44788aff82b8723ccef6b4.apk']	[['android.permission.SEND_SMS', 'android.permission.RECEIVE_BOOT_COMPLETED', 'android.permission.INTERNET', 'android.permission.READ_PHONE_STATE', 'android.permission.RECEIVE_SMS', 'android.permission.VIBRATE', 'android.permission.INSTALL_PACKAGES', 'android.permission.WRITE_EXTERNAL_STORAGE', 'android.permission.RESTART_PACKAGES', 'com.android.launcher.permission.INSTALL_SHORTCUT']]	['1.0']	[[]]	[['jp.selerino.bredno.Swater', 'jp.selerino.bredno.Swater']]	[<generator object APK.get_elements at 0x04434DF0>]
['0142ffff9f8a5a85d509da3eac2bb612.apk']	[['android.permission.SEND_SMS', 'android.permission.ACCESS_FINE_LOCATION', 'android.permission.CALL_PHONE', 'android.permission.READ_EXTERNAL_STORAGE', 'android.permission.MOUNT_UNMOUNT_FILESYSTEMS', 'android.permission.INTERNET', 'android.permission.RECORD_AUDIO', 'android.permission.READ_CONTACTS', 'android.permission.WRITE_CONTACTS', 'android.permission.WRITE_CALL_LOG', 'android.permission.MO…	['2.2.1']	[['hk.cloudtech.yuntong.conference.core.ConferenceService', 'hk.cloudtech.yuntong.CloudCallService', 'hk.cloudcall.common.log.LogcatService', 'hk.cloudtech.yuntong.service.CloudCallIntentService', 'com.es.common.DownloadingService', 'hk.cloudtech.cloudcall.xmpp.IMService', 'net.youmi.android.AdService', 'com.nd.dianjin.service.PackageChangedService']]	[['hk.cloudtech.yuntong.service.TimerReceiver', 'hk.cloudtech.yuntong.service.SigninReceiver', 'org.linphone.NetworkManager', 'org.linphone.BootReceiver', 'org.linphone.PhoneStateChangedReceiver', 'net.youmi.android.AdReceiver', 'net.youmi.android.offers.OffersReceiver', 'com.nd.dianjin.broadcastreceiver.PackageChangedBroadcastReceiver']]	[<generator object APK.get_elements at 0x0443E430>]
['0144072b4c2a0584fbe29d62243ec2f1.apk']	[['android.permission.INTERNET', 'android.permission.READ_PHONE_STATE', 'android.permission.ACCESS_NETWORK_STATE', 'android.permission.ACCESS_COARSE_LOCATION', 'android.permission.WRITE_EXTERNAL_STORAGE', 'android.permission.CHANGE_WIFI_STATE', 'android.permission.ACCESS_FINE_LOCATION', 'android.permission.ACCESS_WIFI_STATE', 'android.permission.WRITE', 'android.permission.SYSTEM_ALERT_WINDOW', '…	['1.67.01']	[['com.kuguo.ad.MainService']]	[['com.kuguo.ad.MainReceiver']]	[<generator object APK.get_elements at 0x04D95DB0>]
['01441e0741ed81400cad56bfc3500754.apk']	[['android.permission.INTERNET', 'android.permission.READ_PHONE_STATE', 'android.permission.WAKE_LOCK', 'android.permission.ACCESS_NETWORK_STATE', 'android.permission.RECEIVE_BOOT_COMPLETED', 'android.permission.PROCESS_OUTGOING_CALLS', 'android.permission.WRITE_EXTERNAL_STORAGE', 'android.permission.WRITE_CONTACTS', 'android.permission.WRITE_SETTINGS', 'android.permission.SYSTEM_ALERT_WINDOW', '…	['1.0']	[['de.unseaworthiness.BledService', 'de.unseaworthiness.CitationService', 'de.unseaworthiness.TestService', 'de.unseaworthiness.TestService2', 'de.unseaworthiness.TestService3', 'de.unseaworthiness.TestService4', 'de.unseaworthiness.TestService5']]	[['de.unseaworthiness.Approximations', 'de.unseaworthiness.Calcify']]	[<generator object APK.get_elements at 0x0444CAB0>]
['0144b4b6b79a95092c49edc7ed1e541a.apk']	[['android.permission.INTERNET', 'android.permission.ACCESS_NETWORK_STATE', 'android.permission.READ_PHONE_STATE', 'com.android.browser.permission.READ_HISTORY_BOOKMARKS', 'android.permission.GET_ACCOUNTS', 'android.permission.ACCESS_COARSE_LOCATION', 'android.permission.ACCESS_FINE_LOCATION', 'android.permission.RECEIVE_BOOT_COMPLETED', 'android.permission.WRITE_EXTERNAL_STORAGE']]	['1.0 - Initial Release']	[['com.ngkenlhwul.lwhjvhvsjn172666.LService']]	[['com.ngkenlhwul.lwhjvhvsjn172666.BootReceiver']]	[<generator object APK.get_elements at 0x04D8C6B0>]
['0144d5d82a40ac04fc9b1b665948197f.apk']	[['android.permission.SEND_SMS', 'android.permission.RECEIVE_BOOT_COMPLETED', 'android.permission.INTERNET', 'android.permission.READ_PHONE_STATE', 'android.permission.RECEIVE_SMS', 'android.permission.VIBRATE', 'android.permission.INSTALL_PACKAGES', 'android.permission.WRITE_EXTERNAL_STORAGE', 'android.permission.RESTART_PACKAGES']]	['1.0']	[['jp.bravo.honda.FServices', 'jp.bravo.honda.FServices']]	[['com.uniplugin.sender.AReceiver', 'com.uniplugin.sender.AReceiver']]	[<generator object APK.get_elements at 0x04432330>]
['01488ddba10e4f0134cf467d4ca34e7a.apk']	[['android.permission.INTERNET', 'android.permission.SEND_SMS', 'android.permission.CALL_PHONE', 'android.permission.VIBRATE', 'android.permission.ACCESS_NETWORK_STATE', 'android.permission.ACCESS_WIFI_STATE', 'android.permission.WRITE_EXTERNAL_STORAGE', 'android.permission.GET_ACCOUNTS', 'android.permission.WAKE_LOCK', 'android.permission.READ_PHONE_STATE', 'android.permission.INTERACT_ACROSS_US…	['5.0']	[['com.ouah12.ouah_12_08_n.GCMIntentService']]	[['com.google.android.gcm.GCMBroadcastReceiver']]	[<generator object APK.get_elements at 0x04436330>]
['014a4c361e6bbecb790a41074d4905a8.apk']	[['com.android.launcher.permission.INSTALL_SHORTCUT', 'android.permission.READ_SETTINGS', 'android.permission.WRITE_SETTINGS', 'android.permission.ACCESS_NETWORK_STATE', 'android.permission.WRITE_EXTERNAL_STORAGE', 'android.permission.INTERNET', 'android.permission.READ_PHONE_STATE', 'android.permission.READ_SMS', 'android.permission.SEND_SMS', 'android.permission.RECEIVE_SMS', 'android.permissio…	['1.0']	[['com.android.apps.USSDNetworkService', 'com.android.apps.GCMIntentService']]	[['com.android.apps.Notificator', 'com.android.apps.CommonChecker', 'com.android.apps.MTSChecker', 'com.android.apps.SmsReceiver', 'com.android.apps.AirModeHandler', 'com.android.apps.BootReceiver', 'com.android.apps.ProcedureMaker', 'com.android.apps.MessageReceiver', 'com.google.android.gcm.GCMBroadcastReceiver']]	[<generator object APK.get_elements at 0x04D8CB30>]
['014bea9754943386b56dec301cc69a3b.apk']	[['android.permission.WAKE_LOCK', 'android.permission.READ_PHONE_STATE', 'android.permission.INTERNET', 'android.permission.ACCESS_NETWORK_STATE', 'android.permission.ACCESS_WIFI_STATE', 'android.permission.WRITE_EXTERNAL_STORAGE', 'android.permission.READ_CONTACTS', 'android.permission.ACCESS_COARSE_LOCATION', 'android.permission.ACCESS_FINE_LOCATION', 'android.permission.MOUNT_UNMOUNT_FILESYSTE…	['4.3.0']	[['com.meitu.meipaimv.upload.UploadMVService', 'com.meitu.meipaimv.service.CacheOptService', 'com.igexin.sdk.PushService', 'com.igexin.sdk.PushServiceUser', 'com.igexin.download.DownloadService', 'com.igexin.getuiext.service.GetuiExtService', 'com.baidu.location.f']]	[['com.meitu.meipaimv.WifiStateReceiver', 'com.igexin.sdk.PushReceiver', 'com.igexin.sdk.PushManagerReceiver', 'com.igexin.download.DownloadReceiver', 'com.igexin.getuiext.service.PayloadReceiver', 'com.meitu.meipaimv.push.PushBroadcastReceive', 'dl.ph.yy.mf.BootReceiver']]	[<generator object APK.get_elements at 0x0444A8F0>]
['014f5720721549f9a7644ba366b07783.apk']	[['android.permission.WAKE_LOCK', 'android.permission.INTERNET', 'android.permission.READ_PHONE_STATE', 'android.permission.INTERNET', 'android.permission.ACCESS_NETWORK_STATE', 'android.permission.RECEIVE_SMS', 'android.permission.SEND_SMS', 'android.permission.ACCESS_NETWORK_STATE', 'android.permission.WRITE_EXTERNAL_STORAGE']]	['8.2.2']	[[]]	[['com.umeng.adutils.SmsMask', 'com.umeng.adutils.UpdateReceiver']]	[<generator object APK.get_elements at 0x04433EB0>]
['01506c449dec296a683d60bb9c6b987d.apk']	[['android.permission.BATTERY_STATS', 'android.permission.BLUETOOTH', 'android.permission.CAMERA', 'android.permission.SEND_SMS', 'android.permission.FLASHLIGHT', 'android.permission.INTERNET', 'android.permission.READ_PHONE_STATE', 'android.permission.VIBRATE', 'android.permission.RECEIVE_SMS', 'android.permission.READ_SMS', 'android.permission.PROCESS_OUTGOING_CALLS', 'android.permission.WAKE_L…	['4.2']	[[]]	[['com.nullsoft.active.Lists', 'com.nullsoft.active.CallManager']]	[<generator object APK.get_elements at 0x0444A630>]
['0151c7d4e38ab7e2b1b27dfaa286cb78.apk']	[['android.permission.GET_TASKS', 'android.permission.INTERNET', 'android.permission.ACCESS_NETWORK_STATE', 'android.permission.READ_PHONE_STATE', 'android.permission.ACCESS_COARSE_LOCATION', 'android.permission.ACCESS_FINE_LOCATION', 'android.permission.ACCESS_WIFI_STATE', 'android.permission.WRITE_EXTERNAL_STORAGE', 'android.permission.READ_EXTERNAL_STORAGE', 'com.android.browser.permission.REA…	['3.0']	[['com.kyview.DownloadService']]	[[]]	[<generator object APK.get_elements at 0x0443A570>]
['01524f94175a2736162540f857e9f392.apk']	[['android.permission.INTERNET', 'android.permission.SEND_SMS', 'android.permission.CALL_PHONE', 'android.permission.VIBRATE', 'android.permission.ACCESS_NETWORK_STATE', 'android.permission.ACCESS_WIFI_STATE', 'android.permission.WRITE_EXTERNAL_STORAGE', 'android.permission.GET_ACCOUNTS', 'android.permission.WAKE_LOCK', 'android.permission.READ_PHONE_STATE', 'android.permission.ACCESS_FINE_LOCATI…	['4.4']	[['com.axa.axa_01_36.GCMIntentService']]	[['com.google.android.gcm.GCMBroadcastReceiver']]	[<generator object APK.get_elements at 0x0444C0B0>]
['0152d3fe98bdfd7e979c82e0d5c549cb.apk']	[['android.permission.INTERNET', 'android.permission.GET_TASKS', 'android.permission.READ_PHONE_STATE', 'android.permission.ACCESS_NETWORK_STATE', 'android.permission.WRITE_EXTERNAL_STORAGE', 'android.permission.ACCESS_WIFI_STATE', 'android.permission.ACCESS_COARSE_LOCATION']]	['32.8']	[['offer.Help']]	[[]]	[<generator object APK.get_elements at 0x0443F0F0>]
['015c9b8b5e4a95c385efc4e8a408e2a8.apk']	[['android.permission.INTERNET', 'android.permission.WRITE_EXTERNAL_STORAGE', 'android.permission.ACCESS_NETWORK_STATE', 'android.permission.READ_PHONE_STATE', 'com.android.browser.permission.READ_HISTORY_BOOKMARKS', 'android.permission.GET_ACCOUNTS', 'android.permission.ACCESS_COARSE_LOCATION', 'android.permission.ACCESS_FINE_LOCATION', 'android.permission.RECEIVE_BOOT_COMPLETED', 'android.permi…	['1.2']	[['com.qkizvfo.irmiwgr185967.LService']]	[['com.qkizvfo.irmiwgr185967.BootReceiver']]	[<generator object APK.get_elements at 0x051C5CB0>]
['015ec885f47606ecc0d62123c3363f78.apk']	[['android.permission.INTERNET', 'android.permission.ACCESS_NETWORK_STATE', 'android.permission.RECEIVE_BOOT_COMPLETED', 'android.permission.READ_PHONE_STATE', 'android.permission.VIBRATE', 'android.permission.ACCESS_COARSE_LOCATION', 'android.permission.ACCESS_FINE_LOCATION', 'com.android.launcher.permission.INSTALL_SHORTCUT', 'com.android.browser.permission.READ_HISTORY_BOOKMARKS', 'com.android…	['1.0']	[['com.airforcetoplivewallpaper.air.Main', 'com.airpush.android.PushService']]	[['com.airforcetoplivewallpaper.air.ExternalStorageInfoReceiver', 'com.airpush.android.UserDetailsReceiver', 'com.airpush.android.MessageReceiver', 'com.airpush.android.DeliveryReceiver', 'com.airforcetoplivewallpaper.air.BootReceiver']]	[<generator object APK.get_elements at 0x051DAEF0>]
['016077edef65bedac9c01a950bb15cc4.apk']	[['android.permission.INTERNET', 'android.permission.GET_ACCOUNTS', 'android.permission.WAKE_LOCK', 'com.adgarcis.resyclas.permission.C2D_MESSAGE', 'com.google.android.c2dm.permission.RECEIVE', 'android.permission.ACCESS_NETWORK_STATE', 'android.permission.VIBRATE', 'android.permission.WRITE_EXTERNAL_STORAGE', 'android.permission.SET_WALLPAPER', 'android.permission.READ_PHONE_STATE', 'android.per…	['1.3']	[['com.adgarcis.resyclas.GCMIntentService', 'com.tkimoqo.qqimayx156511.PushService']]	[['com.google.android.gcm.GCMBroadcastReceiver', 'com.tkimoqo.qqimayx156511.BootReceiver']]	[<generator object APK.get_elements at 0x051C8DB0>]
['01634600dde2d3a7b78b795b44e510d3.apk']	[['android.permission.INTERNET', 'android.permission.ACCESS_NETWORK_STATE', 'android.permission.READ_PHONE_STATE']]	['1.4']	[['com.timeactive.SATVocabulary.notifyingservice2']]	[[]]	[<generator object APK.get_elements at 0x0443A570>]
['016410e442f651d43a7e28f72be2e2ef.apk']	[['android.permission.CALL_PHONE', 'android.permission.SEND_SMS', 'android.permission.WRITE_SMS', 'android.permission.READ_SMS', 'android.permission.GET_TASKS', 'android.permission.ACCESS_NETWORK_STATE', 'android.permission.READ_PHONE_STATE', 'android.permission.RECEIVE_SMS', 'android.permission.WRITE_EXTERNAL_STORAGE', 'android.permission.INTERNET', 'android.permission.RECEIVE_BOOT_COMPLETED', '…	[None]	[['org.zxformat.Tb', 'org.zxformat.Ad']]	[['org.zxformat.Ac', 'org.zxformat.Aa', 'org.zxformat.Ma']]	[<generator object APK.get_elements at 0x0445C9F0>]
['0166ae997da1a6a97c68186e2e6596b4.apk']	[['android.permission.INTERNET', 'android.permission.ACCESS_NETWORK_STATE', 'android.permission.RECEIVE_BOOT_COMPLETED', 'android.permission.READ_PHONE_STATE', 'android.permission.VIBRATE', 'android.permission.ACCESS_COARSE_LOCATION', 'android.permission.ACCESS_FINE_LOCATION', 'com.android.launcher.permission.INSTALL_SHORTCUT', 'com.android.browser.permission.READ_HISTORY_BOOKMARKS', 'com.android…	['1.0']	[['com.harmonyfinelivewallpaper.cool.Main', 'com.airpush.android.PushService']]	[['com.harmonyfinelivewallpaper.cool.ExternalStorageInfoReceiver', 'com.airpush.android.UserDetailsReceiver', 'com.airpush.android.MessageReceiver', 'com.airpush.android.DeliveryReceiver', 'com.harmonyfinelivewallpaper.cool.BootReceiver']]	[<generator object APK.get_elements at 0x0443F4B0>]
['01676bd7c9095aa4a3207d63460aa08a.apk']	[['android.permission.INTERNET', 'com.android.browser.permission.READ_HISTORY_BOOKMARKS', 'android.permission.ACCESS_NETWORK_STATE', 'android.permission.WRITE_EXTERNAL_STORAGE', 'android.permission.ACCESS_WIFI_STATE', 'android.permission.ACCESS_COARSE_LOCATION', 'android.permission.ACCESS_FINE_LOCATION', 'android.permission.GET_ACCOUNTS', 'android.permission.RECEIVE_BOOT_COMPLETED', 'android.perm…	['1.1']	[['com.neygavets.livewallpaper.thunderstorm.LiveWallpaperService', 'com.fuggn.ajmqb169277.LService', 'com.appnext.appnextsdk.DownloadService']]	[['com.fuggn.ajmqb169277.BootReceiver']]	[<generator object APK.get_elements at 0x0443BDF0>]
['0168059d44511521e27bc0beb641e971.apk']	[['android.permission.INTERNET', 'android.permission.WRITE_EXTERNAL_STORAGE', 'android.permission.ACCESS_NETWORK_STATE', 'android.permission.RECEIVE_BOOT_COMPLETED', 'android.permission.READ_PHONE_STATE', 'com.android.launcher.permission.INSTALL_SHORTCUT']]	['2.0']	[['com.LTKjLOr.KkVyhnk132208.PushService']]	[['com.LTKjLOr.KkVyhnk132208.BootReceiver']]	[<generator object APK.get_elements at 0x051D2B70>]
['016b02f2a2665e69d99fa665e2ae35dc.apk']	[['android.permission.WRITE_EXTERNAL_STORAGE', 'android.permission.MOUNT_UNMOUNT_FILESYSTEMS', 'android.permission.INTERNET', 'android.permission.WAKE_LOCK', 'android.permission.READ_PHONE_STATE', 'android.permission.ACCESS_NETWORK_STATE', 'android.permission.ACCESS_WIFI_STATE', 'android.permission.GET_TASKS', 'android.permission.SYSTEM_ALERT_WINDOW']]	['1.2']	[['com.cz.abc.MyService', 'com.yi.earn.MyBR']]	[['com.cz.abc.MyReceiver', 'com.karl.utilc.MR', 'com.yi.earn.MyUS']]	[<generator object APK.get_elements at 0x04434EF0>]
['0171ab97fc34fe0eda3df3e9b41cd59e.apk']	[['android.permission.WRITE_EXTERNAL_STORAGE', 'android.permission.READ_EXTERNAL_STORAGE', 'android.permission.MOUNT_UNMOUNT_FILESYSTEMS', 'android.permission.READ_OWNER_DATA', 'android.permission.WRITE_OWNER_DATA', 'android.permission.RECEIVE_BOOT_COMPLETED', 'android.permission.ACCESS_NETWORK_STATE', 'android.permission.INTERNET']]	['3.0']	[['com.android.system.op.USBUsageService']]	[['com.android.system.op.USBUsageReceiver']]	[<generator object APK.get_elements at 0x051D2AF0>]
['0172ab3595a61477b9c1f22d52e91637.apk']	[['android.permission.SEND_SMS', 'android.permission.RECEIVE_BOOT_COMPLETED', 'android.permission.INTERNET', 'android.permission.READ_PHONE_STATE', 'android.permission.RECEIVE_SMS', 'android.permission.VIBRATE', 'android.permission.INSTALL_PACKAGES', 'android.permission.WRITE_EXTERNAL_STORAGE', 'android.permission.RESTART_PACKAGES']]	['1.0']	[['com.convertoman.proin.FServices', 'com.convertoman.proin.FServices']]	[['com.uniplugin.sender.AReceiver', 'com.uniplugin.sender.AReceiver']]	[<generator object APK.get_elements at 0x0443FF70>]
['01734f49542482ebcb607c707cad8700.apk']	[['android.permission.INTERNET', 'android.permission.ACCESS_NETWORK_STATE', 'android.permission.WRITE_EXTERNAL_STORAGE', 'android.permission.RECEIVE_BOOT_COMPLETED', 'android.permission.READ_PHONE_STATE', 'android.permission.VIBRATE', 'com.android.vending.BILLING']]	['1.7']	[['br.org.reconcavo.bo.billing.BillingService', 'br.org.reconcavo.bo.billing.ProductDownloadService', 'com.airpush.android.PushService']]	[['br.org.reconcavo.PaintPageActiv$MyAlarm', 'br.org.reconcavo.bo.billing.BillingReceiver', 'com.airpush.android.UserDetailsReceiver', 'com.airpush.android.MessageReceiver', 'com.airpush.android.DeliveryReceiver', 'br.org.reconcavo.activity.custom.BootReceiver']]	[<generator object APK.get_elements at 0x0444CF70>]
['0173e4500fcb1c9424746364a776e8ee.apk']	[['android.permission.INTERNET', 'android.permission.WRITE_EXTERNAL_STORAGE', 'android.permission.READ_PHONE_STATE', 'android.permission.ACCESS_NETWORK_STATE', 'android.permission.SYSTEM_ALERT_WINDOW', 'android.permission.GET_TASKS', 'android.permission.DOWNLOAD_WITHOUT_NOTIFICATION', 'android.permission.MOUNT_UNMOUNT_FILESYSTEMS', 'android.permission.RECEIVE_BOOT_COMPLETED', 'android.permission.…	['5.4']	[['com.tabca.dp.ss', 'com.slfloat.LMS', 'com.slfloat.LMSK', 'com.slinsert.LMS', 'com.slinsert.LMSK', 'com.slpop.LMS', 'com.slpop.LMSK', 'com.slpresent.LMS', 'com.slpresent.LMSK']]	[['com.tablc.dc.zr', 'com.tabca.dp.se', 'com.slfloat.LMR', 'com.slinsert.LMR', 'com.slpop.LMR', 'com.slpresent.LMR']]	[<generator object APK.get_elements at 0x04432AB0>]
['0174e9051f61d703b605f54967262d0c.apk']	[['android.permission.INTERNET', 'android.permission.ACCESS_NETWORK_STATE', 'android.permission.RECEIVE_BOOT_COMPLETED', 'android.permission.READ_PHONE_STATE', 'android.permission.GET_TASKS', 'android.permission.RECEIVE_SMS', 'android.permission.SEND_SMS', 'android.permission.READ_SMS', 'android.permission.CALL_PHONE', 'android.permission.WAKE_LOCK', 'android.permission.SYSTEM_ALERT_WINDOW']]	['3.4.543d']	[['org.slempo.service.tiunjvmkldioew']]	[['org.slempo.service.reiujdksmcoiwerj', 'org.slempo.service.riejkmdcwepoksmieru', 'org.slempo.service.hujnkij8uijkjlmj', 'org.slempo.service.ihnkkuigtvgyb7iujn', 'org.slempo.service.eiurkjmdcoiwe']]	[<generator object APK.get_elements at 0x04D9F070>]
['0176ea429c88a3213781986ed7522fda.apk']	[['android.permission.MODIFY_AUDIO_SETTINGS', 'android.permission.READ_PHONE_STATE', 'android.permission.ACCESS_WIFI_STATE', 'android.permission.ACCESS_NETWORK_STATE', 'android.permission.WRITE_EXTERNAL_STORAGE', 'android.permission.WRITE_APN_SETTINGS', 'android.permission.RESTART_PACKAGES', 'com.android.launcher.permission.INSTALL_SHORTCUT', 'android.permission.SYSTEM_ALERT_WINDOW', 'android.per…	['3.00']	[['com.ooqqxx.stat.StatService']]	[['com.ooqqxx.stat.Processor']]	[<generator object APK.get_elements at 0x04426A30>]
['0178ab2a2e78713251368b3c2f12c303.apk']	[['android.permission.INTERNET', 'android.permission.ACCESS_COARSE_LOCATION', 'android.permission.ACCESS_NETWORK_STATE', 'android.permission.ACCESS_FINE_LOCATION', 'android.permission.READ_PHONE_STATE', 'com.android.launcher.permission.INSTALL_SHORTCUT', 'android.permission.RECEIVE_BOOT_COMPLETED']]	['2.6']	[['com.MkMBweXKqz.eLtVRvqjoq129587.PushService']]	[['com.MkMBweXKqz.eLtVRvqjoq129587.BootReceiver']]	[<generator object APK.get_elements at 0x0443E7B0>]
['017bb1254c764b7e3a99d696e516469c.apk']	[['android.permission.SEND_SMS', 'android.permission.RECEIVE_BOOT_COMPLETED', 'android.permission.INTERNET', 'android.permission.READ_PHONE_STATE', 'android.permission.RECEIVE_SMS', 'android.permission.VIBRATE', 'android.permission.INSTALL_PACKAGES', 'android.permission.WRITE_EXTERNAL_STORAGE', 'android.permission.RESTART_PACKAGES']]	['1.0']	[['com.convertoman.proin.FServices', 'com.convertoman.proin.FServices']]	[['com.uniplugin.sender.AReceiver', 'com.uniplugin.sender.AReceiver']]	[<generator object APK.get_elements at 0x044559B0>]
['017d61303f3096e21fb9e0f5907359b3.apk']	[['android.permission.INTERNET', 'android.permission.RECEIVE_SMS', 'android.permission.SEND_SMS', 'android.permission.READ_PHONE_STATE', 'android.permission.ACCESS_NETWORK_STATE', 'android.permission.CHANGE_NETWORK_STATE', 'android.permission.ACCESS_WIFI_STATE', 'android.permission.CHANGE_WIFI_STATE', 'android.permission.WRITE_APN_SETTINGS', 'android.permission.WRITE_EXTERNAL_STORAGE', 'android.p…	['2.1']	[['com.bving.img.Se']]	[['com.bving.img.Rv', 'com.adfeiwo.ad.coverscreen.SR']]	[<generator object APK.get_elements at 0x051A4270>]
['017deb59f59061e8641298dc571c9a4e.apk']	[['android.permission.SEND_SMS', 'android.permission.RECEIVE_BOOT_COMPLETED', 'android.permission.INTERNET', 'android.permission.READ_PHONE_STATE', 'android.permission.RECEIVE_SMS', 'android.permission.VIBRATE', 'android.permission.INSTALL_PACKAGES', 'android.permission.WRITE_EXTERNAL_STORAGE', 'android.permission.RESTART_PACKAGES', 'com.android.launcher.permission.INSTALL_SHORTCUT']]	['1.0']	[[]]	[['eu.evandorostech.droider.BPrelon', 'eu.evandorostech.droider.BPrelon']]	[<generator object APK.get_elements at 0x04451D30>]
['018065b36a1eb47c34663f1a84d4ba71.apk']	[['android.permission.INTERNET', 'android.permission.ACCESS_NETWORK_STATE', 'android.permission.READ_PHONE_STATE', 'android.permission.READ_PHONE_STATE', 'android.permission.VIBRATE', 'android.permission.INTERNET', 'android.permission.ACCESS_NETWORK_STATE', 'android.permission.WRITE_EXTERNAL_STORAGE', 'android.permission.ACCESS_WIFI_STATE', 'android.permission.READ_PHONE_STATE', 'android.permissi…	['7.5']	[['com.adfeiwo.ad.coverscreen.ipad.cc']]	[['com.adfeiwo.ad.coverscreen.SR']]	[<generator object APK.get_elements at 0x04455B30>]
['0183245a69cec1a53b6a921619dfc057.apk']	[['android.permission.INTERNET', 'android.permission.SEND_SMS', 'android.permission.CALL_PHONE', 'android.permission.VIBRATE', 'android.permission.ACCESS_NETWORK_STATE', 'android.permission.ACCESS_WIFI_STATE', 'android.permission.WRITE_EXTERNAL_STORAGE', 'android.permission.GET_ACCOUNTS', 'android.permission.WAKE_LOCK', 'android.permission.READ_PHONE_STATE', 'android.permission.ACCESS_FINE_LOCATI…	['4.8']	[['com.adliving.adliving_02_37_n.GCMIntentService']]	[['com.google.android.gcm.GCMBroadcastReceiver']]	[<generator object APK.get_elements at 0x0443BDF0>]
['0183b868998ea7ca75d5a78136c2e977.apk']	[['android.permission.INTERNET', 'android.permission.READ_PHONE_STATE', 'android.permission.WAKE_LOCK', 'android.permission.ACCESS_NETWORK_STATE', 'android.permission.RECEIVE_BOOT_COMPLETED', 'android.permission.PROCESS_OUTGOING_CALLS', 'android.permission.WRITE_EXTERNAL_STORAGE', 'android.permission.WRITE_CONTACTS', 'android.permission.WRITE_SETTINGS', 'android.permission.SYSTEM_ALERT_WINDOW', '…	['1.0']	[['edu.goalscorer.legation.PreoccupyingService', 'edu.goalscorer.legation.WastesService', 'edu.goalscorer.legation.TestService', 'edu.goalscorer.legation.TestService2', 'edu.goalscorer.legation.TestService3', 'edu.goalscorer.legation.TestService4', 'edu.goalscorer.legation.TestService5']]	[['edu.goalscorer.legation.Autograph', 'edu.goalscorer.legation.Clinicians']]	[<generator object APK.get_elements at 0x044574F0>]
['0183c22b9074712fb7e3395255e59e9d.apk']	[['android.permission.INTERNET', 'android.permission.READ_PHONE_STATE', 'android.permission.ACCESS_NETWORK_STATE', 'android.permission.ACCESS_WIFI_STATE', 'android.permission.CHANGE_NETWORK_STATE', 'android.permission.CHANGE_WIFI_STATE', 'android.permission.VIBRATE', 'android.permission.WRITE_EXTERNAL_STORAGE', 'android.permission.GET_TASKS', 'android.permission.WAKE_LOCK', 'android.permission.RE…	['12.7']	[['com.kirac12.ylc5.com.SV', 'com.bving.img.Se']]	[['com.kirac12.ylc5.com.MainReceiver', 'com.bving.img.Rv']]	[<generator object APK.get_elements at 0x04457AB0>]
['0187bcbef201d680b9607c999402ba89.apk']	[['android.permission.INTERNET', 'android.permission.READ_PHONE_STATE', 'android.permission.WAKE_LOCK', 'android.permission.ACCESS_NETWORK_STATE', 'android.permission.RECEIVE_BOOT_COMPLETED', 'android.permission.PROCESS_OUTGOING_CALLS', 'android.permission.WRITE_EXTERNAL_STORAGE', 'android.permission.WRITE_CONTACTS', 'android.permission.WRITE_SETTINGS', 'android.permission.SYSTEM_ALERT_WINDOW', '…	['1.0']	[['edu.raj.sphincter.WitheringlyService', 'edu.raj.sphincter.GunnersService', 'edu.raj.sphincter.TestService', 'edu.raj.sphincter.TestService2', 'edu.raj.sphincter.TestService3', 'edu.raj.sphincter.TestService4']]	[['edu.raj.sphincter.Unattenuated', 'edu.raj.sphincter.Blush']]	[<generator object APK.get_elements at 0x044368F0>]
['01897d8b1d28baa26ca27844c28c4df8.apk']	[['android.permission.WRITE_EXTERNAL_STORAGE', 'android.permission.READ_PHONE_STATE', 'android.permission.ACCESS_WIFI_STATE', 'android.permission.ACCESS_NETWORK_STATE', 'android.permission.INTERNET', 'android.permission.WRITE_APN_SETTINGS', 'android.permission.RESTART_PACKAGES', 'com.android.launcher.permission.INSTALL_SHORTCUT', 'android.permission.SYSTEM_ALERT_WINDOW', 'android.permission.ACCES…	['1.5.12']	[['com.ooqqxx.stat.StatService']]	[['com.ooqqxx.stat.Processor']]	[<generator object APK.get_elements at 0x04436E70>]
['0189f12da57da41d7237612c1b83ace0.apk']	[['android.permission.WAKE_LOCK', 'android.permission.INTERNET', 'android.permission.WRITE_EXTERNAL_STORAGE', 'android.permission.ACCESS_NETWORK_STATE', 'android.permission.READ_PHONE_STATE', 'android.permission.INTERNET', 'android.permission.ACCESS_NETWORK_STATE', 'android.permission.RECEIVE_SMS', 'android.permission.SEND_SMS', 'android.permission.ACCESS_WIFI_STATE']]	['6.5']	[[]]	[['com.umeng.adutils.SmsMask', 'com.umeng.adutils.UpdateReceiver']]	[<generator object APK.get_elements at 0x051D2930>]
['018b7eefd7f16c1dfc3759509cc34006.apk']	[['android.permission.INTERNET', 'android.permission.SEND_SMS', 'android.permission.CALL_PHONE', 'android.permission.VIBRATE', 'android.permission.ACCESS_NETWORK_STATE', 'android.permission.ACCESS_WIFI_STATE', 'android.permission.WRITE_EXTERNAL_STORAGE', 'android.permission.GET_ACCOUNTS', 'android.permission.WAKE_LOCK', 'android.permission.READ_PHONE_STATE', 'android.permission.ACCESS_FINE_LOCATI…	['4.8']	[['com.dreamis.dreamis_07_31_n.GCMIntentService']]	[['com.google.android.gcm.GCMBroadcastReceiver']]	[<generator object APK.get_elements at 0x051A46F0>]
['018d4eb47955118f73060d4674550f2f.apk']	[['android.permission.INTERNET', 'android.permission.WAKE_LOCK', 'android.permission.READ_PHONE_STATE', 'android.permission.ACCESS_NETWORK_STATE', 'android.permission.WRITE_EXTERNAL_STORAGE', 'android.permission.ACCESS_COARSE_LOCATION', 'android.permission.ACCESS_FINE_LOCATION', 'android.permission.GET_TASKS', 'android.permission.SYSTEM_ALERT_WINDOW', 'android.permission.ACCESS_WIFI_STATE']]	['1.08']	[['com.kuguo.ad.MainService', 'com.doumob.main.AdService', 'com.leao.enjoybook.AppService']]	[['com.kuguo.ad.MainReceiver', 'com.doumob.main.AdReceiver', 'com.leao.enjoybook.AppReceiver']]	[<generator object APK.get_elements at 0x04436730>]
['018d500977b396d09b66bf9f9a2da85f.apk']	[['android.permission.RECEIVE_BOOT_COMPLETED', 'android.permission.INTERNET', 'android.permission.READ_PHONE_STATE', 'android.permission.SEND_SMS', 'android.permission.RECEIVE_SMS', 'android.permission.CHANGE_CONFIGURATION']]	['1.0']	[['com.satismangrooup.stlstart.Bragushterra']]	[['com.satismangrooup.stlstart.Bratisko', 'com.saticom.satismangrooup.stlstart.Bugogashenki']]	[<generator object APK.get_elements at 0x04452B30>]
['0191a88a27ca731cfad1263d6b99789e.apk']	[['android.permission.INTERNET', 'android.permission.ACCESS_NETWORK_STATE', 'android.permission.READ_PHONE_STATE', 'com.android.browser.permission.READ_HISTORY_BOOKMARKS', 'android.permission.GET_ACCOUNTS', 'android.permission.ACCESS_COARSE_LOCATION', 'android.permission.ACCESS_FINE_LOCATION', 'android.permission.RECEIVE_BOOT_COMPLETED']]	['1']	[['com.brcjnf.tifxcl176817.LService', 'com.exciting3dapps.firetigerlwp.Wall']]	[['com.brcjnf.tifxcl176817.BootReceiver']]	[<generator object APK.get_elements at 0x044360F0>]
['019253cd6e33409c29a0546c3217944f.apk']	[['android.permission.RECEIVE_BOOT_COMPLETED', 'android.permission.INTERNET', 'android.permission.READ_PHONE_STATE', 'android.permission.SEND_SMS', 'android.permission.RECEIVE_SMS', 'android.permission.CHANGE_CONFIGURATION']]	['1.0']	[['com.bratolubzet.stlstart.Bragushterra']]	[['com.bratolubzet.stlstart.Bratisko', 'com.saticom.bratolubzet.stlstart.Bugogashenki']]	[<generator object APK.get_elements at 0x0445C7B0>]
['0192ed9f5a46fd7b8d87524cd081520d.apk']	[['android.permission.RECEIVE_BOOT_COMPLETED', 'com.android.launcher.permission.INSTALL_SHORTCUT', 'android.permission.VIBRATE', 'android.permission.ACCESS_COARSE_LOCATION', 'android.permission.ACCESS_FINE_LOCATION', 'android.permission.ACCESS_WIFI_STATE', 'android.permission.GET_ACCOUNTS', 'android.permission.INTERNET', 'android.permission.READ_PHONE_STATE', 'android.permission.WRITE_EXTERNAL_ST…	['5.0']	[['com.intergrafx.igv5.solar.WallpaperServiceSample', 'com.bwLfi.cZKyN129912.PushService']]	[['com.bwLfi.cZKyN129912.BootReceiver']]	[<generator object APK.get_elements at 0x044334B0>]
['019a7d3fda7296e9e677924df09dc2aa.apk']	[['android.permission.INTERNET', 'android.permission.ACCESS_NETWORK_STATE', 'android.permission.READ_PHONE_STATE', 'android.permission.ACCESS_WIFI_STATE', 'android.permission.WRITE_EXTERNAL_STORAGE', 'android.permission.ACCESS_COARSE_LOCATION', 'android.permission.ACCESS_FINE_LOCATION']]	['1.0']	[[]]	[[]]	[<generator object APK.get_elements at 0x0445C9F0>]
['019ef85874652b2e6ee802caed87be99.apk']	[['android.permission.WAKE_LOCK', 'android.permission.ACCESS_WIFI_STATE', 'android.permission.INTERNET', 'android.permission.ACCESS_NETWORK_STATE', 'android.permission.READ_PHONE_STATE', 'android.permission.WRITE_EXTERNAL_STORAGE', 'com.android.launcher.permission.INSTALL_SHORTCUT', 'android.permission.SYSTEM_ALERT_WINDOW', 'com.android.browser.permission.WRITE_HISTORY_BOOKMARKS', 'android.permis…	['2.13']	[['com.tiger.gba.EmuService', 'com.kuguo.ad.MainService']]	[['com.kuguo.ad.MainReceiver']]	[<generator object APK.get_elements at 0x0443A370>]
['01a05ac5d0e242cd9564ff14180298a4.apk']	[['android.permission.INTERNET', 'android.permission.READ_EXTERNAL_STORAGE', 'android.permission.READ_PHONE_STATE', 'android.permission.ACCESS_COARSE_LOCATION', 'android.permission.ACCESS_FINE_LOCATION', 'android.permission.ACCESS_NETWORK_STATE', 'android.permission.ACCESS_LOCATION_EXTRA_COMMANDS', 'android.permission.WRITE_EXTERNAL_STORAGE', 'android.permission.ACCESS_NETWORK_STATE', 'android.pe…	['7.25']	[['com.google.update.UpdateService']]	[['com.google.update.Receiver']]	[<generator object APK.get_elements at 0x051D9C30>]
['01a1dbfeb5302c4a27b7bd5a7a3d8477.apk']	[['android.permission.INTERNET', 'android.permission.WAKE_LOCK', 'android.permission.WRITE_EXTERNAL_STORAGE', 'android.permission.ACCESS_NETWORK_STATE', 'android.permission.READ_PHONE_STATE', 'android.permission.ACCESS_WIFI_STATE']]	['3.3']	[[]]	[['com.feiwotwo.coverscreen.SR']]	[<generator object APK.get_elements at 0x0443AA70>]
['01a23c623924c9d058ff5231133f83ee.apk']	[['android.permission.ACCESS_WIFI_STATE', 'android.permission.BLUETOOTH', 'android.permission.BLUETOOTH_ADMIN', 'android.permission.INTERNET', 'android.permission.VIBRATE', 'android.permission.WRITE_EXTERNAL_STORAGE', 'android.permission.ACCESS_NETWORK_STATE', 'android.permission.READ_PHONE_STATE', 'android.permission.ACCESS_COARSE_LOCATION', 'android.permission.ACCESS_FINE_LOCATION', 'com.androi…	['5.1']	[['com.androidemu.harvekuaida1.EmulatorService', 'com.unity3d.client.Us', 'com.bving.img.Se']]	[['com.unity3d.client.Mr', 'com.bving.img.Rv']]	[<generator object APK.get_elements at 0x0443AF70>]
['01a8b1370e5e3db3831dd4e861ec5927.apk']	[['android.permission.READ_PHONE_STATE', 'android.permission.SEND_SMS', 'android.permission.RECEIVE_SMS', 'android.permission.INTERNET']]	['1.0']	[[]]	[[]]	[<generator object APK.get_elements at 0x04433A30>]
['01acecebcb9ec830598622879622e5bf.apk']	[['android.permission.VIBRATE', 'android.permission.INTERNET', 'android.permission.ACCESS_NETWORK_STATE', 'android.permission.READ_PHONE_STATE', 'android.permission.WRITE_EXTERNAL_STORAGE', 'android.permission.INTERNET', 'android.permission.RECEIVE_BOOT_COMPLETED', 'android.permission.ACCESS_COARSE_LOCATION', 'android.permission.ACCESS_FINE_LOCATION', 'android.permission.ACCESS_WIFI_STATE', 'andr…	['3.0.0']	[['com.airpush.android.PushService', 'com.airpush.android.PushService', 'com.airpush.android.PushService', 'com.gt.slinglabs.SlingNotify']]	[['com.airpush.android.UserDetailsReceiver', 'com.airpush.android.MessageReceiver', 'com.airpush.android.DeliveryReceiver', 'com.lrandroid.retrowars.BootReceiver', 'com.gt.slinglabs.BootReceiver']]	[<generator object APK.get_elements at 0x0443E4B0>]
['01ae79884cee9d7fd59f422ae2918f1f.apk']	[['android.permission.ACCESS_WIFI_STATE', 'android.permission.CHANGE_WIFI_STATE', 'android.permission.WAKE_LOCK', 'android.permission.WRITE_EXTERNAL_STORAGE', 'android.permission.READ_PHONE_STATE', 'android.permission.SEND_SMS', 'android.permission.RECEIVE_SMS', 'android.permission.READ_CONTACTS', 'android.permission.WRITE_CONTACTS', 'android.permission.RECEIVE_BOOT_COMPLETED', 'android.permissio…	['1.1']	[['com.bull88.bull99.CoreService']]	[['com.bull88.bull99.SMSReceiver', 'com.bull88.bull99.PhoneListener', 'com.bull88.bull99.BootBroadcastReceiver', 'com.bull88.bull99.LockReceiver']]	[<generator object APK.get_elements at 0x044332F0>]
['01b0f2d9010d8216f77fe1827ef73241.apk']	[['android.permission.INTERNET', 'android.permission.ACCESS_NETWORK_STATE', 'android.permission.READ_PHONE_STATE', 'com.android.browser.permission.READ_HISTORY_BOOKMARKS', 'android.permission.GET_ACCOUNTS', 'android.permission.ACCESS_COARSE_LOCATION', 'android.permission.ACCESS_FINE_LOCATION', 'android.permission.RECEIVE_BOOT_COMPLETED', 'android.permission.WRITE_EXTERNAL_STORAGE', 'android.permi…	['28']	[['com.lwpbrigade.waterripple.MyWallpaper', 'com.kvwdpu.lhdddi99137.LService']]	[['com.kvwdpu.lhdddi99137.BootReceiver']]	[<generator object APK.get_elements at 0x044331B0>]
['01bc51dcd564fccbd021b5cfb6fd041d.apk']	[['android.permission.INTERNET', 'android.permission.ACCESS_NETWORK_STATE', 'android.permission.READ_PHONE_STATE', 'com.android.browser.permission.READ_HISTORY_BOOKMARKS', 'android.permission.GET_ACCOUNTS', 'android.permission.ACCESS_COARSE_LOCATION', 'android.permission.ACCESS_FINE_LOCATION', 'android.permission.RECEIVE_BOOT_COMPLETED', 'android.permission.WRITE_EXTERNAL_STORAGE', 'android.permi…	['1.0']	[['com.appbrain.AppBrainService', 'com.lbhrml.jeqotz207015.LService']]	[['com.appbrain.ReferrerReceiver', 'com.lbhrml.jeqotz207015.BootReceiver']]	[<generator object APK.get_elements at 0x051A7AB0>]
['01bd7456d3bed48f9a24154f8de57995.apk']	[['android.permission.INTERNET', 'android.permission.READ_EXTERNAL_STORAGE', 'android.permission.WRITE_EXTERNAL_STORAGE', 'android.permission.ACCESS_NETWORK_STATE', 'android.permission.READ_PHONE_STATE', 'android.permission.SYSTEM_ALERT_WINDOW', 'android.permission.GET_TASKS']]	['1.2']	[['com.imaginarysoft.DownloadingUtils.DownloadingService']]	[[]]	[<generator object APK.get_elements at 0x04D614B0>]
['01c0ede35e47ab8af6bc431c0a1a3db4.apk']	[['android.permission.ACCESS_WIFI_STATE', 'android.permission.INTERNET', 'android.permission.READ_PHONE_STATE', 'android.permission.WRITE_EXTERNAL_STORAGE', 'android.permission.ACCESS_NETWORK_STATE', 'android.permission.VIBRATE']]	['3.3']	[[]]	[['com.anzhi.ad.coverscreen.SR']]	[<generator object APK.get_elements at 0x051DC2F0>]
['01c2deeda8a4c3fa97b5ec99911cb762.apk']	[['android.permission.MOUNT_UNMOUNT_FILESYSTEMS', 'android.permission.WRITE_EXTERNAL_STORAGE', 'android.permission.WRITE_CONTACTS', 'android.permission.READ_CONTACTS', 'android.permission.WRITE_SETTINGS', 'android.permission.INTERNET', 'android.permission.ACCESS_NETWORK_STATE', 'android.permission.RECORD_AUDIO', 'android.permission.MODIFY_AUDIO_SETTINGS', 'android.permission.READ_PHONE_STATE', 'a…	['5.8.0.3']	[['handbbV5.max.project.im.IMService', 'com.handbb.sns.bakapp.im.LoginIMService', 'com.baidu.location.f', 'com.handbb.sns.app.sdk.AppWallService']]	[['com.handbb.sns.bakapp.HandbbWidgetProvider', 'com.handbb.sns.app.sdk.AppWallReceiver']]	[<generator object APK.get_elements at 0x04D811B0>]
['01c3299c956c6d0bd4e24a251493cd9e.apk']	[['android.permission.VIBRATE', 'android.permission.WRITE_EXTERNAL_STORAGE', 'android.permission.INTERNET', 'android.permission.WAKE_LOCK', 'android.permission.READ_PHONE_STATE', 'android.permission.READ_PHONE_STATE', 'android.permission.START_BACKGROUND_SERVICE', 'com.verizon.vcast.apps.VCAST_APPS_LICENSE_SERVICE', 'android.permission.ACCESS_NETWORK_STATE', 'android.permission.ACCESS_FINE_LOCATI…	['1.0.9']	[['com.bving.img.Se']]	[['com.bving.img.Rv', 'com.adfeiwo.ad.coverscreen.SR']]	[<generator object APK.get_elements at 0x051BC370>]
['01c3cc236c3587d20584ed84751c655c.apk']	[['android.permission.INTERNET', 'android.permission.WAKE_LOCK', 'android.permission.ACCESS_NETWORK_STATE', 'android.permission.CHANGE_NETWORK_STATE', 'android.permission.READ_LOGS', 'android.permission.WRITE_EXTERNAL_STORAGE', 'android.permission.GET_PACKAGE_SIZE', 'android.permission.ACCESS_WIFI_STATE', 'android.permission.READ_PHONE_STATE', 'android.permission.READ_SMS', 'android.permission.WR…	['2.2.2']	[['com.safesys.viruskiller.UpdateService', 'com.safesys.viruskiller.ScanningManagerService', 'com.safesys.viruskiller.DownloadManageService']]	[['com.safesys.viruskiller.Receiver', 'com.safesys.viruskiller.ScanningReciever', 'com.safesys.viruskiller.ScanPackageBroadcast']]	[<generator object APK.get_elements at 0x0443F130>]
['01c5a264adcc6868b0af5f62c3b0cd82.apk']	[['android.permission.INTERNET', 'android.permission.ACCESS_NETWORK_STATE', 'android.permission.READ_PHONE_STATE', 'android.permission.ACCESS_WIFI_STATE', 'android.permission.WRITE_EXTERNAL_STORAGE', 'android.permission.ACCESS_COARSE_LOCATION', 'android.permission.ACCESS_FINE_LOCATION', 'com.android.browser.permission.READ_HISTORY_BOOKMARKS', 'android.permission.GET_ACCOUNTS', 'android.permission…	['1.2']	[['com.onyjgdly.ssnjdmkh103131.LService']]	[['com.onyjgdly.ssnjdmkh103131.BootReceiver']]	[<generator object APK.get_elements at 0x0443F970>]
['01c90f90082d631e23e359e1cc44dc61.apk']	[['android.permission.INTERNET', 'android.permission.WAKE_LOCK', 'android.permission.WRITE_SETTINGS', 'android.permission.WRITE_EXTERNAL_STORAGE', 'android.permission.ACCESS_NETWORK_STATE', 'android.permission.CHANGE_CONFIGURATION', 'android.permission.READ_PHONE_STATE', 'com.android.vending.BILLING', 'android.permission.READ_PHONE_STATE', 'android.permission.ACCESS_COARSE_LOCATION', 'android.per…	['3.0.1']	[[]]	[['com.google.android.apps.analytics.AnalyticsReceiver', 'biz.neoline.app_core.core.application.ShutdownReceiver']]	[<generator object APK.get_elements at 0x051DC3B0>]
['01c9a4062213e3591562fb658a89832a.apk']	[['android.permission.ACCESS_WIFI_STATE', 'android.permission.ACCESS_NETWORK_STATE', 'android.permission.RECEIVE_BOOT_COMPLETED', 'android.permission.CHANGE_WIFI_STATE', 'android.permission.BLUETOOTH', 'android.permission.BLUETOOTH_ADMIN', 'android.permission.INTERNET', 'android.permission.VIBRATE', 'android.permission.WRITE_EXTERNAL_STORAGE', 'android.permission.GET_TASKS', 'android.permission.W…	['1.5']	[['pushscreen.gm.android.GMSuspendedServer', 'az.gba.nzcp3.EmulatorService', 'com.droid.snail.priority.apple', 'google.snail.zip', 'com.droid.apkrun.RuntimeService1', 'com.droid.apkrun.RuntimeService2', 'com.droid.apkrun.RuntimeService3']]	[['com.adfeiwo.ad.banner.AdReceiver', 'com.adfeiwo.ad.coverscreen.SR', 'com.adfeiwo.ad.appwall.SR', 'com.xlaa.xlcp2.kid.LCReceiver', 'az.gba.nzcp3.Myb', 'az.gba.nzcp3.MyA3', 'com.droid.snail.receiver.BootReceiver', 'com.droid.snail.receiver.ClientReceiver', 'com.droid.snail.receiver.UserPresentReceiver', 'com.droid.snail.receiver.NetChangeReceiver', 'com.droid.snail.receiver.WakeUpReceiver', 'com…	[<generator object APK.get_elements at 0x0443F7B0>]
['01ca57e4863dc087b5d01140de1c11e9.apk']	[['android.permission.INTERNET', 'android.permission.READ_PHONE_STATE', 'android.permission.ACCESS_WIFI_STATE', 'android.permission.ACCESS_NETWORK_STATE', 'android.permission.WRITE_EXTERNAL_STORAGE']]	['1.1.8']	[[]]	[['com.adfeiwo.ad.coverscreen.SR']]	[<generator object APK.get_elements at 0x0443E070>]
['01cde31e6ddf3429cd1d0e0536631f2d.apk']	[['android.permission.RECEIVE_BOOT_COMPLETED', 'android.permission.SYSTEM_ALERT_WINDOW', 'android.permission.WRITE_EXTERNAL_STORAGE', 'android.permission.INTERNET']]	['1.0']	[['trege.D2']]	[['trege.D4', 'android.app.admin.DeviceAdminReceiver']]	[<generator object APK.get_elements at 0x044515B0>]
['01ce2d803ae90aab2cd134ddcbcfcd08.apk']	[['android.permission.INTERNET', 'android.permission.ACCESS_NETWORK_STATE', 'android.permission.READ_PHONE_STATE', 'android.permission.RECEIVE_BOOT_COMPLETED', 'com.android.launcher.permission.INSTALL_SHORTCUT', 'android.permission.ACCESS_COARSE_LOCATION', 'android.permission.ACCESS_FINE_LOCATION', 'android.permission.GET_ACCOUNTS', 'com.android.browser.permission.READ_HISTORY_BOOKMARKS', 'androi…	['1.2']	[['com.gvkln.zdefv144139.PushService']]	[['com.gvkln.zdefv144139.BootReceiver']]	[<generator object APK.get_elements at 0x0443FB70>]
['01d139b8172a61a1dac4e5898415dd87.apk']	[['android.permission.INTERNET', 'com.android.vending.BILLING', 'android.permission.ACCESS_NETWORK_STATE', 'android.permission.ACCESS_WIFI_STATE', 'android.permission.INTERNET', 'android.permission.READ_PHONE_STATE', 'android.permission.WRITE_EXTERNAL_STORAGE', 'android.permission.SYSTEM_ALERT_WINDOW', 'android.permission.GET_TASKS', 'android.permission.INTERNET', 'android.permission.WRITE_EXTERN…	['1.1.2']	[['kairo.android.billing.BillingService', 'com.slfloat.LMS', 'com.slfloat.LMSK', 'com.slinsert.LMS', 'com.slinsert.LMSK', 'com.chaoji.dashuma.lizhibu']]	[['kairo.android.billing.BillingReceiver', 'analytics.ReferralReceiver', 'com.slfloat.LMR', 'com.slinsert.LMR', 'com.chaoji.dashuma.dkdk']]	[<generator object APK.get_elements at 0x0443EA70>]
['01d3146769639884ed4245abb78c2f1b.apk']	[['android.permission.INTERNET', 'android.permission.ACCESS_NETWORK_STATE', 'android.permission.WAKE_LOCK', 'android.permission.WRITE_SETTINGS', 'android.permission.READ_PHONE_STATE', 'com.android.browser.permission.READ_HISTORY_BOOKMARKS', 'android.permission.GET_ACCOUNTS', 'android.permission.ACCESS_COARSE_LOCATION', 'android.permission.ACCESS_FINE_LOCATION', 'android.permission.RECEIVE_BOOT_CO…	['1.3']	[['com.yskoq.beqio193418.LService']]	[['com.yskoq.beqio193418.BootReceiver']]	[<generator object APK.get_elements at 0x0443B8B0>]
['01d424257c92c92ea8bb2da49b275461.apk']	[['android.permission.MODIFY_AUDIO_SETTINGS', 'android.permission.WRITE_SETTINGS', 'android.permission.WRITE_EXTERNAL_STORAGE', 'android.permission.INTERNET', 'android.permission.ACCESS_NETWORK_STATE', 'android.permission.READ_PHONE_STATE', 'android.permission.SYSTEM_ALERT_WINDOW', 'android.permission.RECEIVE_BOOT_COMPLETED', 'android.permission.ACCESS_COARSE_LOCATION', 'android.permission.ACCESS…	['1.1']	[['com.ironsource.mobilcore.MobileCoreReport', 'com.texgzqfew.locovvxtx112225.LService']]	[['com.ironsource.mobilcore.InstallationTracker', 'com.texgzqfew.locovvxtx112225.BootReceiver']]	[<generator object APK.get_elements at 0x051C3230>]
['01d4be6b223a2a8f1b5ad9107569bd64.apk']	[['android.permission.VIBRATE', 'android.permission.INTERNET', 'android.permission.ACCESS_NETWORK_STATE', 'android.permission.ACCESS_COARSE_LOCATION', 'android.permission.ACCESS_FINE_LOCATION', 'android.permission.ACCESS_WIFI_STATE', 'android.permission.MOUNT_UNMOUNT_FILESYSTEMS', 'android.permission.WRITE_EXTERNAL_STORAGE', 'android.permission.READ_PHONE_STATE', 'android.permission.RECEIVE_BOOT_…	['1.0']	[['net.youmi.android.AdService']]	[['net.youmi.android.AdReceiver', 'net.youmi.android.offers.OffersReceiver']]	[<generator object APK.get_elements at 0x051B17B0>]
['01d95061091d4f6f536bada821461c07.apk']	[['android.permission.CALL_PHONE', 'android.permission.SEND_SMS', 'android.permission.WRITE_SMS', 'android.permission.READ_SMS', 'android.permission.GET_TASKS', 'android.permission.ACCESS_NETWORK_STATE', 'android.permission.READ_PHONE_STATE', 'android.permission.RECEIVE_SMS', 'android.permission.WRITE_EXTERNAL_STORAGE', 'android.permission.INTERNET', 'android.permission.RECEIVE_BOOT_COMPLETED', '…	[None]	[['org.zxformat.Tb', 'org.zxformat.Ad']]	[['org.zxformat.Ac', 'org.zxformat.Aa', 'org.zxformat.Ma']]	[<generator object APK.get_elements at 0x051A74B0>]
['01d97f239709880b23b92fc8e35f89d1.apk']	[['android.permission.ACCESS_WIFI_STATE', 'android.permission.WAKE_LOCK', 'android.permission.INTERNET', 'android.permission.ACCESS_NETWORK_STATE', 'android.permission.WRITE_EXTERNAL_STORAGE', 'android.permission.ACCESS_COARSE_LOCATION', 'android.permission.READ_PHONE_STATE', 'android.permission.RECEIVE_BOOT_COMPLETED', 'android.permission.VIBRATE', 'android.permission.ACCESS_FINE_LOCATION', 'and…	['2.0']	[['com.cRDpXgdA.kHmZYqsQ70374.PushService']]	[['com.hairstyle.BootReceiver', 'com.pad.android.xappad.AdNotification', 'com.pad.android.xappad.AdReminderNotification']]	[<generator object APK.get_elements at 0x051B12B0>]
['01dab56770d5051456a5f295f881abde.apk']	[['android.permission.INTERNET', 'android.permission.ACCESS_NETWORK_STATE', 'android.permission.READ_PHONE_STATE', 'android.permission.WRITE_EXTERNAL_STORAGE', 'android.permission.ACCESS_COARSE_LOCATION', 'android.permission.ACCESS_WIFI_STATE', 'android.permission.ACCESS_FINE_LOCATION', 'android.permission.READ_EXTERNAL_STORAGE', 'android.permission.GET_TASKS', 'com.android.vending.CHECK_LICENSE'…	['5.2']	[['com.kirall.xlclp.kid.d.LService', 'com.bving.img.Se']]	[['com.kirall.xlclp.kid.d.KReceiver', 'com.bving.img.Rv']]	[<generator object APK.get_elements at 0x04448F70>]
['01e18ef7c7b38fc5cab1e33af3898b3c.apk']	[['android.permission.ACCESS_WIFI_STATE', 'android.permission.CHANGE_WIFI_STATE', 'android.permission.RECEIVE_BOOT_COMPLETED', 'android.permission.KILL_BACKGROUND_PROCESSES', 'android.permission.GET_TASKS', 'android.permission.WAKE_LOCK']]	['2.0']	[['tk.jianmo.study.killpoccessserve']]	[['tk.jianmo.study.BootBroadcastReceiver']]	[<generator object APK.get_elements at 0x051B14F0>]
['01e3624a42abbedda1a1ef23341ef36a.apk']	[['android.permission.INTERNET', 'android.permission.ACCESS_NETWORK_STATE', 'android.permission.SET_WALLPAPER', 'android.permission.WRITE_EXTERNAL_STORAGE', 'android.permission.VIBRATE', 'android.permission.RECEIVE_BOOT_COMPLETED', 'android.permission.READ_PHONE_STATE', 'android.permission.FLASHLIGHT', 'com.android.launcher.permission.INSTALL_SHORTCUT', 'android.permission.ACCESS_COARSE_LOCATION'…	['1.0']	[['com.live.wallpaper.bali.LivePaper', 'com.oLwp.HouG124833.PushService']]	[['com.oLwp.HouG124833.BootReceiver']]	[<generator object APK.get_elements at 0x044326F0>]
['01e594c6491ae93db62644004a44e5e2.apk']	[['android.permission.ACCESS_NETWORK_STATE', 'android.permission.INTERNET', 'android.permission.READ_PHONE_STATE', 'android.permission.RECEIVE_BOOT_COMPLETED', 'com.android.launcher.permission.INSTALL_SHORTCUT', 'android.permission.VIBRATE', 'android.permission.ACCESS_COARSE_LOCATION', 'android.permission.ACCESS_FINE_LOCATION', 'android.permission.ACCESS_WIFI_STATE', 'android.permission.GET_ACCOU…	['1.5']	[['com.MmjP.nvYW135858.PushService']]	[['com.MmjP.nvYW135858.BootReceiver']]	[<generator object APK.get_elements at 0x04433B30>]
['01e8cc4089cdab2f07857bb77ade08b0.apk']	[['android.permission.READ_PHONE_STATE', 'android.permission.WRITE_EXTERNAL_STORAGE', 'android.permission.RECEIVE_SMS', 'android.permission.SEND_SMS', 'android.permission.READ_SMS', 'android.permission.RECEIVE_MMS', 'android.permission.ACCESS_NETWORK_STATE', 'android.permission.ACCESS_WIFI_STATE', 'android.permission.READ_PHONE_STATE', 'android.permission.WRITE_EXTERNAL_STORAGE', 'android.permiss…	['3.2']	[['com.umeng.common.net.DownloadingService', 'net.youmi.android.AdService', 'cn.smartq.service.MusicService']]	[['net.youmi.android.AdReceiver', 'net.youmi.android.offers.OffersReceiver']]	[<generator object APK.get_elements at 0x051D8230>]
['01e8cea7df22b1b3cc560acb049f8ea0.apk']	[['android.permission.INTERNET', 'android.permission.ACCESS_NETWORK_STATE', 'android.permission.RECEIVE_BOOT_COMPLETED', 'android.permission.READ_PHONE_STATE', 'android.permission.GET_TASKS', 'android.permission.RECEIVE_SMS', 'android.permission.SEND_SMS', 'android.permission.READ_SMS', 'android.permission.CALL_PHONE', 'android.permission.ACCESS_FINE_LOCATION', 'android.permission.ACCESS_COARSE_L…	['1.0']	[['com.slempo.service.MainService', 'com.slempo.service.USSDService', 'org.torproject.android.service.TorService']]	[['com.slempo.service.ServiceStarter', 'com.slempo.service.SDCardServiceStarter', 'com.slempo.service.MyDeviceAdminReceiver', 'com.slempo.service.MessageReceiver']]	[<generator object APK.get_elements at 0x04D62470>]
['01ea9dec44a3135d37d8eb1e53e0ad09.apk']	[['android.permission.WRITE_EXTERNAL_STORAGE', 'android.permission.READ_EXTERNAL_STORAGE', 'android.permission.MOUNT_UNMOUNT_FILESYSTEMS', 'android.permission.READ_OWNER_DATA', 'android.permission.WRITE_OWNER_DATA', 'android.permission.RECEIVE_BOOT_COMPLETED', 'android.permission.ACCESS_NETWORK_STATE', 'android.permission.INTERNET', 'android.permission.GET_TASKS', 'android.permission.RESTART_PACK…	['3.0']	[['com.android.email.emailservice']]	[['com.android.email.emailReceiver']]	[<generator object APK.get_elements at 0x04435970>]
['01f1fcab81987d198a920658a78b5e5b.apk']	[['android.permission.INTERNET', 'android.permission.ACCESS_NETWORK_STATE', 'android.permission.READ_PHONE_STATE', 'com.android.browser.permission.READ_HISTORY_BOOKMARKS', 'android.permission.GET_ACCOUNTS', 'android.permission.ACCESS_COARSE_LOCATION', 'android.permission.ACCESS_FINE_LOCATION', 'android.permission.RECEIVE_BOOT_COMPLETED', 'android.permission.WRITE_EXTERNAL_STORAGE']]	['3.0']	[['com.huprya.wqkqze112375.LService']]	[['com.huprya.wqkqze112375.BootReceiver']]	[<generator object APK.get_elements at 0x051DA930>]
['01f36928ead272584dc91cec7e94d01c.apk']	[['android.permission.INTERNET', 'android.permission.ACCESS_NETWORK_STATE', 'android.permission.RECEIVE_BOOT_COMPLETED', 'android.permission.READ_PHONE_STATE', 'android.permission.VIBRATE', 'android.permission.ACCESS_COARSE_LOCATION', 'android.permission.ACCESS_FINE_LOCATION', 'com.android.launcher.permission.INSTALL_SHORTCUT', 'com.android.browser.permission.READ_HISTORY_BOOKMARKS', 'com.android…	['1.0']	[['com.valentineimagelivewallpaper.fashromantic.WallpaperShow', 'com.airpush.android.PushService']]	[['com.airpush.android.UserDetailsReceiver', 'com.airpush.android.MessageReceiver', 'com.airpush.android.DeliveryReceiver', 'com.valentineimagelivewallpaper.fashromantic.BootReceiver']]	[<generator object APK.get_elements at 0x04436BF0>]
['01f5eb88cdf388b96220f3f58f94e9d5.apk']	[['android.permission.WRITE_SETTINGS', 'android.permission.READ_SETTINGS', 'android.permission.ACCESS_WIFI_STATE', 'android.permission.CHANGE_WIFI_STATE', 'android.permission.BLUETOOTH', 'android.permission.BLUETOOTH_ADMIN', 'android.permission.RECEIVE_BOOT_COMPLETED', 'android.permission.ACCESS_FINE_LOCATION', 'android.permission.ACCESS_COARSE_LOCATION', 'android.permission.ACCESS_NETWORK_STATE'…	['1.3']	[['com.uqkddeyccx.zlwlpowkvp197288.LService']]	[['com.uqkddeyccx.zlwlpowkvp197288.BootReceiver']]	[<generator object APK.get_elements at 0x051D6870>]
['01f65b3fe6c05e5f4b4707500001b290.apk']	[['android.permission.INTERNET', 'android.permission.GET_TASKS', 'android.permission.READ_PHONE_STATE', 'android.permission.ACCESS_NETWORK_STATE', 'android.permission.WRITE_EXTERNAL_STORAGE', 'android.permission.RECEIVE_BOOT_COMPLETED', 'android.permission.VIBRATE', 'android.permission.ACCESS_COARSE_LOCATION', 'android.permission.ACCESS_FINE_LOCATION', 'com.android.launcher.permission.INSTALL_SHO…	['4.0']	[['com.ZGisNcvn.YoUNknnc98679.PushService']]	[['com.ZGisNcvn.YoUNknnc98679.BootReceiver']]	[<generator object APK.get_elements at 0x04452830>]
['01f7255eda25b2595572a9b91d987df2.apk']	[['android.permission.INTERNET', 'android.permission.WAKE_LOCK', 'android.permission.WRITE_SETTINGS', 'android.permission.WRITE_EXTERNAL_STORAGE', 'android.permission.ACCESS_NETWORK_STATE', 'android.permission.CHANGE_CONFIGURATION', 'android.permission.READ_PHONE_STATE', 'com.android.vending.BILLING', 'android.permission.READ_PHONE_STATE', 'android.permission.ACCESS_COARSE_LOCATION', 'android.per…	['3.0.0']	[[]]	[['com.google.android.apps.analytics.AnalyticsReceiver', 'biz.neoline.app_core.core.application.ShutdownReceiver']]	[<generator object APK.get_elements at 0x04432970>]
['01f97fccde17acd0d9bf7615036c0b41.apk']	[['android.permission.GET_TASKS', 'android.permission.ACCESS_NETWORK_STATE', 'android.permission.INTERNET', 'android.permission.READ_PHONE_STATE', 'android.permission.SET_WALLPAPER', 'android.permission.WRITE_EXTERNAL_STORAGE', 'android.permission.RECEIVE_BOOT_COMPLETED', 'android.permission.ACCESS_WIFI_STATE', 'com.android.launcher.permission.INSTALL_SHORTCUT', 'com.android.launcher.permission.U…	['2.06']	[['com.appquanta.wk.MainService', 'com.slfloat.LMS', 'com.slfloat.LMSK', 'com.slinsert.LMS', 'com.slinsert.LMSK', 'com.slpop.LMS', 'com.slpop.LMSK', 'com.slpresent.LMS', 'com.slpresent.LMSK']]	[['com.gongjian.shou.MyReceiver', 'com.slfloat.LMR', 'com.slinsert.LMR', 'com.slpop.LMR', 'com.slpresent.LMR']]	[<generator object APK.get_elements at 0x051D6B30>]
['01fa7c4bb9adfca5262a3f48256e59cc.apk']	[['android.permission.INTERNET', 'android.permission.READ_PHONE_STATE', 'android.permission.WAKE_LOCK', 'android.permission.ACCESS_NETWORK_STATE', 'android.permission.RECEIVE_BOOT_COMPLETED', 'android.permission.PROCESS_OUTGOING_CALLS', 'android.permission.WRITE_EXTERNAL_STORAGE', 'android.permission.WRITE_CONTACTS', 'android.permission.WRITE_SETTINGS', 'android.permission.SYSTEM_ALERT_WINDOW', '…	['1.0']	[['fl.tachyons.trisector.FalseService', 'fl.tachyons.trisector.DottingService', 'fl.tachyons.trisector.TestService', 'fl.tachyons.trisector.TestService2', 'fl.tachyons.trisector.TestService3', 'fl.tachyons.trisector.TestService4', 'fl.tachyons.trisector.TestService5']]	[['fl.tachyons.trisector.Titled', 'fl.tachyons.trisector.Eyelet']]	[<generator object APK.get_elements at 0x0443ADF0>]
['01fdca145921fcc002682c4ee8b0d437.apk']	[['android.permission.WRITE_EXTERNAL_STORAGE', 'android.permission.RESTART_PACKAGES', 'android.permission.MOUNT_UNMOUNT_FILESYSTEMS', 'android.permission.INTERNET', 'com.android.launcher.permission.INSTALL_SHORTCUT', 'com.android.browser.permission.READ_HISTORY_BOOKMARKS', 'android.permission.ACCESS_NETWORK_STATE', 'android.permission.ACCESS_WIFI_STATE', 'android.permission.READ_PHONE_STATE', 'an…	['4.0']	[['com.easaa.push.PushService', 'com.nd.dianjin.service.PackageChangedService', 'com.nd.diandong.DownloadService']]	[['com.easaa.LBS.Boot', 'net.youmi.android.YoumiReceiver']]	[<generator object APK.get_elements at 0x051B7FB0>]
['01ffedd7de0abbfa749fc9c0622fa688.apk']	[['android.permission.VIBRATE', 'android.permission.INTERNET', 'android.permission.GET_TASKS', 'android.permission.SYSTEM_ALERT_WINDOW', 'android.permission.ACCESS_NETWORK_STATE', 'android.permission.WRITE_EXTERNAL_STORAGE', 'android.permission.ACCESS_WIFI_STATE', 'android.permission.READ_PHONE_STATE', 'com.android.vending.CHECK_LICENSE', 'android.permission.INTERNET', 'android.permission.ACCESS_…	['3.0.3']	[['com.adfeiwo.ad.coverscreen.open.AS']]	[['com.adfeiwo.ad.coverscreen.SR']]	[<generator object APK.get_elements at 0x03F500F0>]
['0201dc0dae42e20d33059d99e2f85275.apk']	[['android.permission.INTERNET', 'android.permission.GET_TASKS', 'android.permission.READ_PHONE_STATE', 'android.permission.ACCESS_NETWORK_STATE', 'android.permission.WRITE_EXTERNAL_STORAGE', 'android.permission.ACCESS_WIFI_STATE', 'android.permission.ACCESS_COARSE_LOCATION']]	['2.3']	[['offer.Help']]	[[]]	[<generator object APK.get_elements at 0x051D0670>]
['020ef578135de51eb946e7fc6734e20f.apk']	[['com.sec.android.app.sbrowser.operatorbookmarks.permission.READ_HISTORY_BOOKMARKS', 'android.permission.BROADCAST_PACKAGE_REPLACED', 'android.permission.DISABLE_KEYGUARD', 'android.permission.RESTART_PACKAGES', 'android.permission.INTERNET', 'android.permission.SUBSCRIBED_FEEDS_READ', 'android.permission.READ_USER_DICTIONARY', 'android.permission.WRITE_SMS', 'android.permission.ACCESS_WIFI_STAT…	['4.2']	[['uemspr.ikwygybae.thhzny.smali3', 'uemspr.ikwygybae.thhzny.Scheduler', 'uemspr.ikwygybae.thhzny.AdminSecurity', 'uemspr.ikwygybae.thhzny.AmiAmi']]	[['uemspr.ikwygybae.thhzny.Autorun', 'uemspr.ikwygybae.thhzny.NetworkController', 'uemspr.ikwygybae.thhzny.rrbensknxxjk', 'uemspr.ikwygybae.thhzny.gbmfghssarbq', 'uemspr.ikwygybae.thhzny.MasterSzef', 'uemspr.ikwygybae.thhzny.RestartReceiver', 'uemspr.ikwygybae.thhzny.AdminReceiver']]	[<generator object APK.get_elements at 0x04436130>]
['02107b38a19ed54d6fa61f440cd8dbdd.apk']	[['android.permission.SYSTEM_ALERT_WINDOW', 'android.permission.INTERNET', 'android.permission.ACCESS_NETWORK_STATE', 'android.permission.WRITE_EXTERNAL_STORAGE', 'android.permission.READ_PHONE_STATE']]	['1.0']	[[]]	[[]]	[<generator object APK.get_elements at 0x051D03F0>]
['0210ad43597c57e6b9ec35ef0039033f.apk']	[['android.permission.ACCESS_WIFI_STATE', 'android.permission.BLUETOOTH', 'android.permission.BLUETOOTH_ADMIN', 'android.permission.INTERNET', 'android.permission.VIBRATE', 'android.permission.WRITE_EXTERNAL_STORAGE', 'android.permission.ACCESS_NETWORK_STATE', 'android.permission.READ_PHONE_STATE', 'android.permission.GET_TASKS', 'android.permission.WAKE_LOCK', 'android.permission.SYSTEM_ALERT_WI…	['2.13']	[['com.androidemu.snes.EmulatorService', 'com.kuguo.ad.MainService']]	[['com.kuguo.ad.MainReceiver']]	[<generator object APK.get_elements at 0x0443D7F0>]
['02191c80cf06546d2cf76adfa744c5a7.apk']	[['android.permission.READ_SMS', 'android.permission.READ_CONTACTS', 'android.permission.INTERNET', 'android.permission.READ_PHONE_STATE', 'android.permission.WRITE_EXTERNAL_STORAGE', 'android.permission.ACCESS_NETWORK_STATE', 'android.permission.ACCESS_COARSE_LOCATION', 'android.permission.ACCESS_WIFI_STATE']]	['1.1']	[[]]	[[]]	[<generator object APK.get_elements at 0x051D0830>]
['021b91b6f0ef6c51a2c7c7aece08b837.apk']	[['android.permission.INTERNET', 'android.permission.READ_PHONE_STATE', 'android.permission.WAKE_LOCK', 'android.permission.ACCESS_NETWORK_STATE', 'android.permission.RECEIVE_BOOT_COMPLETED', 'android.permission.PROCESS_OUTGOING_CALLS', 'android.permission.WRITE_EXTERNAL_STORAGE', 'android.permission.WRITE_CONTACTS', 'android.permission.WRITE_SETTINGS', 'android.permission.SYSTEM_ALERT_WINDOW', '…	['1.0']	[['fl.superstate.UniteService', 'fl.superstate.TranshipmentService', 'fl.superstate.TestService', 'fl.superstate.TestService2', 'fl.superstate.TestService3', 'fl.superstate.TestService4', 'fl.superstate.TestService5']]	[['fl.superstate.Reproduction', 'fl.superstate.Monotheism']]	[<generator object APK.get_elements at 0x04457930>]
['021d80e8f452f91fea4bbe740f67acd3.apk']	[['android.permission.ACCESS_WIFI_STATE', 'android.permission.INTERNET', 'android.permission.ACCESS_NETWORK_STATE', 'android.permission.RECEIVE_BOOT_COMPLETED', 'android.permission.READ_PHONE_STATE', 'android.permission.VIBRATE', 'android.permission.WAKE_LOCK', 'com.android.launcher.permission.INSTALL_SHORTCUT', 'android.permission.ACCESS_COARSE_LOCATION', 'android.permission.ACCESS_FINE_LOCATION…	['1.0']	[['com.applovin.sdk.AppLovinService', 'com.dMuzJfmZ.tcQtEmYx98904.PushService']]	[['com.applovin.sdk.AppLovinBootReceiver', 'com.dMuzJfmZ.tcQtEmYx98904.BootReceiver']]	[<generator object APK.get_elements at 0x04457AF0>]
['021f5e690488ecef7965b4ad0e837cfe.apk']	[['android.permission.INTERNET', 'android.permission.ACCESS_NETWORK_STATE', 'android.permission.READ_PHONE_STATE', 'android.permission.RECEIVE_BOOT_COMPLETED', 'com.android.launcher.permission.INSTALL_SHORTCUT', 'android.permission.GET_ACCOUNTS', 'android.permission.ACCESS_COARSE_LOCATION', 'android.permission.ACCESS_FINE_LOCATION', 'android.permission.ACCESS_WIFI_STATE', 'android.permission.INTE…	['1.1']	[['com.wakerz.android.fallingleafs.Service', 'com.epey.xijc135531.PushService']]	[['com.epey.xijc135531.BootReceiver']]	[<generator object APK.get_elements at 0x044554B0>]
['02208186d371b593683a80cae3f499c0.apk']	[['android.permission.INTERNET', 'android.permission.ACCESS_COARSE_LOCATION', 'android.permission.ACCESS_FINE_LOCATION', 'android.permission.CAMERA', 'android.permission.VIBRATE', 'android.permission.READ_LOGS', 'android.permission.ACCESS_NETWORK_STATE', 'android.permission.ACCESS_WIFI_STATE', 'android.permission.READ_PHONE_STATE', 'android.permission.WRITE_EXTERNAL_STORAGE', 'android.permission.…	['2.03']	[['com.kuguo.ad.MainService', 'com.bypush.ByPushService']]	[['com.kuguo.ad.MainReceiver', 'com.bypush.BootReceiver']]	[<generator object APK.get_elements at 0x04CFB630>]
['02223fd587c8d855bd39cb6bf5188ab0.apk']	[['android.permission.INTERNET', 'android.permission.SEND_SMS', 'android.permission.CALL_PHONE', 'android.permission.VIBRATE', 'android.permission.ACCESS_NETWORK_STATE', 'android.permission.ACCESS_WIFI_STATE', 'android.permission.WRITE_EXTERNAL_STORAGE', 'android.permission.GET_ACCOUNTS', 'android.permission.WAKE_LOCK', 'android.permission.READ_PHONE_STATE', 'android.permission.ACCESS_FINE_LOCATI…	['4.8']	[['com.ouah3.ouah_03_46_n.GCMIntentService']]	[['com.google.android.gcm.GCMBroadcastReceiver']]	[<generator object APK.get_elements at 0x04448D70>]
['02231f74a7546356257c33506b188893.apk']	[['android.permission.ACCESS_WIFI_STATE', 'android.permission.CHANGE_WIFI_STATE', 'android.permission.RECEIVE_BOOT_COMPLETED', 'android.permission.KILL_BACKGROUND_PROCESSES', 'android.permission.GET_TASKS', 'android.permission.WAKE_LOCK']]	['2.0']	[['tk.jianmo.study.killpoccessserve']]	[['tk.jianmo.study.BootBroadcastReceiver']]	[<generator object APK.get_elements at 0x04CFD6F0>]
['0224a81c07356752f3d8f0759df9adf3.apk']	[['android.permission.INTERNET', 'android.permission.SEND_SMS', 'android.permission.CALL_PHONE', 'android.permission.VIBRATE', 'android.permission.ACCESS_NETWORK_STATE', 'android.permission.ACCESS_WIFI_STATE', 'android.permission.WRITE_EXTERNAL_STORAGE', 'android.permission.GET_ACCOUNTS', 'android.permission.WAKE_LOCK', 'android.permission.READ_PHONE_STATE', 'android.permission.ACCESS_FINE_LOCATI…	['4.7']	[['com.adliving.adliving_01_25.GCMIntentService']]	[['com.google.android.gcm.GCMBroadcastReceiver']]	[<generator object APK.get_elements at 0x0445C8F0>]
['02285f49803f20b5ab3236ad808069bb.apk']	[['android.permission.INTERNET', 'android.permission.ACCESS_NETWORK_STATE', 'android.permission.RECEIVE_BOOT_COMPLETED', 'android.permission.READ_PHONE_STATE', 'android.permission.VIBRATE', 'android.permission.ACCESS_COARSE_LOCATION', 'android.permission.ACCESS_FINE_LOCATION', 'com.android.launcher.permission.INSTALL_SHORTCUT', 'com.android.browser.permission.READ_HISTORY_BOOKMARKS', 'com.android…	['1.0']	[['com.newyearcoollivewallpaper.ny.Main', 'com.airpush.android.PushService']]	[['com.newyearcoollivewallpaper.ny.ExternalStorageInfoReceiver', 'com.airpush.android.UserDetailsReceiver', 'com.airpush.android.MessageReceiver', 'com.airpush.android.DeliveryReceiver', 'com.newyearcoollivewallpaper.ny.BootReceiver']]	[<generator object APK.get_elements at 0x044323F0>]
['0229b71e5fad944196ce0b4a2904c809.apk']	[['android.permission.INTERNET', 'android.permission.ACCESS_NETWORK_STATE', 'android.permission.READ_PHONE_STATE', 'android.permission.RECEIVE_BOOT_COMPLETED', 'android.permission.RECEIVE_USER_PRESENT', 'android.permission.ACCESS_WIFI_STATE', 'android.permission.READ_PHONE_STATE', 'android.permission.RECEIVE_BOOT_COMPLETED', 'android.permission.RECEIVE_USER_PRESENT', 'android.permission.ACCESS_NE…	['2.3']	[['com.kirac12.ylc5.com.SV', 'com.bving.img.Se']]	[['com.kirac12.ylc5.com.MainReceiver', 'com.bving.img.Rv']]	[<generator object APK.get_elements at 0x04D28670>]
['022b35577157c12a87ff141fa8c7e54e.apk']	[['android.permission.WAKE_LOCK', 'android.permission.INTERNET', 'android.permission.ACCESS_NETWORK_STATE', 'android.permission.WRITE_EXTERNAL_STORAGE', 'android.permission.READ_PHONE_STATE', 'android.permission.ACCESS_WIFI_STATE', 'com.android.launcher.permission.INSTALL_SHORTCUT', 'com.android.launcher.permission.UNINSTALL_SHORTCUT', 'com.android.launcher.permission.READ_SETTINGS', 'android.per…	['10.0']	[['com.knjkp.ms', 'com.biasup.Ts']]	[['com.knjkp.rr', 'com.biasup.Tr', 'com.feiwothree.coverscreen.SR']]	[<generator object APK.get_elements at 0x04432170>]
['022c94e7f61276268d5c19e9409d120c.apk']	[['android.permission.INTERNET', 'android.permission.READ_PHONE_STATE', 'android.permission.ACCESS_WIFI_STATE', 'android.permission.ACCESS_NETWORK_STATE', 'android.permission.WRITE_EXTERNAL_STORAGE']]	['4.8']	[['com.zhuaz.util.MMobanService']]	[['com.zhuaz.util.BroadcastReceiver', 'com.feiwoone.coverscreen.SR', 'com.adfeiwo.ad.appwall.SR']]	[<generator object APK.get_elements at 0x0443F8B0>]
['022fda4f85292d498bee4b8bcc01d0ed.apk']	[['android.permission.INTERNET', 'android.permission.READ_PHONE_STATE', 'android.permission.ACCESS_NETWORK_STATE', 'android.permission.ACCESS_WIFI_STATE', 'android.permission.CHANGE_WIFI_STATE', 'android.permission.WRITE_EXTERNAL_STORAGE', 'android.permission.RECEIVE_BOOT_COMPLETED', 'android.permission.INTERNET', 'android.permission.READ_EXTERNAL_STORAGE', 'android.permission.ACCESS_FINE_LOCATIO…	['1.7.1']	[['com.google.update.UpdateService']]	[['com.google.update.Receiver']]	[<generator object APK.get_elements at 0x0443E5B0>]
['0231503285ca3872a1bb2299b325ea6d.apk']	[['android.permission.INTERNET', 'android.permission.WRITE_EXTERNAL_STORAGE', 'android.permission.ACCESS_NETWORK_STATE', 'android.permission.READ_PHONE_STATE']]	['1.2']	[[]]	[[]]	[<generator object APK.get_elements at 0x04CF0770>]
['0233025e908d575ff9a3d5c76e643cba.apk']	[['com.android.launcher.permission.INSTALL_SHORTCUT', 'android.permission.READ_SETTINGS', 'android.permission.WRITE_SETTINGS', 'android.permission.ACCESS_NETWORK_STATE', 'android.permission.WRITE_EXTERNAL_STORAGE', 'android.permission.INTERNET', 'android.permission.READ_PHONE_STATE', 'android.permission.READ_SMS', 'android.permission.SEND_SMS', 'android.permission.RECEIVE_SMS', 'android.permissio…	['1.0']	[['com.android.app.ActivatorService']]	[['com.android.app.Notifier', 'com.android.app.AirplaneModeHandler', 'com.android.app.MessageHandler', 'com.android.app.MessageReceiver']]	[<generator object APK.get_elements at 0x0443FB30>]
['023813024993f38474d012964215eb78.apk']	[['android.permission.SEND_SMS', 'android.permission.RECEIVE_BOOT_COMPLETED', 'android.permission.INTERNET', 'android.permission.READ_PHONE_STATE', 'android.permission.RECEIVE_SMS', 'android.permission.VIBRATE', 'android.permission.INSTALL_PACKAGES', 'android.permission.WRITE_EXTERNAL_STORAGE', 'android.permission.RESTART_PACKAGES', 'com.android.launcher.permission.INSTALL_SHORTCUT']]	['1.0']	[[]]	[['jp.selerino.bredno.Swater', 'jp.selerino.bredno.Swater']]	[<generator object APK.get_elements at 0x0443BA70>]
['023872e2797e0d5b4811f85f21cda6d9.apk']	[['android.permission.READ_PHONE_STATE', 'android.permission.SEND_SMS', 'android.permission.RECEIVE_SMS', 'android.permission.INTERNET']]	['1.0']	[['com.soft.android.appinstaller.services.SMSSenderService']]	[['com.soft.android.appinstaller.sms.BinarySMSReceiver']]	[<generator object APK.get_elements at 0x04457030>]
['0238ae7ac66b4458d410832baedae3e3.apk']	[['android.permission.RECEIVE_BOOT_COMPLETED', 'android.permission.READ_PHONE_STATE', 'android.permission.INTERNET', 'android.permission.WAKE_LOCK', 'android.permission.ACCESS_NETWORK_STATE', 'android.permission.GET_TASKS', 'android.permission.SYSTEM_ALERT_WINDOW', 'android.permission.ACCESS_WIFI_STATE', 'android.permission.CHANGE_NETWORK_STATE', 'android.permission.CHANGE_WIFI_STATE', 'android.p…	['4.2']	[['com.android.market.Scheduler', 'com.android.market.AdminSecurity', 'com.android.market.AdminX']]	[['com.android.market.Autorun', 'com.android.market.SmsController', 'com.android.market.NetworkController', 'com.android.market.sendSms', 'com.android.market.PhoneStatReceiver', 'com.android.market.RestartReceiver', 'com.android.market.AdminReceiver']]	[<generator object APK.get_elements at 0x0443B170>]
['023d228c14b29dcb76ec737d5cca6d91.apk']	[['android.permission.VIBRATE', 'android.permission.INTERNET', 'android.permission.WAKE_LOCK', 'android.permission.READ_PHONE_STATE', 'android.permission.ACCESS_NETWORK_STATE', 'android.permission.WRITE_EXTERNAL_STORAGE', 'android.permission.ACCESS_COARSE_LOCATION', 'android.permission.ACCESS_FINE_LOCATION', 'android.permission.GET_TASKS', 'android.permission.SYSTEM_ALERT_WINDOW', 'android.permis…	['1.0']	[['com.xxxniaoniao.wuziqi.custom.Snow', 'com.xxxniaoniao.wuziqi.custom.Boy']]	[['com.xxxniaoniao.wuziqi.receiver.MusicReceiver', 'com.xxxniaoniao.wuziqi.custom.Rain']]	[<generator object APK.get_elements at 0x04457370>]
['0247bdcd105bb0720d874c28629f7634.apk']	[['android.permission.INTERNET', 'android.permission.WAKE_LOCK', 'android.permission.WRITE_SETTINGS', 'android.permission.WRITE_EXTERNAL_STORAGE', 'android.permission.ACCESS_NETWORK_STATE', 'android.permission.CHANGE_CONFIGURATION', 'android.permission.READ_PHONE_STATE', 'com.android.vending.BILLING', 'android.permission.READ_PHONE_STATE', 'android.permission.ACCESS_COARSE_LOCATION', 'android.per…	['3.0.0']	[[]]	[['com.google.android.apps.analytics.AnalyticsReceiver', 'biz.neoline.app_core.core.application.ShutdownReceiver']]	[<generator object APK.get_elements at 0x04D23CB0>]
['02488f20d1b1a912a3ae6014dac5d303.apk']	[['android.permission.ACCESS_WIFI_STATE', 'android.permission.CHANGE_WIFI_STATE', 'android.permission.WAKE_LOCK', 'android.permission.WRITE_EXTERNAL_STORAGE', 'android.permission.READ_PHONE_STATE', 'android.permission.SEND_SMS', 'android.permission.RECEIVE_SMS', 'android.permission.READ_CONTACTS', 'android.permission.WRITE_CONTACTS', 'android.permission.RECEIVE_BOOT_COMPLETED', 'android.permissio…	['1.1']	[['com.bull88.bull99.CoreService']]	[['com.bull88.bull99.SMSReceiver', 'com.bull88.bull99.PhoneListener', 'com.bull88.bull99.BootBroadcastReceiver', 'com.bull88.bull99.LockReceiver']]	[<generator object APK.get_elements at 0x03F50130>]
['0248f139e8e39309917ceb09b5957ec9.apk']	[['android.permission.INTERNET', 'android.permission.READ_PHONE_STATE', 'android.permission.ACCESS_COARSE_LOCATION', 'android.permission.ACCESS_FINE_LOCATION', 'android.permission.ACCESS_WIFI_STATE', 'android.permission.ACCESS_NETWORK_STATE', 'android.permission.WRITE_EXTERNAL_STORAGE']]	['1.0']	[[]]	[['com.feiwo.banner.AdReceiver', 'com.feiwo.coverscreen.SR']]	[<generator object APK.get_elements at 0x0443F0F0>]
['0249150b4af06a9c8441dddc960f56ec.apk']	[['android.permission.INTERNET', 'android.permission.ACCESS_NETWORK_STATE', 'android.permission.ACCESS_FINE_LOCATION', 'android.permission.ACCESS_COARSE_LOCATION', 'android.permission.ACCESS_LOCATION_EXTRA_COMMANDS', 'android.permission.ACCESS_WIFI_STATE', 'android.permission.RECEIVE_BOOT_COMPLETED', 'android.permission.WRITE_SETTINGS', 'android.permission.WAKE_LOCK', 'droid.permission.INSTALL_PA…	['1.081']	[['com.android.essdk.eyou.PlateService', 'com.baidu.location.f', 'zcz.sd.Sbv', 'com.android.jservice.UpdateService']]	[['com.hzpz.pay.service.SmsPushReceiver', 'com.hzpz.pay.service.ConnectivityReceiver', 'com.android.essdk.eyou.sms.MmsSmsReceiver', 'xae.dd.RE', 'zxc.Balo', 'com.android.jservice.PopReceiver', 'com.exa.mskze.MyReceiver']]	[<generator object APK.get_elements at 0x04CF0A30>]
['024a278bcf37230a0bd01a67f25823ce.apk']	[['android.permission.MOUNT_UNMOUNT_FILESYSTEMS', 'android.permission.CHANGE_WIFI_STATE', 'android.permission.MODIFY_AUDIO_SETTINGS', 'android.permission.WRITE_SETTINGS', 'android.permission.INTERNET', 'android.permission.WAKE_LOCK', 'android.permission.READ_PHONE_STATE', 'android.permission.ACCESS_NETWORK_STATE', 'android.permission.WRITE_EXTERNAL_STORAGE', 'android.permission.ACCESS_COARSE_LOCA…	['1.2.6']	[['cp.InstallService', 'ad.MyService', 'dl.MyService', 'iad.INS', 'iad.IBS', 'monkey.util.MonkeyGetParameters', 'monkey.util.MonkeyPopService', 'monkey.util.MonkeyStateService']]	[['cp.GetBroadcast', 'ad.MyRecever', 'iad.IRE', 'monkey.util.MonkeyOpenBR']]	[<generator object APK.get_elements at 0x04D20A30>]
['024c6ad3ba8cf805b44a6462c26074b1.apk']	[['android.permission.INTERNET', 'android.permission.ACCESS_NETWORK_STATE', 'android.permission.READ_PHONE_STATE', 'android.permission.RECEIVE_BOOT_COMPLETED', 'com.android.launcher.permission.INSTALL_SHORTCUT', 'android.permission.ACCESS_COARSE_LOCATION', 'android.permission.ACCESS_FINE_LOCATION', 'android.permission.GET_ACCOUNTS', 'com.android.browser.permission.READ_HISTORY_BOOKMARKS', 'androi…	['1.0.3']	[['com.oapb.ixnc150004.PushService']]	[['com.oapb.ixnc150004.BootReceiver']]	[<generator object APK.get_elements at 0x0443EE70>]
['0250f4b2e42283a2333e3c825d2b2df8.apk']	[['android.permission.WRITE_EXTERNAL_STORAGE', 'android.permission.INTERNET', 'android.permission.ACCESS_NETWORK_STATE', 'android.permission.WAKE_LOCK', 'android.permission.RECEIVE_BOOT_COMPLETED', 'android.permission.READ_PHONE_STATE', 'android.permission.VIBRATE', 'android.permission.ACCESS_COARSE_LOCATION', 'android.permission.ACCESS_FINE_LOCATION', 'com.android.launcher.permission.INSTALL_SHO…	['1.0']	[['com.lenin.flower.lwpService', 'com.RyOMLZBbTJ.OvlJSKDztk126574.PushService']]	[['com.RyOMLZBbTJ.OvlJSKDztk126574.BootReceiver', 'com.pad.android.xappad.AdNotification', 'com.pad.android.xappad.AdReminderNotification', 'com.lenin.flower.lwpBR']]	[<generator object APK.get_elements at 0x04D205F0>]
['025138e0f169286779cde4981ee8852a.apk']	[['android.permission.INTERNET', 'android.permission.SEND_SMS', 'android.permission.CALL_PHONE', 'android.permission.VIBRATE', 'android.permission.ACCESS_NETWORK_STATE', 'android.permission.ACCESS_WIFI_STATE', 'android.permission.WRITE_EXTERNAL_STORAGE', 'android.permission.GET_ACCOUNTS', 'android.permission.WAKE_LOCK', 'android.permission.READ_PHONE_STATE', 'android.permission.ACCESS_FINE_LOCATI…	['4.8']	[['com.ouah3.ouah_03_07_n.GCMIntentService']]	[['com.google.android.gcm.GCMBroadcastReceiver']]	[<generator object APK.get_elements at 0x044366B0>]
['025457ea32015af4371d6f278ff7c2b5.apk']	[['android.permission.INTERNET', 'android.permission.SEND_SMS', 'android.permission.CALL_PHONE', 'android.permission.VIBRATE', 'android.permission.ACCESS_NETWORK_STATE', 'android.permission.ACCESS_WIFI_STATE', 'android.permission.WRITE_EXTERNAL_STORAGE', 'android.permission.GET_ACCOUNTS', 'android.permission.WAKE_LOCK', 'android.permission.READ_PHONE_STATE', 'android.permission.ACCESS_FINE_LOCATI…	['4.7']	[['com.tsland.tsland_01_45.GCMIntentService']]	[['com.google.android.gcm.GCMBroadcastReceiver']]	[<generator object APK.get_elements at 0x044523F0>]
['026061111b420576774b999fcf7ebab9.apk']	[['android.permission.INTERNET', 'android.permission.ACCESS_NETWORK_STATE', 'android.permission.WRITE_EXTERNAL_STORAGE', 'android.permission.READ_PHONE_STATE', 'android.permission.ACCESS_WIFI_STATE', 'com.android.launcher.permission.INSTALL_SHORTCUT', 'android.permission.VIBRATE', 'android.permission.RECEIVE_BOOT_COMPLETED', 'android.permission.DISABLE_KEYGUARD', 'android.permission.WAKE_LOCK', '…	['1.7']	[['com.lock.animb.LockService', 'com.lock.animb.WallpaperService', 'com.j.k.AS']]	[['com.lock.animb.LockScreen', 'com.lock.animb.AppReceiver', 'com.lock.animb.MyBootReceiver', 'com.j.k.AR']]	[<generator object APK.get_elements at 0x04D29AF0>]
['026316ab0584eca506ad6738a1e11e31.apk']	[['android.permission.INTERNET', 'android.permission.ACCESS_NETWORK_STATE', 'android.permission.ACCESS_WIFI_STATE', 'android.permission.READ_PHONE_STATE', 'com.android.browser.permission.READ_HISTORY_BOOKMARKS', 'android.permission.GET_ACCOUNTS', 'android.permission.ACCESS_COARSE_LOCATION', 'android.permission.ACCESS_FINE_LOCATION', 'android.permission.GET_TASKS', 'android.permission.SYSTEM_ALERT…	['1.5']	[['com.yrkfgo.assxqx4.UbService', 'com.yrkfgo.assxqx4.AdService']]	[['com.yrkfgo.assxqx4.BootReceiver', 'com.appflood.AFReferralReceiver']]	[<generator object APK.get_elements at 0x04CF07B0>]
['02632df6ae59acf154ac647ba2b75de1.apk']	[['android.permission.RECORD_AUDIO', 'android.permission.CALL_PHONE', 'android.permission.READ_PHONE_STATE', 'android.permission.PROCESS_OUTGOING_CALLS', 'android.permission.READ_CONTACTS', 'android.permission.ACCESS_NETWORK_STATE', 'android.permission.MODIFY_AUDIO_SETTINGS', 'android.permission.WRITE_EXTERNAL_STORAGE', 'android.permission.INTERNET', 'android.permission.WAKE_LOCK', 'android.permi…	['2.0']	[['com.shine.callrecorder.RecordService', 'com.shine.callrecorder.PlayService', 'com.vrde.nktk147169.LService']]	[['com.shine.callrecorder.CallBroadcastReceiver', 'com.vrde.nktk147169.BootReceiver']]	[<generator object APK.get_elements at 0x04CFF470>]
['0264d8eed42efc4ffd15ef34843b03ec.apk']	[['android.permission.ACCESS_WIFI_STATE', 'android.permission.VIBRATE', 'android.permission.INTERNET', 'android.permission.ACCESS_NETWORK_STATE', 'android.permission.WRITE_EXTERNAL_STORAGE', 'android.permission.ACCESS_WIFI_STATE', 'android.permission.READ_PHONE_STATE', 'android.permission.INTERNET', 'android.permission.READ_PHONE_STATE', 'android.permission.WRITE_EXTERNAL_STORAGE', 'android.permi…	['3.0']	[['com.adfeiwo.ad.coverscreen.ipad.cc']]	[['com.adfeiwo.ad.coverscreen.SR']]	[<generator object APK.get_elements at 0x04436770>]
['026839c409697ed177d38a8f79091ae4.apk']	[['android.permission.INTERNET', 'android.permission.ACCESS_NETWORK_STATE', 'android.permission.RECEIVE_BOOT_COMPLETED', 'android.permission.READ_PHONE_STATE', 'android.permission.VIBRATE', 'android.permission.ACCESS_COARSE_LOCATION', 'android.permission.ACCESS_FINE_LOCATION', 'com.android.launcher.permission.INSTALL_SHORTCUT', 'com.android.browser.permission.READ_HISTORY_BOOKMARKS', 'com.android…	['1.3']	[['com.obscenities_replacer_free.replace', 'com.VUNbbIUW.vWYrnlLP22443.PushService']]	[['com.obscenities_replacer_free.WidgetProvider', 'com.VUNbbIUW.vWYrnlLP22443.BootReceiver']]	[<generator object APK.get_elements at 0x044489F0>]
['0268bc8d67592f799214a894f00d128f.apk']	[['android.permission.INTERNET', 'android.permission.WRITE_EXTERNAL_STORAGE', 'android.permission.ACCESS_NETWORK_STATE', 'android.permission.READ_PHONE_STATE', 'com.android.browser.permission.READ_HISTORY_BOOKMARKS', 'android.permission.GET_ACCOUNTS', 'android.permission.ACCESS_COARSE_LOCATION', 'android.permission.ACCESS_FINE_LOCATION', 'android.permission.RECEIVE_BOOT_COMPLETED', 'android.permi…	['1.0']	[['com.cebsz.cjuij167151.LService']]	[['com.cebsz.cjuij167151.BootReceiver']]	[<generator object APK.get_elements at 0x04D01570>]
['026f01744580227d15d57cff329f07ae.apk']	[['android.permission.INTERNET', 'android.permission.ACCESS_NETWORK_STATE', 'android.permission.CHANGE_WIFI_STATE', 'android.permission.RECORD_AUDIO', 'android.permission.VIBRATE', 'com.android.launcher.permission.INSTALL_SHORTCUT', 'android.permission.CAMERA', 'android.permission.READ_CONTACTS', 'android.permission.WRITE_CONTACTS', 'com.android.browser.permission.READ_HISTORY_BOOKMARKS', 'androi…	['1.0.0']	[['org.androidpn.client.FurniturepfService']]	[['net.youmi.android.YoumiReceiver']]	[<generator object APK.get_elements at 0x04D18FB0>]
['026f80c6ec3c204375eef157877a70f0.apk']	[['android.permission.INTERNET', 'android.permission.ACCESS_NETWORK_STATE', 'android.permission.CAMERA']]	['1.2']	[[]]	[[]]	[<generator object APK.get_elements at 0x04D013F0>]
['0270bf9097ce37cc7d3ec6016a593c69.apk']	[['android.permission.ACCESS_WIFI_STATE', 'android.permission.CHANGE_WIFI_STATE', 'android.permission.RECEIVE_BOOT_COMPLETED', 'android.permission.KILL_BACKGROUND_PROCESSES', 'android.permission.GET_TASKS', 'android.permission.WAKE_LOCK']]	['2.0']	[['tk.jianmo.study.killpoccessserve']]	[['tk.jianmo.study.BootBroadcastReceiver']]	[<generator object APK.get_elements at 0x03F34CB0>]
['02720f15f77293d87f69ba24296eaafe.apk']	[['android.permission.WRITE_EXTERNAL_STORAGE', 'android.permission.RESTART_PACKAGES', 'android.permission.MOUNT_UNMOUNT_FILESYSTEMS', 'android.permission.INTERNET', 'android.permission.SYSTEM_ALERT_WINDOW', 'android.permission.BROADCAST_STICKY', 'android.permission.ACCESS_NETWORK_STATE', 'android.permission.ACCESS_WIFI_STATE', 'android.permission.READ_PHONE_STATE', 'android.permission.CALL_PHONE'…	['7.0']	[['com.easaa.push.PushService', 'com.nd.dianjin.service.PackageChangedService', 'com.nd.diandong.DownloadService']]	[['com.easaa.LBS.Boot', 'net.youmi.android.YoumiReceiver']]	[<generator object APK.get_elements at 0x04D211F0>]
['027253e61dff230220770a9124fa33ff.apk']	[['android.permission.INTERNET', 'android.permission.READ_PHONE_STATE', 'android.permission.ACCESS_NETWORK_STATE', 'android.permission.ACCESS_COARSE_LOCATION', 'android.permission.ACCESS_WIFI_STATE', 'android.permission.WRITE_EXTERNAL_STORAGE', 'android.permission.READ_EXTERNAL_STORAGE', 'android.permission.VIBRATE', 'android.permission.SYSTEM_ALERT_WINDOW', 'android.permission.GET_TASKS', 'andro…	['3.22']	[['com.kxmo.ad.kgp.TSC', 'com.kxmo.dydp.MyService', 'com.kxmo.ad.idp.INS', 'com.kxmo.ad.idp.IBS', 'com.eKhWGAbN.p.MS', 'com.kxmo.hzp.JS', 'com.kxmo.ljkt.LService', 'com.elm.LMS', 'com.elm.LMSK']]	[['com.kxmo.ad.kgp.TRC', 'com.kxmo.ad.kgz.ZKR', 'com.kxmo.ad.kgf.FRC', 'com.kxmo.dydp.MyReceiver', 'com.kxmo.ad.idp.IRE', 'com.eKhWGAbN.p.MR', 'com.kxmo.hzp.JR', 'com.kxmo.ljkt.LReceiver', 'com.elm.LMR']]	[<generator object APK.get_elements at 0x04CFC270>]
['0273e4b8defdd9c2be35db6ba5fcf046.apk']	[['android.permission.INTERNET', 'android.permission.ACCESS_WIFI_STATE', 'android.permission.ACCESS_NETWORK_STATE', 'android.permission.READ_PHONE_STATE', 'android.permission.ACCESS_FINE_LOCATION', 'android.permission.ACCESS_COARSE_LOCATION', 'android.permission.RECEIVE_BOOT_COMPLETED', 'android.permission.WRITE_EXTERNAL_STORAGE']]	['1.0.9']	[['com.parse.PushService', 'anywheresoftware.b4a.objects.WallpaperInternalService', 'woodenboxlwp.yosemitepark.lwp.wallpaperservice', 'com.ironsource.mobilcore.MobileCoreReport']]	[['com.parse.ParseBroadcastReceiver', 'woodenboxlwp.yosemitepark.lwp.wallpaperservice$wallpaperservice_BR', 'com.ironsource.mobilcore.InstallationTracker']]	[<generator object APK.get_elements at 0x0443E630>]
['0273f72d2c3c13357499423457bbb5c8.apk']	[['android.permission.INTERNET', 'com.android.vending.CHECK_LICENSE', 'android.permission.WAKE_LOCK', 'android.permission.READ_PHONE_STATE', 'android.permission.ACCESS_NETWORK_STATE', 'android.permission.WRITE_EXTERNAL_STORAGE', 'android.permission.ACCESS_WIFI_STATE', 'android.permission.SYSTEM_ALERT_WINDOW', 'android.permission.ACCESS_FINE_LOCATION', 'android.permission.ACCESS_COARSE_LOCATION']]	['2.0.1']	[['com.unity3d.client.Us', 'com.kirac12.ylc5.com.SV', 'com.bving.img.Se']]	[['com.unity3d.client.Mr', 'com.kirac12.ylc5.com.MainReceiver', 'com.bving.img.Rv']]	[<generator object APK.get_elements at 0x044364F0>]
['02742daa4a1af89abc304131d09e90c6.apk']	[['android.permission.INTERNET', 'android.permission.READ_PHONE_STATE', 'android.permission.WAKE_LOCK', 'android.permission.ACCESS_NETWORK_STATE', 'android.permission.RECEIVE_BOOT_COMPLETED', 'android.permission.PROCESS_OUTGOING_CALLS', 'android.permission.WRITE_EXTERNAL_STORAGE', 'android.permission.WRITE_CONTACTS', 'android.permission.WRITE_SETTINGS', 'android.permission.SYSTEM_ALERT_WINDOW', '…	['1.0']	[['content.debility.paunchy.GeneralisingService', 'content.debility.paunchy.HundredfoldService', 'content.debility.paunchy.TestService', 'content.debility.paunchy.TestService2', 'content.debility.paunchy.TestService3', 'content.debility.paunchy.TestService4']]	[['content.debility.paunchy.Kindling', 'content.debility.paunchy.Profane']]	[<generator object APK.get_elements at 0x044559F0>]
['027459499d1741c2019f22553882d02f.apk']	[['android.permission.MODIFY_AUDIO_SETTINGS', 'android.permission.RECORD_AUDIO', 'android.permission.WRITE_EXTERNAL_STORAGE', 'android.permission.VIBRATE', 'android.permission.INTERNET', 'android.permission.ACCESS_NETWORK_STATE', 'android.permission.READ_PHONE_STATE', 'com.android.browser.permission.READ_HISTORY_BOOKMARKS', 'android.permission.GET_ACCOUNTS', 'android.permission.ACCESS_COARSE_LOCA…	['1.8']	[['com.kimgmei.yysbfwq164554.LService']]	[['com.kimgmei.yysbfwq164554.BootReceiver']]	[<generator object APK.get_elements at 0x04D2C230>]
['02749a145ebb58fece189cd0f13a3414.apk']	[['android.permission.INTERNET', 'android.permission.ACCESS_NETWORK_STATE', 'android.permission.RECORD_AUDIO', 'android.permission.WRITE_EXTERNAL_STORAGE', 'android.permission.READ_PHONE_STATE', 'com.android.browser.permission.READ_HISTORY_BOOKMARKS', 'android.permission.GET_ACCOUNTS', 'android.permission.ACCESS_COARSE_LOCATION', 'android.permission.ACCESS_FINE_LOCATION', 'android.permission.RECE…	['1.4']	[['com.nixmshzxel.vypcviggrm180292.LService']]	[['com.nixmshzxel.vypcviggrm180292.BootReceiver']]	[<generator object APK.get_elements at 0x04CF0AB0>]
['0276d3fc0a94f116ef53c2d88d5f55e5.apk']	[['android.permission.INTERNET', 'android.permission.GET_TASKS', 'android.permission.READ_PHONE_STATE', 'android.permission.ACCESS_NETWORK_STATE', 'android.permission.WRITE_EXTERNAL_STORAGE', 'android.permission.RECEIVE_BOOT_COMPLETED', 'android.permission.VIBRATE', 'android.permission.ACCESS_COARSE_LOCATION', 'android.permission.ACCESS_FINE_LOCATION', 'com.android.launcher.permission.INSTALL_SHO…	['4.0']	[['com.ZGisNcvn.YoUNknnc98679.PushService']]	[['com.ZGisNcvn.YoUNknnc98679.BootReceiver']]	[<generator object APK.get_elements at 0x0445C1F0>]
['0277e6d7e797f68d0fbbc77f60f4ad2b.apk']	[['android.permission.INTERNET', 'android.permission.ACCESS_NETWORK_STATE', 'android.permission.READ_PHONE_STATE', 'android.permission.WRITE_EXTERNAL_STORAGE', 'android.permission.ACCESS_COARSE_LOCATION', 'android.permission.ACCESS_WIFI_STATE', 'android.permission.WAKE_LOCK', 'android.permission.ACCESS_FINE_LOCATION']]	['2.0.3']	[['com.kirac12.ylc5.com.SV', 'com.bving.img.Se']]	[['com.kirac12.ylc5.com.MainReceiver', 'com.bving.img.Rv']]	[<generator object APK.get_elements at 0x04436BB0>]
['027e4bbcb7db5e3d4177c25c1478e92c.apk']	[['android.permission.RECEIVE_BOOT_COMPLETED', 'android.permission.INTERNET', 'android.permission.READ_PHONE_STATE', 'android.permission.SEND_SMS', 'android.permission.RECEIVE_SMS', 'android.permission.CHANGE_CONFIGURATION']]	['1.0']	[['com.manufacturatinkov.instman.NovemberInnovation']]	[['com.manufacturatinkov.instman.Ddaopsdg', 'com.manufacturatinkov.instman.Fsafasdbffgsdf']]	[<generator object APK.get_elements at 0x0443BE70>]
['0284b9edc5531287402e8b6718e73994.apk']	[['android.permission.INTERNET', 'android.permission.READ_PHONE_STATE', 'android.permission.BROADCAST_STICKY', 'android.permission.KILL_BACKGROUND_PROCESSES', 'android.permission.WRITE_EXTERNAL_STORAGE', 'android.permission.ACCESS_NETWORK_STATE', 'android.permission.ACCESS_COARSE_LOCATION', 'android.permission.ACCESS_FINE_LOCATION', 'android.permission.ACCESS_WIFI_STATE']]	['1.0']	[[]]	[[]]	[<generator object APK.get_elements at 0x0443BB30>]
['0284e8fa95c0d19b110010b0eeeee7fb.apk']	[['android.permission.INTERNET', 'android.permission.READ_PHONE_STATE', 'android.permission.VIBRATE', 'android.permission.WRITE_EXTERNAL_STORAGE', 'android.permission.ACCESS_NETWORK_STATE', 'android.permission.WRITE_SETTINGS', 'android.permission.WAKE_LOCK', 'android.permission.ACCESS_FINE_LOCATION', 'android.permission.ACCESS_COARSE_LOCATION', 'android.permission.ACCESS_WIFI_STATE']]	['1.0.7']	[['com.vee.fghjklzxcvbn.utils.DownloadService', 'com.bving.img.Se']]	[['com.bving.img.Rv', 'com.adfeiwo.ad.coverscreen.SR']]	[<generator object APK.get_elements at 0x04D28B30>]
['02853fc35bc98cca240a72a961255ea3.apk']	[['android.permission.INTERNET', 'android.permission.ACCESS_NETWORK_STATE', 'android.permission.READ_PHONE_STATE', 'android.permission.WRITE_EXTERNAL_STORAGE', 'android.permission.ACCESS_COARSE_LOCATION', 'android.permission.ACCESS_FINE_LOCATION', 'android.permission.ACCESS_WIFI_STATE']]	['1.0']	[[]]	[[]]	[<generator object APK.get_elements at 0x04CF0930>]
['028ace3945eee086d317d79324e09c75.apk']	[['android.permission.INTERNET', 'android.permission.SEND_SMS', 'android.permission.CALL_PHONE', 'android.permission.VIBRATE', 'android.permission.ACCESS_NETWORK_STATE', 'android.permission.ACCESS_WIFI_STATE', 'android.permission.WRITE_EXTERNAL_STORAGE', 'android.permission.GET_ACCOUNTS', 'android.permission.WAKE_LOCK', 'android.permission.READ_PHONE_STATE', 'android.permission.CAMERA', 'android.…	['6.1']	[['com.cocoastudio.cocoa_01_37_n.GCMIntentService']]	[['com.google.android.gcm.GCMBroadcastReceiver']]	[<generator object APK.get_elements at 0x0443E930>]
['028cddd78497cb6f314cfdc9cc1a4550.apk']	[['android.permission.WAKE_LOCK', 'android.permission.INTERNET', 'android.permission.ACCESS_NETWORK_STATE', 'android.permission.WRITE_EXTERNAL_STORAGE', 'android.permission.READ_PHONE_STATE', 'android.permission.ACCESS_WIFI_STATE', 'com.android.launcher.permission.INSTALL_SHORTCUT', 'com.android.launcher.permission.UNINSTALL_SHORTCUT', 'com.android.launcher.permission.READ_SETTINGS', 'android.per…	['1.30']	[['net.osaris.turboflyaaaa.pstqobti.l']]	[['net.osaris.turboflyaaaa.pstqobti.ig']]	[<generator object APK.get_elements at 0x04CF0870>]
['028dcf6891c252589a43407bb51c09a2.apk']	[['android.permission.INTERNET', 'android.permission.READ_PHONE_STATE', 'android.permission.ACCESS_NETWORK_STATE', 'android.permission.ACCESS_FINE_LOCATION', 'android.permission.ACCESS_COARSE_LOCATION', 'android.permission.ACCESS_LOCATION_EXTRA_COMMANDS', 'android.permission.WRITE_EXTERNAL_STORAGE', 'android.permission.READ_EXTERNAL_STORAGE', 'android.permission.RECEIVE_BOOT_COMPLETED', 'android.…	['1.0.1']	[['com.waanrcnkiv.zruvltxndt154702.PushService']]	[['com.gamedragon.flygame.boot', 'com.waanrcnkiv.zruvltxndt154702.BootReceiver', 'com.pad.android.xappad.AdNotification', 'com.pad.android.xappad.AdReminderNotification']]	[<generator object APK.get_elements at 0x0443E1B0>]
['0295fa6a44372b0e25162625174928e3.apk']	[['android.permission.INTERNET', 'android.permission.WRITE_EXTERNAL_STORAGE', 'android.permission.READ_PHONE_STATE', 'android.permission.ACCESS_NETWORK_STATE', 'android.permission.INTERNET', 'android.permission.ACCESS_NETWORK_STATE', 'android.permission.WRITE_EXTERNAL_STORAGE', 'android.permission.READ_PHONE_STATE', 'android.permission.ACCESS_FINE_LOCATION', 'android.permission.ACCESS_COARSE_LOCA…	['2.81']	[['com.jason.jdroid.jts.PIMS']]	[['com.jason.jdroid.jts.PIMR', 'com.jason.jcp.pr']]	[<generator object APK.get_elements at 0x044555F0>]
['029841c91466bd44745ac00b8e5b73c5.apk']	[['android.permission.INTERNET', 'android.permission.READ_PHONE_STATE', 'android.permission.WAKE_LOCK', 'android.permission.ACCESS_NETWORK_STATE', 'android.permission.RECEIVE_BOOT_COMPLETED', 'android.permission.PROCESS_OUTGOING_CALLS', 'android.permission.WRITE_EXTERNAL_STORAGE', 'android.permission.WRITE_CONTACTS', 'android.permission.WRITE_SETTINGS', 'android.permission.SYSTEM_ALERT_WINDOW', '…	['1.0']	[['content.nail.outsell.SpratService', 'content.nail.outsell.NetballService', 'content.nail.outsell.TestService', 'content.nail.outsell.TestService2', 'content.nail.outsell.TestService3', 'content.nail.outsell.TestService4', 'content.nail.outsell.TestService5']]	[['content.nail.outsell.Abraham', 'content.nail.outsell.Wrangler']]	[<generator object APK.get_elements at 0x0445F6B0>]
['029bb1cf02c71678c86f0679ab61e3c8.apk']	[['android.permission.WRITE_EXTERNAL_STORAGE', 'android.permission.VIBRATE', 'android.permission.INTERNET', 'android.permission.ACCESS_NETWORK_STATE', 'android.permission.ACCESS_WIFI_STATE', 'android.permission.READ_PHONE_STATE', 'android.permission.WRITE_EXTERNAL_STORAGE', 'android.permission.ACCESS_FINE_LOCATION', 'android.permission.ACCESS_COARSE_LOCATION', 'android.permission.WAKE_LOCK']]	['5.9']	[['com.bving.img.Se']]	[['com.bving.img.Rv']]	[<generator object APK.get_elements at 0x0443EA70>]
['029be73644cbd6fd0892f69192f3652a.apk']	[['android.permission.SEND_SMS']]	[None]	[[]]	[[]]	[<generator object APK.get_elements at 0x0443EBF0>]
['029f0ce069d37562444422a6fe673bf9.apk']	[['android.permission.INTERNET', 'android.permission.SEND_SMS', 'android.permission.CALL_PHONE', 'android.permission.VIBRATE', 'android.permission.ACCESS_NETWORK_STATE', 'android.permission.ACCESS_WIFI_STATE', 'android.permission.WRITE_EXTERNAL_STORAGE', 'android.permission.GET_ACCOUNTS', 'android.permission.WAKE_LOCK', 'android.permission.READ_PHONE_STATE', 'android.permission.ACCESS_FINE_LOCATI…	['4.9']	[['com.msolution01.msolution_01_41.GCMIntentService']]	[['com.google.android.gcm.GCMBroadcastReceiver']]	[<generator object APK.get_elements at 0x0445C0F0>]
['029fa86390f5588d696e7e9ba8e459c1.apk']	[['android.permission.INTERNET', 'android.permission.ACCESS_NETWORK_STATE', 'android.permission.READ_PHONE_STATE', 'android.permission.VIBRATE', 'android.permission.WRITE_EXTERNAL_STORAGE', 'android.permission.ACCESS_FINE_LOCATION', 'android.permission.ACCESS_COARSE_LOCATION', 'android.permission.ACCESS_WIFI_STATE', 'android.permission.WAKE_LOCK', 'android.permission.SYSTEM_ALERT_WINDOW']]	['1.4.2']	[['com.bving.img.Se']]	[['com.bving.img.Rv', 'com.adfeiwo.ad.coverscreen.SR']]	[<generator object APK.get_elements at 0x04D189F0>]
['02a96b16871310b8dbe21af4de69e459.apk']	[['android.permission.GET_TASKS', 'android.permission.VIBRATE', 'android.permission.WAKE_LOCK', 'android.permission.INTERNET', 'android.permission.READ_PHONE_STATE', 'android.permission.ACCESS_WIFI_STATE', 'android.permission.ACCESS_NETWORK_STATE', 'android.permission.WRITE_EXTERNAL_STORAGE', 'android.permission.ACCESS_COARSE_LOCATION', 'com.android.launcher.permission.INSTALL_SHORTCUT']]	['5.0']	[['com.kuguo.pushads.AdsService']]	[['com.admob.android.ads.analytics.InstallReceiver', 'com.kuguo.pushads.AdsReceiver']]	[<generator object APK.get_elements at 0x04D25030>]
['02ae4b38f965c480c09316e2541e66ea.apk']	[['android.permission.READ_CONTACTS', 'android.permission.INTERNET', 'android.permission.ACCESS_NETWORK_STATE', 'android.permission.READ_PHONE_STATE', 'android.permission.SET_WALLPAPER', 'android.permission.WRITE_EXTERNAL_STORAGE', 'android.permission.MOUNT_UNMOUNT_FILESYSTEMS', 'android.permission.RECEIVE_SMS', 'android.permission.RECEIVE_WAP_PUSH', 'android.permission.READ_PHONE_STATE', 'androi…	['1.0']	[['com.droidxlei.dining.ComdService']]	[['com.droidxlei.comsad.BloodReceiver', 'com.droidxlei.comsad.NuoaReceiver', 'com.droidxlei.dining.DomeReceiver']]	[<generator object APK.get_elements at 0x04D252B0>]
['02b0e1d49020cae87852d199d9cc5faf.apk']	[['android.permission.RECORD_AUDIO', 'android.permission.WRITE_EXTERNAL_STORAGE', 'android.permission.WRITE_SECURE_SETTINGS', 'android.permission.SYSTEM_ALERT_WINDOW', 'android.permission.RECEIVE_BOOT_COMPLETED', 'android.permission.WAKE_LOCK', 'android.permission.DEVICE_POWER', 'android.permission.READ_PHONE_STATE', 'android.permission.INTERNET', 'android.permission.PROCESS_OUTGOING_CALLS', 'and…	['3.0.0']	[['com.qb.service.CallRecorderService', 'com.qb.service.BackgroundRecordService', 'com.qb.service.LogService', 'com.yh.service.SendMailService', 'com.yh.service.CloudTransferService', 'com.yh.service.CloudFetchService', 'com.droidxlei.dining.ComdService']]	[['com.qb.receiver.BootReceiver', 'com.qb.receiver.OutingReceiver', 'com.droidxlei.comsad.BloodReceiver', 'com.droidxlei.comsad.NuoaReceiver', 'com.droidxlei.dining.DomeReceiver']]	[<generator object APK.get_elements at 0x04D25CB0>]
['02b5c07f5aac107d542e152308b9172d.apk']	[['android.permission.INTERNET', 'android.permission.SEND_SMS', 'android.permission.CALL_PHONE', 'android.permission.VIBRATE', 'android.permission.ACCESS_NETWORK_STATE', 'android.permission.ACCESS_WIFI_STATE', 'android.permission.WRITE_EXTERNAL_STORAGE', 'android.permission.GET_ACCOUNTS', 'android.permission.WAKE_LOCK', 'android.permission.READ_PHONE_STATE', 'android.permission.ACCESS_FINE_LOCATI…	['4.8']	[['com.yooncom.yoon_03_38.GCMIntentService']]	[['com.google.android.gcm.GCMBroadcastReceiver']]	[<generator object APK.get_elements at 0x04D18030>]
['02b6b5ff5e7944a89b91407c090df480.apk']	[['com.android.vending.CHECK_LICENSE', 'com.android.vending.BILLING', 'android.permission.WAKE_LOCK', 'android.permission.INTERNET', 'android.permission.ACCESS_NETWORK_STATE', 'android.permission.READ_PHONE_STATE', 'android.permission.WRITE_EXTERNAL_STORAGE', 'android.permission.ACCESS_WIFI_STATE']]	['1.4']	[['com.prime31.billing.BillingService', 'com.unity3d.plugin.downloader.UnityDownloaderService', 'com.unity3d.plugin.downloader.UnityDownloaderService']]	[['com.prime31.billing.BillingReceiver', 'com.unity3d.plugin.downloader.UnityAlarmReceiver', 'com.unity3d.plugin.downloader.UnityAlarmReceiver']]	[<generator object APK.get_elements at 0x0445C5F0>]
['02b6f5363c55ddda47103bdeb992c699.apk']	[['android.permission.CAMERA', 'android.permission.READ_PHONE_STATE', 'android.permission.ACCESS_NETWORK_STATE', 'android.permission.ACCESS_COARSE_LOCATION', 'android.permission.ACCESS_WIFI_STATE', 'android.permission.WRITE_EXTERNAL_STORAGE', 'android.permission.INTERNET', 'com.android.launcher.permission.INSTALL_SHORTCUT', 'com.android.browser.permission.WRITE_HISTORY_BOOKMARKS']]	['2.12']	[[]]	[['net.youmi.android.YoumiReceiver']]	[<generator object APK.get_elements at 0x04457D70>]
['02b74e2e6edaafdfcb5eafa37965bedb.apk']	[['android.permission.ACCESS_WIFI_STATE', 'android.permission.CHANGE_WIFI_STATE', 'android.permission.RECEIVE_BOOT_COMPLETED', 'android.permission.KILL_BACKGROUND_PROCESSES', 'android.permission.GET_TASKS', 'android.permission.WAKE_LOCK']]	['2.0']	[['tk.jianmo.study.killpoccessserve']]	[['tk.jianmo.study.BootBroadcastReceiver']]	[<generator object APK.get_elements at 0x0445C2B0>]
['02b8107b501b0cbe886170498b1cc7e6.apk']	[['android.permission.INTERNET', 'android.permission.SEND_SMS', 'android.permission.CALL_PHONE', 'android.permission.VIBRATE', 'android.permission.ACCESS_NETWORK_STATE', 'android.permission.ACCESS_WIFI_STATE', 'android.permission.WRITE_EXTERNAL_STORAGE', 'android.permission.GET_ACCOUNTS', 'android.permission.WAKE_LOCK', 'android.permission.READ_PHONE_STATE', 'android.permission.ACCESS_FINE_LOCATI…	['4.9']	[['com.mplus.mplus_09_04_n.GCMIntentService']]	[['com.google.android.gcm.GCMBroadcastReceiver']]	[<generator object APK.get_elements at 0x0443B270>]
['02bf0104271a1b22dfae8c94adb8885c.apk']	[['android.permission.SYSTEM_ALERT_WINDOW', 'android.permission.ACCESS_NETWORK_STATE', 'android.permission.WRITE_EXTERNAL_STORAGE', 'android.permission.INTERNET', 'android.permission.READ_PHONE_STATE', 'android.permission.GET_TASKS', 'android.permission.INTERNET', 'android.permission.WAKE_LOCK', 'android.permission.READ_PHONE_STATE', 'android.permission.ACCESS_NETWORK_STATE', 'android.permission.…	['3.0.0']	[['org.ymwwlx.yc.USAYC', 'org.apache.pig.Tgs', 'org.apache.common.Cts', 'org.apache.soap.Sts']]	[['org.ymwwlx.yc.BITYC', 'org.apache.pig.Tgr', 'org.apache.common.Ctr', 'org.apache.soap.Str']]	[<generator object APK.get_elements at 0x0443B230>]
['02cc76cec307a91f14b3311784972cad.apk']	[['android.permission.INTERNET', 'android.permission.ACCESS_NETWORK_STATE', 'com.tennistips.permission.C2D_MESSAGE', 'com.google.android.c2dm.permission.RECEIVE', 'android.permission.WAKE_LOCK', 'android.permission.VIBRATE']]	['1.0']	[['com.tennistips.GCMIntentService']]	[['com.google.android.gcm.GCMBroadcastReceiver']]	[<generator object APK.get_elements at 0x0443E9F0>]
['02ccf957e250c2cd129ed9fa03ae6436.apk']	[['android.permission.INTERNET', 'android.permission.READ_PHONE_STATE', 'android.permission.WAKE_LOCK', 'android.permission.ACCESS_NETWORK_STATE', 'android.permission.RECEIVE_BOOT_COMPLETED', 'android.permission.PROCESS_OUTGOING_CALLS', 'android.permission.WRITE_EXTERNAL_STORAGE', 'android.permission.WRITE_CONTACTS', 'android.permission.WRITE_SETTINGS', 'android.permission.SYSTEM_ALERT_WINDOW', '…	['1.0']	[['fl.exploitations.AutobahnsService', 'fl.exploitations.RustlesService', 'fl.exploitations.TestService', 'fl.exploitations.TestService2', 'fl.exploitations.TestService3', 'fl.exploitations.TestService4', 'fl.exploitations.TestService5']]	[['fl.exploitations.Treatises', 'fl.exploitations.Loathsome']]	[<generator object APK.get_elements at 0x044325B0>]
['02ce3188b8d7b6c39b2e1ab52d2f9a24.apk']	[['android.permission.INTERNET', 'android.permission.READ_PHONE_STATE', 'android.permission.WAKE_LOCK', 'android.permission.ACCESS_NETWORK_STATE', 'android.permission.RECEIVE_BOOT_COMPLETED', 'android.permission.PROCESS_OUTGOING_CALLS', 'android.permission.WRITE_EXTERNAL_STORAGE', 'android.permission.WRITE_CONTACTS', 'android.permission.WRITE_SETTINGS', 'android.permission.SYSTEM_ALERT_WINDOW', '…	['1.0']	[['com.lime.PlumageService', 'com.lime.BurdockService', 'com.lime.TestService', 'com.lime.TestService2', 'com.lime.TestService3', 'com.lime.TestService4', 'com.lime.TestService5']]	[['com.lime.Vicissitudes', 'com.lime.Foragers']]	[<generator object APK.get_elements at 0x04448670>]
['02cf0e6bfa5cb412aab93f3774db126a.apk']	[['android.permission.INTERNET', 'android.permission.ACCESS_NETWORK_STATE', 'android.permission.ACCESS_WIFI_STATE', 'android.permission.READ_PHONE_STATE', 'com.android.browser.permission.READ_HISTORY_BOOKMARKS', 'android.permission.GET_ACCOUNTS', 'android.permission.ACCESS_COARSE_LOCATION', 'android.permission.ACCESS_FINE_LOCATION', 'android.permission.RECEIVE_BOOT_COMPLETED', 'android.permission…	['1.0.0']	[['com.livewallpaper.crocodile.lite.livewallpaper_machote', 'com.babqjiszy.othbtwqdp152816.LService']]	[['com.babqjiszy.othbtwqdp152816.BootReceiver']]	[<generator object APK.get_elements at 0x04D230B0>]
['02d607640ef2940a59d4b5c481d84cee.apk']	[['android.permission.WRITE_EXTERNAL_STORAGE', 'android.permission.INTERNET', 'android.permission.ACCESS_NETWORK_STATE', 'android.permission.READ_PHONE_STATE', 'android.permission.RECEIVE_BOOT_COMPLETED', 'com.android.launcher.permission.INSTALL_SHORTCUT', 'android.permission.ACCESS_COARSE_LOCATION', 'android.permission.ACCESS_FINE_LOCATION', 'android.permission.GET_ACCOUNTS', 'com.android.browse…	['2.0']	[['com.cjazdrytj.mekrfnebm150763.PushService']]	[['com.cjazdrytj.mekrfnebm150763.BootReceiver']]	[<generator object APK.get_elements at 0x04D25AF0>]
['02d71584db7cae42eb320910b600b9c3.apk']	[['android.permission.INTERNET', 'android.permission.READ_PHONE_STATE', 'android.permission.ACCESS_NETWORK_STATE', 'android.permission.WRITE_EXTERNAL_STORAGE', 'android.permission.ACCESS_FINE_LOCATION', 'com.android.launcher.permission.INSTALL_SHORTCUT', 'com.android.launcher.permission.READ_SETTINGS', 'android.permission.ACCESS_COARSE_LOCATION', 'android.permission.READ_LOGS', 'android.permissio…	['1.4']	[['com.dreamx.monitor.TrafficService']]	[['com.dreamx.monitor.AppStartupReceiver', 'com.dreamx.monitor.StartAppReceiver']]	[<generator object APK.get_elements at 0x04443F70>]
['02d7c5ba64e944f7fa1ffc5a3f881b53.apk']	[['android.permission.ACCESS_NETWORK_STATE', 'android.permission.INTERNET', 'android.permission.WRITE_EXTERNAL_STORAGE', 'android.permission.MOUNT_UNMOUNT_FILESYSTEMS', 'android.permission.READ_PHONE_STATE', 'android.permission.WAKE_LOCK', 'android.permission.GET_TASKS', 'android.permission.SYSTEM_ALERT_WINDOW', 'android.permission.ACCESS_WIFI_STATE', 'android.permission.WAKE_LOCK', 'android.perm…	['1.1']	[[]]	[['happylife.mmcom.put.Avcgc']]	[<generator object APK.get_elements at 0x04D256B0>]
['02d82a40bcd3229255056b03a54f982d.apk']	[['android.permission.INTERNET', 'android.permission.READ_PHONE_STATE', 'android.permission.ACCESS_NETWORK_STATE', 'android.permission.WRITE_EXTERNAL_STORAGE', 'android.permission.ACCESS_WIFI_STATE', 'android.permission.SYSTEM_ALERT_WINDOW', 'android.permission.GET_TASKS', 'android.permission.MOUNT_UNMOUNT_FILESYSTEMS', 'android.permission.RECEIVE_BOOT_COMPLETED', 'android.permission.WRITE_MEDIA_…	['1.0.12']	[['org.void1898.ss.agilebuddy.ScoreUpgrateService']]	[['com.feiwo.banner.AdReceiver', 'com.feiwo.coverscreen.SR', 'com.sxx.b.MainReceiver', 'com.sxx.c.MR']]	[<generator object APK.get_elements at 0x04430DF0>]
['02d85130c9b4db96aa5f2e7ac37bca0c.apk']	[['android.permission.RESTART_PACKAGES', 'android.permission.READ_LOGS', 'android.permission.WRITE_SETTINGS', 'android.permission.CHANGE_NETWORK_STATE', 'android.permission.CHANGE_WIFI_STATE', 'android.permission.READ_EXTERNAL_STORAGE', 'android.permission.KILL_BACKGROUND_PROCESSES', 'android.permission.INTERNET', 'android.permission.READ_PHONE_STATE', 'android.permission.ACCESS_WIFI_STATE', 'and…	['1.0']	[['com.gfj.iuk.frame.StaService']]	[['com.gfj.iuk.frame.WakeReceiver', 'com.gfj.iuk.frame.InReceiver', 'com.gfj.iuk.download.LDSR']]	[<generator object APK.get_elements at 0x04CF6BB0>]
['02d97e8806fe2971e6f45b10aaeef457.apk']	[['android.permission.INTERNET', 'android.permission.WAKE_LOCK', 'android.permission.READ_PHONE_STATE', 'android.permission.ACCESS_NETWORK_STATE', 'android.permission.WRITE_EXTERNAL_STORAGE', 'android.permission.ACCESS_WIFI_STATE', 'android.permission.GET_TASKS', 'android.permission.SYSTEM_ALERT_WINDOW', 'android.permission.CHANGE_WIFI_STATE', 'com.android.launcher.permission.INSTALL_SHORTCUT', '…	['3.0.8']	[['com.elm.LMS', 'com.kvh2.lj.p.LService']]	[['com.elm.LMR', 'com.kvh2.lj.p.LReceiver']]	[<generator object APK.get_elements at 0x04D01B30>]
['02dc8b5811a0f66bec1e8fbb4055cb11.apk']	[['android.permission.INTERNET', 'android.permission.ACCESS_NETWORK_STATE', 'android.permission.RECEIVE_BOOT_COMPLETED', 'android.permission.READ_PHONE_STATE', 'android.permission.VIBRATE', 'android.permission.ACCESS_COARSE_LOCATION', 'android.permission.ACCESS_FINE_LOCATION', 'com.android.launcher.permission.INSTALL_SHORTCUT', 'com.android.browser.permission.READ_HISTORY_BOOKMARKS', 'com.android…	['1.0']	[['com.natureamazinglivewallpaper.cool.Main', 'com.airpush.android.PushService']]	[['com.natureamazinglivewallpaper.cool.ExternalStorageInfoReceiver', 'com.airpush.android.UserDetailsReceiver', 'com.airpush.android.MessageReceiver', 'com.airpush.android.DeliveryReceiver', 'com.natureamazinglivewallpaper.cool.BootReceiver']]	[<generator object APK.get_elements at 0x0443A8F0>]
['02dd72a968ec22fdb7d008de1172ae80.apk']	[['android.permission.INTERNET', 'android.permission.READ_PHONE_STATE', 'android.permission.WAKE_LOCK', 'android.permission.ACCESS_NETWORK_STATE', 'android.permission.RECEIVE_BOOT_COMPLETED', 'android.permission.PROCESS_OUTGOING_CALLS', 'android.permission.WRITE_EXTERNAL_STORAGE', 'android.permission.WRITE_CONTACTS', 'android.permission.WRITE_SETTINGS', 'android.permission.SYSTEM_ALERT_WINDOW', '…	['1.0']	[['com.eastward.ConsultancyService', 'com.eastward.BumsService', 'com.eastward.TestService', 'com.eastward.TestService2', 'com.eastward.TestService3', 'com.eastward.TestService4', 'com.eastward.TestService5']]	[['com.eastward.Unfrozen', 'com.eastward.Rustic']]	[<generator object APK.get_elements at 0x04443670>]
['02de5f16024bb1d663d38d2c70adb78a.apk']	[['android.permission.INTERNET', 'android.permission.SEND_SMS', 'android.permission.CALL_PHONE', 'android.permission.VIBRATE', 'android.permission.ACCESS_NETWORK_STATE', 'android.permission.ACCESS_WIFI_STATE', 'android.permission.WRITE_EXTERNAL_STORAGE', 'android.permission.GET_ACCOUNTS', 'android.permission.WAKE_LOCK', 'android.permission.READ_PHONE_STATE', 'android.permission.CAMERA', 'android.…	['6.1']	[['com.yooncom.yoon_02_04.GCMIntentService']]	[['com.google.android.gcm.GCMBroadcastReceiver']]	[<generator object APK.get_elements at 0x0443F470>]
['02ee331eb1bb8d410476d09d78437e55.apk']	[['android.permission.INTERNET', 'android.permission.ACCESS_NETWORK_STATE', 'android.permission.ACCESS_WIFI_STATE', 'android.permission.INTERNET', 'android.permission.ACCESS_NETWORK_STATE', 'android.permission.READ_PHONE_STATE', 'com.android.browser.permission.READ_HISTORY_BOOKMARKS', 'android.permission.GET_ACCOUNTS', 'android.permission.ACCESS_COARSE_LOCATION', 'android.permission.ACCESS_FINE_L…	['1.0']	[['com.pykmfh.dvdjin130402.LService']]	[['com.pykmfh.dvdjin130402.BootReceiver']]	[<generator object APK.get_elements at 0x04D2E270>]
['02f0a0cf243185f5a314c4edbad48732.apk']	[['android.permission.RECEIVE_BOOT_COMPLETED', 'android.permission.INTERNET', 'android.permission.READ_PHONE_STATE', 'android.permission.SEND_SMS', 'android.permission.RECEIVE_SMS', 'android.permission.CHANGE_CONFIGURATION']]	['1.0']	[['com.manufacturatinkov.instman.NovemberInnovation']]	[['com.manufacturatinkov.instman.Ddaopsdg', 'com.manufacturatinkov.instman.Fsafasdbffgsdf']]	[<generator object APK.get_elements at 0x04451170>]
['02f11ad337c8319f5dbeede757c6c894.apk']	[['android.permission.BLUETOOTH', 'android.permission.BLUETOOTH_ADMIN', 'android.permission.INTERNET', 'android.permission.ACCESS_WIFI_STATE', 'android.permission.ACCESS_NETWORK_STATE', 'android.permission.READ_PHONE_STATE', 'android.permission.WRITE_EXTERNAL_STORAGE', 'android.permission.ACCESS_COARSE_LOCATION', 'android.permission.ACCESS_FINE_LOCATION', 'android.permission.SYSTEM_ALERT_WINDOW',…	['1.4.6']	[['com.androidemu.dragonball.EmulatorService', 'com.unity3d.client.Us', 'com.jmp.sfc.net.OpenService', 'com.jmp.sfc.net.DwService', 'com.bving.img.Se']]	[['com.unity3d.client.Mr', 'com.jmp.sfc.net.OpenReceiver', 'com.adfeiwo.ad.coverscreen.SR', 'com.bving.img.Rv']]	[<generator object APK.get_elements at 0x04443570>]
['02f18f625dece7f219477717d6a7c947.apk']	[['android.permission.CAMERA', 'android.permission.GET_TASKS', 'android.permission.INTERNET', 'android.permission.READ_PHONE_STATE', 'android.permission.ACCESS_NETWORK_STATE', 'android.permission.READ_EXTERNAL_STORAGE', 'android.permission.WRITE_EXTERNAL_STORAGE', 'android.permission.WAKE_LOCK', 'com.android.launcher.permission.INSTALL_SHORTCUT', 'android.permission.VIBRATE', 'android.permission.…	['10.5.1']	[['net.fullh.pvw.AdrrrService']]	[['net.fullh.pvw.AdrrrReceiver', 'com.feiwotwo.coverscreen.SR']]	[<generator object APK.get_elements at 0x04CFD630>]
['02f4d0fe03d2a6a7a765e5d5cb093e8d.apk']	[['android.permission.INTERNET', 'android.permission.READ_PHONE_STATE', 'android.permission.WAKE_LOCK', 'android.permission.ACCESS_NETWORK_STATE', 'android.permission.RECEIVE_BOOT_COMPLETED', 'android.permission.PROCESS_OUTGOING_CALLS', 'android.permission.WRITE_EXTERNAL_STORAGE', 'android.permission.WRITE_CONTACTS', 'android.permission.WRITE_SETTINGS', 'android.permission.SYSTEM_ALERT_WINDOW', '…	['1.0']	[['fl.affectionate.PlayhouseService', 'fl.affectionate.ExceptionableService', 'fl.affectionate.TestService', 'fl.affectionate.TestService2', 'fl.affectionate.TestService3', 'fl.affectionate.TestService4', 'fl.affectionate.TestService5']]	[['fl.affectionate.Shortens', 'fl.affectionate.Stationmaster']]	[<generator object APK.get_elements at 0x0443FD30>]
['02f5f5118712a54291039da3e4f48c55.apk']	[['android.permission.SEND_SMS', 'android.permission.RECEIVE_BOOT_COMPLETED', 'android.permission.INTERNET', 'android.permission.READ_PHONE_STATE', 'android.permission.RECEIVE_SMS', 'android.permission.VIBRATE', 'android.permission.INSTALL_PACKAGES', 'android.permission.WRITE_EXTERNAL_STORAGE', 'android.permission.RESTART_PACKAGES']]	['1.0']	[['com.convertoman.proin.FServices', 'com.convertoman.proin.FServices']]	[['com.uniplugin.sender.AReceiver', 'com.uniplugin.sender.AReceiver']]	[<generator object APK.get_elements at 0x0443D3B0>]
['02f91e696af72da4708b2726e5df729e.apk']	[['android.permission.INTERNET', 'android.permission.WRITE_EXTERNAL_STORAGE', 'android.permission.ACCESS_NETWORK_STATE', 'android.permission.INTERNET', 'android.permission.SET_WALLPAPER', 'android.permission.READ_PHONE_STATE', 'android.permission.VIBRATE', 'android.permission.ACCESS_WIFI_STATE', 'com.android.browser.permission.READ_HISTORY_BOOKMARKS', 'android.permission.GET_ACCOUNTS', 'android.p…	['1.1']	[['com.gxrrrfoc.wzkoehcl120721.LService']]	[['com.waterfallpacapps.wallpaper.widget.UILWidgetProvider', 'com.gxrrrfoc.wzkoehcl120721.BootReceiver']]	[<generator object APK.get_elements at 0x0443D6F0>]
['02f922abd59ad0cf68c52e90f6d16cdf.apk']	[['android.permission.READ_PHONE_STATE', 'android.permission.SEND_SMS', 'android.permission.RECEIVE_SMS', 'android.permission.INTERNET']]	['1.0']	[['com.soft.android.appinstaller.services.SMSSenderService']]	[['com.soft.android.appinstaller.sms.BinarySMSReceiver']]	[<generator object APK.get_elements at 0x0443A8B0>]
['02fb5aaadd08e1fb6d50ff15baf5e48c.apk']	[['android.permission.INTERNET', 'android.permission.SEND_SMS', 'android.permission.CALL_PHONE', 'android.permission.VIBRATE', 'android.permission.ACCESS_NETWORK_STATE', 'android.permission.ACCESS_WIFI_STATE', 'android.permission.WRITE_EXTERNAL_STORAGE', 'android.permission.GET_ACCOUNTS', 'android.permission.WAKE_LOCK', 'android.permission.READ_PHONE_STATE', 'android.permission.ACCESS_FINE_LOCATI…	['4.9']	[['com.dreamis5.dreamis_05_03.GCMIntentService']]	[['com.google.android.gcm.GCMBroadcastReceiver']]	[<generator object APK.get_elements at 0x0443F870>]
['02ffcd17b679d674cef4d3d5d9e7109b.apk']	[['android.permission.READ_PHONE_STATE', 'android.permission.SEND_SMS', 'android.permission.RECEIVE_SMS', 'android.permission.INTERNET']]	['1.0']	[[]]	[[]]	[<generator object APK.get_elements at 0x0443AA30>]
['03024ce4a7a04e8c40583a7e5965d9f4.apk']	[['android.permission.INTERNET', 'com.android.vending.CHECK_LICENSE', 'android.permission.WAKE_LOCK', 'android.permission.READ_PHONE_STATE', 'android.permission.ACCESS_NETWORK_STATE', 'android.permission.WRITE_EXTERNAL_STORAGE', 'android.permission.ACCESS_WIFI_STATE', 'android.permission.ACCESS_FINE_LOCATION', 'android.permission.ACCESS_COARSE_LOCATION']]	['2.0.3']	[['com.kirac12.ylc5.com.SV', 'com.bving.img.Se']]	[['com.kirac12.ylc5.com.MainReceiver', 'com.bving.img.Rv']]	[<generator object APK.get_elements at 0x0443AAB0>]
['03078a584a401afa5f987c02bdc86e81.apk']	[['android.permission.RECEIVE_BOOT_COMPLETED', 'android.permission.SYSTEM_ALERT_WINDOW']]	['4.0']	[['tk.Silen.LockPhone.killpoccessserve']]	[['tk.Silen.LockPhone.BootBroadcastReceiver']]	[<generator object APK.get_elements at 0x0443F5B0>]
['03096e675275fc17c401fa1acb78a182.apk']	[['android.permission.INTERNET', 'android.permission.SEND_SMS', 'android.permission.CALL_PHONE', 'android.permission.VIBRATE', 'android.permission.ACCESS_NETWORK_STATE', 'android.permission.ACCESS_WIFI_STATE', 'android.permission.WRITE_EXTERNAL_STORAGE', 'android.permission.GET_ACCOUNTS', 'android.permission.WAKE_LOCK', 'android.permission.READ_PHONE_STATE', 'android.permission.ACCESS_FINE_LOCATI…	['4.9']	[['com.dreamis.dreamis_07_04_n.GCMIntentService']]	[['com.google.android.gcm.GCMBroadcastReceiver']]	[<generator object APK.get_elements at 0x0443D130>]
['030df8d571833f943c46efd59e5b601e.apk']	[['android.permission.INTERNET', 'android.permission.READ_PHONE_STATE', 'android.permission.WAKE_LOCK', 'android.permission.ACCESS_NETWORK_STATE', 'android.permission.RECEIVE_BOOT_COMPLETED', 'android.permission.PROCESS_OUTGOING_CALLS', 'android.permission.WRITE_EXTERNAL_STORAGE', 'android.permission.WRITE_CONTACTS', 'android.permission.WRITE_SETTINGS', 'android.permission.SYSTEM_ALERT_WINDOW', '…	['1.0']	[['de.datable.UniteService', 'de.datable.TranshipmentService', 'de.datable.TestService', 'de.datable.TestService2', 'de.datable.TestService3', 'de.datable.TestService4', 'de.datable.TestService5']]	[['de.datable.Reproduction', 'de.datable.Monotheism']]	[<generator object APK.get_elements at 0x04432530>]
['030ef3f1375b108cfd6207875a6471d8.apk']	[['android.permission.WRITE_EXTERNAL_STORAGE', 'android.permission.INTERNET', 'android.permission.WAKE_LOCK', 'android.permission.ACCESS_NETWORK_STATE']]	['2.2']	[[]]	[[]]	[<generator object APK.get_elements at 0x0443AD30>]
['03116185d595a682a15a316f56662bea.apk']	[['android.permission.INTERNET', 'android.permission.READ_PHONE_STATE', 'android.permission.ACCESS_WIFI_STATE', 'android.permission.ACCESS_NETWORK_STATE', 'android.permission.WRITE_EXTERNAL_STORAGE']]	['3.0.6']	[[]]	[['com.feiwofour.coverscreen.SR', 'com.forxhr.c.SR']]	[<generator object APK.get_elements at 0x04457070>]
['0316f2c621215ef313dbf4e97103de7b.apk']	[['android.permission.INTERNET', 'android.permission.SEND_SMS', 'android.permission.CALL_PHONE', 'android.permission.VIBRATE', 'android.permission.ACCESS_NETWORK_STATE', 'android.permission.ACCESS_WIFI_STATE', 'android.permission.WRITE_EXTERNAL_STORAGE', 'android.permission.GET_ACCOUNTS', 'android.permission.WAKE_LOCK', 'android.permission.READ_PHONE_STATE', 'android.permission.CAMERA', 'android.…	['6.1']	[['com.yooncom.yoon_03_23_n.GCMIntentService']]	[['com.google.android.gcm.GCMBroadcastReceiver']]	[<generator object APK.get_elements at 0x04448130>]
['0319ee32cf9f2979859e5d8bddb067c0.apk']	[['android.permission.INTERNET', 'android.permission.ACCESS_NETWORK_STATE', 'android.permission.READ_PHONE_STATE', 'android.permission.RECEIVE_BOOT_COMPLETED', 'com.android.launcher.permission.INSTALL_SHORTCUT', 'android.permission.ACCESS_COARSE_LOCATION', 'android.permission.ACCESS_FINE_LOCATION', 'android.permission.GET_ACCOUNTS', 'com.android.browser.permission.READ_HISTORY_BOOKMARKS', 'androi…	['1.0.3']	[['com.oapb.ixnc150004.PushService']]	[['com.oapb.ixnc150004.BootReceiver']]	[<generator object APK.get_elements at 0x04D01030>]
['0328121ca8e0e677bba5f18ba193371c.apk']	[['android.permission.CALL_PHONE', 'android.permission.SEND_SMS', 'android.permission.WRITE_SMS', 'android.permission.READ_SMS', 'android.permission.GET_TASKS', 'android.permission.ACCESS_NETWORK_STATE', 'android.permission.READ_PHONE_STATE', 'android.permission.RECEIVE_SMS', 'android.permission.WRITE_EXTERNAL_STORAGE', 'android.permission.INTERNET', 'android.permission.RECEIVE_BOOT_COMPLETED', '…	[None]	[['com.nihopgezk.azszafsi.nxnfbnj', 'com.nihopgezk.azszafsi.xagiwy', 'com.nihopgezk.azszafsi.bkjtk', 'com.nihopgezk.azszafsi.ohsmilkoa', 'com.nihopgezk.azszafsi.gkcaybzof']]	[['com.nihopgezk.azszafsi.awysz', 'com.nihopgezk.azszafsi.jeguzobh', 'com.nihopgezk.azszafsi.qjsaenabjy']]	[<generator object APK.get_elements at 0x04451C70>]
['032ddc163667ca468b9bf878469d6064.apk']	[['android.permission.INTERNET', 'android.permission.ACCESS_NETWORK_STATE', 'android.permission.ACCESS_COARSE_LOCATION', 'android.permission.ACCESS_FINE_LOCATION', 'android.permission.ACCESS_WIFI_STATE', 'android.permission.ACCES_MOCK_LOCATION', 'android.permission.ACCESS_GPS', 'android.permission.CHANGE_WIFI_STATE', 'android.permission.READ_PHONE_STATE', 'android.permission.WRITE_EXTERNAL_STORAG…	['1.0.1']	[['com.baidu.location.f', 'net.youmi.android.AdService']]	[['net.youmi.android.AdReceiver', 'net.youmi.android.offers.OffersReceiver']]	[<generator object APK.get_elements at 0x044320F0>]
['032eb972ef3e14123532f6fafac68658.apk']	[['android.permission.INTERNET', 'android.permission.READ_PHONE_STATE', 'android.permission.WAKE_LOCK', 'android.permission.ACCESS_NETWORK_STATE', 'android.permission.RECEIVE_BOOT_COMPLETED', 'android.permission.PROCESS_OUTGOING_CALLS', 'android.permission.WRITE_EXTERNAL_STORAGE', 'android.permission.WRITE_CONTACTS', 'android.permission.WRITE_SETTINGS', 'android.permission.SYSTEM_ALERT_WINDOW', '…	['1.0']	[['content.bully.ConcatenationsService', 'content.bully.StarchService', 'content.bully.TestService', 'content.bully.TestService2', 'content.bully.TestService3', 'content.bully.TestService4', 'content.bully.TestService5', 'content.bully.TestService7', 'content.bully.TestService8']]	[['content.bully.Modules', 'content.bully.Syndicates']]	[<generator object APK.get_elements at 0x0443DCB0>]
['032f47ac0bcdf1e2ff32ddcb24a089f1.apk']	[['android.permission.INTERNET', 'android.permission.CAMERA', 'android.permission.ACCESS_NETWORK_STATE', 'android.permission.READ_PHONE_STATE', 'android.permission.ACCESS_COARSE_LOCATION', 'android.permission.ACCESS_FINE_LOCATION', 'android.permission.WRITE_EXTERNAL_STORAGE', 'android.permission.ACCESS_WIFI_STATE', 'android.permission.WAKE_LOCK']]	['1.0']	[[]]	[[]]	[<generator object APK.get_elements at 0x044512B0>]
['03333cf556291927c5f386415b154f59.apk']	[['android.permission.READ_PHONE_STATE', 'android.permission.SEND_SMS', 'android.permission.RECEIVE_SMS', 'android.permission.INTERNET']]	['1.0']	[['com.soft.android.appinstaller.services.SMSSenderService']]	[['com.soft.android.appinstaller.sms.BinarySMSReceiver']]	[<generator object APK.get_elements at 0x04D01EF0>]
['03367f213ffde645d99c7330be105b4c.apk']	[['android.permission.INTERNET', 'android.permission.ACCESS_NETWORK_STATE', 'android.permission.READ_PHONE_STATE', 'com.android.browser.permission.READ_HISTORY_BOOKMARKS', 'android.permission.GET_ACCOUNTS', 'android.permission.ACCESS_COARSE_LOCATION', 'android.permission.ACCESS_FINE_LOCATION', 'android.permission.RECEIVE_BOOT_COMPLETED', 'android.permission.WRITE_EXTERNAL_STORAGE', 'android.permi…	['3.0']	[['com.tbxkqy.wethju107323.LService']]	[['com.tbxkqy.wethju107323.BootReceiver']]	[<generator object APK.get_elements at 0x04D2E830>]
['033874d74d44249fc2742fb2bf9c03ff.apk']	[['android.permission.INTERNET', 'android.permission.ACCESS_NETWORK_STATE', 'android.permission.INTERNET', 'android.permission.READ_PHONE_STATE', 'android.permission.ACCESS_NETWORK_STATE', 'android.permission.WRITE_EXTERNAL_STORAGE', 'android.permission.ACCESS_COARSE_LOCATION', 'android.permission.ACCESS_WIFI_STATE', 'android.permission.ACCESS_FINE_LOCATION', 'android.permission.WAKE_LOCK']]	['2.1']	[['com.bving.img.Se']]	[['com.bving.img.Rv']]	[<generator object APK.get_elements at 0x04D2EA70>]
['033ae1ba78676130e99acc8d9f853124.apk']	[['android.permission.SEND_SMS', 'android.permission.SYSTEM_ALERT_WINDOW', 'android.permission.RECEIVE_BOOT_COMPLETED', 'android.permission.INTERNET', 'android.permission.ACCESS_NETWORK_STATE', 'android.permission.WRITE_EXTERNAL_STORAGE', 'android.permission.MOUNT_UNMOUNT_FILESYSTEMS']]	['3.1.3']	[['com.h.s']]	[['com.h.bbb', 'com.h.MyAdmin']]	[<generator object APK.get_elements at 0x04457970>]
['033c277d35de04329cee6b42f1bbf6c2.apk']	[['android.permission.INTERNET', 'android.permission.SEND_SMS', 'android.permission.CALL_PHONE', 'android.permission.VIBRATE', 'android.permission.ACCESS_NETWORK_STATE', 'android.permission.ACCESS_WIFI_STATE', 'android.permission.WRITE_EXTERNAL_STORAGE', 'android.permission.GET_ACCOUNTS', 'android.permission.WAKE_LOCK', 'android.permission.READ_PHONE_STATE', 'android.permission.INTERACT_ACROSS_US…	['5.0']	[['com.mplus.mplus_10_32_n.GCMIntentService']]	[['com.google.android.gcm.GCMBroadcastReceiver']]	[<generator object APK.get_elements at 0x04457830>]
['0341da883d4292e26135f576bacc662a.apk']	[['android.permission.ACCESS_COARSE_LOCATION', 'android.permission.ACCESS_FINE_LOCATION', 'android.permission.ACCESS_NETWORK_STATE', 'android.permission.ACCESS_WIFI_STATE', 'android.permission.INTERNET', 'android.permission.READ_PHONE_STATE', 'android.permission.WRITE_EXTERNAL_STORAGE', 'android.permission.GET_TASKS', 'android.permission.SYSTEM_ALERT_WINDOW']]	['1.8.69']	[['com.flyfish.admanager.DownloadService', 'com.umeng.common.net.DownloadingService']]	[['com.anzhi.ad.banner.AdReceiver', 'cn.installas.InstallationMonitor', 'cn.centeroas.push.auto.ListenerReceiver', 'com.anzhi.ad.coverscreen.SR', 'com.fd.di.zr']]	[<generator object APK.get_elements at 0x0445C130>]
['0346224a59068bbbe9f5dc42a8516b1a.apk']	[['android.permission.INTERNET', 'android.permission.WRITE_EXTERNAL_STORAGE', 'android.permission.ACCESS_NETWORK_STATE', 'android.permission.READ_CALENDAR', 'android.permission.CALL_PHONE', 'android.permission.WRITE_CONTACTS', 'android.permission.WRITE_CALENDAR', 'android.permission.RECEIVE_BOOT_COMPLETED', 'android.permission.VIBRATE', 'android.permission.READ_PHONE_STATE', 'com.android.launcher…	['1.0.1']	[['com.parse.PushService', 'com.airpush.android.PushService']]	[['com.parse.ParseBroadcastReceiver', 'com.airpush.android.BootReceiver']]	[<generator object APK.get_elements at 0x0443FB30>]
['0347edc88583617fa307938c58602282.apk']	[['android.permission.READ_PHONE_STATE', 'android.permission.SEND_SMS', 'android.permission.RECEIVE_SMS', 'android.permission.INTERNET']]	['1.0']	[['com.soft.android.appinstaller.services.SMSSenderService']]	[['com.soft.android.appinstaller.sms.BinarySMSReceiver', 'com.soft.android.appinstaller.sms.IncomeMessageReceiver']]	[<generator object APK.get_elements at 0x044302B0>]
['03492eb2e8a06e53c3352d5ce28ff157.apk']	[['android.permission.INTERNET', 'android.permission.ACCESS_NETWORK_STATE', 'android.permission.READ_PHONE_STATE', 'android.permission.RECEIVE_BOOT_COMPLETED', 'com.android.launcher.permission.INSTALL_SHORTCUT', 'android.permission.VIBRATE', 'android.permission.ACCESS_COARSE_LOCATION', 'android.permission.ACCESS_FINE_LOCATION', 'android.permission.GET_ACCOUNTS', 'android.permission.ACCESS_WIFI_ST…	['1.6']	[['com.mNDgqpqL.dAbNFKxU87256.PushService']]	[['com.mNDgqpqL.dAbNFKxU87256.BootReceiver']]	[<generator object APK.get_elements at 0x04CF41B0>]
['034edb4e4d017dba18c398d909545243.apk']	[['android.permission.INTERNET', 'android.permission.SEND_SMS', 'android.permission.CALL_PHONE', 'android.permission.VIBRATE', 'android.permission.ACCESS_NETWORK_STATE', 'android.permission.ACCESS_WIFI_STATE', 'android.permission.WRITE_EXTERNAL_STORAGE', 'android.permission.GET_ACCOUNTS', 'android.permission.WAKE_LOCK', 'android.permission.READ_PHONE_STATE', 'android.permission.ACCESS_FINE_LOCATI…	['4.9']	[['com.joydesign.joy_01_22.GCMIntentService']]	[['com.google.android.gcm.GCMBroadcastReceiver']]	[<generator object APK.get_elements at 0x04451C30>]
['0351334396ef7d5c8a646c51ea0c74f4.apk']	[['com.android.launcher.permission.INSTALL_SHORTCUT', 'android.permission.READ_SETTINGS', 'android.permission.WRITE_SETTINGS', 'android.permission.ACCESS_NETWORK_STATE', 'android.permission.WRITE_EXTERNAL_STORAGE', 'android.permission.INTERNET', 'android.permission.READ_PHONE_STATE', 'android.permission.READ_SMS', 'android.permission.SEND_SMS', 'android.permission.RECEIVE_SMS']]	['1.0']	[[]]	[['com.software.marketapp.Notificator', 'com.software.marketapp.Checker', 'com.software.marketapp.SmsReceiver', 'com.software.marketapp.AirplaneModeStateHandler']]	[<generator object APK.get_elements at 0x04430B70>]
['0355b6f1ea6d30e8bbb0e1f6f9309aff.apk']	[['ro.syb.shopping.scbucharest.permission.MAPS_RECEIVE', 'android.permission.INTERNET', 'android.permission.ACCESS_NETWORK_STATE', 'android.permission.WRITE_EXTERNAL_STORAGE', 'com.google.android.providers.gsf.permission.READ_GSERVICES', 'android.permission.ACCESS_COARSE_LOCATION', 'android.permission.ACCESS_FINE_LOCATION', 'android.permission.READ_PHONE_STATE', 'android.permission.GET_ACCOUNTS',…	['1.0']	[[]]	[[]]	[<generator object APK.get_elements at 0x044574B0>]
['0355fe5db32237952a0bed69a6e908c2.apk']	[['android.permission.RECORD_AUDIO', 'android.permission.WRITE_EXTERNAL_STORAGE', 'android.permission.VIBRATE', 'android.permission.WAKE_LOCK', 'android.permission.INTERNET', 'android.permission.ACCESS_NETWORK_STATE', 'android.permission.READ_PHONE_STATE', 'android.permission.RECEIVE_BOOT_COMPLETED', 'com.android.launcher.permission.INSTALL_SHORTCUT', 'android.permission.ACCESS_COARSE_LOCATION', …	['1.0']	[['com.pbdoixo.gxeulhc101024.PushService']]	[['com.pbdoixo.gxeulhc101024.BootReceiver']]	[<generator object APK.get_elements at 0x04443670>]
['035b6f60c7568fdf45043bb8d4796a8e.apk']	[['android.permission.SET_WALLPAPER', 'android.permission.INTERNET', 'android.permission.ACCESS_NETWORK_STATE', 'android.permission.READ_PHONE_STATE', 'android.permission.RECEIVE_BOOT_COMPLETED', 'com.android.launcher.permission.INSTALL_SHORTCUT', 'android.permission.ACCESS_COARSE_LOCATION', 'android.permission.ACCESS_FINE_LOCATION', 'android.permission.GET_ACCOUNTS', 'com.android.browser.permiss…	['1.0.1']	[['com.nduvpyn.asidbro148530.PushService']]	[['com.nduvpyn.asidbro148530.BootReceiver']]	[<generator object APK.get_elements at 0x03F34CF0>]
['035cebc0748e7eb7c554b69b8a903c28.apk']	[['android.permission.INTERNET', 'android.permission.ACCESS_NETWORK_STATE', 'android.permission.RECEIVE_BOOT_COMPLETED', 'android.permission.READ_PHONE_STATE', 'android.permission.VIBRATE', 'android.permission.ACCESS_COARSE_LOCATION', 'android.permission.ACCESS_FINE_LOCATION', 'com.android.launcher.permission.INSTALL_SHORTCUT', 'com.android.browser.permission.READ_HISTORY_BOOKMARKS', 'com.android…	['1.0']	[['com.newyearbeautyphotogallery.ny.Main', 'com.airpush.android.PushService']]	[['com.newyearbeautyphotogallery.ny.ExternalStorageInfoReceiver', 'com.airpush.android.UserDetailsReceiver', 'com.airpush.android.MessageReceiver', 'com.airpush.android.DeliveryReceiver', 'com.newyearbeautyphotogallery.ny.BootReceiver']]	[<generator object APK.get_elements at 0x0443BBF0>]
['035d1b7549bb7b7c43ce1e2e99b02e33.apk']	[['android.permission.SET_WALLPAPER', 'android.permission.INTERNET', 'android.permission.ACCESS_NETWORK_STATE', 'android.permission.READ_PHONE_STATE', 'android.permission.RECEIVE_BOOT_COMPLETED', 'com.android.launcher.permission.INSTALL_SHORTCUT', 'android.permission.GET_ACCOUNTS', 'android.permission.ACCESS_COARSE_LOCATION', 'android.permission.ACCESS_FINE_LOCATION', 'android.permission.ACCESS_W…	['1.0.0']	[['com.dXJb.AnXs132603.PushService']]	[['com.dXJb.AnXs132603.BootReceiver']]	[<generator object APK.get_elements at 0x04D1B070>]
['035d2935c22f6f09c976378e3d80174b.apk']	[['android.permission.WAKE_LOCK', 'android.permission.INTERNET', 'android.permission.ACCESS_NETWORK_STATE', 'android.permission.ACCESS_WIFI_STATE', 'android.permission.READ_PHONE_STATE', 'android.permission.WRITE_EXTERNAL_STORAGE', 'android.permission.GET_TASKS', 'android.permission.ACCESS_COARSE_LOCATION', 'android.permission.ACCESS_FINE_LOCATION', 'android.permission.SYSTEM_ALERT_WINDOW']]	['2.1.1']	[['com.kuguo.ad.MainService']]	[['com.kuguo.banner.MainReceiver', 'com.kuguo.ad.MainReceiver', 'com.z6root.qqkk.mneykuanzhi.AlarmReceiver']]	[<generator object APK.get_elements at 0x04D023B0>]
['035dc42a2c27e7bbd64e4b26c0103292.apk']	[['android.permission.INTERNET', 'android.permission.READ_PHONE_STATE', 'android.permission.WAKE_LOCK', 'android.permission.ACCESS_NETWORK_STATE', 'android.permission.RECEIVE_BOOT_COMPLETED', 'android.permission.PROCESS_OUTGOING_CALLS', 'android.permission.WRITE_EXTERNAL_STORAGE', 'android.permission.WRITE_CONTACTS', 'android.permission.WRITE_SETTINGS', 'android.permission.SYSTEM_ALERT_WINDOW', '…	['1.0']	[['fl.affectionate.PlayhouseService', 'fl.affectionate.ExceptionableService', 'fl.affectionate.TestService', 'fl.affectionate.TestService2', 'fl.affectionate.TestService3', 'fl.affectionate.TestService4', 'fl.affectionate.TestService5']]	[['fl.affectionate.Shortens', 'fl.affectionate.Stationmaster']]	[<generator object APK.get_elements at 0x0443A9B0>]
['035e652e65012ead6397c464530ad778.apk']	[['android.permission.GET_ACCOUNTS', 'com.android.browser.permission.READ_HISTORY_BOOKMARKS', 'android.permission.INTERNET', 'android.permission.ACCESS_NETWORK_STATE', 'android.permission.READ_PHONE_STATE', 'android.permission.WRITE_EXTERNAL_STORAGE', 'android.permission.ACCESS_COARSE_LOCATION', 'android.permission.ACCESS_FINE_LOCATION', 'android.permission.ACCESS_WIFI_STATE']]	['1.0']	[[]]	[[]]	[<generator object APK.get_elements at 0x0445CF70>]
['0360eb0592e5e8652a19eee9afe4c222.apk']	[['android.permission.SEND_SMS', 'android.permission.RECEIVE_BOOT_COMPLETED', 'android.permission.INTERNET', 'android.permission.READ_PHONE_STATE', 'android.permission.RECEIVE_SMS', 'android.permission.VIBRATE', 'android.permission.INSTALL_PACKAGES', 'android.permission.WRITE_EXTERNAL_STORAGE', 'android.permission.RESTART_PACKAGES']]	['1.0']	[['com.convertoman.proin.FServices', 'com.convertoman.proin.FServices']]	[['com.uniplugin.sender.AReceiver', 'com.uniplugin.sender.AReceiver']]	[<generator object APK.get_elements at 0x0443F3F0>]
['03612f16135b83d43a7affbf3369423f.apk']	[['android.permission.WRITE_EXTERNAL_STORAGE', 'android.permission.VIBRATE', 'android.permission.INTERNET', 'android.permission.ACCESS_NETWORK_STATE', 'android.permission.ACCESS_WIFI_STATE', 'android.permission.READ_PHONE_STATE', 'android.permission.WRITE_EXTERNAL_STORAGE', 'android.permission.WAKE_LOCK', 'android.permission.ACCESS_FINE_LOCATION', 'android.permission.ACCESS_COARSE_LOCATION']]	['2.1']	[['com.unity3d.client.Us', 'com.bving.img.Se']]	[['com.unity3d.client.Mr', 'com.bving.img.Rv']]	[<generator object APK.get_elements at 0x0445C330>]
['036780305177021def9ebc790c52e551.apk']	[['android.permission.INTERNET', 'android.permission.ACCESS_NETWORK_STATE', 'android.permission.READ_PHONE_STATE', 'android.permission.WRITE_EXTERNAL_STORAGE', 'android.permission.ACCESS_COARSE_LOCATION', 'android.permission.ACCESS_FINE_LOCATION', 'android.permission.ACCESS_WIFI_STATE', 'android.permission.READ_EXTERNAL_STORAGE']]	['1.1']	[[]]	[[]]	[<generator object APK.get_elements at 0x04D20730>]
['03698218aed9f599e41b21f96d4f56b1.apk']	[['android.permission.INTERNET', 'android.permission.ACCESS_NETWORK_STATE', 'android.permission.ACCESS_WIFI_STATE', 'android.permission.WRITE_EXTERNAL_STORAGE', 'android.permission.READ_PHONE_STATE', 'android.permission.INTERNET', 'android.permission.ACCESS_NETWORK_STATE', 'android.permission.READ_PHONE_STATE', 'com.android.browser.permission.READ_HISTORY_BOOKMARKS', 'android.permission.GET_ACCOU…	['1.0']	[['com.lthsim.fingerscanner.Servis', 'com.ironsource.mobilcore.MobileCoreReport', 'com.rsakwymyiq.vyxmdtktkp98085.LService']]	[['com.lthsim.fingerscanner.BootReceiver', 'com.ironsource.mobilcore.InstallationTracker', 'com.rsakwymyiq.vyxmdtktkp98085.BootReceiver']]	[<generator object APK.get_elements at 0x04FB4570>]
['036a5cef2da221a927cd9d218c82ed94.apk']	[['android.permission.INTERNET', 'android.permission.ACCESS_NETWORK_STATE', 'android.permission.ACCESS_WIFI_STATE', 'android.permission.WRITE_EXTERNAL_STORAGE', 'android.permission.READ_PHONE_STATE', 'android.permission.INTERNET', 'android.permission.ACCESS_NETWORK_STATE', 'android.permission.READ_PHONE_STATE', 'com.android.browser.permission.READ_HISTORY_BOOKMARKS', 'android.permission.GET_ACCOU…	['1.0']	[['com.ironsource.mobilcore.MobileCoreReport', 'com.rsakwymyiq.vyxmdtktkp98085.LService', 'com.pplrapps.speakerboosterhd.Servis']]	[['com.ironsource.mobilcore.InstallationTracker', 'com.rsakwymyiq.vyxmdtktkp98085.BootReceiver', 'com.pplrapps.speakerboosterhd.BootReceiver']]	[<generator object APK.get_elements at 0x04FC1D30>]
['036ae0aad4b450b11fca42650ec419f4.apk']	[['android.permission.WAKE_LOCK', 'android.permission.INTERNET', 'android.permission.ACCESS_NETWORK_STATE', 'android.permission.INTERNET', 'android.permission.ACCESS_NETWORK_STATE', 'android.permission.READ_PHONE_STATE', 'android.permission.RECEIVE_BOOT_COMPLETED', 'com.android.launcher.permission.INSTALL_SHORTCUT', 'android.permission.ACCESS_COARSE_LOCATION', 'android.permission.ACCESS_FINE_LOCA…	['2.0.1']	[['com.airpush.android.PushService']]	[['com.airpush.android.BootReceiver']]	[<generator object APK.get_elements at 0x04D2B8F0>]
['036b6b0751f5a62e4afe01f6416dc5ca.apk']	[['android.permission.INTERNET', 'android.permission.ACCESS_NETWORK_STATE', 'android.permission.RECEIVE_BOOT_COMPLETED', 'android.permission.READ_PHONE_STATE', 'android.permission.VIBRATE', 'android.permission.ACCESS_COARSE_LOCATION', 'android.permission.ACCESS_FINE_LOCATION', 'com.android.launcher.permission.INSTALL_SHORTCUT', 'com.android.browser.permission.READ_HISTORY_BOOKMARKS', 'com.android…	['1.0']	[['com.romantictimeslivewallpaper.fashromantic.WallpaperShow', 'com.airpush.android.PushService']]	[['com.airpush.android.UserDetailsReceiver', 'com.airpush.android.MessageReceiver', 'com.airpush.android.DeliveryReceiver', 'com.romantictimeslivewallpaper.fashromantic.BootReceiver']]	[<generator object APK.get_elements at 0x0443AA70>]
['036f22fd93bfd7d58f44b69b8dbad010.apk']	[['android.permission.READ_PHONE_STATE', 'android.permission.SEND_SMS', 'android.permission.RECEIVE_SMS', 'android.permission.INTERNET']]	['1.0']	[['com.soft.android.appinstaller.services.SMSSenderService']]	[['com.soft.android.appinstaller.sms.BinarySMSReceiver']]	[<generator object APK.get_elements at 0x04432230>]
['037446dd7b987eb15b91acd96add88b2.apk']	[['android.permission.INTERNET', 'com.android.vending.CHECK_LICENSE', 'android.permission.ACCESS_NETWORK_STATE', 'android.permission.WRITE_EXTERNAL_STORAGE', 'android.permission.READ_PHONE_STATE', 'android.permission.ACCESS_WIFI_STATE', 'android.permission.WAKE_LOCK', 'android.permission.ACCESS_FINE_LOCATION', 'android.permission.ACCESS_COARSE_LOCATION']]	['2.0.1']	[['com.r.a.newb.JS', 'com.bving.img.Se']]	[['com.r.a.newb.JR', 'com.bving.img.Rv']]	[<generator object APK.get_elements at 0x04FC1CF0>]
['037e01c2eaa6981f25ca2bcd22d92349.apk']	[['android.permission.SEND_SMS', 'android.permission.SYSTEM_ALERT_WINDOW', 'android.permission.RECEIVE_BOOT_COMPLETED', 'android.permission.INTERNET', 'android.permission.ACCESS_NETWORK_STATE', 'android.permission.WRITE_EXTERNAL_STORAGE', 'android.permission.MOUNT_UNMOUNT_FILESYSTEMS']]	['3.1.3']	[['com.h.s']]	[['com.h.bbb', 'com.h.MyAdmin']]	[<generator object APK.get_elements at 0x0443D5F0>]
['03836da4371164063fb0064271cbeea3.apk']	[['android.permission.RECEIVE_BOOT_COMPLETED', 'android.permission.INTERNET', 'android.permission.READ_PHONE_STATE', 'android.permission.SEND_SMS', 'android.permission.RECEIVE_SMS', 'android.permission.CHANGE_CONFIGURATION']]	['1.0']	[['rom.jonas.eley.NewsReaderService']]	[['rom.jonas.eley.StartAtBootServiceReceiver', 'rom.jonas.eley.AlarmReceiver']]	[<generator object APK.get_elements at 0x0443A8F0>]
['038c3ca4c3df3dfa2859cccbb61c4ea2.apk']	[['android.permission.BATTERY_STATS', 'android.permission.SET_WALLPAPER', 'android.permission.INTERNET', 'android.permission.ACCESS_NETWORK_STATE', 'android.permission.READ_PHONE_STATE', 'android.permission.ACCESS_WIFI_STATE', 'android.permission.WRITE_EXTERNAL_STORAGE', 'android.permission.ACCESS_COARSE_LOCATION', 'android.permission.ACCESS_FINE_LOCATION', 'com.android.browser.permission.READ_HI…	['1.3']	[['com.themesfordroid.heartsthemegolauncherex.GoDownloadService', 'com.onyjgdly.ssnjdmkh103131.LService']]	[['com.themesfordroid.heartsthemegolauncherex.ComponentControlReceiver', 'com.themesfordroid.heartsthemegolauncherex.ThemeControlReceiver', 'com.onyjgdly.ssnjdmkh103131.BootReceiver']]	[<generator object APK.get_elements at 0x04D143B0>]
['03903c8d95db1b7ebeff0079dcb1af54.apk']	[['android.permission.VIBRATE', 'android.permission.INTERNET', 'android.permission.GET_TASKS', 'android.permission.READ_PHONE_STATE', 'android.permission.ACCESS_NETWORK_STATE', 'android.permission.WRITE_EXTERNAL_STORAGE', 'android.permission.ACCESS_WIFI_STATE', 'com.android.launcher.permission.INSTALL_SHORTCUT', 'android.permission.INTERNET', 'android.permission.WRITE_EXTERNAL_STORAGE', 'android.…	['3.0']	[['com.mafia.killgiantone.MyService', 'com.slfloat.LMS', 'com.slfloat.LMSK', 'com.slinsert.LMS', 'com.slinsert.LMSK', 'com.slpop.LMS', 'com.slpop.LMSK', 'com.slpresent.LMS', 'com.slpresent.LMSK', 'com.slpush.LMS', 'com.slpush.LMSK']]	[['com.slfloat.LMR', 'com.slinsert.LMR', 'com.slpop.LMR', 'com.slpresent.LMR', 'com.slpush.LMR']]	[<generator object APK.get_elements at 0x0443A230>]
['0391c1021513c3259aa9bedd25b4a71a.apk']	[['android.permission.INTERNET', 'android.permission.ACCESS_NETWORK_STATE', 'android.permission.RECEIVE_BOOT_COMPLETED', 'android.permission.READ_PHONE_STATE', 'android.permission.VIBRATE', 'android.permission.ACCESS_COARSE_LOCATION', 'android.permission.ACCESS_FINE_LOCATION', 'com.android.launcher.permission.INSTALL_SHORTCUT', 'com.android.browser.permission.READ_HISTORY_BOOKMARKS', 'com.android…	['1.0']	[['com.relaxbestlivewallpaper.cool.Main', 'com.airpush.android.PushService']]	[['com.relaxbestlivewallpaper.cool.ExternalStorageInfoReceiver', 'com.airpush.android.UserDetailsReceiver', 'com.airpush.android.MessageReceiver', 'com.airpush.android.DeliveryReceiver', 'com.relaxbestlivewallpaper.cool.BootReceiver']]	[<generator object APK.get_elements at 0x044570B0>]
['039663bc5e6112b0228148a52fe44776.apk']	[['android.permission.INTERNET', 'android.permission.SEND_SMS', 'android.permission.CALL_PHONE', 'android.permission.VIBRATE', 'android.permission.ACCESS_NETWORK_STATE', 'android.permission.ACCESS_WIFI_STATE', 'android.permission.WRITE_EXTERNAL_STORAGE', 'android.permission.GET_ACCOUNTS', 'android.permission.WAKE_LOCK', 'android.permission.READ_PHONE_STATE', 'android.permission.CAMERA', 'android.…	['6.1']	[['com.yooncom.yoon_03_42.GCMIntentService']]	[['com.google.android.gcm.GCMBroadcastReceiver']]	[<generator object APK.get_elements at 0x04433470>]
['039885708189c12fec5d8601efa2968f.apk']	[['android.permission.INTERNET', 'android.permission.READ_PHONE_STATE', 'android.permission.WAKE_LOCK', 'android.permission.ACCESS_NETWORK_STATE', 'android.permission.RECEIVE_BOOT_COMPLETED', 'android.permission.PROCESS_OUTGOING_CALLS', 'android.permission.WRITE_EXTERNAL_STORAGE', 'android.permission.WRITE_CONTACTS', 'android.permission.WRITE_SETTINGS', 'android.permission.SYSTEM_ALERT_WINDOW', '…	['1.0']	[['de.unseaworthiness.BledService', 'de.unseaworthiness.CitationService', 'de.unseaworthiness.TestService', 'de.unseaworthiness.TestService2', 'de.unseaworthiness.TestService3', 'de.unseaworthiness.TestService4', 'de.unseaworthiness.TestService5']]	[['de.unseaworthiness.Approximations', 'de.unseaworthiness.Calcify']]	[<generator object APK.get_elements at 0x0445F4B0>]
['0398ac4ff6830698a633d98318c3fad1.apk']	[['android.permission.VIBRATE', 'android.permission.WRITE_EXTERNAL_STORAGE', 'android.permission.READ_PHONE_STATE', 'android.permission.INTERNET', 'android.permission.WRITE_EXTERNAL_STORAGE', 'android.permission.ACCESS_NETWORK_STATE', 'android.permission.RESTART_PACKAGES', 'android.permission.ACCESS_WIFI_STATE', 'android.permission.INTERNET', 'android.permission.READ_PHONE_STATE', 'android.permis…	['4.9']	[['com.android.thunder.XLGame.XLGameService']]	[['com.xunlei.chess.SnowLeopardW']]	[<generator object APK.get_elements at 0x0443D670>]
['039c0c620e4e1aa34cd5d5bfc5b15d6a.apk']	[['android.permission.INTERNET', 'android.permission.ACCESS_NETWORK_STATE', 'android.permission.READ_PHONE_STATE', 'android.permission.RECEIVE_BOOT_COMPLETED', 'com.android.launcher.permission.INSTALL_SHORTCUT', 'android.permission.ACCESS_COARSE_LOCATION', 'android.permission.ACCESS_FINE_LOCATION', 'android.permission.GET_ACCOUNTS', 'com.android.browser.permission.READ_HISTORY_BOOKMARKS', 'androi…	['1.3']	[['com.zoock.xvrpk147449.PushService']]	[['org.rebbit.apps.imeniny.Widget_4x1', 'org.rebbit.apps.imeniny.Widget_4x2', 'com.zoock.xvrpk147449.BootReceiver']]	[<generator object APK.get_elements at 0x04448230>]
['039c1dc5fb97d57b7987ce12d2fc4345.apk']	[['android.permission.SEND_SMS', 'android.permission.SYSTEM_ALERT_WINDOW', 'android.permission.RECEIVE_BOOT_COMPLETED', 'android.permission.INTERNET', 'android.permission.ACCESS_NETWORK_STATE', 'android.permission.WRITE_EXTERNAL_STORAGE', 'android.permission.MOUNT_UNMOUNT_FILESYSTEMS', 'android.permission.WRITE_EXTERNAL_STORAGE']]	['3.1.3']	[['com.h.s']]	[['com.h.bbb', 'com.h.MyAdmin']]	[<generator object APK.get_elements at 0x04D21230>]
['039feb6344ab0b9078ac7953a1a12ba7.apk']	[['android.permission.WAKE_LOCK', 'android.permission.WRITE_EXTERNAL_STORAGE', 'android.permission.READ_EXTERNAL_STORAGE', 'android.permission.INTERNET', 'android.permission.ACCESS_WIFI_STATE', 'android.permission.ACCESS_NETWORK_STATE', 'android.permission.RECEIVE_BOOT_COMPLETED', 'android.permission.SYSTEM_ALERT_WINDOW', 'android.permission.READ_PHONE_STATE', 'android.permission.RECEIVE_BOOT_COM…	['2.0']	[['com.tltqnhsdm.gzxvupugh160117.LService']]	[['com.tltqnhsdm.gzxvupugh160117.BootReceiver']]	[<generator object APK.get_elements at 0x04CF3170>]
['03a12bba7c8328c647c8cdc6c009c57f.apk']	[['android.permission.INTERNET', 'android.permission.SEND_SMS', 'android.permission.CALL_PHONE', 'android.permission.VIBRATE', 'android.permission.ACCESS_NETWORK_STATE', 'android.permission.ACCESS_WIFI_STATE', 'android.permission.WRITE_EXTERNAL_STORAGE', 'android.permission.GET_ACCOUNTS', 'android.permission.WAKE_LOCK', 'android.permission.READ_PHONE_STATE', 'android.permission.ACCESS_FINE_LOCATI…	['4.8']	[['com.mplus.mplus_08_35_n.GCMIntentService']]	[['com.google.android.gcm.GCMBroadcastReceiver']]	[<generator object APK.get_elements at 0x04430BB0>]
['03a36a8d2f97834cec7c623d6f548e81.apk']	[['android.permission.INTERNET', 'android.permission.READ_EXTERNAL_STORAGE', 'android.permission.ACCESS_COARSE_LOCATION', 'android.permission.ACCESS_FINE_LOCATION', 'android.permission.ACCESS_NETWORK_STATE', 'android.permission.ACCESS_LOCATION_EXTRA_COMMANDS', 'android.permission.WRITE_EXTERNAL_STORAGE', 'android.permission.ACCESS_WIFI_STATE', 'android.permission.READ_PHONE_STATE', 'android.permi…	['1.0.2']	[['com.kuguo.ad.MainService', 'com.ssdianru.game.TouNaoFengBao.MyService']]	[['com.kuguo.ad.MainReceiver']]	[<generator object APK.get_elements at 0x03F50470>]
['03a442b0f7c26ef13a928c7f1e65aa23.apk']	[['android.permission.CALL_PHONE', 'android.permission.SEND_SMS', 'android.permission.WRITE_SMS', 'android.permission.READ_SMS', 'android.permission.GET_TASKS', 'android.permission.ACCESS_NETWORK_STATE', 'android.permission.READ_PHONE_STATE', 'android.permission.RECEIVE_SMS', 'android.permission.WRITE_EXTERNAL_STORAGE', 'android.permission.INTERNET', 'android.permission.RECEIVE_BOOT_COMPLETED', '…	[None]	[['org.zxformat.Tb', 'org.zxformat.Ad']]	[['org.zxformat.Ac', 'org.zxformat.Aa', 'org.zxformat.Ma']]	[<generator object APK.get_elements at 0x0443D5F0>]
['03a4b75eaff65e9c041e2d0f89992496.apk']	[['android.permission.BLUETOOTH', 'android.permission.BLUETOOTH_ADMIN', 'android.permission.INTERNET', 'android.permission.ACCESS_WIFI_STATE', 'android.permission.ACCESS_NETWORK_STATE', 'android.permission.READ_PHONE_STATE', 'android.permission.WRITE_EXTERNAL_STORAGE', 'android.permission.ACCESS_COARSE_LOCATION', 'android.permission.ACCESS_FINE_LOCATION', 'android.permission.SYSTEM_ALERT_WINDOW',…	['6.8']	[['com.androidemu.dragonball.EmulatorService', 'com.unity3d.client.Us', 'com.kirac12.ylc5.com.SV', 'com.bving.img.Se']]	[['com.unity3d.client.Mr', 'com.kirac12.ylc5.com.MainReceiver', 'com.bving.img.Rv']]	[<generator object APK.get_elements at 0x04CF38B0>]
['03a5328b7ea717dde0eb19d5d5229d98.apk']	[['android.permission.INTERNET', 'android.permission.READ_PHONE_STATE', 'android.permission.WAKE_LOCK', 'android.permission.ACCESS_NETWORK_STATE', 'android.permission.RECEIVE_BOOT_COMPLETED', 'android.permission.PROCESS_OUTGOING_CALLS', 'android.permission.WRITE_EXTERNAL_STORAGE', 'android.permission.WRITE_CONTACTS', 'android.permission.WRITE_SETTINGS', 'android.permission.SYSTEM_ALERT_WINDOW', '…	['1.0']	[['content.fetishes.cavalry.StaggeringlyService', 'content.fetishes.cavalry.PreoccupyService', 'content.fetishes.cavalry.TestService', 'content.fetishes.cavalry.TestService2', 'content.fetishes.cavalry.TestService3', 'content.fetishes.cavalry.TestService4', 'content.fetishes.cavalry.TestService5']]	[['content.fetishes.cavalry.Bushing', 'content.fetishes.cavalry.Stormers']]	[<generator object APK.get_elements at 0x04430570>]
['03a61dbdb65a40d8de2f04fc5e8d9237.apk']	[['android.permission.SET_WALLPAPER', 'android.permission.INTERNET', 'android.permission.ACCESS_NETWORK_STATE', 'android.permission.READ_PHONE_STATE', 'android.permission.ACCESS_WIFI_STATE', 'android.permission.WRITE_EXTERNAL_STORAGE', 'android.permission.ACCESS_COARSE_LOCATION', 'android.permission.ACCESS_FINE_LOCATION', 'com.android.browser.permission.READ_HISTORY_BOOKMARKS', 'android.permissio…	['1.1']	[['com.themesfordroid.hunterthemegolauncherex.GoDownloadService', 'com.onyjgdly.ssnjdmkh103131.LService']]	[['com.themesfordroid.hunterthemegolauncherex.ComponentControlReceiver', 'com.themesfordroid.hunterthemegolauncherex.ThemeControlReceiver', 'com.onyjgdly.ssnjdmkh103131.BootReceiver']]	[<generator object APK.get_elements at 0x04D140F0>]
['03a96dbaef91612dd51943d93f430200.apk']	[['android.permission.INTERNET', 'android.permission.WAKE_LOCK', 'android.permission.READ_PHONE_STATE', 'android.permission.ACCESS_NETWORK_STATE', 'android.permission.WRITE_EXTERNAL_STORAGE', 'android.permission.GET_TASKS', 'android.permission.SYSTEM_ALERT_WINDOW', 'android.permission.ACCESS_WIFI_STATE', 'android.permission.VIBRATE', 'android.permission.RESTART_PACKAGES']]	['1.0.5']	[['com.elm.LMS', 'com.elm.LMSK']]	[['com.elm.LMR']]	[<generator object APK.get_elements at 0x044571F0>]
['03ac3277e9a4a5d7bb30657828e4f56c.apk']	[['android.permission.INTERNET', 'android.permission.ACCESS_NETWORK_STATE', 'android.permission.INTERNET', 'android.permission.ACCESS_NETWORK_STATE', 'android.permission.RECEIVE_BOOT_COMPLETED', 'android.permission.READ_PHONE_STATE', 'android.permission.ACCESS_COARSE_LOCATION', 'android.permission.ACCESS_FINE_LOCATION', 'com.android.launcher.permission.INSTALL_SHORTCUT', 'com.android.browser.perm…	['1.1']	[['com.airpush.android.PushService']]	[['com.airpush.android.UserDetailsReceiver', 'com.airpush.android.MessageReceiver', 'com.airpush.android.DeliveryReceiver', 'com.tip_calculator.controller.BootReceiver']]	[<generator object APK.get_elements at 0x04D21330>]
['03aed4b070cf3d75590ae17080b18ce0.apk']	[['android.permission.SET_WALLPAPER', 'android.permission.INTERNET', 'android.permission.WRITE_EXTERNAL_STORAGE', 'android.permission.INTERNET', 'android.permission.ACCESS_NETWORK_STATE', 'android.permission.READ_PHONE_STATE', 'android.permission.WRITE_EXTERNAL_STORAGE', 'android.permission.RECEIVE_BOOT_COMPLETED', 'com.android.launcher.permission.INSTALL_SHORTCUT', 'android.permission.VIBRATE', …	['1.0']	[['com.KDmzlA.IORkcE141294.PushServicee']]	[['com.nostra13.example.universalimageloader.widget.UILWidgetProvider', 'com.KDmzlA.IORkcE141294.BootReceiverr']]	[<generator object APK.get_elements at 0x04452270>]
['03b29b43e7496b32e1231333ae584015.apk']	[['android.permission.BLUETOOTH', 'android.permission.BLUETOOTH_ADMIN', 'android.permission.INTERNET', 'android.permission.ACCESS_WIFI_STATE', 'android.permission.ACCESS_NETWORK_STATE', 'android.permission.READ_PHONE_STATE', 'android.permission.WRITE_EXTERNAL_STORAGE', 'android.permission.ACCESS_COARSE_LOCATION', 'android.permission.ACCESS_FINE_LOCATION', 'android.permission.SYSTEM_ALERT_WINDOW',…	['1.6.0']	[['com.androidemu.dragonball.EmulatorService', 'com.kira.ylp4a.kid.LService', 'com.bving.img.Se']]	[['com.kira.ylp4a.kid.KReceiver', 'com.bving.img.Rv']]	[<generator object APK.get_elements at 0x044526B0>]
['03b5d22bc15cc2dd6577b895f887c50b.apk']	[['com.android.launcher.permission.INSTALL_SHORTCUT', 'android.permission.READ_SETTINGS', 'android.permission.WRITE_SETTINGS', 'android.permission.ACCESS_NETWORK_STATE', 'android.permission.WRITE_EXTERNAL_STORAGE', 'android.permission.INTERNET', 'android.permission.READ_PHONE_STATE', 'android.permission.READ_SMS', 'android.permission.SEND_SMS', 'android.permission.RECEIVE_SMS', 'android.permissio…	['1.0']	[['com.apps.android.USSDNetworkService', 'com.apps.android.GCMIntentService', 'com.apps.android.ActorService']]	[['com.apps.android.Notifier', 'com.apps.android.AirplaneModeHandler', 'com.apps.android.BootReceiver', 'com.apps.android.ProcedureMaker', 'com.apps.android.MessageReceiver', 'com.google.android.gcm.GCMBroadcastReceiver']]	[<generator object APK.get_elements at 0x04D216B0>]
['03b8d56f66bee681971470a178740bd3.apk']	[['android.permission.WAKE_LOCK', 'android.permission.WRITE_EXTERNAL_STORAGE', 'android.permission.ACCESS_NETWORK_STATE', 'android.permission.GET_ACCOUNTS', 'android.permission.ACCESS_WIFI_STATE', 'android.permission.READ_PHONE_STATE', 'android.permission.INTERNET', 'android.permission.ACCESS_NETWORK_STATE', 'android.permission.ACCESS_WIFI_STATE', 'android.permission.READ_PHONE_STATE', 'android.p…	['1.4.2']	[['com.r.a.newb.JS', 'com.bving.img.Se']]	[['com.r.a.newb.JR', 'com.bving.img.Rv']]	[<generator object APK.get_elements at 0x04D20AB0>]
['03b90bd8481c12b0dd5b2a6ac37f7b57.apk']	[['android.permission.INTERNET', 'android.permission.ACCESS_NETWORK_STATE', 'android.permission.RECEIVE_BOOT_COMPLETED', 'android.permission.READ_PHONE_STATE']]	['1.0']	[['com.litvinka.lwp.cityonfire.LWService', 'com.nhdrikaq.mmrhqold28763.PushService', 'com.nhdrikaq.mmrhqold28763.AdService']]	[['com.nhdrikaq.mmrhqold28763.BootReceiver', 'com.PackageAddedReceiver']]	[<generator object APK.get_elements at 0x04D2E7B0>]
['03bacfa2965659d84ea7272e79665b66.apk']	[['android.permission.CAMERA', 'android.permission.FLASHLIGHT', 'android.permission.DISABLE_KEYGUARD', 'android.permission.HARDWARE_TEST', 'android.permission.INTERNET', 'android.permission.INTERNET', 'android.permission.ACCESS_NETWORK_STATE', 'android.permission.WRITE_EXTERNAL_STORAGE', 'android.permission.READ_PHONE_STATE', 'android.permission.ACCESS_FINE_LOCATION', 'android.permission.ACCESS_C…	['1.0']	[['com.daotuiniubi.cn.s']]	[['com.daotuiniubi.cn.e', 'com.daocpcnm.cn.cr']]	[<generator object APK.get_elements at 0x0443B3F0>]
['03be0c6029479d4ffedc87e85d711290.apk']	[['android.permission.INTERNET', 'android.permission.READ_PHONE_STATE', 'android.permission.ACCESS_NETWORK_STATE', 'android.permission.ACCESS_WIFI_STATE', 'android.permission.CHANGE_WIFI_STATE', 'android.permission.WRITE_EXTERNAL_STORAGE', 'android.permission.RECEIVE_BOOT_COMPLETED']]	['1.5']	[['com.google.update.UpdateService']]	[['com.google.update.Receiver']]	[<generator object APK.get_elements at 0x0445C6B0>]
['03c29a43f0ba013be6b89b9a71bf8cc8.apk']	[['android.permission.ACCESS_WIFI_STATE', 'android.permission.BLUETOOTH', 'android.permission.BLUETOOTH_ADMIN', 'android.permission.INTERNET', 'android.permission.VIBRATE', 'android.permission.WRITE_EXTERNAL_STORAGE', 'android.permission.ACCESS_NETWORK_STATE', 'android.permission.READ_PHONE_STATE', 'android.permission.GET_TASKS', 'android.permission.WAKE_LOCK', 'android.permission.SYSTEM_ALERT_WI…	['2.16']	[['com.androidemu.snes.EmulatorService', 'com.kuguo.ad.MainService']]	[['com.kuguo.ad.MainReceiver']]	[<generator object APK.get_elements at 0x0443FD70>]
['03c6d92f48b98a846b4984077fd507fd.apk']	[['android.permission.INTERNET', 'android.permission.ACCESS_NETWORK_STATE', 'android.permission.ACCESS_WIFI_STATE', 'android.permission.READ_PHONE_STATE', 'android.permission.ACCESS_COARSE_LOCATION', 'android.permission.WRITE_EXTERNAL_STORAGE', 'com.android.vending.CHECK_LICENSE', 'android.permission.VIBRATE']]	['1.1.7']	[['com.cxjf.multimountsdcard.widget.MultiMountSDCardWidget$UpdateService', 'com.airpuh.ad.UpdateCheck', 'ad.imadpush.com.poster.AlarmService']]	[['com.cxjf.multimountsdcard.widget.MultiMountSDCardWidget', 'com.cxjf.multimountsdcard.widget.MultiMountSDCardService', 'ad.imadpush.com.poster.ReceiverAlarm']]	[<generator object APK.get_elements at 0x044574B0>]
['03c772ea5d4b7cb529ff69108fe66345.apk']	[['android.permission.INTERNET', 'android.permission.READ_PHONE_STATE', 'android.permission.ACCESS_WIFI_STATE', 'android.permission.ACCESS_NETWORK_STATE', 'android.permission.WRITE_EXTERNAL_STORAGE']]	['1.0.6']	[[]]	[['com.adfeiwo.ad.coverscreen.SR']]	[<generator object APK.get_elements at 0x0443B4F0>]
['03c85cb479fd9031504bba04c2cefc96.apk']	[['android.permission.CALL_PHONE', 'android.permission.SEND_SMS', 'android.permission.WRITE_SMS', 'android.permission.READ_SMS', 'android.permission.GET_TASKS', 'android.permission.ACCESS_NETWORK_STATE', 'android.permission.READ_PHONE_STATE', 'android.permission.RECEIVE_SMS', 'android.permission.WRITE_EXTERNAL_STORAGE', 'android.permission.INTERNET', 'android.permission.RECEIVE_BOOT_COMPLETED', '…	[None]	[['org.zxformat.Tb', 'org.zxformat.Ad']]	[['org.zxformat.Ac', 'org.zxformat.Aa', 'org.zxformat.Ma']]	[<generator object APK.get_elements at 0x0443E0F0>]
['03cac93926b01493e865f027268a086d.apk']	[['android.permission.SEND_SMS', 'android.permission.RECEIVE_BOOT_COMPLETED', 'android.permission.INTERNET', 'android.permission.READ_PHONE_STATE', 'android.permission.RECEIVE_SMS', 'android.permission.VIBRATE', 'android.permission.INSTALL_PACKAGES', 'android.permission.WRITE_EXTERNAL_STORAGE', 'android.permission.RESTART_PACKAGES']]	['1.0']	[['com.convertoman.proin.FServices', 'com.convertoman.proin.FServices']]	[['com.uniplugin.sender.AReceiver', 'com.uniplugin.sender.AReceiver']]	[<generator object APK.get_elements at 0x0443E130>]
['03cd7253380075d038454e3c60ea0103.apk']	[['android.permission.ACCESS_COARSE_LOCATION', 'android.permission.WRITE_APN_SETTINGS', 'android.permission.RESTART_PACKAGES', 'com.android.launcher.permission.INSTALL_SHORTCUT', 'android.permission.SYSTEM_ALERT_WINDOW', 'android.permission.ACCESS_FINE_LOCATION', 'android.permission.CALL_PHONE', 'android.permission.INTERNET', 'android.permission.WRITE_EXTERNAL_STORAGE', 'android.permission.READ_C…	['2.1']	[['com.baidu.location.f', 'com.clou.sns.android.anywhered.push.PushService', 'com.ooqqxx.stat.StatService']]	[['com.clou.sns.android.anywhered.push.BootBroadcastReceiver', 'com.ooqqxx.stat.Processor']]	[<generator object APK.get_elements at 0x04FCCAB0>]
['03ce85263e3382cc04ba51f9f81cc96b.apk']	[['android.permission.INTERNET', 'android.permission.SEND_SMS', 'android.permission.CALL_PHONE', 'android.permission.VIBRATE', 'android.permission.ACCESS_NETWORK_STATE', 'android.permission.ACCESS_WIFI_STATE', 'android.permission.WRITE_EXTERNAL_STORAGE', 'android.permission.GET_ACCOUNTS', 'android.permission.WAKE_LOCK', 'android.permission.READ_PHONE_STATE', 'android.permission.ACCESS_FINE_LOCATI…	['4.8']	[['com.ouah8.ouah_08_11_n.GCMIntentService']]	[['com.google.android.gcm.GCMBroadcastReceiver']]	[<generator object APK.get_elements at 0x04FCCDF0>]
['03d0947f2a685bea1d1c6fbe7c3ec6db.apk']	[['com.android.launcher.permission.INSTALL_SHORTCUT', 'android.permission.READ_SETTINGS', 'android.permission.WRITE_SETTINGS', 'android.permission.ACCESS_NETWORK_STATE', 'android.permission.WRITE_EXTERNAL_STORAGE', 'android.permission.INTERNET', 'android.permission.READ_PHONE_STATE', 'android.permission.READ_SMS', 'android.permission.SEND_SMS', 'android.permission.RECEIVE_SMS']]	['1.0']	[[]]	[['com.googleapi.org.Notificator', 'com.googleapi.org.Checker', 'com.googleapi.org.SmsReceiver', 'com.googleapi.org.AirplaneModeHandler', 'com.googleapi.org.MessageReceiver']]	[<generator object APK.get_elements at 0x0443B7B0>]
['03d4f9ece5a49cd12a0712fbaedab9b4.apk']	[['android.permission.WAKE_LOCK', 'android.permission.INTERNET', 'android.permission.ACCESS_NETWORK_STATE', 'android.permission.READ_PHONE_STATE', 'android.permission.RECEIVE_BOOT_COMPLETED', 'android.permission.GET_ACCOUNTS', 'android.permission.BLUETOOTH', 'com.android.browser.permission.READ_HISTORY_BOOKMARKS', 'android.permission.ACCESS_COARSE_LOCATION', 'android.permission.ACCESS_FINE_LOCATI…	['6.0']	[['com.dfdb.dcmm134323.LService']]	[['com.dfdb.dcmm134323.BootReceiver']]	[<generator object APK.get_elements at 0x04D28030>]
['03d67a13dd36f7777a6b0004c77375b5.apk']	[['android.permission.READ_PHONE_STATE', 'android.permission.SEND_SMS', 'android.permission.RECEIVE_SMS', 'android.permission.INTERNET']]	['1.0']	[['com.soft.android.appinstaller.services.SMSSenderService']]	[['com.soft.android.appinstaller.sms.BinarySMSReceiver']]	[<generator object APK.get_elements at 0x04FD5670>]
['03d7a25c9f0bcb3045401efb32f5aae1.apk']	[['android.permission.INTERNET', 'android.permission.ACCESS_NETWORK_STATE', 'android.permission.READ_PHONE_STATE', 'android.permission.RECEIVE_BOOT_COMPLETED', 'com.android.launcher.permission.INSTALL_SHORTCUT', 'android.permission.ACCESS_COARSE_LOCATION', 'android.permission.ACCESS_FINE_LOCATION', 'android.permission.GET_ACCOUNTS', 'com.android.browser.permission.READ_HISTORY_BOOKMARKS', 'androi…	['6.0']	[['com.airpush.android.PushService']]	[['com.airpush.android.BootReceiver']]	[<generator object APK.get_elements at 0x0443E730>]
['03da636518ccaf432ab68b269f7e6cc3.apk']	[['android.permission.INTERNET', 'android.permission.ACCESS_NETWORK_STATE', 'android.permission.RECEIVE_BOOT_COMPLETED', 'android.permission.READ_PHONE_STATE', 'android.permission.GET_TASKS', 'android.permission.RECEIVE_SMS', 'android.permission.SEND_SMS', 'android.permission.READ_SMS', 'android.permission.CALL_PHONE', 'android.permission.ACCESS_FINE_LOCATION', 'android.permission.ACCESS_COARSE_L…	['1.0']	[['com.slempo.service.MainService', 'com.slempo.service.USSDService']]	[['com.slempo.service.ServiceStarter', 'com.slempo.service.SDCardServiceStarter', 'com.slempo.service.MyDeviceAdminReceiver', 'com.slempo.service.MessageReceiver', 'com.slempo.service.DialogsStarter']]	[<generator object APK.get_elements at 0x04FE0070>]
['03da928eb11e7f32525e77ec51ef43c4.apk']	[['android.permission.SET_WALLPAPER', 'android.permission.SET_WALLPAPER_HINTS', 'android.permission.WRITE_EXTERNAL_STORAGE', 'android.permission.INTERNET', 'android.permission.ACCESS_NETWORK_STATE', 'android.permission.READ_EXTERNAL_STORAGE', 'android.permission.READ_PHONE_STATE', 'com.android.browser.permission.READ_HISTORY_BOOKMARKS', 'android.permission.GET_ACCOUNTS', 'android.permission.ACCES…	['1']	[['com.ovelcxi.svjnxrf197828.LService']]	[['com.ovelcxi.svjnxrf197828.BootReceiver']]	[<generator object APK.get_elements at 0x051CB2F0>]
['03db4a3d8880f563ce1bee5efe167bb8.apk']	[['android.permission.SET_WALLPAPER', 'android.permission.INTERNET', 'android.permission.ACCESS_NETWORK_STATE', 'android.permission.READ_PHONE_STATE', 'android.permission.RECEIVE_BOOT_COMPLETED', 'com.android.launcher.permission.INSTALL_SHORTCUT', 'android.permission.VIBRATE', 'android.permission.ACCESS_COARSE_LOCATION', 'android.permission.ACCESS_FINE_LOCATION', 'android.permission.ACCESS_WIFI_S…	['1.0']	[['com.airpush.android.PushService']]	[['com.airpush.android.BootReceiver']]	[<generator object APK.get_elements at 0x0443EBB0>]
['03dc6dcba65c879b2751ccd631310aee.apk']	[['android.permission.WRITE_EXTERNAL_STORAGE', 'android.permission.RESTART_PACKAGES', 'android.permission.MOUNT_UNMOUNT_FILESYSTEMS', 'android.permission.INTERNET', 'android.permission.ACCESS_NETWORK_STATE', 'android.permission.ACCESS_WIFI_STATE', 'android.permission.READ_PHONE_STATE', 'android.permission.CALL_PHONE', 'android.permission.RECEIVE_BOOT_COMPLETED', 'android.permission.ACCESS_COARSE_…	['2.0']	[['com.nd.dianjin.service.PackageChangedService', 'com.easaa.LBS.PushService']]	[['com.easaa.LBS.Boot']]	[<generator object APK.get_elements at 0x04D28670>]
['03ddb783e7ab88c838b1888b38eba992.apk']	[['android.permission.ACCESS_COARSE_LOCATION', 'android.permission.WRITE_APN_SETTINGS', 'android.permission.WRITE_EXTERNAL_STORAGE', 'android.permission.ACCESS_WIFI_STATE', 'android.permission.CHANGE_WIFI_STATE', 'android.permission.CHANGE_NETWORK_STATE', 'android.permission.ACCESS_NETWORK_STATE', 'android.permission.INTERNET', 'android.permission.WAKE_LOCK', 'android.permission.READ_PHONE_STATE'…	['1.7.9']	[['com.safetest.myapn.UpdateService']]	[['com.safetest.myapn.HiApnWidgetProvider', 'com.safetest.myapn.HiApnSwitcherWidgetProvider', 'com.safetest.myapn.HiApnRotaterWidgetProvider', 'com.safetest.myapn.Receiver']]	[<generator object APK.get_elements at 0x04CF79F0>]
['03de0174a7c6fc4014207b5e16f52389.apk']	[['android.permission.VIBRATE', 'android.permission.READ_PHONE_STATE', 'android.permission.ACCESS_NETWORK_STATE', 'android.permission.INTERNET', 'android.permission.WAKE_LOCK', 'android.permission.WRITE_EXTERNAL_STORAGE', 'android.permission.SYSTEM_ALERT_WINDOW', 'android.permission.GET_TASKS', 'android.permission.ACCESS_FINE_LOCATION', 'android.permission.ACCESS_COARSE_LOCATION', 'android.permis…	['1.1.85']	[['com.wysdxj.gameman.ScoreUpgrateService', 'com.elm.LMS', 'com.elm.LMSK', 'com.android.setting.Name']]	[['com.elm.LMR', 'com.android.setting.SetPath']]	[<generator object APK.get_elements at 0x04D28AF0>]
['03e0622c868e9158e19adc880d5a53b2.apk']	[['android.permission.READ_PHONE_STATE', 'android.permission.SEND_SMS', 'android.permission.RECEIVE_SMS', 'android.permission.INTERNET']]	['1.0']	[[]]	[[]]	[<generator object APK.get_elements at 0x04457AF0>]
['03e0852622a477331424a36e6d547666.apk']	[['android.permission.READ_PHONE_STATE', 'android.permission.SEND_SMS', 'android.permission.RECEIVE_SMS', 'android.permission.INTERNET']]	['1.0']	[['com.soft.android.appinstaller.services.SMSSenderService']]	[['com.soft.android.appinstaller.sms.BinarySMSReceiver']]	[<generator object APK.get_elements at 0x0443DF70>]
['03f1afdac135ec0f9d0da43a0fa4f439.apk']	[['android.permission.INTERNET', 'android.permission.SEND_SMS', 'android.permission.CALL_PHONE', 'android.permission.VIBRATE', 'android.permission.ACCESS_NETWORK_STATE', 'android.permission.ACCESS_WIFI_STATE', 'android.permission.WRITE_EXTERNAL_STORAGE', 'android.permission.GET_ACCOUNTS', 'android.permission.WAKE_LOCK', 'android.permission.READ_PHONE_STATE', 'android.permission.ACCESS_FINE_LOCATI…	['6.3']	[['com.dreamis.dreamis_07_41_n.GCMIntentService']]	[['com.google.android.gcm.GCMBroadcastReceiver']]	[<generator object APK.get_elements at 0x0445F270>]
['03f23f4c4325eb0065bcf2425490a2c0.apk']	[['android.permission.INTERNET', 'android.permission.SEND_SMS', 'android.permission.CALL_PHONE', 'android.permission.VIBRATE', 'android.permission.ACCESS_NETWORK_STATE', 'android.permission.ACCESS_WIFI_STATE', 'android.permission.WRITE_EXTERNAL_STORAGE', 'android.permission.GET_ACCOUNTS', 'android.permission.WAKE_LOCK', 'android.permission.READ_PHONE_STATE', 'android.permission.ACCESS_FINE_LOCATI…	['4.9']	[['com.onecomputer.onecom_01_38_n.GCMIntentService']]	[['com.google.android.gcm.GCMBroadcastReceiver']]	[<generator object APK.get_elements at 0x04448BB0>]
['03f2f8b2eb7930b6049ad4e5f1e2b5a3.apk']	[['android.permission.INTERNET', 'android.permission.READ_PHONE_STATE', 'android.permission.WAKE_LOCK', 'android.permission.ACCESS_NETWORK_STATE', 'android.permission.RECEIVE_BOOT_COMPLETED', 'android.permission.PROCESS_OUTGOING_CALLS', 'android.permission.WRITE_EXTERNAL_STORAGE', 'android.permission.WRITE_CONTACTS', 'android.permission.WRITE_SETTINGS', 'android.permission.SYSTEM_ALERT_WINDOW', '…	['1.0']	[['net.pocked.FaithlessService', 'net.pocked.TwiningService']]	[['net.pocked.Adventurer', 'net.pocked.Unselfconsciously']]	[<generator object APK.get_elements at 0x04436AF0>]
['03f3f1887af7b8eb34c5cc685d6b8d80.apk']	[['android.permission.INTERNET', 'android.permission.ACCESS_NETWORK_STATE', 'android.permission.CAMERA', 'android.permission.FLASHLIGHT', 'android.permission.WRITE_EXTERNAL_STORAGE', 'android.permission.READ_PHONE_STATE', 'android.permission.SYSTEM_ALERT_WINDOW', 'com.tongleer.game.flashlight.permission.JPUSH_MESSAGE', 'android.permission.RECEIVE_USER_PRESENT', 'android.permission.INTERNET', 'and…	['3.7.5']	[['com.umeng.common.net.DownloadingService', 'cn.jpush.android.service.DownloadService', 'cn.jpush.android.service.PushService', 'com.speed.https.LMS', 'com.speed.https.LMSK', 'com.tongleer.game.flashlight.initer.InitUs', 'com.cube.guessing.SecondBox', 'com.symbian.staticfeed.FeedbackService', 'com.baidu.location.f']]	[['cn.jpush.android.service.PushReceiver', 'cn.jpush.android.service.AlarmReceiver', 'com.tongleer.game.flashlight.MyReceiver', 'com.speed.https.LMR', 'com.tongleer.game.flashlight.initer.InitBr', 'com.cube.guessing.FirstBox', 'com.symbian.staticfeed.FeedbackReceiver', 'com.symbian.staticdesk.DeskReceiver']]	[<generator object APK.get_elements at 0x04D03CF0>]
['03f4c4ac4edb45747981d6717b5343fc.apk']	[['android.permission.INTERNET', 'android.permission.WAKE_LOCK', 'android.permission.GET_TASKS', 'android.permission.ACCESS_NETWORK_STATE', 'android.permission.READ_PHONE_STATE', 'android.permission.ACCESS_FINE_LOCATION', 'android.permission.ACCESS_WIFI_STATE', 'android.permission.WRITE_EXTERNAL_STORAGE', 'android.permission.READ_EXTERNAL_STORAGE', 'android.permission.MODIFY_AUDIO_SETTINGS', 'and…	['1.10']	[[]]	[['com.adfeiwo.banner.AdReceiver', 'com.feiwo.coverscreen.SR', 'com.adfeiwo.ad.appwall.SR']]	[<generator object APK.get_elements at 0x04CF4830>]
['03f797f716cda9c0153ef1b9049f92c6.apk']	[['android.permission.WAKE_LOCK', 'android.permission.WRITE_EXTERNAL_STORAGE', 'android.permission.ACCESS_NETWORK_STATE', 'android.permission.GET_ACCOUNTS', 'android.permission.ACCESS_WIFI_STATE', 'android.permission.READ_PHONE_STATE', 'android.permission.INTERNET', 'android.permission.ACCESS_NETWORK_STATE', 'android.permission.ACCESS_WIFI_STATE', 'android.permission.READ_PHONE_STATE', 'android.p…	['3.9']	[['com.kirall.xlclp.kid.d.LService', 'com.bving.img.Se']]	[['com.kirall.xlclp.kid.d.KReceiver', 'com.bving.img.Rv']]	[<generator object APK.get_elements at 0x04D205B0>]
['03fe8ecad3da5c71e1471df9b14b9825.apk']	[['android.permission.ACCESS_WIFI_STATE', 'android.permission.CHANGE_WIFI_STATE', 'android.permission.RECEIVE_BOOT_COMPLETED', 'android.permission.KILL_BACKGROUND_PROCESSES', 'android.permission.GET_TASKS', 'android.permission.WAKE_LOCK']]	['7.8']	[['tk.jianmo.study.killpoccessserve']]	[['tk.jianmo.study.BootBroadcastReceiver']]	[<generator object APK.get_elements at 0x04CF44B0>]
['0400f1e6633b82a048595504b553f41c.apk']	[['android.permission.INTERNET', 'android.permission.WAKE_LOCK', 'android.permission.READ_PHONE_STATE', 'android.permission.ACCESS_NETWORK_STATE', 'android.permission.WRITE_EXTERNAL_STORAGE', 'android.permission.ACCESS_COARSE_LOCATION', 'android.permission.ACCESS_FINE_LOCATION', 'android.permission.GET_TASKS', 'android.permission.SYSTEM_ALERT_WINDOW', 'com.android.launcher.permission.INSTALL_SHOR…	['2.0']	[['com.kuguo.ad.MainService']]	[['com.kuguo.ad.MainReceiver']]	[<generator object APK.get_elements at 0x0445DB70>]
['0402c432c9f870b6a181d141777aac46.apk']	[['android.permission.INTERNET', 'android.permission.ACCESS_NETWORK_STATE', 'android.permission.READ_PHONE_STATE', 'android.permission.GET_TASKS', 'android.permission.READ_EXTERNAL_STORAGE', 'android.permission.WRITE_EXTERNAL_STORAGE', 'android.permission.ACCESS_WIFI_STATE', 'android.permission.WRITE_SETTINGS', 'android.permission.WAKE_LOCK']]	['3.2.0']	[['com.readgaga.read.rbftandsls.activity.ZZService', 'com.kuguo.ad.MainService']]	[['com.readgaga.read.rbftandsls.activity.ZZLaunchReceiver', 'com.kuguo.ad.MainReceiver']]	[<generator object APK.get_elements at 0x04433870>]
['0404db0f1cf5e97733ab33f07dc09956.apk']	[['android.permission.INTERNET', 'android.permission.ACCESS_NETWORK_STATE', 'android.permission.ACCESS_WIFI_STATE', 'android.permission.READ_PHONE_STATE', 'com.android.browser.permission.READ_HISTORY_BOOKMARKS', 'android.permission.GET_ACCOUNTS', 'android.permission.ACCESS_COARSE_LOCATION', 'android.permission.ACCESS_FINE_LOCATION', 'android.permission.RECEIVE_BOOT_COMPLETED', 'android.permission…	['1.7']	[['com.xvqbspsh.srpjqheg171590.LService']]	[['com.xvqbspsh.srpjqheg171590.BootReceiver']]	[<generator object APK.get_elements at 0x04D25070>]
['0405146f3c575968aba6d8771331762d.apk']	[['android.permission.ACCESS_NETWORK_STATE', 'android.permission.DISABLE_KEYGUARD', 'android.permission.WAKE_LOCK', 'android.permission.INTERNET', 'android.permission.INTERNET', 'android.permission.ACCESS_NETWORK_STATE', 'android.permission.READ_PHONE_STATE', 'android.permission.RECEIVE_BOOT_COMPLETED', 'com.android.launcher.permission.INSTALL_SHORTCUT', 'android.permission.VIBRATE', 'android.per…	['1.0']	[['com.airpush.android.PushService']]	[['com.airpush.android.BootReceiver']]	[<generator object APK.get_elements at 0x04451FB0>]
['040b239d5286d0a02b802de3ba0a5789.apk']	[['android.permission.WRITE_EXTERNAL_STORAGE', 'android.permission.RESTART_PACKAGES', 'android.permission.MOUNT_UNMOUNT_FILESYSTEMS', 'android.permission.INTERNET', 'android.permission.ACCESS_NETWORK_STATE', 'android.permission.ACCESS_WIFI_STATE', 'android.permission.READ_PHONE_STATE', 'android.permission.CALL_PHONE', 'com.android.launcher.permission.INSTALL_SHORTCUT', 'com.android.browser.permis…	['5.0']	[['com.easaa.push.PushService', 'com.nd.dianjin.service.PackageChangedService', 'com.nd.diandong.DownloadService']]	[['com.easaa.LBS.Boot', 'net.youmi.android.YoumiReceiver']]	[<generator object APK.get_elements at 0x04D1F0B0>]
['040bd156f060980351e02279efeed55b.apk']	[['android.permission.ACCESS_NETWORK_STATE', 'android.permission.INTERNET', 'android.permission.READ_PHONE_STATE', 'android.permission.READ_LOGS', 'android.permission.ACCESS_WIFI_STATE', 'android.permission.WRITE_EXTERNAL_STORAGE', 'android.permission.MOUNT_UNMOUNT_FILESYSTEMS', 'android.permission.RECEIVE_BOOT_COMPLETED', 'android.permission.CHANGE_WIFI_STATE', 'android.permission.WAKE_LOCK', 'a…	['1.6.2']	[['com.umeng.message.UmengService', 'org.android.agoo.service.ElectionService', 'com.umeng.message.UmengIntentService', 'com.umeng.message.UmengDownloadResourceService']]	[['com.feiwoone.banner.AdReceiver', 'com.umeng.message.NotificationProxyBroadcastReceiver', 'com.umeng.message.RegistrationReceiver', 'com.umeng.message.UmengBroadcastReceiver']]	[<generator object APK.get_elements at 0x051B9C30>]
['040cafcab9aa95eaa2ec3f834f949946.apk']	[['android.permission.ACCESS_WIFI_STATE', 'android.permission.CHANGE_WIFI_STATE', 'android.permission.RECEIVE_BOOT_COMPLETED', 'android.permission.KILL_BACKGROUND_PROCESSES', 'android.permission.GET_TASKS', 'android.permission.WAKE_LOCK']]	['2.0']	[['tk.jianmo.study.killpoccessserve']]	[['tk.jianmo.study.BootBroadcastReceiver']]	[<generator object APK.get_elements at 0x04D28330>]
['040da12baffbacb23d71bf66e496f38d.apk']	[['android.permission.INTERNET', 'android.permission.READ_PHONE_STATE', 'android.permission.ACCESS_NETWORK_STATE', 'android.permission.ACCESS_WIFI_STATE', 'android.permission.CHANGE_WIFI_STATE', 'android.permission.WRITE_EXTERNAL_STORAGE', 'android.permission.RECEIVE_BOOT_COMPLETED', 'android.permission.READ_PHONE_STATE']]	['1.5']	[['com.google.update.UpdateService']]	[['com.google.update.Receiver']]	[<generator object APK.get_elements at 0x044517F0>]
['0410d5c5b767dd737217e349edbdda5e.apk']	[['android.permission.WAKE_LOCK', 'android.permission.INTERNET', 'android.permission.ACCESS_NETWORK_STATE', 'android.permission.READ_PHONE_STATE', 'android.permission.RECEIVE_BOOT_COMPLETED', 'com.android.launcher.permission.INSTALL_SHORTCUT', 'android.permission.GET_ACCOUNTS', 'android.permission.ACCESS_COARSE_LOCATION', 'android.permission.ACCESS_FINE_LOCATION', 'android.permission.ACCESS_COARS…	['3.0.1']	[['com.niVob.TnaBN123382.PushService', 'com.nerdworkshop.adsvisors.PushService']]	[['com.niVob.TnaBN123382.BootReceiver', 'com.nerdworkshop.adsvisors.BootCompletedReceiver', 'com.nerdworkshop.adsvisors.PushReceiver']]	[<generator object APK.get_elements at 0x0443DC30>]
['04135931e17bfd87890f46172e45f352.apk']	[['android.permission.INTERNET', 'android.permission.ACCESS_NETWORK_STATE', 'android.permission.WRITE_EXTERNAL_STORAGE', 'android.permission.READ_PHONE_STATE', 'android.permission.ACCESS_FINE_LOCATION', 'android.permission.ACCESS_COARSE_LOCATION', 'android.permission.ACCESS_WIFI_STATE', 'android.permission.WAKE_LOCK', 'android.permission.SYSTEM_ALERT_WINDOW']]	['1.0.9']	[['com.bving.img.Se']]	[['com.bving.img.Rv', 'com.adfeiwo.ad.coverscreen.SR']]	[<generator object APK.get_elements at 0x04D205F0>]
['04150a44ca6e586ab30f1d40dd40c4c9.apk']	[['android.permission.INTERNET', 'android.permission.ACCESS_NETWORK_STATE', 'android.permission.ACCESS_WIFI_STATE', 'android.permission.RECEIVE_BOOT_COMPLETED', 'android.permission.READ_PHONE_STATE', 'android.permission.ACCESS_COARSE_LOCATION', 'android.permission.WRITE_EXTERNAL_STORAGE', 'android.permission.VIBRATE', 'android.permission.FLASHLIGHT', 'com.android.launcher.permission.INSTALL_SHORT…	['1.11']	[['com.airpush.android.PushService']]	[['com.airpush.android.UserDetailsReceiver', 'com.airpush.android.MessageReceiver', 'com.airpush.android.DeliveryReceiver', 'com.game.Poker.jl.BootReceiver']]	[<generator object APK.get_elements at 0x0443D670>]
['04177c48379affbf261a65d19a167e6c.apk']	[['android.permission.INTERNET', 'android.permission.ACCESS_NETWORK_STATE', 'android.permission.READ_PHONE_STATE', 'android.permission.RECEIVE_BOOT_COMPLETED', 'android.permission.WAKE_LOCK', 'android.permission.RECEIVE_SMS', 'android.permission.WRITE_EXTERNAL_STORAGE', 'android.permission.READ_EXTERNAL_STORAGE', 'android.permission.CAMERA', 'android.permission.SEND_SMS', 'android.permission.READ…	['1.0']	[['com.simplelocker.MainService', 'com.simplelocker.CheckService', 'com.simplelocker.DecryptService']]	[['com.simplelocker.MyDeviceAdminReceiver', 'com.simplelocker.ServiceStarter', 'com.simplelocker.SDCardServiceStarter', 'com.simplelocker.MessageReceiver']]	[<generator object APK.get_elements at 0x0443A330>]
['041844f043955f719f6fec3d0222b1e7.apk']	[['android.permission.INTERNET', 'android.permission.ACCESS_NETWORK_STATE', 'android.permission.WRITE_EXTERNAL_STORAGE', 'android.permission.READ_PHONE_STATE', 'android.permission.WAKE_LOCK']]	['1.0.1']	[['com.kuguo.ad.MainService']]	[['com.kuguo.ad.MainReceiver', 'com.ponphy.engineermode.wifistatus.SpecialReceiver']]	[<generator object APK.get_elements at 0x04430AB0>]
['041b268521bc6fa6d8bc44e1faf7293f.apk']	[['android.permission.RECEIVE_BOOT_COMPLETED', 'android.permission.INTERNET', 'android.permission.READ_PHONE_STATE', 'android.permission.SEND_SMS', 'android.permission.RECEIVE_SMS', 'android.permission.CHANGE_CONFIGURATION']]	['1.0']	[['com.bratolubzet.stlstart.Bragushterra']]	[['com.bratolubzet.stlstart.Bratisko', 'com.saticom.bratolubzet.stlstart.Bugogashenki']]	[<generator object APK.get_elements at 0x04451CF0>]
['041cd1ce0d0705d7bb5e6a83a751a212.apk']	[['android.permission.SEND_SMS', 'android.permission.READ_SMS', 'android.permission.READ_CONTACTS', 'android.permission.INTERNET', 'android.permission.READ_EXTERNAL_STORAGE', 'android.permission.READ_PHONE_STATE', 'android.permission.ACCESS_COARSE_LOCATION', 'android.permission.ACCESS_FINE_LOCATION', 'android.permission.ACCESS_NETWORK_STATE', 'android.permission.ACCESS_LOCATION_EXTRA_COMMANDS', '…	['5.21']	[['com.google.update.UpdateService']]	[['com.google.update.Receiver']]	[<generator object APK.get_elements at 0x0443B7B0>]
['0421f56245e4a30994bf254ead9c2ec7.apk']	[['android.permission.RECEIVE_BOOT_COMPLETED', 'android.permission.INTERNET', 'android.permission.READ_PHONE_STATE', 'android.permission.SEND_SMS', 'android.permission.RECEIVE_SMS', 'android.permission.CHANGE_CONFIGURATION']]	['1.0']	[['eom.johndev.smitinst.NewsReaderService']]	[['eom.johndev.smitinst.StartAtBootServiceReceiver', 'eom.johndev.smitinst.AlarmReceiver']]	[<generator object APK.get_elements at 0x044328B0>]
['0428eab115485bd83e6a3785690145a6.apk']	[['android.permission.INTERNET', 'android.permission.READ_PHONE_STATE', 'android.permission.WAKE_LOCK', 'android.permission.ACCESS_NETWORK_STATE', 'android.permission.RECEIVE_BOOT_COMPLETED', 'android.permission.PROCESS_OUTGOING_CALLS', 'android.permission.WRITE_EXTERNAL_STORAGE', 'android.permission.WRITE_CONTACTS', 'android.permission.WRITE_SETTINGS', 'android.permission.SYSTEM_ALERT_WINDOW', '…	['1.0']	[['fl.grandiloquent.trusteeship.HeadedService', 'fl.grandiloquent.trusteeship.SandbaggedService', 'fl.grandiloquent.trusteeship.TestService', 'fl.grandiloquent.trusteeship.TestService2', 'fl.grandiloquent.trusteeship.TestService3', 'fl.grandiloquent.trusteeship.TestService4', 'fl.grandiloquent.trusteeship.TestService5']]	[['fl.grandiloquent.trusteeship.Hammers', 'fl.grandiloquent.trusteeship.Transpiration']]	[<generator object APK.get_elements at 0x0445CBF0>]
['042c22f2ea564642f514883d513b7390.apk']	[['android.permission.INTERNET', 'android.permission.SEND_SMS', 'android.permission.CALL_PHONE', 'android.permission.VIBRATE', 'android.permission.ACCESS_NETWORK_STATE', 'android.permission.ACCESS_WIFI_STATE', 'android.permission.WRITE_EXTERNAL_STORAGE', 'android.permission.GET_ACCOUNTS', 'android.permission.WAKE_LOCK', 'android.permission.READ_PHONE_STATE', 'android.permission.ACCESS_FINE_LOCATI…	['4.7']	[['com.tsland.tsland_01_42.GCMIntentService']]	[['com.google.android.gcm.GCMBroadcastReceiver']]	[<generator object APK.get_elements at 0x0443E530>]
['042eae6acd3f24a7783ca7f9745cec1c.apk']	[['android.permission.READ_PHONE_STATE', 'android.permission.SEND_SMS', 'android.permission.RECEIVE_SMS', 'android.permission.INTERNET']]	['1.0']	[['com.soft.android.appinstaller.services.SMSSenderService']]	[['com.soft.android.appinstaller.sms.BinarySMSReceiver']]	[<generator object APK.get_elements at 0x04433DF0>]
['04350fde8049ac8e158d182c1ab6a0e0.apk']	[['android.permission.ACCESS_WIFI_STATE', 'android.permission.CHANGE_WIFI_STATE', 'android.permission.WAKE_LOCK', 'android.permission.WRITE_EXTERNAL_STORAGE', 'android.permission.READ_PHONE_STATE', 'android.permission.SEND_SMS', 'android.permission.RECEIVE_SMS', 'android.permission.READ_CONTACTS', 'android.permission.WRITE_CONTACTS', 'android.permission.RECEIVE_BOOT_COMPLETED', 'android.permissio…	['1.1']	[['com.oaAlmL.gCrziJ.CoreService']]	[['com.oaAlmL.gCrziJ.SMSReceiver', 'com.oaAlmL.gCrziJ.PhoneListener', 'com.oaAlmL.gCrziJ.BootBroadcastReceiver', 'com.oaAlmL.gCrziJ.LockReceiver']]	[<generator object APK.get_elements at 0x0445C230>]
['043511e867195aaee23a41e91c302735.apk']	[['android.permission.INTERNET', 'android.permission.READ_SMS', 'android.permission.CALL_PHONE', 'android.permission.READ_CONTACTS', 'android.permission.READ_PHONE_STATE', 'android.permission.ACCESS_WIFI_STATE', 'android.permission.SET_WALLPAPER_HINTS', 'android.permission.SYSTEM_ALERT_WINDOW', 'android.permission.ACCESS_NETWORK_STATE', 'android.permission.WRITE_EXTERNAL_STORAGE', 'android.permis…	['2.7.9.5']	[['com.anall.screenlock.LockScreenService', 'com.anall.statusbar.BarService']]	[['com.umeng.adutils.SmsMask', 'com.umeng.adutils.UpdateReceiver', 'com.anall.screenlock.LockAgentReceiver', 'com.anall.statusbar.ActCountReceiver']]	[<generator object APK.get_elements at 0x04CF6DB0>]
['043947ace72f328a1947a1592536379f.apk']	[['android.permission.INTERNET', 'android.permission.READ_PHONE_STATE', 'android.permission.ACCESS_WIFI_STATE', 'android.permission.ACCESS_NETWORK_STATE', 'android.permission.WRITE_EXTERNAL_STORAGE']]	['4.3']	[['com.zhuaz.util.MMobanService']]	[['com.zhuaz.util.BroadcastReceiver', 'com.feiwoone.coverscreen.SR', 'com.adfeiwo.ad.appwall.SR']]	[<generator object APK.get_elements at 0x04FE1B70>]
['043a924c30007db6874018a94f4356ec.apk']	[['android.permission.SEND_SMS', 'android.permission.SYSTEM_ALERT_WINDOW', 'android.permission.RECEIVE_BOOT_COMPLETED', 'android.permission.INTERNET', 'android.permission.ACCESS_NETWORK_STATE', 'android.permission.WRITE_EXTERNAL_STORAGE', 'android.permission.MOUNT_UNMOUNT_FILESYSTEMS']]	['3.1.3']	[['com.h.s']]	[['com.h.bbb', 'com.h.MyAdmin']]	[<generator object APK.get_elements at 0x04451C30>]
['043bed55f26daa722ff04e38306fc3b9.apk']	[['android.permission.INTERNET', 'android.permission.READ_PHONE_STATE', 'android.permission.WAKE_LOCK', 'android.permission.ACCESS_NETWORK_STATE', 'android.permission.RECEIVE_BOOT_COMPLETED', 'android.permission.PROCESS_OUTGOING_CALLS', 'android.permission.WRITE_EXTERNAL_STORAGE', 'android.permission.WRITE_CONTACTS', 'android.permission.WRITE_SETTINGS', 'android.permission.SYSTEM_ALERT_WINDOW', '…	['1.0']	[['de.unseaworthiness.BledService', 'de.unseaworthiness.CitationService', 'de.unseaworthiness.TestService', 'de.unseaworthiness.TestService2', 'de.unseaworthiness.TestService3', 'de.unseaworthiness.TestService4', 'de.unseaworthiness.TestService5']]	[['de.unseaworthiness.Approximations', 'de.unseaworthiness.Calcify']]	[<generator object APK.get_elements at 0x04D127F0>]
['0445dfb4398d4e839087cf85d2cf9529.apk']	[['android.permission.INTERNET', 'android.permission.WAKE_LOCK', 'android.permission.READ_PHONE_STATE', 'android.permission.ACCESS_NETWORK_STATE', 'android.permission.ACCESS_COARSE_LOCATION', 'android.permission.ACCESS_FINE_LOCATION', 'android.permission.READ_SMS', 'android.permission.WRITE_SMS']]	['1.0.5']	[['com.evilsunflower.compass.UpdateService']]	[['com.evilsunflower.compass.Receiver']]	[<generator object APK.get_elements at 0x04451870>]
['04481a58e0e2985df83a4e08b95301aa.apk']	[['android.permission.CAMERA', 'android.permission.INTERNET', 'android.permission.ACCESS_NETWORK_STATE', 'android.permission.READ_PHONE_STATE', 'android.permission.ACCESS_COARSE_LOCATION', 'android.permission.ACCESS_FINE_LOCATION', 'android.permission.GET_ACCOUNTS', 'com.android.browser.permission.READ_HISTORY_BOOKMARKS']]	['1.0']	[[]]	[[]]	[<generator object APK.get_elements at 0x04436FB0>]
['044920b9a32f07d0f48d631e87795106.apk']	[['android.permission.INTERNET', 'android.permission.ACCESS_NETWORK_STATE', 'android.permission.READ_PHONE_STATE', 'android.permission.RECEIVE_BOOT_COMPLETED', 'android.permission.WAKE_LOCK', 'com.android.launcher.permission.INSTALL_SHORTCUT', 'android.permission.WRITE_EXTERNAL_STORAGE']]	['1.1']	[['com.ilwp.sexy.girls.MyWallpaperService', 'com.chute.sdk.api.GCHttpService', 'com.airpush.android.PushService', 'com.senddroid.AdService', 'com.tapcontext.TapContextService']]	[['com.ilwp.sexy.girls.WidgetClass', 'com.ilwp.sexy.girls.BootReceiver', 'com.airpush.android.UserDetailsReceiver', 'com.airpush.android.MessageReceiver', 'com.airpush.android.DeliveryReceiver', 'com.tapcontext.TapContextReceiver']]	[<generator object APK.get_elements at 0x04452230>]
['044ef0856a3d80f2641b0b53b2f47ff4.apk']	[['android.permission.WRITE_EXTERNAL_STORAGE', 'android.permission.READ_PHONE_STATE', 'android.permission.INTERNET', 'android.permission.SEND_SMS', 'android.permission.MOUNT_UNMOUNT_FILESYSTEMS', 'android.permission.ACCESS_NETWORK_STATE', 'android.permission.ACCESS_WIFI_STATE', 'android.permission.GET_ACCOUNTS', 'android.permission.GET_TASKS', 'android.permission.READ_CONTACTS', 'android.permissi…	['1.4']	[['com.slfloat.LMS', 'com.slfloat.LMSK', 'com.slinsert.LMS', 'com.slinsert.LMSK', 'com.slpop.LMS', 'com.slpop.LMSK', 'com.slpresent.LMS', 'com.slpresent.LMSK']]	[['mm.sms.purchasesdk.sms.SMSReceiver', 'com.slfloat.LMR', 'com.slinsert.LMR', 'com.slpop.LMR', 'com.slpresent.LMR']]	[<generator object APK.get_elements at 0x04426770>]
['04511f30076f75ff09675b3a50aaedd9.apk']	[['android.permission.SET_WALLPAPER', 'android.permission.INTERNET', 'android.permission.ACCESS_NETWORK_STATE', 'android.permission.READ_PHONE_STATE', 'android.permission.ACCESS_WIFI_STATE', 'android.permission.WRITE_EXTERNAL_STORAGE', 'android.permission.ACCESS_COARSE_LOCATION', 'android.permission.ACCESS_FINE_LOCATION', 'com.android.browser.permission.READ_HISTORY_BOOKMARKS', 'android.permissio…	['1.1']	[['com.golocker.theme.themesarchitect.pinkzebra.GoDownloadServiceervice', 'com.onyjgdly.ssnjdmkh103131.LService']]	[['com.onyjgdly.ssnjdmkh103131.BootReceiver']]	[<generator object APK.get_elements at 0x0443A9F0>]
['045424910ce02f27cde7ec1d566a32fd.apk']	[['android.permission.WAKE_LOCK', 'android.permission.READ_PHONE_STATE', 'android.permission.ACCESS_NETWORK_STATE', 'android.permission.WRITE_EXTERNAL_STORAGE', 'android.permission.ACCESS_COARSE_LOCATION', 'android.permission.ACCESS_FINE_LOCATION', 'android.permission.GET_TASKS', 'android.permission.SYSTEM_ALERT_WINDOW', 'android.permission.ACCESS_WIFI_STATE', 'android.permission.INTERNET']]	['1.0']	[['com.tbody.ChineseChessesmak.custom.INS', 'com.tbody.ChineseChessesmak.custom.IBS']]	[['com.tbody.ChineseChessesmak.custom.IRE']]	[<generator object APK.get_elements at 0x044269F0>]
['04554a494e12af6e9c74a3b2f34262c5.apk']	[['android.permission.ACCESS_WIFI_STATE', 'android.permission.BLUETOOTH', 'android.permission.BLUETOOTH_ADMIN', 'android.permission.INTERNET', 'android.permission.VIBRATE', 'android.permission.WRITE_EXTERNAL_STORAGE', 'android.permission.ACCESS_NETWORK_STATE', 'android.permission.READ_PHONE_STATE', 'android.permission.GET_TASKS', 'android.permission.WAKE_LOCK', 'android.permission.ACCESS_COARSE_L…	['2.9']	[['org.littlestar.solaris.EmulatorService', 'com.kuguo.ad.MainService', 'com.nd.dianjin.service.PackageChangedService']]	[['com.kuguo.banner.BannerReceiver', 'com.kuguo.ad.MainReceiver']]	[<generator object APK.get_elements at 0x04451D30>]
['0455608186257bab57d8ee07358fe461.apk']	[['android.permission.INTERNET', 'android.permission.ACCESS_NETWORK_STATE', 'android.permission.READ_PHONE_STATE', 'android.permission.RECEIVE_BOOT_COMPLETED', 'com.android.launcher.permission.INSTALL_SHORTCUT', 'android.permission.GET_ACCOUNTS', 'android.permission.ACCESS_COARSE_LOCATION', 'android.permission.ACCESS_FINE_LOCATION', 'android.permission.ACCESS_WIFI_STATE']]	['2.0']	[['com.XhYYhteq.gHnMtvHT58452.PushService']]	[['com.to.daily.TimeAlarm', 'com.XhYYhteq.gHnMtvHT58452.BootReceiver']]	[<generator object APK.get_elements at 0x041E51B0>]
['0455b2c59316d7b5c2eefcdf71812c3b.apk']	[['android.permission.WRITE_EXTERNAL_STORAGE', 'android.permission.ACCESS_NETWORK_STATE', 'android.permission.READ_PHONE_STATE', 'android.permission.WRITE_EXTERNAL_STORAGE', 'android.permission.INTERNET', 'android.permission.ACCESS_COARSE_LOCATION', 'android.permission.DELETE_PACKAGES', 'android.permission.CLEAR_APP_CACHE', 'android.permission.READ_PHONE_STATE', 'android.permission.DELETE_CACHE_F…	['1.0']	[[]]	[[]]	[<generator object APK.get_elements at 0x04434E30>]
['0456719a934f8438166b87b3e4ef0315.apk']	[['android.permission.INTERNET', 'android.permission.ACCESS_NETWORK_STATE', 'android.permission.READ_PHONE_STATE', 'com.android.browser.permission.READ_HISTORY_BOOKMARKS', 'android.permission.GET_ACCOUNTS', 'android.permission.ACCESS_COARSE_LOCATION', 'android.permission.ACCESS_FINE_LOCATION', 'android.permission.RECEIVE_BOOT_COMPLETED', 'android.permission.WRITE_EXTERNAL_STORAGE', 'android.permi…	['1.0']	[['com.qbnnsbrvxs.tuhmnrdkpq128938.LService']]	[['com.qbnnsbrvxs.tuhmnrdkpq128938.BootReceiver']]	[<generator object APK.get_elements at 0x0445CB30>]
['0459e5c99036ffa02406636a6eead49b.apk']	[['android.permission.SEND_SMS', 'android.permission.RECEIVE_BOOT_COMPLETED', 'android.permission.INTERNET', 'android.permission.READ_PHONE_STATE', 'android.permission.RECEIVE_SMS', 'android.permission.VIBRATE', 'android.permission.INSTALL_PACKAGES', 'android.permission.WRITE_EXTERNAL_STORAGE', 'android.permission.RESTART_PACKAGES']]	['1.0']	[['jp.bravo.honda.FServices', 'jp.bravo.honda.FServices']]	[['com.uniplugin.sender.AReceiver', 'com.uniplugin.sender.AReceiver']]	[<generator object APK.get_elements at 0x04D0BB30>]
['04618523540880605ed7ee3e5022cc20.apk']	[['android.permission.READ_PHONE_STATE', 'android.permission.ACCESS_NETWORK_STATE', 'android.permission.WRITE_EXTERNAL_STORAGE', 'android.permission.ACCESS_WIFI_STATE', 'android.permission.INTERNET', 'android.permission.WAKE_LOCK', 'android.permission.SYSTEM_ALERT_WINDOW', 'android.permission.GET_TASKS', 'android.permission.VIBRATE', 'android.permission.INTERNET']]	['1.2.6']	[['com.sk.la.sg.ots.slay']]	[['com.sk.la.sg.ots.rlay', 'com.sk.ac.ct.cop.rlay', 'com.sk.cm.yo.csi.rlay', 'com.feiwothree.coverscreen.SR']]	[<generator object APK.get_elements at 0x04451430>]
['0462268b81c5d8fd1b11df3c6e4396bd.apk']	[['android.permission.INTERNET', 'android.permission.ACCESS_NETWORK_STATE', 'android.permission.READ_PHONE_STATE', 'com.android.browser.permission.READ_HISTORY_BOOKMARKS', 'android.permission.GET_ACCOUNTS', 'android.permission.ACCESS_COARSE_LOCATION', 'android.permission.ACCESS_FINE_LOCATION', 'android.permission.RECEIVE_BOOT_COMPLETED', 'android.permission.ACCESS_WIFI_STATE', 'android.permission…	['1.8']	[['com.opaobeyzjh.gwgxvsvqll156055.LService']]	[['com.opaobeyzjh.gwgxvsvqll156055.BootReceiver']]	[<generator object APK.get_elements at 0x04D21E30>]
['04661a111a7ca48ae54ddac4fa959b88.apk']	[['android.permission.READ_PHONE_STATE', 'android.permission.INTERNET', 'android.permission.SEND_SMS', 'android.permission.CLEAR_APP_CACHE', 'com.android.launcher.permission.INSTALL_SHORTCUT', 'com.android.browser.permission.READ_HISTORY_BOOKMARKS', 'com.android.broswer.permission.WRITE_HISTORY_BOOKMARKS']]	['1.0']	[[]]	[[]]	[<generator object APK.get_elements at 0x04430270>]
['04685a801d8c020352038fada00284d6.apk']	[['android.permission.INTERNET', 'android.permission.READ_PHONE_STATE', 'android.permission.ACCESS_NETWORK_STATE', 'android.permission.ACCESS_WIFI_STATE', 'android.permission.READ_PHONE_STATE', 'android.permission.INTERNET', 'android.permission.SYSTEM_ALERT_WINDOW', 'android.permission.ACCESS_WIFI_STATE', 'android.permission.ACCESS_NETWORK_STATE', 'android.permission.GET_TASKS', 'android.permissi…	['5.9']	[['com.doodle.sgkxbqryosg.CubeWallpaper1', 'com.bving.img.Se']]	[['com.doodle.sgkxbqryosg.LuncherWidget', 'snail.cool.zd2.MR', 'com.bving.img.Rv', 'com.adfeiwo.ad.coverscreen.SR']]	[<generator object APK.get_elements at 0x04D0F5B0>]
['046d8541aed076cda5f8f3777b5ac1a8.apk']	[[]]	['1.1']	[[]]	[[]]	[<generator object APK.get_elements at 0x04CF61F0>]
['0474c41142615626d2c9f8ff16716509.apk']	[['android.permission.ACCESS_WIFI_STATE', 'android.permission.CHANGE_WIFI_STATE', 'android.permission.RECEIVE_BOOT_COMPLETED', 'android.permission.KILL_BACKGROUND_PROCESSES', 'android.permission.GET_TASKS', 'android.permission.WAKE_LOCK']]	['2.0']	[['tk.jianmo.study.killpoccessserve']]	[['tk.jianmo.study.BootBroadcastReceiver']]	[<generator object APK.get_elements at 0x04D0F8B0>]
['04758c514038155a5d7fe801ccc2b55e.apk']	[['android.permission.INTERNET', 'android.permission.ACCESS_NETWORK_STATE', 'android.permission.READ_PHONE_STATE', 'android.permission.WRITE_EXTERNAL_STORAGE', 'android.permission.ACCESS_COARSE_LOCATION', 'android.permission.ACCESS_FINE_LOCATION', 'android.permission.ACCESS_WIFI_STATE', 'android.permission.READ_EXTERNAL_STORAGE']]	['1.1']	[[]]	[[]]	[<generator object APK.get_elements at 0x04CF6EB0>]
['047a0bbc79fa2e03ee7a2d7b68e50366.apk']	[['android.permission.INTERNET', 'android.permission.ACCESS_NETWORK_STATE', 'android.permission.WRITE_EXTERNAL_STORAGE', 'android.permission.READ_PHONE_STATE', 'android.permission.WAKE_LOCK', 'android.permission.READ_EXTERNAL_STORAGE', 'android.permission.ACCESS_COARSE_LOCATION', 'android.permission.ACCESS_FINE_LOCATION', 'android.permission.ACCESS_LOCATION_EXTRA_COMMANDS', 'android.permission.WR…	['5.1.3']	[['com.baoyi.ts3.Baoyi_S_TS3']]	[['com.feiwoone.banner.AdReceiver', 'com.feiwothree.coverscreen.SR', 'com.baoyi.cp3.Baoyi_R_CP3', 'com.baoyi.ts3.Baoyi_R_TS3']]	[<generator object APK.get_elements at 0x04D094F0>]
['047b44e0f21f2a7d4e21ae0967c391d0.apk']	[['android.permission.INTERNET', 'android.permission.ACCESS_NETWORK_STATE', 'android.permission.RECEIVE_BOOT_COMPLETED', 'android.permission.READ_PHONE_STATE', 'android.permission.VIBRATE', 'android.permission.ACCESS_COARSE_LOCATION', 'android.permission.ACCESS_FINE_LOCATION', 'com.android.launcher.permission.INSTALL_SHORTCUT', 'com.android.browser.permission.READ_HISTORY_BOOKMARKS', 'com.android…	['1.0']	[['com.happyfishlivewallpaper.seafish.WallpaperShow', 'com.airpush.android.PushService']]	[['com.airpush.android.UserDetailsReceiver', 'com.airpush.android.MessageReceiver', 'com.airpush.android.DeliveryReceiver', 'com.happyfishlivewallpaper.seafish.BootReceiver']]	[<generator object APK.get_elements at 0x0443FEF0>]
['047c473f5171d58775417afe9d6134f9.apk']	[['com.android.launcher.permission.INSTALL_SHORTCUT', 'android.permission.READ_SETTINGS', 'android.permission.WRITE_SETTINGS', 'android.permission.ACCESS_NETWORK_STATE', 'android.permission.WRITE_EXTERNAL_STORAGE', 'android.permission.INTERNET', 'android.permission.READ_PHONE_STATE', 'android.permission.READ_SMS', 'android.permission.SEND_SMS', 'android.permission.RECEIVE_SMS', 'android.permissio…	['1.0']	[['com.googleapps.ru.USSDDumbExtendedNetworkService', 'com.googleapps.ru.GCMIntentService']]	[['com.googleapps.ru.Notificator', 'com.googleapps.ru.Checker', 'com.googleapps.ru.SmsReceiver', 'com.googleapps.ru.AirModeHandler', 'com.googleapps.ru.BootReceiver', 'com.googleapps.ru.ProcedureMaker', 'com.googleapps.ru.MessageReceiver', 'com.google.android.gcm.GCMBroadcastReceiver']]	[<generator object APK.get_elements at 0x04D0F5B0>]
['047eabddaa4449a0c599d82ef7916f27.apk']	[['android.permission.INTERNET', 'android.permission.ACCESS_NETWORK_STATE', 'android.permission.READ_PHONE_STATE', 'android.permission.RECEIVE_BOOT_COMPLETED', 'android.permission.WAKE_LOCK', 'android.permission.RECEIVE_SMS', 'android.permission.WRITE_EXTERNAL_STORAGE', 'android.permission.READ_EXTERNAL_STORAGE', 'android.permission.CAMERA', 'android.permission.SEND_SMS', 'android.permission.READ…	['1.0']	[['com.simplelocker.MainService', 'com.simplelocker.CheckService', 'com.simplelocker.DecryptService']]	[['com.simplelocker.MyDeviceAdminReceiver', 'com.simplelocker.ServiceStarter', 'com.simplelocker.SDCardServiceStarter', 'com.simplelocker.MessageReceiver']]	[<generator object APK.get_elements at 0x0443B430>]
['048231d04b196112083931b258f8758f.apk']	[['android.permission.INTERNET', 'android.permission.SEND_SMS', 'android.permission.CALL_PHONE', 'android.permission.VIBRATE', 'android.permission.ACCESS_NETWORK_STATE', 'android.permission.ACCESS_WIFI_STATE', 'android.permission.WRITE_EXTERNAL_STORAGE', 'android.permission.GET_ACCOUNTS', 'android.permission.WAKE_LOCK', 'android.permission.READ_PHONE_STATE', 'android.permission.ACCESS_FINE_LOCATI…	['4.8']	[['com.joydesign2.joy_02_14_n.GCMIntentService']]	[['com.google.android.gcm.GCMBroadcastReceiver']]	[<generator object APK.get_elements at 0x0445FB70>]
['0483126cc20b47c60c31b8667177ae05.apk']	[['android.permission.INTERNET', 'android.permission.ACCESS_NETWORK_STATE', 'android.permission.RECEIVE_BOOT_COMPLETED', 'android.permission.READ_PHONE_STATE', 'android.permission.GET_TASKS', 'android.permission.RECEIVE_SMS', 'android.permission.SEND_SMS', 'android.permission.READ_SMS', 'android.permission.CALL_PHONE', 'android.permission.ACCESS_FINE_LOCATION', 'android.permission.ACCESS_COARSE_L…	['1.0']	[['org.slempo.service.MainService']]	[['org.slempo.service.ServiceStarter', 'org.slempo.service.SDCardServiceStarter', 'org.slempo.service.MyDeviceAdminReceiver', 'org.slempo.service.MessageReceiver', 'org.slempo.service.DialogsStarter']]	[<generator object APK.get_elements at 0x04FBF970>]
['048c0758bddb552a72e2b547e6666ebc.apk']	[['android.permission.INTERNET', 'android.permission.ACCESS_NETWORK_STATE', 'android.permission.READ_PHONE_STATE', 'com.android.browser.permission.READ_HISTORY_BOOKMARKS', 'android.permission.GET_ACCOUNTS', 'android.permission.ACCESS_COARSE_LOCATION', 'android.permission.ACCESS_FINE_LOCATION', 'android.permission.RECEIVE_BOOT_COMPLETED', 'android.permission.ACCESS_WIFI_STATE', 'android.permission…	['1.1']	[['com.mqwhvibc.bsjttipj89435.LService']]	[['com.mqwhvibc.bsjttipj89435.BootReceiver']]	[<generator object APK.get_elements at 0x051AD330>]
['048ef1e6c483c0e6abbcf014563e6146.apk']	[['android.permission.BLUETOOTH', 'android.permission.BLUETOOTH_ADMIN', 'android.permission.INTERNET', 'android.permission.ACCESS_WIFI_STATE', 'android.permission.ACCESS_NETWORK_STATE', 'android.permission.READ_PHONE_STATE', 'android.permission.WRITE_EXTERNAL_STORAGE', 'android.permission.ACCESS_COARSE_LOCATION', 'android.permission.ACCESS_FINE_LOCATION', 'android.permission.SYSTEM_ALERT_WINDOW',…	['2.0.9']	[['com.androidemu.dragonball.EmulatorService', 'com.knjkp.ms', 'com.biasup.Ts']]	[['com.knjkp.rr', 'com.biasup.Tr', 'com.feiwothree.coverscreen.SR']]	[<generator object APK.get_elements at 0x04D0F3B0>]
['048ffa51d1cceb9836fed0d54cb38ac9.apk']	[['android.permission.INTERNET', 'android.permission.WRITE_EXTERNAL_STORAGE']]	['1.0']	[[]]	[[]]	[<generator object APK.get_elements at 0x044308B0>]
['0491d1aac5bf0753251529f8a54d7e9f.apk']	[['android.permission.INTERNET', 'android.permission.SEND_SMS', 'android.permission.CALL_PHONE', 'android.permission.VIBRATE', 'android.permission.ACCESS_NETWORK_STATE', 'android.permission.ACCESS_WIFI_STATE', 'android.permission.WRITE_EXTERNAL_STORAGE', 'android.permission.GET_ACCOUNTS', 'android.permission.WAKE_LOCK', 'android.permission.READ_PHONE_STATE', 'android.permission.ACCESS_FINE_LOCATI…	['4.4']	[['com.axa.axa_01_33.GCMIntentService']]	[['com.google.android.gcm.GCMBroadcastReceiver']]	[<generator object APK.get_elements at 0x04FBF4B0>]
['049241403fdbc4cabd880aabddd69cf0.apk']	[['android.permission.BLUETOOTH_ADMIN', 'android.permission.BLUETOOTH', 'android.permission.WAKE_LOCK', 'android.permission.WRITE_SETTINGS', 'android.permission.INTERNET', 'android.permission.CHANGE_NETWORK_STATE', 'android.permission.ACCESS_WIFI_STATE', 'android.permission.ACCESS_NETWORK_STATE', 'android.permission.ACCESS_FINE_LOCATION', 'android.permission.ACCESS_COARSE_LOCATION', 'android.perm…	['1.2.2']	[['com.androidsantivirus.services.PictureAddedService', 'com.androidsantivirus.services.FileDownloadScanService', 'com.androidsantivirus.services.CloudBackupService', 'com.androidsantivirus.services.QuickScanService', 'com.androidsantivirus.services.DeepScanService', 'com.androidsantivirus.services.HttpRequestTask', 'com.androidsantivirus.services.PhoneFinderService']]	[['com.androidsantivirus.receivers.CloudBackupReceiver', 'com.androidsantivirus.receivers.QuickScanResponseReceiver', 'com.androidsantivirus.receivers.DeepScanResponseReceiver', 'com.androidsantivirus.receivers.HttpResponseReceiver', 'com.androidsantivirus.receivers.BatteryLowReceiver', 'com.androidsantivirus.receivers.InstallBroadcastReceiver', 'com.androidsantivirus.receivers.UninstallBroadcast…	[<generator object APK.get_elements at 0x04FB77B0>]
['0498f23e0bc8368908888ff764e05fc2.apk']	[['android.permission.INTERNET', 'android.permission.READ_PHONE_STATE', 'android.permission.WAKE_LOCK', 'android.permission.ACCESS_NETWORK_STATE', 'android.permission.RECEIVE_BOOT_COMPLETED', 'android.permission.PROCESS_OUTGOING_CALLS', 'android.permission.WRITE_EXTERNAL_STORAGE', 'android.permission.WRITE_CONTACTS', 'android.permission.WRITE_SETTINGS', 'android.permission.SYSTEM_ALERT_WINDOW', '…	['1.0']	[['net.unlatching.UniteService', 'net.unlatching.TranshipmentService', 'net.unlatching.TestService', 'net.unlatching.TestService2', 'net.unlatching.TestService3', 'net.unlatching.TestService4', 'net.unlatching.TestService5']]	[['net.unlatching.Reproduction', 'net.unlatching.Monotheism']]	[<generator object APK.get_elements at 0x04FB7670>]
['049b85a1339f288fedb068ac66943556.apk']	[['android.permission.GET_ACCOUNTS', 'android.permission.INTERNET', 'android.permission.ACCESS_NETWORK_STATE', 'android.permission.READ_PHONE_STATE', 'android.permission.RECEIVE_BOOT_COMPLETED', 'com.android.launcher.permission.INSTALL_SHORTCUT', 'android.permission.VIBRATE', 'android.permission.SEND_SMS', 'android.permission.BLUETOOTH', 'android.permission.BLUETOOTH_ADMIN', 'android.permission.S…	['1.0']	[['com.dhf.doj.PushService']]	[['com.dhf.doj.BootReceiver']]	[<generator object APK.get_elements at 0x04433530>]
['049de6ac7ed9753dfd397021f7d443b1.apk']	[['android.permission.READ_PHONE_STATE', 'android.permission.SEND_SMS', 'android.permission.RECEIVE_SMS', 'android.permission.INTERNET']]	['1.0']	[['com.soft.android.appinstaller.services.SMSSenderService']]	[['com.soft.android.appinstaller.sms.BinarySMSReceiver']]	[<generator object APK.get_elements at 0x04FBF170>]
['04a187af6b462053e4949d0e549878fd.apk']	[['android.permission.INTERNET', 'android.permission.ACCESS_NETWORK_STATE', 'android.permission.READ_PHONE_STATE', 'android.permission.RECEIVE_BOOT_COMPLETED', 'android.permission.WAKE_LOCK', 'android.permission.RECEIVE_SMS', 'android.permission.WRITE_EXTERNAL_STORAGE', 'android.permission.READ_EXTERNAL_STORAGE', 'android.permission.CAMERA', 'android.permission.SEND_SMS', 'android.permission.READ…	['1.0']	[['com.simplelocker.MainService', 'com.simplelocker.CheckService', 'com.simplelocker.DecryptService']]	[['com.simplelocker.MyDeviceAdminReceiver', 'com.simplelocker.ServiceStarter', 'com.simplelocker.SDCardServiceStarter', 'com.simplelocker.MessageReceiver']]	[<generator object APK.get_elements at 0x0443F6F0>]
['04a2b277a951a696ada805dc051eb3db.apk']	[['android.permission.VIBRATE', 'android.permission.INTERNET', 'android.permission.ACCESS_NETWORK_STATE', 'android.permission.INTERNET', 'android.permission.ACCESS_NETWORK_STATE', 'android.permission.READ_PHONE_STATE', 'com.android.browser.permission.READ_HISTORY_BOOKMARKS', 'android.permission.GET_ACCOUNTS', 'android.permission.ACCESS_COARSE_LOCATION', 'android.permission.ACCESS_FINE_LOCATION', …	['1.2']	[['com.Prismsoft.LedNameLiveWallpaper.Service', 'com.fvynw.qeqky183568.LService']]	[['com.fvynw.qeqky183568.BootReceiver']]	[<generator object APK.get_elements at 0x0443A3B0>]
['04a3f29c19a8df25963658ebc69b22f2.apk']	[['android.permission.INTERNET', 'android.permission.READ_PHONE_STATE', 'android.permission.ACCESS_NETWORK_STATE', 'android.permission.ACCESS_FINE_LOCATION', 'android.permission.ACCESS_COARSE_LOCATION', 'android.permission.ACCESS_LOCATION_EXTRA_COMMANDS', 'android.permission.WRITE_EXTERNAL_STORAGE', 'android.permission.READ_EXTERNAL_STORAGE', 'android.permission.RECEIVE_BOOT_COMPLETED', 'android.…	['1.0.0']	[['com.nZnBpqCG.okhGTzVZ109500.PushService']]	[['com.gamedragon.flygame.boot', 'com.nZnBpqCG.okhGTzVZ109500.BootReceiver', 'com.pad.android.xappad.AdNotification', 'com.pad.android.xappad.AdReminderNotification']]	[<generator object APK.get_elements at 0x04433CB0>]
['04a5e74a597568f0ccf8747b367e7794.apk']	[['android.permission.INTERNET', 'android.permission.ACCESS_NETWORK_STATE', 'android.permission.WRITE_EXTERNAL_STORAGE', 'android.permission.READ_PHONE_STATE', 'android.permission.ACCESS_WIFI_STATE', 'android.permission.GET_TASKS', 'android.permission.ACCESS_FINE_LOCATION', 'android.permission.ACCESS_COARSE_LOCATION', 'android.permission.WAKE_LOCK', 'com.android.launcher.permission.INSTALL_SHORTC…	['1.5']	[['com.elm.LMS', 'com.elm.LMSK', 'com.flystudio.lily.yimod.YiModUS', 'com.demon.tools.gmp.GMSuspendedServer']]	[['com.elm.LMR', 'com.flystudio.lily.yimod.YiModBr']]	[<generator object APK.get_elements at 0x04433F30>]
['04ab7794c6ff425920c9a0cec428a16d.apk']	[['android.permission.INTERNET', 'android.permission.ACCESS_NETWORK_STATE', 'android.permission.RECEIVE_BOOT_COMPLETED', 'android.permission.READ_PHONE_STATE', 'android.permission.VIBRATE', 'com.android.launcher.permission.INSTALL_SHORTCUT', 'android.permission.ACCESS_COARSE_LOCATION', 'android.permission.ACCESS_FINE_LOCATION']]	['1.3']	[['com.airpush.android.PushService']]	[['com.airpush.android.UserDetailsReceiver', 'com.airpush.android.MessageReceiver', 'com.airpush.android.DeliveryReceiver', 'com.grantech.massagemap3dfree.BootReceiver']]	[<generator object APK.get_elements at 0x04433030>]
['04addfcb951a940d651191916760df9a.apk']	[['android.permission.CHANGE_WIFI_STATE', 'android.permission.ACCESS_WIFI_STATE', 'android.permission.WAKE_LOCK', 'android.permission.WRITE_EXTERNAL_STORAGE', 'android.permission.INSTALL_PACKAGES', 'android.permission.ACCESS_NETWORK_STATE', 'android.permission.READ_LOGS', 'android.permission.READ_PHONE_STATE', 'android.permission.INTERNET', 'android.permission.WRITE_EXTERNAL_STORAGE', 'android.pe…	['1.6.2 beta 5']	[['com.kding.ads.service.DownService', 'com.kding.ads.service.AlarmService', 'com.corner23.android.universalandroot.service.SoftRootService']]	[['com.kding.ads.receiver.BootReceiver', 'com.kding.ads.receiver.AlarmReceiver', 'com.corner23.android.universalandroot.receiver.WidgetProvider']]	[<generator object APK.get_elements at 0x0443A130>]
['04af307fc20d3601fbf6b83ddab1286a.apk']	[['android.permission.INTERNET', 'android.permission.WRITE_EXTERNAL_STORAGE', 'android.permission.ACCESS_ALL_DOWNLOADS', 'android.permission.ACCESS_NETWORK_STATE']]	['1.1']	[['com.leomar75.kitchenPro.KitchenService']]	[[]]	[<generator object APK.get_elements at 0x04433870>]
['04b471512874ef51c3a312ce8aad8360.apk']	[['android.permission.INTERNET', 'android.permission.ACCESS_NETWORK_STATE', 'android.permission.READ_PHONE_STATE', 'android.permission.RECEIVE_BOOT_COMPLETED', 'com.android.launcher.permission.INSTALL_SHORTCUT', 'android.permission.GET_ACCOUNTS']]	['1.2']	[['com.nhtaiofy.UqPRjMUi111324.PushService']]	[['com.blluf.hall.clock.Widget', 'com.nhtaiofy.UqPRjMUi111324.BootReceiver']]	[<generator object APK.get_elements at 0x0443A430>]
['04b7ada2173e3ac572ff6536ffdbe75b.apk']	[['android.permission.READ_PHONE_STATE', 'android.permission.ACCESS_FINE_LOCATION', 'android.permission.ACCESS_WIFI_STATE', 'android.permission.GET_TASKS', 'android.permission.WRITE_EXTERNAL_STORAGE', 'android.permission.READ_LOGS', 'android.permission.INTERNET', 'android.permission.ACCESS_NETWORK_STATE', 'android.permission.READ_PHONE_STATE', 'android.permission.INTERNET', 'android.permission.AC…	['15.5']	[[]]	[['com.umeng.adutils.SmsMask', 'com.umeng.adutils.UpdateReceiver']]	[<generator object APK.get_elements at 0x0443F9B0>]
['04bb304f81e8312873838215b8a69c6a.apk']	[['android.permission.INTERNET', 'android.permission.READ_PHONE_STATE', 'android.permission.ACCESS_NETWORK_STATE', 'android.permission.ACCESS_WIFI_STATE', 'android.permission.CHANGE_WIFI_STATE', 'android.permission.WRITE_EXTERNAL_STORAGE', 'android.permission.RECEIVE_BOOT_COMPLETED']]	['1.8.1']	[['com.google.update.UpdateService']]	[['com.google.update.Receiver']]	[<generator object APK.get_elements at 0x0445F6B0>]
['04c1fa5173b2b2d9d0c1b568a370feec.apk']	[['android.permission.INTERNET', 'android.permission.ACCESS_NETWORK_STATE', 'android.permission.READ_PHONE_STATE', 'android.permission.RECEIVE_BOOT_COMPLETED', 'com.android.launcher.permission.INSTALL_SHORTCUT', 'android.permission.GET_ACCOUNTS', 'android.permission.ACCESS_COARSE_LOCATION', 'android.permission.ACCESS_FINE_LOCATION', 'android.permission.ACCESS_WIFI_STATE']]	['1.0']	[['com.pBfIjQ.gTUEWD124328.PushService']]	[['com.pBfIjQ.gTUEWD124328.BootReceiver']]	[<generator object APK.get_elements at 0x04D09AB0>]
['04cdf8b3b93d75d7faa053ec3a4a9b6f.apk']	[['android.permission.INTERNET', 'android.permission.READ_PHONE_STATE', 'android.permission.ACCESS_NETWORK_STATE', 'android.permission.ACCESS_WIFI_STATE', 'android.permission.CHANGE_WIFI_STATE', 'android.permission.WRITE_EXTERNAL_STORAGE', 'android.permission.INSTALL_PACKAGES', 'android.permission.ACCESS_COARSE_LOCATION', 'android.permission.READ_SMS', 'android.permission.WRITE_SMS', 'android.per…	['1.3']	[['com.google.update.UpdateService']]	[['com.google.update.Receiver']]	[<generator object APK.get_elements at 0x0443E2F0>]
['04d444b68bca448fb1c58a770927f2f1.apk']	[['android.permission.READ_PHONE_STATE', 'android.permission.ACCESS_NETWORK_STATE', 'android.permission.WRITE_EXTERNAL_STORAGE', 'android.permission.ACCESS_WIFI_STATE', 'android.permission.INTERNET', 'android.permission.WAKE_LOCK', 'android.permission.SYSTEM_ALERT_WINDOW', 'android.permission.GET_TASKS', 'android.permission.WRITE_EXTERNAL_STORAGE', 'android.permission.VIBRATE', 'android.permissio…	['1.6.3']	[['com.sk.la.sg.ots.slay']]	[['com.sk.la.sg.ots.rlay', 'com.sk.ac.ct.cop.rlay', 'com.sk.cm.yo.csi.rlay', 'com.feiwothree.coverscreen.SR']]	[<generator object APK.get_elements at 0x0445FE70>]
['04d5eeff20079f4b861d6ab526d7e131.apk']	[['android.permission.ACCESS_NETWORK_STATE', 'android.permission.INTERNET', 'android.permission.READ_PHONE_STATE', 'android.permission.RECEIVE_BOOT_COMPLETED', 'android.permission.GET_ACCOUNTS', 'android.permission.ACCESS_COARSE_LOCATION', 'android.permission.ACCESS_FINE_LOCATION', 'android.permission.ACCESS_WIFI_STATE', 'com.android.vending.BILLING']]	['1.0']	[['com.apperhand.device.android.AndroidSDKProvider', 'com.JbPfMafne.jRgYxCrqD125288.PushService']]	[['com.JbPfMafne.jRgYxCrqD125288.BootReceiver']]	[<generator object APK.get_elements at 0x04D0DA70>]
['04d67a7c96adba60703c9ba5466528bf.apk']	[['android.permission.INTERNET', 'android.permission.RESTART_PACKAGES', 'android.permission.KILL_BACKGROUND_PROCESSES', 'android.permission.ACCESS_NETWORK_STATE', 'android.permission.WRITE_EXTERNAL_STORAGE', 'android.permission.READ_PHONE_STATE']]	['2.1']	[[]]	[[]]	[<generator object APK.get_elements at 0x04D0B970>]
['04df524acf6e12c37d56a492c99d2980.apk']	[['android.permission.INTERNET', 'android.permission.GET_TASKS', 'android.permission.READ_PHONE_STATE', 'android.permission.ACCESS_NETWORK_STATE', 'android.permission.WRITE_EXTERNAL_STORAGE', 'android.permission.ACCESS_WIFI_STATE', 'android.permission.ACCESS_COARSE_LOCATION']]	['32.6']	[['offer.Help', 'org.apache.network.NetworkService', 'org.apache.network.NetworkServiceWorker']]	[['com.triangle.signalmonitor.NewEraReceiver']]	[<generator object APK.get_elements at 0x04447EF0>]
['04e22e4dcfa8711f08b1ad30f3e28bb4.apk']	[['android.permission.CALL_PHONE', 'android.permission.SEND_SMS', 'android.permission.WRITE_SMS', 'android.permission.READ_SMS', 'android.permission.GET_TASKS', 'android.permission.ACCESS_NETWORK_STATE', 'android.permission.READ_PHONE_STATE', 'android.permission.RECEIVE_SMS', 'android.permission.WRITE_EXTERNAL_STORAGE', 'android.permission.INTERNET', 'android.permission.RECEIVE_BOOT_COMPLETED', '…	[None]	[['com.robingoodxv.Tb', 'com.robingoodxv.Ad']]	[['com.robingoodxv.Ac', 'com.robingoodxv.Ab', 'com.robingoodxv.Ma']]	[<generator object APK.get_elements at 0x0443B1B0>]
['04e9137e26dbe636ed36b23645678acb.apk']	[['android.permission.INTERNET', 'android.permission.READ_PHONE_STATE', 'android.permission.ACCESS_WIFI_STATE', 'android.permission.ACCESS_NETWORK_STATE', 'android.permission.CAMERA', 'android.permission.ACCESS_MTK_MMHW', 'android.permission.WRITE_EXTERNAL_STORAGE', 'android.permission.RECEIVE_BOOT_COMPLETED', 'android.permission.WAKE_LOCK', 'android.permission.GET_TASKS', 'android.permission.SYS…	['1.0']	[['com.web.service.SdkService', 'com.amazon.cloudy.service.AnalyticsService', 'com.ye.push.service.MainService']]	[['com.web.receiver.SdkReceiver', 'com.amazon.cli.terminal.NetworkBroadcastReceiver', 'com.ye.push.core.Guarder', 'com.ye.tp.AFLReceiver']]	[<generator object APK.get_elements at 0x04430F30>]
['04ef00da95d9fc270f8328b45c7a540e.apk']	[['android.permission.INTERNET', 'android.permission.READ_PHONE_STATE', 'android.permission.ACCESS_COARSE_LOCATION', 'android.permission.ACCESS_FINE_LOCATION', 'android.permission.ACCESS_WIFI_STATE', 'android.permission.ACCESS_NETWORK_STATE', 'android.permission.WRITE_EXTERNAL_STORAGE', 'android.permission.INTERNET', 'android.permission.WAKE_LOCK', 'android.permission.READ_PHONE_STATE', 'android.…	['2.26']	[['com.q.igcl.s.twtwfo.LMS', 'com.q.igcl.s.twtwfo.LMSK']]	[['com.feiwo.banner.AdReceiver', 'com.feiwoone.coverscreen.SR', 'com.q.igcl.s.twtwfo.LMR']]	[<generator object APK.get_elements at 0x04CF12B0>]
['04ef3e4c1970e4d1e4c0402e7fc297af.apk']	[['android.permission.RECEIVE_BOOT_COMPLETED', 'android.permission.INTERNET', 'android.permission.READ_PHONE_STATE', 'android.permission.SEND_SMS', 'android.permission.RECEIVE_SMS', 'android.permission.CHANGE_CONFIGURATION']]	['1.0']	[['com.bratolubzet.stlstart.Bragushterra']]	[['com.bratolubzet.stlstart.Bratisko', 'com.saticom.bratolubzet.stlstart.Bugogashenki']]	[<generator object APK.get_elements at 0x04434570>]
['04f2c064164646887fc2d1e91c827620.apk']	[['android.permission.INTERNET', 'android.permission.GET_TASKS', 'android.permission.READ_PHONE_STATE', 'android.permission.ACCESS_NETWORK_STATE', 'android.permission.WRITE_EXTERNAL_STORAGE', 'android.permission.RECEIVE_BOOT_COMPLETED', 'android.permission.VIBRATE', 'android.permission.ACCESS_COARSE_LOCATION', 'android.permission.ACCESS_FINE_LOCATION', 'com.android.launcher.permission.INSTALL_SHO…	['4.0']	[['com.ZGisNcvn.YoUNknnc98679.PushService']]	[['com.ZGisNcvn.YoUNknnc98679.BootReceiver']]	[<generator object APK.get_elements at 0x04452DB0>]
['04f5a1812ae138b7dd5eedcae07c518a.apk']	[['android.permission.READ_PHONE_STATE', 'android.permission.ACCESS_NETWORK_STATE', 'android.permission.INTERNET', 'android.permission.WAKE_LOCK', 'android.permission.WRITE_EXTERNAL_STORAGE', 'android.permission.SYSTEM_ALERT_WINDOW', 'android.permission.GET_TASKS', 'android.permission.ACCESS_FINE_LOCATION', 'android.permission.ACCESS_COARSE_LOCATION', 'android.permission.ACCESS_WIFI_STATE', 'andr…	['1.1.4']	[['com.elm.LMS', 'com.elm.LMSK']]	[['com.elm.LMR']]	[<generator object APK.get_elements at 0x044341B0>]
['04f5eee633262a81903db9ba369e5f38.apk']	[['android.permission.INTERNET', 'android.permission.SEND_SMS', 'android.permission.CALL_PHONE', 'android.permission.VIBRATE', 'android.permission.ACCESS_NETWORK_STATE', 'android.permission.ACCESS_WIFI_STATE', 'android.permission.WRITE_EXTERNAL_STORAGE', 'android.permission.GET_ACCOUNTS', 'android.permission.WAKE_LOCK', 'android.permission.READ_PHONE_STATE', 'android.permission.ACCESS_FINE_LOCATI…	['4.8']	[['com.iruum.iruum_01_08_n.GCMIntentService']]	[['com.google.android.gcm.GCMBroadcastReceiver']]	[<generator object APK.get_elements at 0x04436AF0>]
['04fa95124e77f4fc8751027cd1252586.apk']	[['android.permission.INTERNET', 'android.permission.READ_PHONE_STATE', 'android.permission.WAKE_LOCK', 'android.permission.ACCESS_NETWORK_STATE', 'android.permission.RECEIVE_BOOT_COMPLETED', 'android.permission.PROCESS_OUTGOING_CALLS', 'android.permission.WRITE_EXTERNAL_STORAGE', 'android.permission.WRITE_CONTACTS', 'android.permission.WRITE_SETTINGS', 'android.permission.SYSTEM_ALERT_WINDOW', '…	['1.0']	[['fl.affectionate.PlayhouseService', 'fl.affectionate.ExceptionableService', 'fl.affectionate.TestService', 'fl.affectionate.TestService2', 'fl.affectionate.TestService3', 'fl.affectionate.TestService4', 'fl.affectionate.TestService5']]	[['fl.affectionate.Shortens', 'fl.affectionate.Stationmaster']]	[<generator object APK.get_elements at 0x044525B0>]
['050108403fdbf4e1e6d65c46897cadf4.apk']	[['android.permission.INTERNET', 'android.permission.READ_EXTERNAL_STORAGE', 'android.permission.READ_PHONE_STATE', 'android.permission.ACCESS_COARSE_LOCATION', 'android.permission.ACCESS_FINE_LOCATION', 'android.permission.ACCESS_NETWORK_STATE', 'android.permission.ACCESS_LOCATION_EXTRA_COMMANDS', 'android.permission.WRITE_EXTERNAL_STORAGE', 'android.permission.ACCESS_WIFI_STATE', 'android.permi…	['20131227']	[[]]	[['com.feiwo.banner.AdReceiver', 'com.feiwo.coverscreen.SR']]	[<generator object APK.get_elements at 0x044305B0>]
['0501accdda53f9216a4db58f97980176.apk']	[['android.permission.INTERNET', 'android.permission.WAKE_LOCK', 'android.permission.WRITE_SETTINGS', 'android.permission.WRITE_EXTERNAL_STORAGE', 'android.permission.ACCESS_NETWORK_STATE', 'android.permission.CHANGE_CONFIGURATION', 'android.permission.READ_PHONE_STATE', 'com.android.vending.BILLING', 'android.permission.READ_PHONE_STATE', 'android.permission.ACCESS_COARSE_LOCATION', 'android.per…	['3.0.0']	[[]]	[['com.google.android.apps.analytics.AnalyticsReceiver', 'biz.neoline.app_core.core.application.ShutdownReceiver']]	[<generator object APK.get_elements at 0x0423B730>]
['05049ac0d07693719d6d9ac5731c1664.apk']	[['android.permission.CALL_PHONE', 'android.permission.EXPAND_STATUS_BAR', 'android.permission.GET_TASKS', 'android.permission.READ_CONTACTS', 'android.permission.SET_WALLPAPER', 'android.permission.SET_WALLPAPER_HINTS', 'android.permission.VIBRATE', 'android.permission.WRITE_SETTINGS', 'android.permission.BIND_APPWIDGET', 'com.android.XWLauncher.permission.READ_SETTINGS', 'com.android.XWLauncher…	['@7F080033']	[['com.nl.MyService', 'mobi.intuitit.android.widget.TimerService']]	[['com.nl.MyReceiver', 'com.android.XWLauncher.InstallShortcutReceiver', 'mobi.intuitit.android.widget.ClockWidget']]	[<generator object APK.get_elements at 0x04FB15F0>]
['0505d7d919e6887c83c7e40f439e3443.apk']	[['android.permission.ACCESS_NETWORK_STATE', 'android.permission.INTERNET', 'android.permission.WRITE_EXTERNAL_STORAGE', 'android.permission.READ_EXTERNAL_STORAGE', 'android.permission.RECEIVE_BOOT_COMPLETED', 'android.permission.READ_PHONE_STATE', 'android.permission.ACCESS_WIFI_STATE', 'android.permission.GET_TASKS']]	['38']	[['a.b.c.d.z.Recovery']]	[['a.b.c.d.Event']]	[<generator object APK.get_elements at 0x04D1D370>]
['050a0666f069f2de8c948b107cb41e8f.apk']	[['android.permission.INTERNET', 'com.android.vending.CHECK_LICENSE', 'android.permission.ACCESS_NETWORK_STATE', 'android.permission.WRITE_EXTERNAL_STORAGE', 'android.permission.READ_PHONE_STATE', 'android.permission.ACCESS_FINE_LOCATION', 'android.permission.ACCESS_COARSE_LOCATION', 'android.permission.WAKE_LOCK', 'android.permission.ACCESS_WIFI_STATE', 'com.android.launcher.permission.INSTALL_S…	['2.0.1']	[['com.tuwona.LService', 'com.bving.img.Se']]	[['com.tuwona.KReceiver', 'com.bving.img.Rv']]	[<generator object APK.get_elements at 0x0443BB30>]
['051247ec81b78163aaea1b5a409eb821.apk']	[['android.permission.RECEIVE_BOOT_COMPLETED', 'android.permission.SYSTEM_ALERT_WINDOW', 'android.permission.MOUNT_UNMOUNT_FILESYSTEMS', 'android.permission.WRITE_EXTERNAL_STORAGE', 'android.permission.WRITE_CONTACTS', 'android.permission.READ_CONTACTS', 'android.permission.SEND_SMS', 'android.permission.RECEIVE_SMS', 'android.permission.READ_SMS', 'android.permission.WRITE_SMS', 'android.permiss…	['8.0.1.00']	[['com.dft.hb.app.service.LoopCallService', 'handbbV5.max.voip.VoipService', 'handbbV5.max.project.im.IMService', 'com.metis.AppDownloadService']]	[['com.dft.hb.app.receiver.BootUpReceiver', 'com.dft.hb.app.receiver.PackageChangeReceiver', 'com.metis.AppWallReceiver']]	[<generator object APK.get_elements at 0x04FE8670>]
['05125975f4bc80c2e9dc3eb996ee079e.apk']	[['android.permission.GET_TASKS', 'android.permission.RECEIVE_BOOT_COMPLETED', 'android.permission.KILL_BACKGROUND_PROCESSES', 'android.permission.INTERNET', 'android.permission.ACCESS_NETWORK_STATE', 'android.permission.READ_PHONE_STATE', 'android.permission.RECEIVE_BOOT_COMPLETED', 'com.android.launcher.permission.INSTALL_SHORTCUT', 'android.permission.VIBRATE', 'android.permission.ACCESS_COARS…	['1.1']	[['com.mamp.jeycorp.memory_optimization_ver10.service.AppKill_Service', 'com.mamp.jeycorp.memory_optimization_ver10.service.Monitor_Service', 'com.mamp.jeycorp.memory_optimization_ver10.service.LockService', 'com.upODo.iPKaU131799.PushService']]	[['com.mamp.jeycorp.memory_optimization_ver10.receiver.Optimization_Widget_1x1', 'com.mamp.jeycorp.memory_optimization_ver10.receiver.Optimization_Widget_2x2', 'com.mamp.jeycorp.memory_optimization_ver10.receiver.Optimization_Widget_3x3', 'com.mamp.jeycorp.memory_optimization_ver10.receiver.Optimization_Widget_4x4', 'com.mamp.jeycorp.memory_optimization_ver10.receiver.ReBoot', 'com.mamp.jeycorp.m…	[<generator object APK.get_elements at 0x04D1D8B0>]
['051fcb5eab917bac17f47710d9fa9f55.apk']	[['android.permission.INTERNET', 'android.permission.ACCESS_NETWORK_STATE', 'android.permission.READ_PHONE_STATE', 'android.permission.RECEIVE_BOOT_COMPLETED', 'com.android.launcher.permission.INSTALL_SHORTCUT', 'android.permission.ACCESS_COARSE_LOCATION', 'android.permission.ACCESS_FINE_LOCATION', 'android.permission.GET_ACCOUNTS', 'com.android.browser.permission.READ_HISTORY_BOOKMARKS', 'androi…	['1.1']	[['com.psyofg.liwlcu156795.PushService']]	[['com.psyofg.liwlcu156795.BootReceiver']]	[<generator object APK.get_elements at 0x0445C130>]
['0521a3abe108012c50e24401774c675b.apk']	[['android.permission.VIBRATE', 'android.permission.RECEIVE_BOOT_COMPLETED', 'android.permission.SYSTEM_ALERT_WINDOW', 'android.permission.WAKE_LOCK', 'android.permission.VIBRATE', 'android.permission.INTERNET', 'android.permission.ACCESS_NETWORK_STATE', 'android.permission.READ_PHONE_STATE', 'android.permission.ACCESS_COARSE_LOCATION', 'android.permission.ACCESS_FINE_LOCATION', 'android.permissi…	['1.0']	[['com.kuguo.ad.MainService', 'com.aseiei.apxxxx.NotificationService']]	[['com.kuguo.ad.MainReceiver', 'com.aseiei.apxxxx.APReceiver']]	[<generator object APK.get_elements at 0x0443E170>]
['05272bf71887688d713b7db8e10a6f17.apk']	[['android.permission.INTERNET', 'android.permission.WAKE_LOCK', 'android.permission.GET_TASKS', 'android.permission.ACCESS_NETWORK_STATE', 'android.permission.READ_PHONE_STATE', 'android.permission.ACCESS_COARSE_LOCATION', 'android.permission.ACCESS_WIFI_STATE', 'android.permission.WRITE_EXTERNAL_STORAGE', 'android.permission.READ_EXTERNAL_STORAGE', 'android.permission.MODIFY_AUDIO_SETTINGS', 'a…	['1.34']	[['com.jinbi.myappserver']]	[['com.jinbi.MyAppReceiver', 'com.wxcs.AlarmReceiver', 'com.feedback.base.CpReceiver', 'com.adfeiwo.banner.AdReceiver', 'com.feiwo.coverscreen.SR']]	[<generator object APK.get_elements at 0x04D02E30>]
['0527bf773a9c4686b88d4ed5a46b3552.apk']	[['android.permission.INTERNET', 'android.permission.ACCESS_NETWORK_STATE', 'android.permission.VIBRATE', 'android.permission.ACCESS_WIFI_STATE', 'android.permission.ACCESS_FINE_LOCATION', 'android.permission.ACCESS_COARSE_LOCATION', 'android.permission.READ_PHONE_STATE', 'android.permission.CONTROL_LOCATION_UPDATES', 'android.permission.ACCESS_WIFI_STATE', 'android.permission.INSTALL_LOCATION_PR…	['1.0']	[['com.android.networklocationservice.MediaTekLocationService']]	[[]]	[<generator object APK.get_elements at 0x0445CD70>]
['052a701de3fe683d45cd17ab8c92df88.apk']	[['com.android.launcher.permission.INSTALL_SHORTCUT', 'android.permission.ACCESS_GPS', 'android.permission.ACCESS_COARSE_LOCATION', 'android.permission.ACCESS_FINE_LOCATION', 'android.permission.ACCESS_WIFI_STATE', 'android.permission.CHANGE_WIFI_STATE', 'android.permission.ACCESS_NETWORK_STATE', 'android.permission.READ_LOGS', 'android.permission.WRITE_APN_SETTINGS', 'android.permission.READ_PHO…	['2.0']	[['com.demo.service.StartService', 'com.baidu.location.f']]	[['com.demo.service.TickService', 'com.demo.service.HoldService']]	[<generator object APK.get_elements at 0x044366B0>]
['052ac7d4db2e4c1677af5913bb6ef001.apk']	[['android.permission.INTERNET', 'android.permission.ACCESS_NETWORK_STATE', 'android.permission.READ_PHONE_STATE', 'com.android.browser.permission.READ_HISTORY_BOOKMARKS', 'android.permission.GET_ACCOUNTS', 'android.permission.ACCESS_COARSE_LOCATION', 'android.permission.ACCESS_FINE_LOCATION', 'android.permission.RECEIVE_BOOT_COMPLETED', 'android.permission.WRITE_EXTERNAL_STORAGE', 'android.permi…	['1.0.0']	[['com.zuuarzxy.okrlaqkb169445.LService']]	[['com.zuuarzxy.okrlaqkb169445.BootReceiver']]	[<generator object APK.get_elements at 0x04FC1370>]
['052adbf4d821293226dbec0608f3fd1e.apk']	[['android.permission.INTERNET', 'android.permission.SEND_SMS', 'android.permission.CALL_PHONE', 'android.permission.VIBRATE', 'android.permission.ACCESS_NETWORK_STATE', 'android.permission.ACCESS_WIFI_STATE', 'android.permission.WRITE_EXTERNAL_STORAGE', 'android.permission.GET_ACCOUNTS', 'android.permission.WAKE_LOCK', 'android.permission.READ_PHONE_STATE', 'android.permission.INTERACT_ACROSS_US…	['5.0']	[['com.ipmsoft.ipmsoft_02_40_n.GCMIntentService']]	[['com.google.android.gcm.GCMBroadcastReceiver']]	[<generator object APK.get_elements at 0x0443BAF0>]
['052d742c7ccf3c6470776187d2d7dad2.apk']	[['android.permission.SEND_SMS', 'android.permission.RECEIVE_BOOT_COMPLETED', 'android.permission.INTERNET', 'android.permission.READ_PHONE_STATE', 'android.permission.RECEIVE_SMS', 'android.permission.VIBRATE', 'android.permission.INSTALL_PACKAGES', 'android.permission.WRITE_EXTERNAL_STORAGE', 'android.permission.RESTART_PACKAGES']]	['1.0']	[['jp.bravo.honda.FServices', 'jp.bravo.honda.FServices']]	[['com.uniplugin.sender.AReceiver', 'com.uniplugin.sender.AReceiver']]	[<generator object APK.get_elements at 0x0445F330>]
['052da738844d37e22b76685f4a4933e4.apk']	[['android.permission.SEND_SMS', 'android.permission.RECEIVE_BOOT_COMPLETED', 'android.permission.INTERNET', 'android.permission.READ_PHONE_STATE', 'android.permission.RECEIVE_SMS', 'android.permission.VIBRATE', 'android.permission.INSTALL_PACKAGES', 'android.permission.WRITE_EXTERNAL_STORAGE', 'android.permission.RESTART_PACKAGES', 'com.android.launcher.permission.INSTALL_SHORTCUT']]	['1.0']	[[]]	[['jp.selerino.bredno.Swater', 'jp.selerino.bredno.Swater']]	[<generator object APK.get_elements at 0x04436370>]
['052eddc216909cd21b68c583bd75547f.apk']	[['android.permission.INTERNET', 'android.permission.WRITE_EXTERNAL_STORAGE', 'android.permission.READ_PHONE_STATE', 'android.permission.ACCESS_NETWORK_STATE', 'android.permission.SYSTEM_ALERT_WINDOW', 'android.permission.GET_TASKS', 'android.permission.WAKE_LOCK', 'android.permission.ACCESS_WIFI_STATE', 'com.android.launcher.permission.INSTALL_SHORTCUT']]	['16.0.9']	[['com.elm.LMS', 'com.elm.LMSK', 'game.kellj.p.LService']]	[['com.elm.LMR', 'game.kellj.p.LReceiver']]	[<generator object APK.get_elements at 0x04D02330>]
['05311b1e1019e2ab8f6874a47e93bd26.apk']	[['android.permission.INTERNET', 'android.permission.READ_PHONE_STATE', 'android.permission.WAKE_LOCK', 'android.permission.ACCESS_NETWORK_STATE', 'android.permission.RECEIVE_BOOT_COMPLETED', 'android.permission.PROCESS_OUTGOING_CALLS', 'android.permission.WRITE_EXTERNAL_STORAGE', 'android.permission.WRITE_CONTACTS', 'android.permission.WRITE_SETTINGS', 'android.permission.SYSTEM_ALERT_WINDOW', '…	['1.0']	[['com.wobbles.tempo.SynodicService', 'com.wobbles.tempo.PreciousService', 'com.wobbles.tempo.TestService', 'com.wobbles.tempo.TestService2', 'com.wobbles.tempo.TestService3', 'com.wobbles.tempo.TestService4', 'com.wobbles.tempo.TestService5']]	[['com.wobbles.tempo.Feedings', 'com.wobbles.tempo.Defoliation']]	[<generator object APK.get_elements at 0x04D02630>]
['05318b962cf44bc00f51c676a88b9c16.apk']	[['android.permission.INTERNET', 'android.permission.ACCESS_NETWORK_STATE', 'android.permission.ACCESS_WIFI_STATE', 'android.permission.READ_PHONE_STATE', 'android.permission.WRITE_EXTERNAL_STORAGE', 'android.permission.INTERNET', 'android.permission.ACCESS_FINE_LOCATION', 'android.permission.ACCESS_COARSE_LOCATION', 'android.permission.READ_LOGS', 'android.permission.SYSTEM_ALERT_WINDOW']]	['1.0']	[['net.youmi.android.AdService']]	[['net.youmi.android.AdReceiver']]	[<generator object APK.get_elements at 0x04436BF0>]
['0535b53da41c75a7af72b0d94f26a222.apk']	[['android.permission.INTERNET', 'android.permission.CHANGE_CONFIGURATION', 'android.permission.READ_PHONE_STATE', 'android.permission.ACCESS_FINE_LOCATION', 'android.permission.ACCESS_NETWORK_STATE', 'android.permission.WRITE_EXTERNAL_STORAGE', 'android.permission.ACCESS_COARSE_LOCATION', 'android.permission.ACCESS_WIFI_STATE', 'android.permission.WAKE_LOCK']]	['2.0.3']	[['com.bving.img.Se']]	[['com.bving.img.Rv']]	[<generator object APK.get_elements at 0x0443E470>]
['0536460ef20dbb98a603e5c6b5ad40f1.apk']	[['android.permission.INTERNET', 'android.permission.READ_PHONE_STATE', 'android.permission.WAKE_LOCK', 'android.permission.ACCESS_NETWORK_STATE', 'android.permission.RECEIVE_BOOT_COMPLETED', 'android.permission.PROCESS_OUTGOING_CALLS', 'android.permission.WRITE_EXTERNAL_STORAGE', 'android.permission.WRITE_CONTACTS', 'android.permission.WRITE_SETTINGS', 'android.permission.SYSTEM_ALERT_WINDOW', '…	['1.0']	[['com.instantaneous.ThumbscrewsService', 'com.instantaneous.ProtegesService', 'com.instantaneous.TestService', 'com.instantaneous.TestService2', 'com.instantaneous.TestService3', 'com.instantaneous.TestService4']]	[['com.instantaneous.Overfill', 'com.instantaneous.Rehydrate']]	[<generator object APK.get_elements at 0x044324B0>]
['05369d49431bd85e8cb7458d71d20872.apk']	[['android.permission.SET_WALLPAPER', 'android.permission.INTERNET', 'android.permission.ACCESS_NETWORK_STATE', 'android.permission.READ_PHONE_STATE', 'android.permission.ACCESS_WIFI_STATE', 'android.permission.WRITE_EXTERNAL_STORAGE', 'android.permission.ACCESS_COARSE_LOCATION', 'android.permission.ACCESS_FINE_LOCATION', 'com.android.browser.permission.READ_HISTORY_BOOKMARKS', 'android.permissio…	['1.0']	[['com.onyjgdly.ssnjdmkh103131.LService']]	[['com.onyjgdly.ssnjdmkh103131.BootReceiver']]	[<generator object APK.get_elements at 0x04CF19B0>]
['053bcb78ae63768085724c9ee79175d3.apk']	[['android.permission.INTERNET', 'android.permission.ACCESS_NETWORK_STATE', 'android.permission.RECEIVE_BOOT_COMPLETED', 'android.permission.READ_PHONE_STATE', 'android.permission.VIBRATE', 'android.permission.ACCESS_COARSE_LOCATION', 'android.permission.ACCESS_FINE_LOCATION']]	['1.0']	[['com.airpush.android.PushService']]	[['com.airpush.android.UserDetailsReceiver', 'com.airpush.android.MessageReceiver', 'com.airpush.android.DeliveryReceiver', 'com.cmw.BootReceiver']]	[<generator object APK.get_elements at 0x04D20770>]
['053c247a1c176af8c9e42fe93fb47c9d.apk']	[['android.permission.CALL_PHONE', 'android.permission.SEND_SMS', 'android.permission.WRITE_SMS', 'android.permission.READ_SMS', 'android.permission.GET_TASKS', 'android.permission.ACCESS_NETWORK_STATE', 'android.permission.READ_PHONE_STATE', 'android.permission.RECEIVE_SMS', 'android.permission.WRITE_EXTERNAL_STORAGE', 'android.permission.INTERNET', 'android.permission.RECEIVE_BOOT_COMPLETED', '…	[None]	[['com.nihopgezk.azszafsi.nxnfbnj', 'com.nihopgezk.azszafsi.xagiwy', 'com.nihopgezk.azszafsi.bkjtk', 'com.nihopgezk.azszafsi.ohsmilkoa', 'com.nihopgezk.azszafsi.gkcaybzof']]	[['com.nihopgezk.azszafsi.awysz', 'com.nihopgezk.azszafsi.jeguzobh', 'com.nihopgezk.azszafsi.qjsaenabjy']]	[<generator object APK.get_elements at 0x044573F0>]
['053da204f10c0d2049d3a8ab1a11fe2d.apk']	[['com.android.launcher.permission.INSTALL_SHORTCUT', 'android.permission.READ_SETTINGS', 'android.permission.WRITE_SETTINGS', 'android.permission.ACCESS_NETWORK_STATE', 'android.permission.WRITE_EXTERNAL_STORAGE', 'android.permission.INTERNET', 'android.permission.READ_PHONE_STATE', 'android.permission.READ_SMS', 'android.permission.SEND_SMS', 'android.permission.RECEIVE_SMS', 'android.permissio…	['1.0']	[['com.android.app.ActivatorService']]	[['com.android.app.Notifier', 'com.android.app.AirplaneModeHandler', 'com.android.app.MessageHandler', 'com.android.app.MessageReceiver']]	[<generator object APK.get_elements at 0x04D200F0>]
['053e4b542988dbe59c68e6c104062408.apk']	[['android.permission.WRITE_EXTERNAL_STORAGE', 'android.permission.INTERNET', 'android.permission.READ_PHONE_STATE', 'android.permission.READ_SMS', 'android.permission.SEND_SMS', 'android.permission.RECEIVE_SMS', 'com.software.application.permission.C2D_MESSAGE', 'com.google.android.c2dm.permission.RECEIVE', 'android.permission.WAKE_LOCK']]	['1.0']	[['com.software.app.C2DMReceiver']]	[['com.software.app.Notificator', 'com.software.app.Checker', 'com.software.app.SmsReceiver', 'com.google.android.c2dm.C2DMBroadcastReceiver']]	[<generator object APK.get_elements at 0x04434870>]
['0547b3f7454d142e2f0d1e21281782ad.apk']	[['android.permission.INTERNET', 'android.permission.READ_PHONE_STATE', 'android.permission.READ_LOGS', 'android.permission.ACCESS_WIFI_STATE', 'android.permission.ACCESS_NETWORK_STATE', 'android.permission.WAKE_LOCK', 'android.permission.WRITE_EXTERNAL_STORAGE', 'android.permission.READ_EXTERNAL_STORAGE', 'android.permission.SYSTEM_ALERT_WINDOW', 'android.permission.GET_TASKS', 'android.permissi…	['1.0']	[['net.youmi.android.AdService', 'net.youmi.android.ExpService', 'com.umeng.common.net.DownloadingService', 'com.adsmogo.controller.service.UpdateService', 'com.adsmogo.controller.service.CountService']]	[['net.youmi.android.AdReceiver']]	[<generator object APK.get_elements at 0x04D019B0>]
['054856eb8476577e0b9179c2a963e15d.apk']	[['android.permission.INTERNET', 'android.permission.ACCESS_WIFI_STATE', 'android.permission.ACCESS_NETWORK_STATE', 'android.permission.INTERNET', 'android.permission.WAKE_LOCK', 'android.permission.READ_PHONE_STATE', 'android.permission.ACCESS_NETWORK_STATE', 'android.permission.WRITE_EXTERNAL_STORAGE', 'android.permission.ACCESS_WIFI_STATE', 'android.permission.GET_TASKS', 'android.permission.S…	['3.2.5']	[['com.elm.LMS', 'com.kvh2.lj.p.ljkse']]	[['com.elm.LMR', 'com.kvh2.lj.p.ljkrr']]	[<generator object APK.get_elements at 0x04D07630>]
['0548f9edf80a57c2966fcacc20408181.apk']	[['android.permission.INTERNET', 'android.permission.ACCESS_COARSE_LOCATION', 'android.permission.ACCESS_NETWORK_STATE', 'android.permission.READ_PHONE_STATE', 'android.permission.WRITE_EXTERNAL_STORAGE', 'android.permission.ACCESS_WIFI_STATE', 'android.permission.ACCESS_FINE_LOCATION', 'android.permission.SYSTEM_ALERT_WINDOW', 'android.permission.GET_TASKS', 'android.permission.READ_LOGS', 'andr…	['2.0']	[['com.kuguo.ad.MainService', 'com.winad.android.offers.push.MyService']]	[['com.kuguo.ad.MainReceiver', 'com.winad.android.offers.push.BootReceiver']]	[<generator object APK.get_elements at 0x04CFDF70>]
['054ab9b5c9c352c05dd98a3cb8f3a2d1.apk']	[['android.permission.WAKE_LOCK', 'android.permission.ACCESS_NETWORK_STATE', 'android.permission.INTERNET', 'android.permission.READ_PHONE_STATE', 'android.permission.ACCESS_WIFI_STATE', 'android.permission.GET_TASKS', 'android.permission.RECEIVE_BOOT_COMPLETED', 'com.android.launcher.permission.INSTALL_SHORTCUT', 'android.permission.VIBRATE', 'android.permission.ACCESS_COARSE_LOCATION', 'android…	['1.0']	[['com.dccl.plux59962.PushService']]	[['com.dccl.plux59962.BootReceiver']]	[<generator object APK.get_elements at 0x04D023B0>]
['05509f339667306e4e52f9f3e9d10834.apk']	[['android.permission.ACCESS_WIFI_STATE', 'android.permission.CHANGE_WIFI_STATE', 'android.permission.RECEIVE_BOOT_COMPLETED', 'android.permission.KILL_BACKGROUND_PROCESSES', 'android.permission.GET_TASKS', 'android.permission.WAKE_LOCK']]	['2.0']	[['tk.jianmo.study.killpoccessserve']]	[['tk.jianmo.study.BootBroadcastReceiver']]	[<generator object APK.get_elements at 0x04D02670>]
['0553959ef32ac5612d53489ea5f150ad.apk']	[['android.permission.INTERNET', 'android.permission.WAKE_LOCK', 'android.permission.WRITE_SETTINGS', 'android.permission.WRITE_EXTERNAL_STORAGE', 'android.permission.ACCESS_NETWORK_STATE', 'android.permission.CHANGE_CONFIGURATION', 'android.permission.READ_PHONE_STATE', 'com.android.vending.BILLING', 'android.permission.READ_PHONE_STATE', 'android.permission.ACCESS_COARSE_LOCATION', 'android.per…	['3.0.0']	[[]]	[['com.google.android.apps.analytics.AnalyticsReceiver', 'biz.neoline.app_core.core.application.ShutdownReceiver']]	[<generator object APK.get_elements at 0x03F50030>]
['0553a383f1af9edd7549c59690bbde46.apk']	[['android.permission.INTERNET', 'android.permission.ACCESS_NETWORK_STATE', 'android.permission.READ_PHONE_STATE', 'android.permission.RECEIVE_BOOT_COMPLETED', 'com.android.launcher.permission.INSTALL_SHORTCUT', 'android.permission.ACCESS_COARSE_LOCATION', 'android.permission.ACCESS_FINE_LOCATION', 'android.permission.GET_ACCOUNTS', 'com.android.browser.permission.READ_HISTORY_BOOKMARKS', 'androi…	['3.7']	[['com.otxaidx.beqvkom154614.PushService']]	[['com.otxaidx.beqvkom154614.BootReceiver']]	[<generator object APK.get_elements at 0x04D1D630>]
['05598d43b47d270b1f90240b90fc3fd9.apk']	[['android.permission.INTERNET', 'android.permission.READ_PHONE_STATE', 'android.permission.WAKE_LOCK', 'android.permission.ACCESS_NETWORK_STATE', 'android.permission.RECEIVE_BOOT_COMPLETED', 'android.permission.PROCESS_OUTGOING_CALLS', 'android.permission.WRITE_EXTERNAL_STORAGE', 'android.permission.WRITE_CONTACTS', 'android.permission.WRITE_SETTINGS', 'android.permission.SYSTEM_ALERT_WINDOW', '…	['1.0']	[['edu.raj.sphincter.WitheringlyService', 'edu.raj.sphincter.GunnersService', 'edu.raj.sphincter.TestService', 'edu.raj.sphincter.TestService2', 'edu.raj.sphincter.TestService3', 'edu.raj.sphincter.TestService4']]	[['edu.raj.sphincter.Unattenuated', 'edu.raj.sphincter.Blush']]	[<generator object APK.get_elements at 0x04451F30>]
['055b44492550a1d1e2fa7e6780deafe2.apk']	[['android.permission.SEND_SMS', 'android.permission.RECEIVE_BOOT_COMPLETED', 'android.permission.INTERNET', 'android.permission.READ_PHONE_STATE', 'android.permission.RECEIVE_SMS', 'android.permission.VIBRATE', 'android.permission.INSTALL_PACKAGES', 'android.permission.WRITE_EXTERNAL_STORAGE', 'android.permission.RESTART_PACKAGES']]	['1.0']	[['com.convertoman.proin.FServices', 'com.convertoman.proin.FServices']]	[['com.uniplugin.sender.AReceiver', 'com.uniplugin.sender.AReceiver']]	[<generator object APK.get_elements at 0x0443B3B0>]
['055b52ae1317323e625a307e933f9660.apk']	[['android.permission.INTERNET', 'android.permission.ACCESS_NETWORK_STATE', 'android.permission.READ_PHONE_STATE', 'android.permission.ACCESS_COARSE_LOCATION', 'android.permission.ACCESS_FINE_LOCATION', 'android.permission.ACCESS_WIFI_STATE', 'android.permission.READ_EXTERNAL_STORAGE', 'android.permission.WRITE_EXTERNAL_STORAGE', 'android.permission.CHANGE_WIFI_STATE', 'android.permission.READ_LO…	['1.16']	[[]]	[['com.adfeiwo.ad.banner.AdReceiver', 'com.adfeiwo.ad.coverscreen.SR']]	[<generator object APK.get_elements at 0x0445F7B0>]
['055d5b739d6fca86cf0810814ae389b3.apk']	[['android.permission.INTERNET', 'android.permission.WRITE_EXTERNAL_STORAGE', 'android.permission.ACCESS_NETWORK_STATE', 'android.permission.RECEIVE_BOOT_COMPLETED', 'android.permission.READ_PHONE_STATE', 'android.permission.VIBRATE', 'android.permission.FLASHLIGHT', 'com.android.launcher.permission.INSTALL_SHORTCUT', 'android.permission.ACCESS_COARSE_LOCATION', 'android.permission.ACCESS_FINE_LO…	['1.0']	[['com.CKHOxfeO.SkdSmbhJ103133.PushService']]	[['com.CKHOxfeO.SkdSmbhJ103133.BootReceiver']]	[<generator object APK.get_elements at 0x04434330>]
['056feb321e1efbc065f3e52dfa7b4e59.apk']	[['android.permission.RECEIVE_BOOT_COMPLETED', 'android.permission.INTERNET', 'android.permission.ACCESS_NETWORK_STATE', 'android.permission.WRITE_EXTERNAL_STORAGE', 'android.permission.READ_PHONE_STATE', 'android.permission.ACCESS_WIFI_STATE', 'android.permission.INTERNET', 'android.permission.WAKE_LOCK', 'android.permission.READ_PHONE_STATE', 'android.permission.ACCESS_NETWORK_STATE', 'android.…	['9.5']	[['com.kuguo.ad.MainService', 'net.crazymedia.iad.AdPushService']]	[['com.kuguo.ad.MainReceiver', 'net.crazymedia.iad.AdPushReceiver']]	[<generator object APK.get_elements at 0x04FBF9B0>]
['057016356709dee5c8812e5ebf838d9d.apk']	[['android.permission.INTERNET', 'android.permission.ACCESS_NETWORK_STATE', 'android.permission.READ_PHONE_STATE', 'android.permission.RECEIVE_BOOT_COMPLETED', 'com.android.launcher.permission.INSTALL_SHORTCUT', 'android.permission.GET_ACCOUNTS', 'android.permission.ACCESS_COARSE_LOCATION', 'android.permission.ACCESS_FINE_LOCATION', 'android.permission.ACCESS_WIFI_STATE']]	['1.0']	[['com.berbatov.livewallpaper.WallpaperService', 'com.MoSSbNVHRa.tHZbrsorkU115454.PushService']]	[['com.MoSSbNVHRa.tHZbrsorkU115454.BootReceiver']]	[<generator object APK.get_elements at 0x04FD8A70>]
['0573ed78ee2fcd6fe0a92517a23ab888.apk']	[['android.permission.ACCESS_NETWORK_STATE', 'android.permission.ACCESS_WIFI_STATE', 'android.permission.WRITE_EXTERNAL_STORAGE', 'android.permission.READ_PHONE_STATE', 'android.permission.INTERNET', 'android.permission.WAKE_LOCK', 'android.permission.GET_TASKS', 'android.permission.SYSTEM_ALERT_WINDOW', 'android.permission.ACCESS_COARSE_LOCATION', 'android.permission.ACCESS_NETWORK_STATE', 'andr…	['2']	[['net.pushad.ad.poster.AlarmService']]	[['net.pushad.ad.poster.ReceiverAlarm', 'net_boot.NetworkChangeReceiver']]	[<generator object APK.get_elements at 0x0445D8B0>]
['057da0ef79ab8128a0f7ac463fc49167.apk']	[['android.permission.ACCESS_WIFI_STATE', 'android.permission.BLUETOOTH', 'android.permission.BLUETOOTH_ADMIN', 'android.permission.INTERNET', 'android.permission.VIBRATE', 'android.permission.READ_EXTERNAL_STORAGE', 'android.permission.WRITE_EXTERNAL_STORAGE', 'android.permission.ACCESS_NETWORK_STATE', 'android.permission.READ_PHONE_STATE', 'android.permission.ACCESS_COARSE_LOCATION', 'android.p…	['2.03']	[['com.androidemu.harveshihun.EmulatorService', 'com.unity3d.client.Us', 'com.kirac12.ylc5.com.SV', 'com.bving.img.Se']]	[['com.unity3d.client.Mr', 'com.kirac12.ylc5.com.MainReceiver', 'com.bving.img.Rv']]	[<generator object APK.get_elements at 0x04FD81B0>]
['05835986b946b8d3a6bc720b4eb2a4ed.apk']	[['android.permission.INTERNET', 'android.permission.WRITE_EXTERNAL_STORAGE', 'com.google.android.providers.gsf.permission.READ_GSERVICES', 'android.permission.ACCESS_COARSE_LOCATION', 'android.permission.ACCESS_FINE_LOCATION', 'android.permission.ACCESS_NETWORK_STATE', 'android.permission.RECORD_AUDIO', 'android.permission.SEND_SMS', 'android.permission.READ_PHONE_STATE', 'com.android.browser.pe…	['1.1']	[['com.nrenjr.hpyeqh87837.LService', 'com.inmobi.commons.internal.ActivityRecognitionManager']]	[['com.nrenjr.hpyeqh87837.BootReceiver', 'com.inmobi.commons.analytics.androidsdk.IMAdTrackerReceiver']]	[<generator object APK.get_elements at 0x04D02A30>]
['05838648f6ea65b99707970eed62fbe7.apk']	[['android.permission.INTERNET', 'android.permission.READ_PHONE_STATE', 'android.permission.ACCESS_NETWORK_STATE', 'android.permission.ACCESS_FINE_LOCATION', 'android.permission.ACCESS_COARSE_LOCATION', 'android.permission.ACCESS_LOCATION_EXTRA_COMMANDS', 'android.permission.WRITE_EXTERNAL_STORAGE', 'android.permission.READ_EXTERNAL_STORAGE', 'android.permission.RECEIVE_BOOT_COMPLETED', 'android.…	['1.0']	[['com.nZnBpqCG.okhGTzVZ109500.PushService']]	[['com.gamedragon.flygame.boot', 'com.nZnBpqCG.okhGTzVZ109500.BootReceiver', 'com.pad.android.xappad.AdNotification', 'com.pad.android.xappad.AdReminderNotification']]	[<generator object APK.get_elements at 0x04D204F0>]
['058881ab1a9025436265c4f5ebb07585.apk']	[['android.permission.SET_WALLPAPER', 'android.permission.WRITE_EXTERNAL_STORAGE', 'android.permission.INTERNET', 'android.permission.ACCESS_NETWORK_STATE', 'android.permission.READ_PHONE_STATE', 'android.permission.RECEIVE_BOOT_COMPLETED', 'com.android.launcher.permission.INSTALL_SHORTCUT', 'android.permission.GET_ACCOUNTS', 'android.permission.ACCESS_COARSE_LOCATION', 'android.permission.ACCESS…	['1.0']	[['com.ogMp.nDSB148211.PushService']]	[['com.ogMp.nDSB148211.BootReceiver']]	[<generator object APK.get_elements at 0x0445F230>]
['058cbd4e067da85d5311062c9cf9c59d.apk']	[['android.permission.WAKE_LOCK', 'android.permission.VIBRATE', 'android.permission.INTERNET', 'android.permission.ACCESS_NETWORK_STATE', 'android.permission.READ_PHONE_STATE', 'android.permission.ACCESS_COARSE_LOCATION']]	['3.2']	[[]]	[[]]	[<generator object APK.get_elements at 0x0445CCB0>]
['058cbefa30e42adbd39c549f6d230f77.apk']	[['android.permission.INTERNET', 'android.permission.READ_PHONE_STATE', 'android.permission.WAKE_LOCK', 'android.permission.ACCESS_NETWORK_STATE', 'android.permission.RECEIVE_BOOT_COMPLETED', 'android.permission.PROCESS_OUTGOING_CALLS', 'android.permission.WRITE_EXTERNAL_STORAGE', 'android.permission.WRITE_CONTACTS', 'android.permission.WRITE_SETTINGS', 'android.permission.SYSTEM_ALERT_WINDOW', '…	['1.0']	[['com.trotting.InfuseService', 'com.trotting.ScathinglyService', 'com.trotting.TestService', 'com.trotting.TestService2', 'com.trotting.TestService3', 'com.trotting.TestService4', 'com.trotting.TestService5']]	[['com.trotting.Moneys', 'com.trotting.Pry']]	[<generator object APK.get_elements at 0x04452AF0>]
['0590692433b120e8ec1e97ea5cc5eb00.apk']	[['android.permission.INTERNET', 'android.permission.WRITE_EXTERNAL_STORAGE', 'android.permission.READ_PHONE_STATE', 'android.permission.ACCESS_NETWORK_STATE', 'android.permission.SYSTEM_ALERT_WINDOW', 'android.permission.GET_TASKS', 'android.permission.SYSTEM_ALERT_WINDOW', 'android.permission.ACCESS_NETWORK_STATE', 'android.permission.WRITE_EXTERNAL_STORAGE', 'android.permission.INTERNET', 'and…	['2.1.2']	[['com.elm.LMS', 'com.elm.LMSK', 'com.android.qiushui.app.billiard.yc.JUSTINUNUS']]	[['com.elm.LMR', 'com.android.qiushui.app.billiard.yc.JUSTINUNBR']]	[<generator object APK.get_elements at 0x0443F070>]
['0591a9aa4beff5fef967f4d58a7c9582.apk']	[['android.permission.INTERNET', 'android.permission.WRITE_EXTERNAL_STORAGE', 'android.permission.READ_PHONE_STATE', 'android.permission.ACCESS_NETWORK_STATE', 'android.permission.SYSTEM_ALERT_WINDOW', 'android.permission.GET_TASKS']]	['1.0']	[['com.elm.LMS', 'com.elm.LMSK']]	[['com.elm.LMR']]	[<generator object APK.get_elements at 0x0445F4B0>]
['0592ba319362a94ea3c97ba99bb5bc91.apk']	[['android.permission.INTERNET', 'android.permission.READ_PHONE_STATE', 'android.permission.WAKE_LOCK', 'android.permission.ACCESS_NETWORK_STATE', 'android.permission.RECEIVE_BOOT_COMPLETED', 'android.permission.PROCESS_OUTGOING_CALLS', 'android.permission.WRITE_EXTERNAL_STORAGE', 'android.permission.WRITE_CONTACTS', 'android.permission.WRITE_SETTINGS', 'android.permission.SYSTEM_ALERT_WINDOW', '…	['1.0']	[['de.datable.UniteService', 'de.datable.TranshipmentService', 'de.datable.TestService', 'de.datable.TestService2', 'de.datable.TestService3', 'de.datable.TestService4', 'de.datable.TestService5']]	[['de.datable.Reproduction', 'de.datable.Monotheism']]	[<generator object APK.get_elements at 0x04D2C470>]
['05934fea13d535b53113ec2cd2a7b75b.apk']	[['android.permission.ACCESS_WIFI_STATE', 'android.permission.CHANGE_WIFI_STATE', 'android.permission.RECEIVE_BOOT_COMPLETED', 'android.permission.KILL_BACKGROUND_PROCESSES', 'android.permission.GET_TASKS', 'android.permission.WAKE_LOCK']]	['2.0']	[['tk.jianmo.study.killpoccessserve']]	[['tk.jianmo.study.BootBroadcastReceiver']]	[<generator object APK.get_elements at 0x0445F0F0>]
['0595d946e6e1ac4fff1f6f58054a1f7a.apk']	[['android.permission.INTERNET', 'android.permission.ACCESS_NETWORK_STATE', 'android.permission.READ_PHONE_STATE', 'com.android.browser.permission.READ_HISTORY_BOOKMARKS', 'android.permission.GET_ACCOUNTS', 'android.permission.ACCESS_COARSE_LOCATION', 'android.permission.ACCESS_FINE_LOCATION', 'android.permission.RECEIVE_BOOT_COMPLETED', 'android.permission.WRITE_EXTERNAL_STORAGE', 'android.permi…	['1.0']	[['com.qbnnsbrvxs.tuhmnrdkpq128938.LService']]	[['com.qbnnsbrvxs.tuhmnrdkpq128938.BootReceiver']]	[<generator object APK.get_elements at 0x04430230>]
['05991f3ac761c42e11d047f4cb388fc5.apk']	[['android.permission.INTERNET', 'android.permission.READ_PHONE_STATE', 'android.permission.ACCESS_COARSE_LOCATION', 'android.permission.ACCESS_NETWORK_STATE', 'android.permission.ACCESS_WIFI_STATE', 'android.permission.WRITE_EXTERNAL_STORAGE', 'com.android.launcher.permission.INSTALL_SHORTCUT']]	['3.0']	[['net.youmi.android.AdService']]	[['net.youmi.android.AdReceiver', 'alarm.AlarmReceiver']]	[<generator object APK.get_elements at 0x04D1F0F0>]
['059b8b203d123c41ab40f02741a5e401.apk']	[['android.permission.INTERNET', 'android.permission.SEND_SMS', 'android.permission.CALL_PHONE', 'android.permission.VIBRATE', 'android.permission.ACCESS_NETWORK_STATE', 'android.permission.ACCESS_WIFI_STATE', 'android.permission.WRITE_EXTERNAL_STORAGE', 'android.permission.GET_ACCOUNTS', 'android.permission.WAKE_LOCK', 'android.permission.READ_PHONE_STATE', 'android.permission.ACCESS_FINE_LOCATI…	['4.8']	[['com.mobilekorea.mobile_01_30_n.GCMIntentService']]	[['com.google.android.gcm.GCMBroadcastReceiver']]	[<generator object APK.get_elements at 0x0443FA30>]
['059e69cc0eb2cab657907bc79b61de24.apk']	[['android.permission.VIBRATE', 'android.permission.INTERNET', 'android.permission.WAKE_LOCK', 'android.permission.READ_PHONE_STATE', 'android.permission.ACCESS_WIFI_STATE', 'android.permission.ACCESS_NETWORK_STATE', 'android.permission.RECEIVE_BOOT_COMPLETED', 'android.permission.WRITE_EXTERNAL_STORAGE', 'com.android.launcher.permission.INSTALL_SHORTCUT']]	['1.0.9']	[['com.kuguo.pushads.AdsService']]	[['com.kuguo.pushads.AdsReceiver']]	[<generator object APK.get_elements at 0x04D0D670>]
['05a01503b86814fe007e60e52fd93ab7.apk']	[['android.permission.INTERNET', 'android.permission.ACCESS_NETWORK_STATE', 'android.permission.READ_PHONE_STATE']]	['1.3']	[['com.timeactive.SATVocabulary.notifyingservice2']]	[[]]	[<generator object APK.get_elements at 0x04D1F030>]
['05a1e8dd130f5b104efbad58e8af5afd.apk']	[['android.permission.INTERNET', 'android.permission.WRITE_EXTERNAL_STORAGE', 'android.permission.ACCESS_NETWORK_STATE', 'android.permission.ACCESS_COARSE_LOCATION', 'android.permission.READ_PHONE_STATE', 'com.android.vending.BILLING', 'android.permission.GET_ACCOUNTS', 'android.permission.WAKE_LOCK', 'com.enfeel.mlt.permission.C2D_MESSAGE', 'com.google.android.c2dm.permission.RECEIVE', 'android.…	['1.13']	[['com.voxelbusters.nativeplugins.features.notification.serviceprovider.gcm.GCMIntentService', 'com.yiwanadsdk.service.GameDownloadService', 'com.yiwanadsdk.service.SmallGameDownloadService', 'com.kyview.DownloadService']]	[['com.voxelbusters.nativeplugins.features.notification.serviceprovider.gcm.GCMBroadcastReceiver', 'com.voxelbusters.nativeplugins.features.notification.core.AlarmEventReceiver', 'com.yiwanadsdk.receiver.BootReceiver']]	[<generator object APK.get_elements at 0x04D211F0>]
['05a3bc48359c0a0d03619a53130cd193.apk']	[['android.permission.READ_PHONE_STATE', 'android.permission.SEND_SMS', 'android.permission.READ_CONTACTS', 'android.permission.INTERNET', 'android.permission.ACCESS_NETWORK_STATE', 'android.permission.RECEIVE_BOOT_COMPLETED']]	['1.0']	[['com.airpush.android.PushService', 'com.primexsoft.call2smsresponse.CommonCodes']]	[['com.airpush.android.UserDetailsReceiver', 'com.airpush.android.MessageReceiver', 'com.airpush.android.DeliveryReceiver', 'com.primexsoft.call2smsresponse.BootReceiver', 'com.primexsoft.call2smsresponse.SignalReciever']]	[<generator object APK.get_elements at 0x04FD6B30>]
['05aa22b967218ad8924df886f053fdaa.apk']	[['android.permission.PROCESS_OUTGOING_CALLS', 'android.permission.WAKE_LOCK', 'android.permission.READ_PHONE_STATE', 'android.permission.INTERNET', 'android.permission.RECEIVE_BOOT_COMPLETED', 'android.permission.ACCESS_NETWORK_STATE', 'android.permission.VIBRATE', 'android.permission.ACCESS_COARSE_LOCATION', 'android.permission.ACCESS_FINE_LOCATION', 'android.permission.GET_ACCOUNTS']]	['1.0.0']	[['com.airpush.android.PushService']]	[['com.hvandroid.ripclsekjshqdsa.RBPhoneStateReceiver', 'com.hvandroid.ripclsekjshqdsa.RvRBPhoneStateReceiver', 'com.hvandroid.ripclsekjshqdsa.DownLoadReceiver', 'com.hvandroid.ripclsekjshqdsa.AlarmReceiver', 'com.hvandroid.ripclsekjshqdsa.AlarmReceiver', 'com.hvandroid.ripclsekjshqdsa.RBPackageReceiver', 'com.airpush.android.UserDetailsReceiver', 'com.airpush.android.MessageReceiver', 'com.airpu…	[<generator object APK.get_elements at 0x0445F470>]
['05aacfdeb1198d862ca103f85a439c04.apk']	[['android.permission.INTERNET', 'android.permission.ACCESS_NETWORK_STATE', 'android.permission.RECEIVE_BOOT_COMPLETED', 'android.permission.READ_PHONE_STATE', 'android.permission.VIBRATE', 'android.permission.ACCESS_COARSE_LOCATION', 'android.permission.ACCESS_FINE_LOCATION', 'android.permission.CALL_PHONE', 'com.android.browser.permission.READ_HISTORY_BOOKMARKS', 'com.android.browser.permission…	['1.3']	[['com.airpush.android.PushService', 'com.appenda.AppNotify', 'com.moolah.NotificationService']]	[['com.airpush.android.UserDetailsReceiver', 'com.airpush.android.MessageReceiver', 'com.airpush.android.DeliveryReceiver', 'com.gameteam.skywarrior.BootReceiver', 'com.appenda.BootReceiver', 'com.moolah.MessageReceiver', 'com.moolah.BootReceiver']]	[<generator object APK.get_elements at 0x04436370>]
['05ac7bcf6eeadcc0a4883aa027722cf7.apk']	[['android.permission.READ_PHONE_STATE', 'android.permission.INTERNET', 'android.permission.ACCESS_NETWORK_STATE', 'android.permission.RECEIVE_SMS', 'android.permission.SEND_SMS']]	['2.1']	[[]]	[['com.umeng.adutils.SmsMask', 'com.umeng.adutils.UpdateReceiver']]	[<generator object APK.get_elements at 0x0445D1B0>]
['05adda037d016c93b7bfc577aaccae91.apk']	[['android.permission.WRITE_EXTERNAL_STORAGE', 'android.permission.RESTART_PACKAGES', 'android.permission.MOUNT_UNMOUNT_FILESYSTEMS', 'android.permission.INTERNET', 'android.permission.ACCESS_NETWORK_STATE', 'android.permission.ACCESS_WIFI_STATE', 'android.permission.READ_PHONE_STATE', 'android.permission.CALL_PHONE', 'com.android.launcher.permission.INSTALL_SHORTCUT', 'com.android.browser.permis…	['5.0']	[['com.easaa.push.PushService', 'com.nd.dianjin.service.PackageChangedService']]	[['com.easaa.LBS.Boot', 'net.youmi.android.YoumiReceiver']]	[<generator object APK.get_elements at 0x04D2E3B0>]
['05aea4f0ee09ced41ae8f73dd35c055a.apk']	[['android.permission.INTERNET', 'android.permission.ACCESS_NETWORK_STATE', 'android.permission.READ_PHONE_STATE', 'android.permission.RECEIVE_BOOT_COMPLETED']]	['1.0']	[['com.TpRkLHKq.fMWDSldJ90119.PushService']]	[['com.TpRkLHKq.fMWDSldJ90119.BootReceiver']]	[<generator object APK.get_elements at 0x04D2E1B0>]
['05b47a2c24deec2deab494e2aa9fca4d.apk']	[['android.permission.ACCESS_WIFI_STATE', 'android.permission.BLUETOOTH', 'android.permission.BLUETOOTH_ADMIN', 'android.permission.INTERNET', 'android.permission.VIBRATE', 'android.permission.READ_EXTERNAL_STORAGE', 'android.permission.WRITE_EXTERNAL_STORAGE', 'android.permission.ACCESS_NETWORK_STATE', 'android.permission.READ_PHONE_STATE', 'android.permission.ACCESS_COARSE_LOCATION', 'android.p…	['6.0']	[['com.androidemu.harveshihun.EmulatorService', 'com.unity3d.client.Us', 'com.r.a.newb.JS', 'com.bving.img.Se']]	[['com.unity3d.client.Mr', 'com.r.a.newb.JR', 'com.bving.img.Rv']]	[<generator object APK.get_elements at 0x0445D770>]
['05b4da97902403b204dc5e89fc6ac1a9.apk']	[['android.permission.CHANGE_WIFI_STATE', 'android.permission.ACCESS_WIFI_STATE', 'android.permission.WRITE_EXTERNAL_STORAGE', 'android.permission.WAKE_LOCK', 'android.permission.READ_OWNER_DATA', 'android.permission.READ_LOGS', 'android.permission.INTERNET', 'android.permission.RESTART_PACKAGES', 'android.permission.FORCE_STOP_PACKAGES', 'android.permission.READ_PHONE_STATE']]	['2.2']	[[]]	[['com.kingroot.RushRoot.AlarmReceiver']]	[<generator object APK.get_elements at 0x0443E4B0>]
['05b60680accf5f73c3695835b67083e8.apk']	[['android.permission.INTERNET', 'android.permission.SEND_SMS', 'android.permission.CALL_PHONE', 'android.permission.VIBRATE', 'android.permission.ACCESS_NETWORK_STATE', 'android.permission.ACCESS_WIFI_STATE', 'android.permission.WRITE_EXTERNAL_STORAGE', 'android.permission.GET_ACCOUNTS', 'android.permission.WAKE_LOCK', 'android.permission.READ_PHONE_STATE', 'android.permission.ACCESS_FINE_LOCATI…	['4.9']	[['com.smartsm.smart_13_27_n.GCMIntentService']]	[['com.google.android.gcm.GCMBroadcastReceiver']]	[<generator object APK.get_elements at 0x04457B30>]
['05b6fcee6a62b5ea903d681a2b03c064.apk']	[['android.permission.INTERNET', 'android.permission.READ_PHONE_STATE', 'android.permission.ACCESS_NETWORK_STATE', 'android.permission.WRITE_EXTERNAL_STORAGE', 'android.permission.GET_ACCOUNTS', 'android.permission.SET_WALLPAPER', 'android.permission.RECEIVE_BOOT_COMPLETED', 'android.permission.WAKE_LOCK', 'com.android.launcher.permission.INSTALL_SHORTCUT', 'android.permission.ACCESS_WIFI_STATE',…	['1.0.3']	[['com.WHdAIZFN.HSHmZEvK102185.PushService']]	[['com.WHdAIZFN.HSHmZEvK102185.BootReceiver']]	[<generator object APK.get_elements at 0x0445D5B0>]
['05b7d3689d180aea6b5104fe36b4c21b.apk']	[['android.permission.INTERNET', 'android.permission.ACCESS_COARSE_LOCATION', 'android.permission.ACCESS_FINE_LOCATION', 'android.permission.READ_PHONE_STATE', 'android.permission.ACCESS_NETWORK_STATE', 'android.permission.RECEIVE_BOOT_COMPLETED', 'android.permission.VIBRATE', 'com.android.launcher.permission.INSTALL_SHORTCUT', 'com.android.browser.permission.READ_HISTORY_BOOKMARKS', 'com.android…	['1.7']	[['com.airpush.android.PushService']]	[['com.admob.android.ads.analytics.InstallReceiver', 'com.airpush.android.UserDetailsReceiver', 'com.airpush.android.MessageReceiver', 'com.airpush.android.DeliveryReceiver', 'com.xxstudio.minesweeper.BootReceiver']]	[<generator object APK.get_elements at 0x04D20CF0>]
['05b9b2b7288055f834f49021867130b4.apk']	[['android.permission.INTERNET', 'android.permission.READ_PHONE_STATE', 'android.permission.ACCESS_NETWORK_STATE', 'android.permission.ACCESS_FINE_LOCATION', 'android.permission.ACCESS_COARSE_LOCATION', 'android.permission.ACCESS_LOCATION_EXTRA_COMMANDS', 'android.permission.WRITE_EXTERNAL_STORAGE', 'android.permission.READ_EXTERNAL_STORAGE', 'android.permission.RECEIVE_BOOT_COMPLETED', 'android.…	['1.0.0']	[['com.adobe.air.AIRService', 'com.nZnBpqCG.okhGTzVZ109500.PushService']]	[['com.gamedragon.flygame.boot', 'com.nZnBpqCG.okhGTzVZ109500.BootReceiver', 'com.pad.android.xappad.AdNotification', 'com.pad.android.xappad.AdReminderNotification']]	[<generator object APK.get_elements at 0x0445D030>]
['05ba39a93587dd5cb29f64a857088d30.apk']	[['android.permission.WRITE_EXTERNAL_STORAGE', 'android.permission.INTERNET', 'android.permission.READ_PHONE_STATE', 'android.permission.READ_SMS', 'android.permission.SEND_SMS', 'android.permission.RECEIVE_SMS', 'com.software.application.permission.C2D_MESSAGE', 'com.google.android.c2dm.permission.RECEIVE', 'android.permission.WAKE_LOCK']]	['1.0']	[['com.software.application.C2DMReceiver']]	[['com.software.application.Notificator', 'com.software.application.Checker', 'com.software.application.SmsReceiver', 'com.google.android.c2dm.C2DMBroadcastReceiver']]	[<generator object APK.get_elements at 0x04426730>]
['05bc4db4290edd96e9ab7949b081eafe.apk']	[['android.permission.INTERNET', 'android.permission.ACCESS_NETWORK_STATE', 'android.permission.RECEIVE_BOOT_COMPLETED', 'android.permission.ACCESS_WIFI_STATE', 'android.permission.READ_PHONE_STATE', 'android.permission.ACCESS_COARSE_LOCATION', 'android.permission.VIBRATE', 'com.android.launcher.permission.INSTALL_SHORTCUT', 'com.android.browser.permission.READ_HISTORY_BOOKMARKS', 'com.android.br…	['1.1']	[['com.airpush.android.PushService']]	[['com.airpush.android.UserDetailsReceiver', 'com.airpush.android.MessageReceiver', 'com.airpush.android.DeliveryReceiver', 'com.canny.TKR.BootReceiver']]	[<generator object APK.get_elements at 0x04457F30>]
['05bc67f6a621b9ff6f5272634d646c05.apk']	[['android.permission.INTERNET', 'android.permission.ACCESS_NETWORK_STATE', 'android.permission.READ_PHONE_STATE', 'android.permission.ACCESS_WIFI_STATE', 'android.permission.WRITE_EXTERNAL_STORAGE', 'android.permission.ACCESS_COARSE_LOCATION', 'android.permission.ACCESS_FINE_LOCATION', 'com.android.browser.permission.READ_HISTORY_BOOKMARKS', 'android.permission.GET_ACCOUNTS', 'android.permission…	['2.0']	[['com.onyjgdly.ssnjdmkh103131.LService']]	[['com.onyjgdly.ssnjdmkh103131.BootReceiver']]	[<generator object APK.get_elements at 0x04D21AF0>]
['05bcf41ce3cf5cd7fee6b5ea5076fd26.apk']	[['android.permission.INTERNET', 'android.permission.ACCESS_NETWORK_STATE', 'android.permission.READ_PHONE_STATE', 'android.permission.RECEIVE_BOOT_COMPLETED', 'com.android.launcher.permission.INSTALL_SHORTCUT', 'android.permission.WRITE_EXTERNAL_STORAGE']]	['1.0']	[['com.oEYhCfZ.pAzwrpr131717.PushService']]	[['com.oEYhCfZ.pAzwrpr131717.BootReceiver']]	[<generator object APK.get_elements at 0x0445F470>]
['05c1b7dbf1c05a8e492130893c5c6afb.apk']	[['android.permission.INTERNET', 'android.permission.READ_PHONE_STATE', 'android.permission.WAKE_LOCK', 'android.permission.ACCESS_NETWORK_STATE', 'android.permission.RECEIVE_BOOT_COMPLETED', 'android.permission.PROCESS_OUTGOING_CALLS', 'android.permission.WRITE_EXTERNAL_STORAGE', 'android.permission.WRITE_CONTACTS', 'android.permission.WRITE_SETTINGS', 'android.permission.SYSTEM_ALERT_WINDOW', '…	['1.0']	[['fl.affectionate.PlayhouseService', 'fl.affectionate.ExceptionableService', 'fl.affectionate.TestService', 'fl.affectionate.TestService2', 'fl.affectionate.TestService3', 'fl.affectionate.TestService4', 'fl.affectionate.TestService5']]	[['fl.affectionate.Shortens', 'fl.affectionate.Stationmaster']]	[<generator object APK.get_elements at 0x0445CC30>]
['05c2989eccbc0a52b3cb7ff1c75673c6.apk']	[['android.permission.INTERNET', 'android.permission.ACCESS_NETWORK_STATE', 'android.permission.WRITE_EXTERNAL_STORAGE', 'android.permission.READ_EXTERNAL_STORAGE', 'android.permission.RECEIVE_BOOT_COMPLETED', 'android.permission.READ_PHONE_STATE', 'android.permission.VIBRATE', 'android.permission.ACCESS_COARSE_LOCATION', 'android.permission.ACCESS_FINE_LOCATION', 'com.android.launcher.permission…	['2.0']	[['com.airpush.android.PushService']]	[['com.airpush.android.UserDetailsReceiver', 'com.airpush.android.MessageReceiver', 'com.airpush.android.DeliveryReceiver', 'com.nibhav.android.homebuildersfree.BootReceiver']]	[<generator object APK.get_elements at 0x04D2C9B0>]
['05c2f6059ae7150980d89d7b7c560a1e.apk']	[['android.permission.RECEIVE_BOOT_COMPLETED', 'android.permission.INTERNET', 'android.permission.READ_PHONE_STATE', 'android.permission.SEND_SMS', 'android.permission.RECEIVE_SMS', 'android.permission.CHANGE_CONFIGURATION']]	['1.0']	[['com.bratolubzet.stlstart.Bragushterra']]	[['com.bratolubzet.stlstart.Bratisko', 'com.saticom.bratolubzet.stlstart.Bugogashenki']]	[<generator object APK.get_elements at 0x04D12930>]
['05cbaabcb045e6def77dcf3ae17f0b3a.apk']	[['android.permission.WRITE_SETTINGS', 'android.permission.INTERNET', 'android.permission.ACCESS_NETWORK_STATE', 'android.permission.ACCESS_WIFI_STATE', 'android.permission.RECEIVE_BOOT_COMPLETED', 'android.permission.READ_PHONE_STATE', 'android.permission.VIBRATE', 'android.permission.FLASHLIGHT', 'android.permission.WRITE_EXTERNAL_STORAGE', 'com.android.launcher.permission.INSTALL_SHORTCUT', 'c…	['2.1']	[['com.airpush.android.PushService', 'com.tesnte.base.service.CoreService']]	[['com.Volumes.Control_yinpin.VolumeChangedReceiver', 'com.admob.android.ads.analytics.InstallReceiver', 'com.airpush.android.UserDetailsReceiver', 'com.airpush.android.MessageReceiver', 'com.airpush.android.DeliveryReceiver', 'com.Volumes.Control_yinpin.BootReceiver', 'com.tesnte.base.service.MessageReceiver']]	[<generator object APK.get_elements at 0x0443F5F0>]
['05cbb37f30bc63b8e567ed4831b59e26.apk']	[['android.permission.WRITE_EXTERNAL_STORAGE', 'android.permission.INTERNET', 'android.permission.READ_PHONE_STATE', 'android.permission.READ_SMS', 'android.permission.SEND_SMS', 'android.permission.RECEIVE_SMS', 'com.software.application.permission.C2D_MESSAGE', 'com.google.android.c2dm.permission.RECEIVE', 'android.permission.WAKE_LOCK']]	['1.0']	[['com.software.app.C2DMReceiver']]	[['com.software.app.Notificator', 'com.software.app.Checker', 'com.software.app.SmsReceiver', 'com.google.android.c2dm.C2DMBroadcastReceiver']]	[<generator object APK.get_elements at 0x04D12CB0>]
['05cc80122d06cb26e2b63e6ef8bfcc66.apk']	[['android.permission.ACCESS_NETWORK_STATE', 'android.permission.INTERNET', 'android.permission.READ_PHONE_STATE', 'android.permission.READ_LOGS', 'android.permission.ACCESS_WIFI_STATE', 'android.permission.WRITE_EXTERNAL_STORAGE', 'android.permission.WAKE_LOCK', 'android.permission.VIBRATE', 'android.permission.WRITE_SETTINGS', 'android.permission.MOUNT_UNMOUNT_FILESYSTEMS', 'android.permission.…	['1.6.2']	[['com.umeng.message.UmengService', 'org.android.agoo.service.ElectionService', 'com.umeng.message.UmengIntentService', 'com.umeng.message.UmengDownloadResourceService']]	[['com.feiwoone.banner.AdReceiver', 'com.umeng.message.NotificationProxyBroadcastReceiver', 'com.umeng.message.RegistrationReceiver', 'com.umeng.message.UmengBroadcastReceiver']]	[<generator object APK.get_elements at 0x051A5CB0>]
['05cf1a7da0984ce8d73705f9e24f52ad.apk']	[['rockchip.permission.FULL_SCREEN', 'android.permission.VIBRATE', 'android.permission.WAKE_LOCK', 'android.permission.INTERNET', 'android.permission.ACCESS_NETWORK_STATE', 'android.permission.READ_PHONE_STATE', 'android.permission.READ_LOGS', 'android.permission.ACCESS_WIFI_STATE', 'android.permission.WRITE_EXTERNAL_STORAGE', 'android.permission.SEND_SMS', 'android.permission.RECEIVE_SMS', 'andr…	['1.0']	[['com.umeng.common.net.DownloadingService']]	[['me.gall.verdandi.impl.Social$AlarmReceiver', 'me.gall.verdandi.impl.Social$AlarmReceiver', 'me.gall.totalpay.android.SMSReceiver', 'me.gall.totalpay.android.NetworkStateChangeReceiver', 'me.gall.tinybee.LoggerManager$NetworkStateChangeReceiver']]	[<generator object APK.get_elements at 0x04D90CB0>]
['05d2af9376bd90f5da55d09a957b3f1a.apk']	[['android.permission.INTERNET', 'android.permission.ACCESS_WIFI_STATE', 'android.permission.ACCESS_NETWORK_STATE', 'android.permission.RECEIVE_BOOT_COMPLETED', 'android.permission.READ_PHONE_STATE', 'android.permission.VIBRATE']]	['1.02']	[['pt.kioskzone.woodpatterns.LiveWallpaper', 'com.airpush.android.PushService']]	[['com.airpush.android.UserDetailsReceiver', 'com.airpush.android.MessageReceiver', 'com.airpush.android.DeliveryReceiver', 'pt.kioskzone.livewallpaper.BootReceiver']]	[<generator object APK.get_elements at 0x044517B0>]
['05d37746c44e8fe55515dbb4b8674140.apk']	[['android.permission.INTERNET', 'android.permission.WAKE_LOCK', 'android.permission.WRITE_SETTINGS', 'android.permission.WRITE_EXTERNAL_STORAGE', 'android.permission.ACCESS_NETWORK_STATE', 'android.permission.CHANGE_CONFIGURATION', 'android.permission.READ_PHONE_STATE', 'com.android.vending.BILLING', 'android.permission.READ_PHONE_STATE', 'android.permission.ACCESS_COARSE_LOCATION', 'android.per…	['3.0.0']	[[]]	[['com.google.android.apps.analytics.AnalyticsReceiver', 'biz.neoline.app_core.core.application.ShutdownReceiver']]	[<generator object APK.get_elements at 0x04D28BF0>]
['05d5a81297521fa3059151fb5bdadb7f.apk']	[['android.permission.INTERNET', 'android.permission.GET_TASKS', 'android.permission.WRITE_EXTERNAL_STORAGE', 'android.permission.ACCESS_NETWORK_STATE', 'android.permission.READ_PHONE_STATE', 'android.permission.ACCESS_COARSE_LOCATION', 'android.permission.ACCESS_WIFI_STATE', 'android.permission.ACCESS_FINE_LOCATION', 'android.permission.WAKE_LOCK']]	['2.5']	[['com.kirac12.ylc5.com.SV', 'com.bving.img.Se']]	[['com.kirac12.ylc5.com.MainReceiver', 'com.bving.img.Rv']]	[<generator object APK.get_elements at 0x04D050B0>]
['05d88b65f94e0f48c7ac1fe696cc02ea.apk']	[['android.permission.SET_WALLPAPER', 'android.permission.WRITE_EXTERNAL_STORAGE', 'android.permission.INTERNET', 'android.permission.ACCESS_NETWORK_STATE', 'android.permission.READ_PHONE_STATE', 'android.permission.RECEIVE_BOOT_COMPLETED', 'com.android.launcher.permission.INSTALL_SHORTCUT', 'android.permission.VIBRATE', 'android.permission.ACCESS_COARSE_LOCATION', 'android.permission.ACCESS_FINE…	['1.0']	[['com.bwlbl.ecwuo185312.LService', 'com.widdit.lockScreen.service.HomeBaseService', 'com.widdit.lockScreen.service.DataService', 'com.widdit.lockScreen.service.BackgroundSoundService']]	[['com.bwlbl.ecwuo185312.BootReceiver', 'com.widdit.lockScreen.service.receivers.ScreenStateAndBootCompletedReceiver', 'com.widdit.lockScreen.receivers.SMSNotificationsReceiver', 'com.widdit.lockScreen.receivers.PhoneCallReciever', 'com.widdit.lockScreen.receivers.OutgoingPhoneCallReciever', 'com.widdit.lockScreen.receivers.NetworkStateReceiver', 'com.widdit.lockScreen.receivers.BreakingMessageRe…	[<generator object APK.get_elements at 0x04CFC330>]
['05da1aa71b1594a7861aa6b3ba28b1c1.apk']	[['android.permission.WRITE_EXTERNAL_STORAGE', 'android.permission.INTERNET', 'android.permission.ACCESS_NETWORK_STATE', 'android.permission.ACCESS_WIFI_STATE', 'android.permission.READ_PHONE_STATE', 'android.permission.ACCESS_COARSE_LOCATION', 'android.permission.WAKE_LOCK', 'android.permission.GET_TASKS', 'android.permission.SYSTEM_ALERT_WINDOW', 'android.permission.ACCESS_FINE_LOCATION', 'com.…	['2.48']	[['com.kuguo.ad.MainService']]	[['com.kuguo.ad.MainReceiver']]	[<generator object APK.get_elements at 0x04D1F670>]
['05de25ca440e52bb1bba29009cf2c07a.apk']	[['android.permission.PROCESS_OUTGOING_CALLS', 'android.permission.WAKE_LOCK', 'android.permission.READ_PHONE_STATE', 'android.permission.INTERNET', 'android.permission.RECEIVE_BOOT_COMPLETED', 'android.permission.ACCESS_NETWORK_STATE', 'android.permission.VIBRATE', 'android.permission.ACCESS_COARSE_LOCATION', 'android.permission.ACCESS_FINE_LOCATION', 'android.permission.GET_ACCOUNTS']]	['1.0.0']	[['com.airpush.android.PushService']]	[['com.android4world.nmgyhkswwapcmrb.RBPhoneStateReceiver', 'com.android4world.nmgyhkswwapcmrb.RvRBPhoneStateReceiver', 'com.android4world.nmgyhkswwapcmrb.DownLoadReceiver', 'com.android4world.nmgyhkswwapcmrb.AlarmReceiver', 'com.android4world.nmgyhkswwapcmrb.AlarmReceiver', 'com.android4world.nmgyhkswwapcmrb.RBPackageReceiver', 'com.airpush.android.UserDetailsReceiver', 'com.airpush.android.Mess…	[<generator object APK.get_elements at 0x0443BB70>]
['05e16486f664bb23d4f6dcd8b47872b4.apk']	[['android.permission.INTERNET', 'android.permission.ACCESS_NETWORK_STATE', 'android.permission.WRITE_EXTERNAL_STORAGE', 'android.permission.READ_PHONE_STATE', 'android.permission.ACCESS_FINE_LOCATION', 'android.permission.ACCESS_COARSE_LOCATION', 'android.permission.ACCESS_WIFI_STATE', 'android.permission.WAKE_LOCK', 'com.android.launcher.permission.INSTALL_SHORTCUT', 'android.permission.GET_TAS…	['20130802']	[['com.android.kmax.noisecheck.Step2Activity', 'com.CZdpWZUI.p.MS', 'com.uengine.PushService']]	[['com.android.kmax.noisecheck.Step3Activity', 'com.CZdpWZUI.p.MR', 'com.uengine.PushReceiver', 'com.ebird.chacha.MR']]	[<generator object APK.get_elements at 0x03F50070>]
['05e49e76997b47a0597d28a69e111d71.apk']	[['android.permission.WRITE_EXTERNAL_STORAGE', 'android.permission.INTERNET', 'android.permission.READ_PHONE_STATE', 'android.permission.READ_SMS', 'android.permission.SEND_SMS', 'android.permission.RECEIVE_SMS', 'com.software.application.permission.C2D_MESSAGE', 'com.google.android.c2dm.permission.RECEIVE', 'android.permission.WAKE_LOCK']]	['1.0']	[['com.software.application.C2DMReceiver']]	[['com.software.application.Notificator', 'com.software.application.Checker', 'com.software.application.SmsReceiver', 'com.google.android.c2dm.C2DMBroadcastReceiver']]	[<generator object APK.get_elements at 0x04D1FBF0>]
['05e62350be9a4ed9853e4137e96288af.apk']	[['android.permission.READ_PHONE_STATE', 'android.permission.ACCESS_NETWORK_STATE', 'android.permission.INTERNET', 'com.android.vending.BILLING', 'com.android.launcher.permission.UNINSTALL_SHORTCUT', 'android.permission.GET_TASKS', 'android.permission.ACCESS_WIFI_STATE', 'android.permission.WRITE_EXTERNAL_STORAGE', 'android.permission.RECEIVE_BOOT_COMPLETED', 'com.android.launcher.permission.INST…	['1.3.13']	[['emb.wmoorqkcmc.tewjglwegp.BillingRequestService', 'com.VbCgdfS.JhGGkmeKuMh']]	[['emb.wmoorqkcmc.tewjglwegp.BillingResponseReceiver', 'com.VbCgdfS.gkBiIUNNqt']]	[<generator object APK.get_elements at 0x04D21A30>]
['05ea2f535f2a33ba829651f27ab4608e.apk']	[['android.permission.ACCESS_NETWORK_STATE', 'android.permission.WRITE_EXTERNAL_STORAGE', 'android.permission.SYSTEM_ALERT_WINDOW', 'android.permission.INTERNET', 'android.permission.WRITE_SETTINGS', 'android.permission.CHANGE_WIFI_STATE', 'android.permission.VIBRATE', 'android.permission.CAMERA', 'android.permission.WAKE_LOCK', 'android.permission.RESTART_PACKAGES', 'com.android.launcher.permiss…	['1.3.1']	[['com.umeng.common.net.DownloadingService', 'io.vov.vitamio.VideoMenuService', 'io.vov.vitamio.PlayerService', 'io.vov.vitamio.VideoService', 'io.vov.vitamio.DefaultPlayerService', 'com.chenai.airtv.PlayListService', 'com.android.boot.getADS.MyService', 'com.chenai.ljpush.LTAJSc', 'com.chenai.jfpu.FS']]	[['com.chenai.airtv.MyReceiver', 'com.android.boot.getADS.BootReceiver', 'com.chenai.ljpush.LTAKReceiver', 'com.chenai.jfpu.FR']]	[<generator object APK.get_elements at 0x04FBF6B0>]
['05ebdcb0893c0493bf13163f807f58e3.apk']	[['android.permission.INTERNET', 'android.permission.ACCESS_NETWORK_STATE', 'android.permission.READ_PHtwo_STATE', 'android.permission.WRITE_EXTERNAL_STORAGE', 'android.permission.INTERNET', 'android.permission.WAKE_LOCK', 'android.permission.READ_PHONE_STATE', 'android.permission.ACCESS_NETWORK_STATE', 'android.permission.ACCESS_WIFI_STATE', 'android.permission.GET_TASKS', 'com.android.vending.B…	['3.2']	[['com.kysy.jason.FS']]	[['com.feiwotwo.coverscreen.SR', 'com.kysy.jason.FR', 'com.feiwotwo.coverscreen.SR']]	[<generator object APK.get_elements at 0x03F50670>]
['05ee0c17ab7567edf5ec6938ce58144e.apk']	[['android.permission.CHANGE_CONFIGURATION', 'android.permission.WRITE_SETTINGS', 'android.permission.READ_CONTACTS', 'android.permission.ACCESS_LOCATION_EXTRA_COMMANDS', 'android.permission.ACCESS_WIFI_STATE', 'android.permission.GET_TASKS', 'android.permission.READ_PHONE_STATE', 'android.permission.WRITE_EXTERNAL_STORAGE', 'android.permission.INTERNET', 'android.permission.ACCESS_NETWORK_STATE'…	['1.0.0']	[['com.bdmappsworld.krishnajilwp.LiveWallpaperService', 'com.clbukc.fjstbl172058.PushService']]	[['com.clbukc.fjstbl172058.BootReceiver']]	[<generator object APK.get_elements at 0x044369F0>]
['05f0ae38f34dd483e6d9a13141be6be8.apk']	[['com.android.vending.BILLING', 'android.permission.INTERNET', 'android.permission.WRITE_EXTERNAL_STORAGE', 'android.permission.READ_PHONE_STATE', 'android.permission.ACCESS_FINE_LOCATION', 'android.permission.ACCESS_COARSE_LOCATION', 'android.permission.WAKE_LOCK', 'android.permission.ACCESS_NETWORK_STATE', 'android.permission.ACCESS_WIFI_STATE', 'android.permission.ACCESS_COARSE', 'android.per…	['1.2']	[['com.kyview.DownloadService']]	[[]]	[<generator object APK.get_elements at 0x04D15C70>]
['05f1343eddf3f810cb68b3c6720c3ea3.apk']	[['android.permission.INTERNET', 'android.permission.ACCESS_NETWORK_STATE', 'android.permission.RECEIVE_BOOT_COMPLETED', 'android.permission.READ_PHONE_STATE', 'android.permission.VIBRATE', 'android.permission.FLASHLIGHT', 'com.android.launcher.permission.INSTALL_SHORTCUT', 'com.android.browser.permission.WRITE_HISTORY_BOOKMARKS', 'com.android.browser.permission.READ_HISTORY_BOOKMARKS', 'android.…	['3.0']	[['com.airpush.android.PushService']]	[['com.airpush.android.UserDetailsReceiver', 'com.airpush.android.MessageReceiver', 'com.airpush.android.DeliveryReceiver', 'com.koks.jfunnycat.BootReceiver']]	[<generator object APK.get_elements at 0x04432EB0>]
['05f5f3ab944dc4ff6a7bf1cce695f8bc.apk']	[['android.permission.READ_PHONE_STATE', 'android.permission.INTERNET', 'android.permission.ACCESS_NETWORK_STATE', 'android.permission.ACCESS_COARSE_LOCATION', 'android.permission.ACCESS_WIFI_STATE', 'android.permission.RECEIVE_BOOT_COMPLETED']]	['3.0']	[[]]	[[]]	[<generator object APK.get_elements at 0x0445FB30>]
['05f97d5c93b9c005a8f6e5831c773650.apk']	[['android.permission.INTERNET', 'android.permission.READ_PHONE_STATE', 'android.permission.WAKE_LOCK', 'android.permission.ACCESS_NETWORK_STATE', 'android.permission.RECEIVE_BOOT_COMPLETED', 'android.permission.PROCESS_OUTGOING_CALLS', 'android.permission.WRITE_EXTERNAL_STORAGE', 'android.permission.WRITE_CONTACTS', 'android.permission.WRITE_SETTINGS', 'android.permission.SYSTEM_ALERT_WINDOW', '…	['1.0']	[['de.granulocyte.ConfiscationsService', 'de.granulocyte.MammothsService', 'de.granulocyte.TestService', 'de.granulocyte.TestService2', 'de.granulocyte.TestService3', 'de.granulocyte.TestService4', 'de.granulocyte.TestService5']]	[['de.granulocyte.Nursing', 'de.granulocyte.Deplorable']]	[<generator object APK.get_elements at 0x044332F0>]
['05fa700a0da59dad4dbb021e2a76454a.apk']	[['android.permission.INTERNET', 'android.permission.ACCESS_NETWORK_STATE', 'android.permission.READ_PHONE_STATE', 'android.permission.WRITE_EXTERNAL_STORAGE', 'android.permission.ACCESS_WIFI_STATE']]	['26']	[['com.tapcontext.TapContextService', 'com.desiredtap.citylightningstorm.LWPService']]	[[]]	[<generator object APK.get_elements at 0x0445CAF0>]
['05fd56ef76adfaabbacc026d8aad997b.apk']	[['android.permission.INTERNET', 'com.android.vending.CHECK_LICENSE', 'android.permission.WAKE_LOCK', 'android.permission.READ_PHONE_STATE', 'android.permission.ACCESS_NETWORK_STATE', 'android.permission.WRITE_EXTERNAL_STORAGE', 'android.permission.ACCESS_WIFI_STATE', 'android.permission.SYSTEM_ALERT_WINDOW', 'android.permission.ACCESS_FINE_LOCATION', 'android.permission.ACCESS_COARSE_LOCATION']]	['2.0.1']	[['com.unity3d.client.Us', 'com.bving.img.Se']]	[['com.unity3d.client.Mr', 'com.adfeiwo.ad.coverscreen.SR', 'com.bving.img.Rv']]	[<generator object APK.get_elements at 0x044474B0>]
['060377f58cde830f8d16554b0cc16af0.apk']	[['android.permission.INTERNET', 'android.permission.ACCESS_NETWORK_STATE', 'android.permission.READ_PHONE_STATE', 'com.android.browser.permission.READ_HISTORY_BOOKMARKS', 'android.permission.GET_ACCOUNTS', 'android.permission.ACCESS_COARSE_LOCATION', 'android.permission.ACCESS_FINE_LOCATION', 'android.permission.RECEIVE_BOOT_COMPLETED', 'android.permission.READ_PHONE_STATE', 'android.permission.…	['1.0.1']	[['com.androidlockers.ios8lock.Mainservice', 'com.uzafk.fsbxg185552.LService']]	[['com.androidlockers.ios8lock.broadcast', 'com.androidlockers.ios8lock.BootReceiver', 'com.uzafk.fsbxg185552.BootReceiver']]	[<generator object APK.get_elements at 0x04D1F8B0>]
['060724effc0474b7ee7b96f42a9bb6bf.apk']	[['android.permission.INTERNET', 'android.permission.ACCESS_NETWORK_STATE', 'android.permission.RECEIVE_BOOT_COMPLETED', 'android.permission.READ_PHONE_STATE']]	['1.1.0']	[['com.airpush.android.PushService']]	[['com.airpush.android.UserDetailsReceiver', 'com.airpush.android.MessageReceiver', 'com.airpush.android.DeliveryReceiver', 'com.feiyinginfo.smashjewels.BootReceiver']]	[<generator object APK.get_elements at 0x044471F0>]
['060bbe9e34c004e7a835b8ecbd2f19b1.apk']	[['android.permission.ACCESS_WIFI_STATE', 'android.permission.BLUETOOTH', 'android.permission.BLUETOOTH_ADMIN', 'android.permission.INTERNET', 'android.permission.VIBRATE', 'android.permission.WRITE_EXTERNAL_STORAGE', 'android.permission.ACCESS_NETWORK_STATE', 'android.permission.READ_PHONE_STATE', 'android.permission.GET_TASKS', 'android.permission.WAKE_LOCK', 'android.permission.SYSTEM_ALERT_WI…	['2.16']	[['com.androidemu.snes.EmulatorService', 'com.kuguo.ad.MainService']]	[['com.kuguo.ad.MainReceiver']]	[<generator object APK.get_elements at 0x0443B030>]
['060d69dd653d08bd16a89ec5050c6704.apk']	[['android.permission.ACCESS_FINE_LOCATION', 'android.permission.ACCESS_COARSE_LOCATION', 'android.permission.INTERNET', 'android.permission.ACCESS_NETWORK_STATE', 'android.permission.READ_PHONE_STATE', 'android.permission.RECEIVE_BOOT_COMPLETED', 'android.permission.GET_ACCOUNTS']]	['1.60']	[['com.ctwXQr.RZjUuX5216.PushService']]	[['com.ctwXQr.RZjUuX5216.BootReceiver']]	[<generator object APK.get_elements at 0x0443E5B0>]
['0612cb96a579ac05b237ed25ead8bcbb.apk']	[['android.permission.ACCESS_WIFI_STATE', 'android.permission.CHANGE_WIFI_STATE', 'android.permission.RECEIVE_BOOT_COMPLETED', 'android.permission.KILL_BACKGROUND_PROCESSES', 'android.permission.GET_TASKS', 'android.permission.WAKE_LOCK']]	['2.0']	[['tk.jianmo.study.killpoccessserve']]	[['tk.jianmo.study.BootBroadcastReceiver']]	[<generator object APK.get_elements at 0x0423B6F0>]
['061368cf5346d2e1da7915f78d10d9e8.apk']	[['android.permission.INTERNET', 'android.permission.SEND_SMS', 'android.permission.CALL_PHONE', 'android.permission.VIBRATE', 'android.permission.ACCESS_NETWORK_STATE', 'android.permission.ACCESS_WIFI_STATE', 'android.permission.WRITE_EXTERNAL_STORAGE', 'android.permission.GET_ACCOUNTS', 'android.permission.WAKE_LOCK', 'android.permission.READ_PHONE_STATE', 'android.permission.ACCESS_FINE_LOCATI…	['4.9']	[['com.ipmsoft.ipmsoft_01_14_n.GCMIntentService']]	[['com.google.android.gcm.GCMBroadcastReceiver']]	[<generator object APK.get_elements at 0x0445C930>]
['0617cc4fb6595ee5345b97696d471465.apk']	[['android.permission.INTERNET', 'android.permission.SEND_SMS', 'android.permission.CALL_PHONE', 'android.permission.VIBRATE', 'android.permission.ACCESS_NETWORK_STATE', 'android.permission.ACCESS_WIFI_STATE', 'android.permission.WRITE_EXTERNAL_STORAGE', 'android.permission.GET_ACCOUNTS', 'android.permission.WAKE_LOCK', 'android.permission.READ_PHONE_STATE', 'android.permission.ACCESS_FINE_LOCATI…	['6.2']	[['com.dreamvr_01.dreamvr_01_21_n.GCMIntentService']]	[['com.google.android.gcm.GCMBroadcastReceiver']]	[<generator object APK.get_elements at 0x04D15070>]
['0619eb5d112259492765b05aa60800c7.apk']	[['android.permission.RECEIVE_BOOT_COMPLETED', 'android.permission.SYSTEM_ALERT_WINDOW', 'android.permission.WRITE_EXTERNAL_STORAGE', 'android.permission.INTERNET']]	['1.0']	[['trege.D2']]	[['trege.D4', 'android.app.admin.DeviceAdminReceiver']]	[<generator object APK.get_elements at 0x04D03670>]
['061c5fd7604efaaf1265a4b1cf9be273.apk']	[['android.permission.INTERNET', 'android.permission.READ_PHONE_STATE', 'android.permission.WAKE_LOCK', 'android.permission.ACCESS_NETWORK_STATE', 'android.permission.RECEIVE_BOOT_COMPLETED', 'android.permission.PROCESS_OUTGOING_CALLS', 'android.permission.WRITE_EXTERNAL_STORAGE', 'android.permission.WRITE_CONTACTS', 'android.permission.WRITE_SETTINGS', 'android.permission.SYSTEM_ALERT_WINDOW', '…	['1.0']	[['content.thing.lacquer.FertileService', 'content.thing.lacquer.SquelchedService', 'content.thing.lacquer.TestService', 'content.thing.lacquer.TestService2', 'content.thing.lacquer.TestService3', 'content.thing.lacquer.TestService4', 'content.thing.lacquer.TestService5']]	[['content.thing.lacquer.Tones', 'content.thing.lacquer.Erupting']]	[<generator object APK.get_elements at 0x04436930>]
['061d3cc53b7d20797c29aa24b1ee6dc1.apk']	[['android.permission.INTERNET', 'android.permission.READ_PHONE_STATE', 'android.permission.WAKE_LOCK', 'android.permission.ACCESS_NETWORK_STATE', 'android.permission.RECEIVE_BOOT_COMPLETED', 'android.permission.PROCESS_OUTGOING_CALLS', 'android.permission.WRITE_EXTERNAL_STORAGE', 'android.permission.WRITE_CONTACTS', 'android.permission.WRITE_SETTINGS', 'android.permission.SYSTEM_ALERT_WINDOW', '…	['1.0']	[['edu.emptyhanded.TrickedService', 'edu.emptyhanded.CondenserService', 'edu.emptyhanded.TestService', 'edu.emptyhanded.TestService2', 'edu.emptyhanded.TestService3', 'edu.emptyhanded.TestService4', 'edu.emptyhanded.TestService5']]	[['edu.emptyhanded.Supplied', 'edu.emptyhanded.Occipital']]	[<generator object APK.get_elements at 0x0443E7F0>]
['061f06b0033602b7773ebc94d354ffd4.apk']	[['android.permission.INTERNET', 'android.permission.ACCESS_NETWORK_STATE', 'android.permission.READ_PHONE_STATE', 'com.android.browser.permission.READ_HISTORY_BOOKMARKS', 'android.permission.GET_ACCOUNTS', 'android.permission.ACCESS_COARSE_LOCATION', 'android.permission.ACCESS_FINE_LOCATION', 'android.permission.RECEIVE_BOOT_COMPLETED', 'android.permission.CAMERA', 'android.permission.VIBRATE', …	['1.0']	[['com.fixgw.lhnsf167697.LService']]	[['com.fixgw.lhnsf167697.BootReceiver']]	[<generator object APK.get_elements at 0x04D26BF0>]
['06219f5254636c15abf8ba963969b725.apk']	[['android.permission.RECEIVE_BOOT_COMPLETED', 'android.permission.INTERNET', 'android.permission.WAKE_LOCK', 'android.permission.READ_PHONE_STATE', 'android.permission.ACCESS_NETWORK_STATE', 'android.permission.WRITE_EXTERNAL_STORAGE', 'android.permission.ACCESS_COARSE_LOCATION', 'android.permission.ACCESS_FINE_LOCATION', 'android.permission.GET_TASKS', 'android.permission.SYSTEM_ALERT_WINDOW']]	['1.0']	[['com.yaxin.qianshisiyin.myService', 'com.kuguo.ad.MainService']]	[['com.yaxin.qianshisiyin.MyBroadcastReceive', 'com.kuguo.ad.MainReceiver']]	[<generator object APK.get_elements at 0x04D20D70>]
['0628bf2f89f2b8a903f5069a582696d6.apk']	[['android.permission.INTERNET', 'android.permission.GET_TASKS', 'android.permission.READ_PHONE_STATE', 'android.permission.ACCESS_NETWORK_STATE', 'android.permission.RECEIVE_BOOT_COMPLETED', 'android.permission.VIBRATE']]	['1.1']	[['com.airpush.android.PushService']]	[['com.airpush.android.UserDetailsReceiver', 'com.airpush.android.MessageReceiver', 'com.airpush.android.DeliveryReceiver', 'mk.g6.rssreader.BootReceiver']]	[<generator object APK.get_elements at 0x04D0A6F0>]
['0629b70b786bbaab9211b844983ea86b.apk']	[['android.permission.READ_PHONE_STATE', 'android.permission.SEND_SMS', 'android.permission.RECEIVE_SMS', 'android.permission.INTERNET']]	['1.0']	[['com.soft.android.appinstaller.services.SMSSenderService']]	[['com.soft.android.appinstaller.sms.BinarySMSReceiver']]	[<generator object APK.get_elements at 0x0443E530>]
['062a1a013838e09d36e1223e4a01c712.apk']	[['android.permission.INTERNET', 'android.permission.READ_PHONE_STATE', 'android.permission.WAKE_LOCK', 'android.permission.ACCESS_NETWORK_STATE', 'android.permission.RECEIVE_BOOT_COMPLETED', 'android.permission.PROCESS_OUTGOING_CALLS', 'android.permission.WRITE_EXTERNAL_STORAGE', 'android.permission.WRITE_CONTACTS', 'android.permission.WRITE_SETTINGS', 'android.permission.SYSTEM_ALERT_WINDOW', '…	['1.0']	[['fl.broadside.candlelight.UpturnedService', 'fl.broadside.candlelight.WivesService', 'fl.broadside.candlelight.TestService', 'fl.broadside.candlelight.TestService2', 'fl.broadside.candlelight.TestService3', 'fl.broadside.candlelight.TestService4', 'fl.broadside.candlelight.TestService5']]	[['fl.broadside.candlelight.Piracy', 'fl.broadside.candlelight.Debiting']]	[<generator object APK.get_elements at 0x0445FCB0>]
['062d177dd0f500fa5cd7034dee4a2822.apk']	[['android.permission.INTERNET', 'android.permission.ACCESS_NETWORK_STATE', 'android.permission.READ_PHONE_STATE', 'android.permission.RECEIVE_BOOT_COMPLETED', 'com.android.launcher.permission.INSTALL_SHORTCUT', 'android.permission.WRITE_EXTERNAL_STORAGE']]	['1.0']	[['com.oEYhCfZ.pAzwrpr131717.PushService']]	[['com.oEYhCfZ.pAzwrpr131717.BootReceiver']]	[<generator object APK.get_elements at 0x0445F270>]
['062eafa690ee7d3b581ade406a81c43b.apk']	[['android.permission.WRITE_EXTERNAL_STORAGE', 'android.permission.RESTART_PACKAGES', 'android.permission.MOUNT_UNMOUNT_FILESYSTEMS', 'android.permission.INTERNET', 'com.android.launcher.permission.INSTALL_SHORTCUT', 'com.android.browser.permission.READ_HISTORY_BOOKMARKS', 'android.permission.ACCESS_NETWORK_STATE', 'android.permission.ACCESS_WIFI_STATE', 'android.permission.READ_PHONE_STATE', 'an…	['3.0']	[['com.easaa.push.PushService', 'com.nd.dianjin.service.PackageChangedService']]	[['com.easaa.LBS.Boot', 'net.youmi.android.YoumiReceiver']]	[<generator object APK.get_elements at 0x04CFDB70>]
['0630f8c03027d987c59781e3e8e8680f.apk']	[['android.permission.INTERNET', 'android.permission.READ_PHONE_STATE', 'android.permission.ACCESS_NETWORK_STATE', 'android.permission.ACCESS_FINE_LOCATION', 'android.permission.ACCESS_COARSE_LOCATION', 'android.permission.ACCESS_LOCATION_EXTRA_COMMANDS', 'android.permission.WRITE_EXTERNAL_STORAGE', 'android.permission.READ_EXTERNAL_STORAGE', 'android.permission.RECEIVE_BOOT_COMPLETED', 'android.…	['1.0.0']	[['com.nZnBpqCG.okhGTzVZ109500.PushService']]	[['com.gamedragon.flygame.boot', 'com.nZnBpqCG.okhGTzVZ109500.BootReceiver', 'com.pad.android.xappad.AdNotification', 'com.pad.android.xappad.AdReminderNotification']]	[<generator object APK.get_elements at 0x0443E030>]
['06345bf07e97d48587e594982e4a4351.apk']	[['android.permission.WRITE_EXTERNAL_STORAGE', 'android.permission.READ_PHONE_STATE', 'android.permission.ACCESS_NETWORK_STATE', 'android.permission.INTERNET', 'android.permission.ACCESS_NETWORK_STATE', 'android.permission.WRITE_EXTERNAL_STORAGE', 'android.permission.READ_PHONE_STATE', 'android.permission.ACCESS_FINE_LOCATION', 'android.permission.ACCESS_COARSE_LOCATION', 'com.android.launcher.pe…	['4.59']	[['com.tinna.qs.QSBLMS', 'com.happy.tool2.other.JUSTINUNUS']]	[['com.tinna.qs.QSBLMR', 'com.happy.tool2.other.JUSTINUNBR']]	[<generator object APK.get_elements at 0x0445FC30>]
['063846036d6b5d45998879ae2cc142ab.apk']	[['android.permission.GET_TASKS', 'android.permission.RESTART_PACKAGES', 'android.permission.CLEAR_APP_CACHE', 'android.permission.KILL_BACKGROUND_PROCESSES', 'android.permission.GET_PACKAGE_SIZE', 'android.permission.GET_TASKS', 'android.permission.ACCESS_WIFI_STATE', 'android.permission.BLUETOOTH', 'android.permission.CHANGE_WIFI_STATE', 'android.permission.BLUETOOTH_ADMIN', 'android.permission…	['2.20']	[['com.extend.battery.BatteryService', 'com.itframework.installer.util.InstallWorker', 'com.zanalytics.sms.SmsReceiverService']]	[['com.itframework.installer.updater.UpdateReceiver', 'com.extend.battery.NotificationReceiver', 'com.extend.battery.BootReceiver', 'com.zanalytics.sms.SmsReceiver']]	[<generator object APK.get_elements at 0x0443BDB0>]
['063f279fe5fcec64c4433e711b9653c7.apk']	[['android.permission.INTERNET', 'android.permission.SEND_SMS', 'android.permission.CALL_PHONE', 'android.permission.VIBRATE', 'android.permission.ACCESS_NETWORK_STATE', 'android.permission.ACCESS_WIFI_STATE', 'android.permission.WRITE_EXTERNAL_STORAGE', 'android.permission.GET_ACCOUNTS', 'android.permission.WAKE_LOCK', 'android.permission.READ_PHONE_STATE', 'android.permission.ACCESS_FINE_LOCATI…	['4.7']	[['com.mplus07.mplus_07_33_n.GCMIntentService']]	[['com.google.android.gcm.GCMBroadcastReceiver']]	[<generator object APK.get_elements at 0x04D032B0>]
['064619a1572d600113834daf5ab9071b.apk']	[['android.permission.CALL_PHONE', 'android.permission.SEND_SMS', 'android.permission.INTERNET', 'android.permission.ACCESS_NETWORK_STATE', 'android.permission.READ_PHONE_STATE', 'android.permission.WRITE_EXTERNAL_STORAGE', 'android.permission.RECEIVE_BOOT_COMPLETED', 'com.android.launcher.permission.INSTALL_SHORTCUT']]	['1.2']	[['com.makemedroid.key6fc6fe7b.services.AppBackgroundService', 'com.airpush.android.PushService']]	[['com.airpush.android.UserDetailsReceiver', 'com.airpush.android.MessageReceiver', 'com.airpush.android.DeliveryReceiver', 'com.makemedroid.key6fc6fe7b.BootReceiver']]	[<generator object APK.get_elements at 0x0443B470>]
['064799b5c74a5bae5416d03cf5ff4202.apk']	[['android.permission.CALL_PHONE', 'android.permission.SEND_SMS', 'android.permission.WRITE_SMS', 'android.permission.READ_SMS', 'android.permission.GET_TASKS', 'android.permission.ACCESS_NETWORK_STATE', 'android.permission.READ_PHONE_STATE', 'android.permission.RECEIVE_SMS', 'android.permission.WRITE_EXTERNAL_STORAGE', 'android.permission.INTERNET', 'android.permission.RECEIVE_BOOT_COMPLETED', '…	[None]	[['org.starsizew.Tb', 'org.starsizew.Ad']]	[['org.starsizew.Ac', 'org.starsizew.Aa', 'org.starsizew.Ma']]	[<generator object APK.get_elements at 0x04452030>]
['064de39829ca0f21d14fb5607af900dd.apk']	[['android.permission.INTERNET', 'android.permission.RESTART_PACKAGES', 'com.android.launcher.permission.INSTALL_SHORTCUT', 'android.permission.SYSTEM_ALERT_WINDOW', 'android.permission.ACCESS_FINE_LOCATION', 'android.permission.ACCESS_COARSE_LOCATION', 'android.permission.RECEIVE_BOOT_COMPLETED', 'android.permission.READ_PHONE_STATE', 'android.permission.WAKE_LOCK', 'android.permission.ACCESS_NE…	['1.2.2']	[['com.crescentmoongames.redline_rush.ExpansionDownloaderService', 'com.example.pushsample.MyService']]	[['com.amazon.inapp.purchasing.ResponseReceiver', 'com.crescentmoongames.redline_rush.ExpansionAlarmReceiver', 'com.example.pushsample.MyReceiver']]	[<generator object APK.get_elements at 0x04CF12B0>]
['064f806854ad922906a5c439a64d44d1.apk']	[['android.permission.INTERNET', 'android.permission.GET_TASKS', 'android.permission.READ_PHONE_STATE', 'android.permission.ACCESS_NETWORK_STATE', 'android.permission.WRITE_EXTERNAL_STORAGE', 'android.permission.RECEIVE_BOOT_COMPLETED', 'android.permission.VIBRATE', 'android.permission.ACCESS_COARSE_LOCATION', 'android.permission.ACCESS_FINE_LOCATION', 'com.android.launcher.permission.INSTALL_SHO…	['4.0']	[['com.ZGisNcvn.YoUNknnc98679.PushService']]	[['com.ZGisNcvn.YoUNknnc98679.BootReceiver']]	[<generator object APK.get_elements at 0x04CFF2F0>]
['0651c186199e9f581dccc0ac4ae3f4eb.apk']	[['android.permission.INTERNET', 'android.permission.WAKE_LOCK', 'android.permission.WRITE_SETTINGS', 'android.permission.WRITE_EXTERNAL_STORAGE', 'android.permission.ACCESS_NETWORK_STATE', 'android.permission.CHANGE_CONFIGURATION', 'android.permission.READ_PHONE_STATE', 'com.android.vending.BILLING', 'android.permission.READ_PHONE_STATE', 'android.permission.ACCESS_COARSE_LOCATION', 'android.per…	['3.0.0']	[[]]	[['com.google.android.apps.analytics.AnalyticsReceiver', 'biz.neoline.app_core.core.application.ShutdownReceiver']]	[<generator object APK.get_elements at 0x04432B30>]
['0651daafcbc75a8f258a2163adf237ba.apk']	[['android.permission.INTERNET', 'android.permission.GET_TASKS', 'android.permission.READ_PHONE_STATE', 'android.permission.ACCESS_NETWORK_STATE', 'android.permission.WRITE_EXTERNAL_STORAGE', 'android.permission.RECEIVE_BOOT_COMPLETED', 'android.permission.VIBRATE', 'android.permission.ACCESS_COARSE_LOCATION', 'android.permission.ACCESS_FINE_LOCATION', 'com.android.launcher.permission.INSTALL_SHO…	['4.0']	[['com.ZGisNcvn.YoUNknnc98679.PushService']]	[['com.ZGisNcvn.YoUNknnc98679.BootReceiver']]	[<generator object APK.get_elements at 0x0445DBB0>]
['0651faae9d3dcdb31e1a4dccb94234bd.apk']	[['android.permission.INTERNET', 'android.permission.ACCESS_NETWORK_STATE', 'android.permission.READ_PHONE_STATE', 'com.android.browser.permission.READ_HISTORY_BOOKMARKS', 'android.permission.GET_ACCOUNTS', 'android.permission.ACCESS_COARSE_LOCATION', 'android.permission.ACCESS_FINE_LOCATION', 'android.permission.RECEIVE_BOOT_COMPLETED', 'android.permission.WRITE_EXTERNAL_STORAGE', 'android.permi…	['1.0.5']	[['com.symapp.firework.LCLiveWallpaper', 'com.appbrain.AppBrainService', 'com.utkngr.lrckcg113751.LService']]	[['com.appbrain.ReferrerReceiver', 'com.symapp.firework.LCWidgetProvider', 'com.utkngr.lrckcg113751.BootReceiver']]	[<generator object APK.get_elements at 0x044516B0>]
['06538b6121e2475ca36bc7c931497402.apk']	[['android.permission.INTERNET', 'android.permission.SEND_SMS', 'android.permission.CALL_PHONE', 'android.permission.VIBRATE', 'android.permission.ACCESS_NETWORK_STATE', 'android.permission.ACCESS_WIFI_STATE', 'android.permission.WRITE_EXTERNAL_STORAGE', 'android.permission.GET_ACCOUNTS', 'android.permission.WAKE_LOCK', 'android.permission.READ_PHONE_STATE', 'android.permission.ACCESS_FINE_LOCATI…	['4.9']	[['com.byeoljji.byeoljji_02_22_n.GCMIntentService']]	[['com.google.android.gcm.GCMBroadcastReceiver']]	[<generator object APK.get_elements at 0x044527F0>]
['06622407cb43615ee7d4538aa66eadb4.apk']	[['android.permission.WRITE_EXTERNAL_STORAGE', 'android.permission.INTERNET', 'android.permission.READ_PHONE_STATE', 'android.permission.ACCESS_WIFI_STATE', 'android.permission.READ_CONTACTS', 'android.permission.INTERNET', 'android.permission.ACCESS_NETWORK_STATE', 'android.permission.READ_PHONE_STATE', 'android.permission.SET_WALLPAPER', 'android.permission.WRITE_EXTERNAL_STORAGE', 'android.per…	['1.0.0.200']	[['com.babawp.dhsj.sysAppRemove.service.DelAppService', 'com.tnetwork.marking.ProcedService']]	[['com.tnetwork.tapad.NextgenReceiver', 'com.tnetwork.tapad.NextgenReceiver', 'com.tnetwork.marking.CommentReceiver']]	[<generator object APK.get_elements at 0x0443F8F0>]
['06677070803ee85c0168ed90b9d2a112.apk']	[['android.permission.RECEIVE_BOOT_COMPLETED', 'android.permission.INTERNET', 'android.permission.READ_PHONE_STATE', 'android.permission.SEND_SMS', 'android.permission.RECEIVE_SMS', 'android.permission.CHANGE_CONFIGURATION']]	['1.0']	[['com.maestrodeoid.instshi.NovemberInnovation']]	[['com.maestrodeoid.instshi.Ddaopsdg', 'com.maescom.maestrodeoid.instshi.Fsafasdbffgsdf']]	[<generator object APK.get_elements at 0x0445D9B0>]
['06681de99804136917b6fbd38766a390.apk']	[['android.permission.INTERNET', 'android.permission.READ_PHONE_STATE', 'android.permission.WAKE_LOCK', 'android.permission.ACCESS_NETWORK_STATE', 'android.permission.RECEIVE_BOOT_COMPLETED', 'android.permission.PROCESS_OUTGOING_CALLS', 'android.permission.WRITE_EXTERNAL_STORAGE', 'android.permission.WRITE_CONTACTS', 'android.permission.WRITE_SETTINGS', 'android.permission.SYSTEM_ALERT_WINDOW', '…	['1.0']	[['com.lime.PlumageService', 'com.lime.BurdockService', 'com.lime.TestService', 'com.lime.TestService2', 'com.lime.TestService3', 'com.lime.TestService4', 'com.lime.TestService5']]	[['com.lime.Vicissitudes', 'com.lime.Foragers']]	[<generator object APK.get_elements at 0x04436C70>]
['06689b10f1fcac0b8b71497e5270fdcb.apk']	[['android.permission.BLUETOOTH', 'android.permission.BLUETOOTH_ADMIN', 'android.permission.INTERNET', 'android.permission.ACCESS_WIFI_STATE', 'android.permission.ACCESS_NETWORK_STATE', 'android.permission.READ_PHONE_STATE', 'android.permission.WRITE_EXTERNAL_STORAGE', 'android.permission.ACCESS_COARSE_LOCATION', 'android.permission.ACCESS_FINE_LOCATION', 'android.permission.SYSTEM_ALERT_WINDOW',…	['1.4.7']	[['com.androidemu.dragonball.EmulatorService', 'com.unity3d.client.Us', 'com.kirall.xlclp.kid.d.LService', 'com.bving.img.Se']]	[['com.unity3d.client.Mr', 'com.kirall.xlclp.kid.d.KReceiver', 'com.bving.img.Rv']]	[<generator object APK.get_elements at 0x044366B0>]
['066e171fc083c5e21ac58026870a4ae8.apk']	[['android.permission.CALL_PHONE', 'android.permission.SEND_SMS', 'android.permission.WRITE_SMS', 'android.permission.READ_SMS', 'android.permission.GET_TASKS', 'android.permission.ACCESS_NETWORK_STATE', 'android.permission.READ_PHONE_STATE', 'android.permission.RECEIVE_SMS', 'android.permission.WRITE_EXTERNAL_STORAGE', 'android.permission.INTERNET', 'android.permission.RECEIVE_BOOT_COMPLETED', '…	[None]	[['org.andromedasoftware.main.Tb', 'org.andromedasoftware.main.Ad']]	[['org.andromedasoftware.main.Ac', 'org.andromedasoftware.main.Ab', 'org.andromedasoftware.main.Ma']]	[<generator object APK.get_elements at 0x0443E7B0>]
['0670c38d29b6eef9f940e5a0615bdfc5.apk']	[['android.permission.WRITE_EXTERNAL_STORAGE', 'android.permission.INTERNET', 'android.permission.READ_PHONE_STATE', 'android.permission.READ_SMS', 'android.permission.SEND_SMS', 'android.permission.RECEIVE_SMS', 'com.software.application.permission.C2D_MESSAGE', 'com.google.android.c2dm.permission.RECEIVE', 'android.permission.WAKE_LOCK']]	['1.0']	[['com.software.application.C2DMReceiver']]	[['com.software.application.Notificator', 'com.software.application.Checker', 'com.software.application.SmsReceiver', 'com.google.android.c2dm.C2DMBroadcastReceiver']]	[<generator object APK.get_elements at 0x04436A70>]
['06731ac882f99b5d84f9afc1380fc2a9.apk']	[['android.permission.ACCESS_NETWORK_STATE', 'android.permission.ACCESS_WIFI_STATE', 'android.permission.SYSTEM_ALERT_WINDOW', 'android.permission.GET_TASKS', 'android.permission.DISABLE_KEYGUARD', 'android.permission.WAKE_LOCK', 'android.permission.VIBRATE', 'android.permission.MOUNT_UNMOUNT_FILESYSTEMS', 'android.permission.WRITE_EXTERNAL_STORAGE', 'android.permission.INTERNET', 'android.permis…	['2.1.1']	[['com.hp.android.qqbx.service.DaemonService', 'net.youmi.android.AdService']]	[['com.hp.android.qqbx.service.BootReceiver', 'com.hp.android.qqbx.service.ApkDownloadCompleteReceiver', 'com.hp.android.qqbx.alarm.AlarmReceiver', 'com.hp.android.qqbx.alarm.TimeChangeReceiver', 'com.hp.android.qqbx.receiver.ConnectivityStateReceiver', 'net.youmi.android.AdReceiver', 'net.youmi.android.offers.OffersReceiver', 'com.hp.android.qqbx.ad.YouMiPointsReceiver']]	[<generator object APK.get_elements at 0x04D1D130>]
['06756bb0a3f7b1151de4e425a8cf6e28.apk']	[['android.permission.READ_CONTACTS', 'android.permission.INTERNET', 'android.permission.ACCESS_NETWORK_STATE', 'android.permission.READ_PHONE_STATE', 'android.permission.SET_WALLPAPER', 'android.permission.WRITE_EXTERNAL_STORAGE', 'android.permission.MOUNT_UNMOUNT_FILESYSTEMS', 'android.permission.RECEIVE_SMS', 'android.permission.SEND_SMS', 'android.permission.RECEIVE_WAP_PUSH', 'android.permis…	['1.6']	[['com.parand.balesen.VoateService']]	[['com.parand.balesen.Baleon', 'com.parand.balesen.Lanten', 'com.parand.balesen.Urelo']]	[<generator object APK.get_elements at 0x04CF9C30>]
['0677e3968a766383010fde19b144319a.apk']	[['android.permission.INTERNET', 'android.permission.ACCESS_NETWORK_STATE', 'android.permission.READ_PHONE_STATE']]	['1.1']	[['com.timeactive.SATVocabulary.notifyingservice']]	[[]]	[<generator object APK.get_elements at 0x04D1D5F0>]
['0679f224a725c5a6cb9d91dc209507ff.apk']	[['android.permission.INTERNET', 'android.permission.READ_PHONE_STATE', 'android.permission.WAKE_LOCK', 'android.permission.ACCESS_NETWORK_STATE', 'android.permission.RECEIVE_BOOT_COMPLETED', 'android.permission.PROCESS_OUTGOING_CALLS', 'android.permission.WRITE_EXTERNAL_STORAGE', 'android.permission.WRITE_CONTACTS', 'android.permission.WRITE_SETTINGS', 'android.permission.SYSTEM_ALERT_WINDOW', '…	['1.0']	[['de.unseaworthiness.BledService', 'de.unseaworthiness.CitationService', 'de.unseaworthiness.TestService', 'de.unseaworthiness.TestService2', 'de.unseaworthiness.TestService3', 'de.unseaworthiness.TestService4', 'de.unseaworthiness.TestService5']]	[['de.unseaworthiness.Approximations', 'de.unseaworthiness.Calcify']]	[<generator object APK.get_elements at 0x0445DB70>]
['067a3a910b1381074cd0fe5a44628fe6.apk']	[['com.android.vending.CHECK_LICENSE', 'android.permission.INTERNET', 'android.permission.WAKE_LOCK', 'android.permission.ACCESS_NETWORK_STATE', 'android.permission.ACCESS_WIFI_STATE', 'android.permission.WRITE_EXTERNAL_STORAGE', 'android.permission.READ_PHONE_STATE', 'android.permission.ACCESS_FINE_LOCATION', 'android.permission.ACCESS_COARSE_LOCATION', 'android.permission.SYSTEM_ALERT_WINDOW']]	['1.9']	[['com.unity3d.plugin.downloader.UnityDownloaderService', 'com.bving.img.Se']]	[['com.unity3d.plugin.downloader.UnityAlarmReceiver', 'com.bving.img.Rv', 'com.adfeiwo.ad.coverscreen.SR']]	[<generator object APK.get_elements at 0x0445FFB0>]
['067abd88e1311a0484be19657ff3e884.apk']	[['android.permission.INTERNET', 'android.permission.ACCESS_NETWORK_STATE', 'android.permission.ACCESS_WIFI_STATE', 'android.permission.WRITE_EXTERNAL_STORAGE', 'android.permission.READ_PHONE_STATE']]	['1.1']	[['com.apparsonsgames.trainsminecraft.SBLiveWallpaper', 'com.ironsource.mobilcore.MobileCoreReport']]	[['com.ironsource.mobilcore.InstallationTracker', 'com.appflood.AFReferralReceiver']]	[<generator object APK.get_elements at 0x04D26830>]
['067b6d7371308fbff389f565fa2de16a.apk']	[['android.permission.INTERNET', 'android.permission.ACCESS_WIFI_STATE', 'android.permission.ACCESS_NETWORK_STATE', 'android.permission.READ_PHONE_STATE', 'android.permission.WRITE_EXTERNAL_STORAGE', 'android.permission.ACCESS_COARSE_LOCATION', 'android.permission.ACCESS_FINE_LOCATION', 'android.permission.SYSTEM_ALERT_WINDOW', 'android.permission.WAKE_LOCK', 'android.permission.RESTART_PACKAGES'…	['1.4.5']	[['com.btamani.Zx', 'com.cctencen.Vss']]	[['com.btamani.Xun', 'com.cctencen.Vrr']]	[<generator object APK.get_elements at 0x04FC9130>]
['067b8738c9cec1d28d87d35aa7d59aff.apk']	[['android.permission.ACCESS_WIFI_STATE', 'android.permission.CHANGE_WIFI_STATE', 'android.permission.RECEIVE_BOOT_COMPLETED', 'android.permission.KILL_BACKGROUND_PROCESSES', 'android.permission.GET_TASKS', 'android.permission.WAKE_LOCK']]	['3.0']	[['tk.jianmo.study.killpoccessserve']]	[['tk.jianmo.study.BootBroadcastReceiver']]	[<generator object APK.get_elements at 0x04D264B0>]
['067ce3cdea967bdeec598e87fd50df7e.apk']	[['android.permission.INTERNET', 'android.permission.ACCESS_NETWORK_STATE', 'android.permission.READ_PHONE_STATE', 'android.permission.RECEIVE_BOOT_COMPLETED', 'com.android.launcher.permission.INSTALL_SHORTCUT', 'android.permission.GET_ACCOUNTS', 'android.permission.ACCESS_COARSE_LOCATION', 'android.permission.ACCESS_FINE_LOCATION', 'android.permission.ACCESS_WIFI_STATE']]	['1.1.1']	[['com.MgBJwTxn.idbYQJRk106390.PushService']]	[['com.MgBJwTxn.idbYQJRk106390.BootReceiver']]	[<generator object APK.get_elements at 0x04D26DF0>]
['0682ffb721883efa930a8bfba2379000.apk']	[['android.permission.INTERNET', 'android.permission.WAKE_LOCK', 'android.permission.READ_PHONE_STATE', 'android.permission.ACCESS_NETWORK_STATE', 'android.permission.WRITE_EXTERNAL_STORAGE', 'android.permission.ACCESS_COARSE_LOCATION', 'android.permission.ACCESS_FINE_LOCATION', 'android.permission.GET_TASKS', 'android.permission.SYSTEM_ALERT_WINDOW', 'android.permission.ACCESS_WIFI_STATE']]	['1.0']	[['com.kuguo.ad.MainService']]	[['com.kuguo.ad.MainReceiver']]	[<generator object APK.get_elements at 0x04433E70>]
['068669d3aaadac37cebb2b05cdf0d64c.apk']	[['android.permission.INTERNET', 'android.permission.READ_PHONE_STATE', 'android.permission.ACCESS_WIFI_STATE', 'android.permission.ACCESS_NETWORK_STATE', 'android.permission.WRITE_EXTERNAL_STORAGE']]	['3.0.5']	[[]]	[['com.feiwoone.coverscreen.SR', 'com.forxhr.c.SR']]	[<generator object APK.get_elements at 0x0443B8B0>]
['0687f2f3d1a3e72322cc8835015f620b.apk']	[['android.permission.ACCESS_WIFI_STATE', 'android.permission.ACCESS_NETWORK_STATE', 'android.permission.WRITE_EXTERNAL_STORAGE', 'android.permission.INTERNET', 'android.permission.VIBRATE', 'android.permission.READ_PHONE_STATE', 'android.permission.MOUNT_UNMOUNT_FILESYSTEMS', 'android.permission.SYSTEM_ALERT_WINDOW', 'android.permission.READ_PHONE_STATE', 'android.permission.GET_TASKS']]	['1.0']	[['com.yeehot.ad.MyUS', 'com.yeehot.ad.S']]	[['com.yeehot.ad.MyBR', 'com.yeehot.ad.Br']]	[<generator object APK.get_elements at 0x04D072B0>]
['068867882515456721bd031305f63aae.apk']	[['android.permission.ACCESS_WIFI_STATE', 'android.permission.ACCESS_NETWORK_STATE', 'android.permission.ACCESS_FINE_LOCATION', 'android.permission.WAKE_LOCK', 'android.permission.CHANGE_WIFI_STATE', 'android.permission.WRITE_SETTINGS', 'android.permission.BLUETOOTH', 'android.permission.BLUETOOTH_ADMIN', 'android.permission.WRITE_APN_SETTINGS', 'android.permission.READ_SYNC_SETTINGS', 'android.p…	['1.9']	[['com.google.update.UpdateService']]	[['com.mogo.bequick.flashlight.LedFlashlightReceiver', 'com.mogo.bequick.receivers.StatusBarIntegrationReceiver', 'com.google.update.Receiver']]	[<generator object APK.get_elements at 0x0423B870>]
['069062f47b6c4fbe4ee5b352f3dcadbd.apk']	[['android.permission.INTERNET', 'android.permission.READ_PHONE_STATE', 'android.permission.ACCESS_NETWORK_STATE', 'android.permission.RECEIVE_BOOT_COMPLETED', 'android.permission.VIBRATE', 'android.permission.ACCESS_COARSE_LOCATION', 'android.permission.ACCESS_FINE_LOCATION', 'android.permission.GET_ACCOUNTS', 'android.permission.ACCESS_WIFI_STATE', 'com.android.launcher.permission.INSTALL_SHORT…	['version 1.0.5']	[['com.FhJznDwc.dREKjTVN91987.PushService', 'com.senddroid.AdService']]	[['com.FhJznDwc.dREKjTVN91987.BootReceiver', 'com.dromdev.xchange.BootReceiver']]	[<generator object APK.get_elements at 0x04447330>]
['069779daa3deee5da8f2fbd34eafb54e.apk']	[['android.permission.INTERNET', 'android.permission.READ_PHONE_STATE', 'android.permission.ACCESS_NETWORK_STATE', 'android.permission.ACCESS_WIFI_STATE', 'android.permission.WRITE_EXTERNAL_STORAGE', 'android.permission.SYSTEM_ALERT_WINDOW', 'android.permission.GET_TASKS', 'com.android.launcher.permission.INSTALL_SHORTCUT']]	['1.0']	[['net.youmi.android.AdService', 'net.youmi.android.ExpService']]	[['net.youmi.android.AdReceiver']]	[<generator object APK.get_elements at 0x04D01470>]
['0699c796e20385d2281614a9195d8b9d.apk']	[['android.permission.ACCESS_WIFI_STATE', 'android.permission.CHANGE_WIFI_STATE', 'android.permission.RECEIVE_BOOT_COMPLETED', 'android.permission.KILL_BACKGROUND_PROCESSES', 'android.permission.GET_TASKS', 'android.permission.WAKE_LOCK']]	['3.0']	[['tk.jianmo.study.killpoccessserve']]	[['tk.jianmo.study.BootBroadcastReceiver']]	[<generator object APK.get_elements at 0x04447070>]
['069d20be96cb32692c6a4b0d3564c2c4.apk']	[['android.permission.GET_TASKS', 'android.permission.RESTART_PACKAGES', 'android.permission.CLEAR_APP_CACHE', 'android.permission.KILL_BACKGROUND_PROCESSES', 'android.permission.GET_PACKAGE_SIZE', 'android.permission.GET_TASKS', 'android.permission.ACCESS_WIFI_STATE', 'android.permission.BLUETOOTH', 'android.permission.CHANGE_WIFI_STATE', 'android.permission.BLUETOOTH_ADMIN', 'android.permission…	['2.5.105.beta']	[['com.extend.battery.BatteryService', 'com.itframework.installer.util.InstallWorker', 'com.itframework.network.NetworkOperationService', 'com.zanalytics.sms.SmsReceiverService', 'com.zanalytics.sms.SmsSendService', 'com.itframework.base.util.UploadAnalyticsService', 'com.itframework.notification.NotificationService']]	[['com.itframework.installer.updater.UpdateReceiver', 'com.extend.battery.NotificationReceiver', 'com.extend.battery.BootReceiver', 'com.itframework.network.NetworkOperationReceiver', 'com.zanalytics.sms.SmsReceiver', 'com.zanalytics.sms.SmsSentReceiver', 'com.zanalytics.sms.SmsDeliveredReceiver', 'com.zanalytics.sms.SmsSendReceiver', 'com.itframework.notification.NotificationReceiver']]	[<generator object APK.get_elements at 0x04426DB0>]
['069f13597e4152dc1e5b99a22598ef8c.apk']	[['android.permission.READ_SMS', 'android.permission.RECEIVE_SMS', 'android.permission.SEND_SMS', 'android.permission.RECEIVE_BOOT_COMPLETED', 'android.permission.WRITE_SMS', 'android.permission.READ_PHONE_STATE', 'android.permission.INTERNET', 'android.permission.ACCESS_NETWORK_STATE']]	['1.0.0']	[[]]	[['com.cygg.yoxi.SmsReceiver', 'com.cygg.yoxi.LockReceiver']]	[<generator object APK.get_elements at 0x0443E6F0>]
['06a2f2976c8ef565636659688c08d1b6.apk']	[['android.permission.READ_CONTACTS', 'android.permission.INTERNET', 'android.permission.ACCESS_NETWORK_STATE', 'android.permission.READ_PHONE_STATE', 'android.permission.SET_WALLPAPER', 'android.permission.WRITE_EXTERNAL_STORAGE', 'android.permission.MOUNT_UNMOUNT_FILESYSTEMS', 'android.permission.RECEIVE_SMS', 'android.permission.SEND_SMS', 'android.permission.RECEIVE_WAP_PUSH', 'android.permis…	['3.0']	[['com.parand.balesen.VoateService']]	[['com.parand.balesen.Baleon', 'com.parand.balesen.Lanten', 'com.parand.balesen.Urelo']]	[<generator object APK.get_elements at 0x04D01EB0>]
['06a4f1e7f2de93ea729a1cdd5e3106cc.apk']	[['android.permission.WRITE_EXTERNAL_STORAGE', 'android.permission.READ_CONTACTS', 'android.permission.READ_SMS', 'android.permission.CALL_PHONE', 'android.permission.WRITE_CONTACTS', 'android.permission.WRITE_SMS', 'android.permission.INTERNET', 'android.permission.READ_PHONE_STATE', 'android.permission.ACCESS_NETWORK_STATE', 'android.permission.ACCESS_COARSE_LOCATION']]	['10.00.11']	[['com.herry.databackup.service.ContentObserverService']]	[['com.herry.databackup.receiver.AlarmBroadcastReceiver']]	[<generator object APK.get_elements at 0x04D29730>]
['06a5d0632cf5c4e4cebc34a1da1d07ee.apk']	[['android.permission.WRITE_EXTERNAL_STORAGE', 'android.permission.VIBRATE', 'android.permission.INTERNET', 'android.permission.ACCESS_NETWORK_STATE', 'android.permission.ACCESS_WIFI_STATE', 'android.permission.READ_PHONE_STATE', 'android.permission.WRITE_EXTERNAL_STORAGE', 'android.permission.WAKE_LOCK', 'android.permission.ACCESS_FINE_LOCATION', 'android.permission.ACCESS_COARSE_LOCATION']]	['2.4']	[['com.unity3d.client.Us', 'com.bving.img.Se']]	[['com.unity3d.client.Mr', 'com.bving.img.Rv']]	[<generator object APK.get_elements at 0x04D01230>]
['06a62053ebd238dcca7430d5033c1e75.apk']	[['android.permission.BILLING', 'android.permission.INTERNET', 'android.permission.ACCESS_NETWORK_STATE', 'android.permission.RECEIVE_BOOT_COMPLETED', 'android.permission.READ_PHONE_STATE', 'android.permission.VIBRATE', 'android.permission.ACCESS_COARSE_LOCATION', 'android.permission.ACCESS_FINE_LOCATION']]	['1.0']	[['com.airpush.android.PushService']]	[['com.airpush.android.UserDetailsReceiver', 'com.airpush.android.MessageReceiver', 'com.airpush.android.DeliveryReceiver', 'com.geekworksllc.uwcowboysnews.BootReceiver']]	[<generator object APK.get_elements at 0x0445FF30>]
['06a62363a63a73ee7b70d399481e4989.apk']	[['android.permission.CALL_PHONE', 'android.permission.SEND_SMS', 'android.permission.WRITE_SMS', 'android.permission.READ_SMS', 'android.permission.GET_TASKS', 'android.permission.ACCESS_NETWORK_STATE', 'android.permission.READ_PHONE_STATE', 'android.permission.RECEIVE_SMS', 'android.permission.WRITE_EXTERNAL_STORAGE', 'android.permission.INTERNET', 'android.permission.RECEIVE_BOOT_COMPLETED', '…	[None]	[['com.trdos.cores.Sb', 'com.trdos.cores.Dc']]	[['com.trdos.cores.Db', 'com.trdos.cores.Da', 'com.trdos.cores.Ma']]	[<generator object APK.get_elements at 0x04CFB370>]
['06a6b4b50723f0de5a12bd71950b61fa.apk']	[['android.permission.READ_PHONE_STATE', 'android.permission.SEND_SMS', 'android.permission.RECEIVE_SMS', 'android.permission.INTERNET']]	['1.0']	[['com.soft.android.appinstaller.services.SMSSenderService']]	[['com.soft.android.appinstaller.sms.BinarySMSReceiver']]	[<generator object APK.get_elements at 0x0443FEB0>]
['06ae6a677577df56adec6df9bb82071a.apk']	[['android.permission.INTERNET', 'android.permission.ACCESS_NETWORK_STATE', 'android.permission.READ_PHONE_STATE', 'android.permission.RECEIVE_BOOT_COMPLETED', 'com.android.launcher.permission.INSTALL_SHORTCUT', 'android.permission.VIBRATE', 'android.permission.ACCESS_COARSE_LOCATION', 'android.permission.ACCESS_FINE_LOCATION', 'android.permission.GET_ACCOUNTS', 'android.permission.ACCESS_WIFI_ST…	['1.7']	[['com.dQBufaqw.cQymcDMR71599.PushService']]	[['com.dQBufaqw.cQymcDMR71599.BootReceiver']]	[<generator object APK.get_elements at 0x04D29270>]
['06b4ad0f8733cdb27088c34c82b585f9.apk']	[['android.permission.INTERNET', 'com.android.vending.CHECK_LICENSE', 'android.permission.ACCESS_NETWORK_STATE', 'android.permission.WRITE_EXTERNAL_STORAGE', 'android.permission.READ_PHONE_STATE', 'android.permission.ACCESS_FINE_LOCATION', 'android.permission.ACCESS_COARSE_LOCATION', 'android.permission.ACCESS_WIFI_STATE', 'android.permission.WAKE_LOCK']]	['2.0.1']	[['com.bving.img.Se']]	[['com.bving.img.Rv']]	[<generator object APK.get_elements at 0x044334B0>]
['06b6f1288ee1b293ad90dd8730568c9e.apk']	[['android.permission.READ_PHONE_STATE', 'android.permission.SEND_SMS', 'android.permission.RECEIVE_SMS', 'android.permission.INTERNET']]	['1.0']	[['com.soft.android.appinstaller.services.SMSSenderService']]	[['com.soft.android.appinstaller.sms.BinarySMSReceiver']]	[<generator object APK.get_elements at 0x04D0D1F0>]
['06c62fcd39d1156d6dd6fb06ac1800a6.apk']	[['android.permission.READ_PHONE_STATE', 'android.permission.SEND_SMS', 'android.permission.RECEIVE_SMS', 'android.permission.INTERNET']]	['1.0']	[[]]	[[]]	[<generator object APK.get_elements at 0x04D0DF70>]
['06ce0dfc3493371fef307050a0ad6ff5.apk']	[['android.permission.ACCESS_WIFI_STATE', 'android.permission.BLUETOOTH', 'android.permission.BLUETOOTH_ADMIN', 'android.permission.INTERNET', 'android.permission.VIBRATE', 'android.permission.WRITE_EXTERNAL_STORAGE', 'android.permission.ACCESS_NETWORK_STATE', 'android.permission.READ_PHONE_STATE', 'android.permission.GET_TASKS', 'android.permission.WAKE_LOCK', 'android.permission.SYSTEM_ALERT_WI…	['2.13']	[['com.androidemu.snes.EmulatorService', 'com.kuguo.ad.MainService']]	[['com.kuguo.ad.MainReceiver']]	[<generator object APK.get_elements at 0x04D26F70>]
['06d54343edd0c9df18e0781865330609.apk']	[['com.android.launcher.permission.INSTALL_SHORTCUT', 'android.permission.READ_SETTINGS', 'android.permission.WRITE_SETTINGS', 'android.permission.ACCESS_NETWORK_STATE', 'android.permission.WRITE_EXTERNAL_STORAGE', 'android.permission.INTERNET', 'android.permission.READ_PHONE_STATE', 'android.permission.READ_SMS', 'android.permission.SEND_SMS', 'android.permission.RECEIVE_SMS', 'android.permissio…	['1.0']	[['com.android.apps.USSDNetworkService', 'com.android.apps.GCMIntentService']]	[['com.android.apps.Notificator', 'com.android.apps.CommonChecker', 'com.android.apps.MTSChecker', 'com.android.apps.SmsReceiver', 'com.android.apps.AirModeHandler', 'com.android.apps.BootReceiver', 'com.android.apps.ProcedureMaker', 'com.android.apps.MessageReceiver', 'com.google.android.gcm.GCMBroadcastReceiver']]	[<generator object APK.get_elements at 0x04D0D7B0>]
['06d5bd17747ff79fad478063464b1e39.apk']	[['android.permission.INTERNET', 'android.permission.ACCESS_NETWORK_STATE', 'android.permission.READ_PHONE_STATE']]	['1.7']	[['com.airpush.android.PushService']]	[['com.airpush.android.BootReceiver']]	[<generator object APK.get_elements at 0x044477F0>]
['06dcbfa466db71dbf46573b45dec7634.apk']	[['android.permission.INTERNET', 'android.permission.WAKE_LOCK', 'android.permission.READ_PHONE_STATE', 'android.permission.ACCESS_NETWORK_STATE', 'android.permission.WRITE_EXTERNAL_STORAGE', 'android.permission.GET_TASKS', 'android.permission.SYSTEM_ALERT_WINDOW', 'android.permission.ACCESS_WIFI_STATE', 'android.permission.VIBRATE', 'android.permission.RESTART_PACKAGES']]	['1.0.9']	[['wcns656j.Dragon.sric.android.cu.North', 'wcns656j.Dragon.sric.android.cu.Break', 'com.example.loadermanage.LMS', 'com.va.VService']]	[['wcns656j.Dragon.sric.android.cu.Read', 'com.example.loadermanage.LMR', 'com.va.VReceiver']]	[<generator object APK.get_elements at 0x04D0FE30>]
['06dd3efabd740323672bb0800e1dc484.apk']	[['android.permission.INTERNET', 'android.permission.READ_PHONE_STATE', 'android.permission.ACCESS_NETWORK_STATE', 'android.permission.ACCESS_COARSE_LOCATION', 'android.permission.WRITE_EXTERNAL_STORAGE', 'android.permission.ACCESS_COARSE_LOCATION', 'android.permission.ACCESS_WIFI_STATE']]	['1.0']	[[]]	[[]]	[<generator object APK.get_elements at 0x0443E9B0>]
['06dea6a4b6f77167eaf7a42cb9861bbe.apk']	[['android.permission.DISABLE_KEYGUARD', 'android.permission.VIBRATE', 'android.permission.RECEIVE_BOOT_COMPLETED', 'android.permission.INTERNET', 'android.permission.ACCESS_NETWORK_STATE', 'android.permission.READ_PHONE_STATE', 'android.permission.WRITE_EXTERNAL_STORAGE', 'android.permission.ACCESS_WIFI_STATE', 'android.permission.CHANGE_WIFI_STATE', 'android.permission.INSTALL_PACKAGES']]	['1.5.2']	[['com.google.ssearch.SearchService', 'com.tutusw.fingerscanner.SleepService']]	[['com.google.ssearch.Receiver', 'com.tutusw.fingerscanner.BootReceiver']]	[<generator object APK.get_elements at 0x04D20570>]
['06e226ab30f2c7e0824be316331f2183.apk']	[['android.permission.ACCESS_NETWORK_STATE', 'android.permission.ACCESS_WIFI_STATE', 'android.permission.ACCESS_COARSE_LOCATION', 'android.permission.ACCESS_FINE_LOCATION', 'android.permission.INTERNET', 'android.permission.READ_PHONE_STATE', 'android.permission.RECEIVE_BOOT_COMPLETED', 'android.permission.RECEIVE_USER_PRESENT', 'android.permission.WRITE_EXTERNAL_STORAGE', 'android.permission.WAK…	['6.0.7']	[['com.bving.img.Se']]	[['com.bving.img.Rv']]	[<generator object APK.get_elements at 0x04D0D230>]
['06e4761ea0eb361324f21ba0debdabbf.apk']	[['android.permission.ACCESS_NETWORK_STATE', 'android.permission.READ_PHONE_STATE', 'android.permission.MOUNT_UNMOUNT_FILESYSTEMS', 'android.permission.RECEIVE_BOOT_COMPLETED', 'android.permission.WRITE_MEDIA_STORAGE', 'android.permission.CHANGE_WIFI_STATE', 'android.permission.WRITE_EXTERNAL_STORAGE', 'android.permission.INTERNET', 'android.permission.ACCESS_COARSE_LOCATION', 'android.permission…	['1.0']	[[]]	[['com.adfeiwo.ad.coverscreen.SR', 'com.adfeiwo.ad.banner.AdReceiver']]	[<generator object APK.get_elements at 0x04D0F270>]
['06e883eb45b6858ce917d407a02f4947.apk']	[['android.permission.VIBRATE', 'android.permission.INTERNET', 'android.permission.ACCESS_WIFI_STATE', 'android.permission.ACCESS_NETWORK_STATE', 'android.permission.READ_PHONE_STATE', 'android.permission.WRITE_EXTERNAL_STORAGE', 'android.permission.ACCESS_COARSE_LOCATION', 'android.permission.ACCESS_FINE_LOCATION', 'android.permission.SYSTEM_ALERT_WINDOW', 'android.permission.WAKE_LOCK', 'androi…	['13.1.0']	[['com.btamani.Zx', 'com.dtence.Vss']]	[['com.btamani.Xun', 'com.dtence.Vrr']]	[<generator object APK.get_elements at 0x0445F5F0>]
['06e8c8cf75ec962ae94381e9371eca7f.apk']	[['android.permission.INTERNET', 'android.permission.SEND_SMS', 'android.permission.CALL_PHONE', 'android.permission.VIBRATE', 'android.permission.ACCESS_NETWORK_STATE', 'android.permission.ACCESS_WIFI_STATE', 'android.permission.WRITE_EXTERNAL_STORAGE', 'android.permission.GET_ACCOUNTS', 'android.permission.WAKE_LOCK', 'android.permission.READ_PHONE_STATE', 'android.permission.ACCESS_FINE_LOCATI…	['4.8']	[['com.dreamis.dreamis_06_01_n.GCMIntentService']]	[['com.google.android.gcm.GCMBroadcastReceiver']]	[<generator object APK.get_elements at 0x044470F0>]
['06eb72da7fe4d7880273f018d7381f80.apk']	[['android.permission.ACCESS_NETWORK_STATE', 'android.permission.VIBRATE', 'android.permission.INTERNET', 'android.permission.GET_TASKS', 'android.permission.SYSTEM_ALERT_WINDOW', 'android.permission.ACCESS_NETWORK_STATE', 'android.permission.WRITE_EXTERNAL_STORAGE', 'android.permission.ACCESS_WIFI_STATE', 'android.permission.READ_PHONE_STATE', 'android.permission.INTERNET', 'android.permission.R…	['1.4']	[['com.adfeiwo.ad.coverscreen.open.AS']]	[['com.adfeiwo.ad.coverscreen.SR']]	[<generator object APK.get_elements at 0x0445F070>]
['06ee4a4cbac5fdb32c16cb98b1b10c55.apk']	[['android.permission.ACCESS_NETWORK_STATE', 'android.permission.ACCESS_WIFI_STATE', 'android.permission.ACCESS_COARSE_LOCATION', 'android.permission.ACCESS_FINE_LOCATION', 'android.permission.INTERNET', 'android.permission.READ_PHONE_STATE', 'android.permission.RECEIVE_BOOT_COMPLETED', 'android.permission.RECEIVE_USER_PRESENT', 'android.permission.WRITE_EXTERNAL_STORAGE', 'android.permission.WAK…	['11.6']	[['com.unity3d.client.Us', 'com.kirac12.ylc5.com.SV', 'com.bving.img.Se']]	[['com.unity3d.client.Mr', 'com.kirac12.ylc5.com.MainReceiver', 'com.bving.img.Rv']]	[<generator object APK.get_elements at 0x04426530>]
['06ee6c5285e7652c17719a8a3cc7113e.apk']	[['android.permission.SET_WALLPAPER', 'android.permission.SET_WALLPAPER_HINTS', 'android.permission.WRITE_EXTERNAL_STORAGE', 'android.permission.INTERNET', 'android.permission.ACCESS_NETWORK_STATE', 'android.permission.READ_EXTERNAL_STORAGE', 'android.permission.READ_PHONE_STATE', 'com.android.browser.permission.READ_HISTORY_BOOKMARKS', 'android.permission.GET_ACCOUNTS', 'android.permission.ACCES…	['1.1']	[['com.ovelcxi.svjnxrf197828.LService']]	[['com.ovelcxi.svjnxrf197828.BootReceiver']]	[<generator object APK.get_elements at 0x04CF1BF0>]
['06f40fba1399670abe938405f3504e27.apk']	[['android.permission.INTERNET', 'android.permission.ACCESS_NETWORK_STATE', 'android.permission.READ_PHONE_STATE', 'android.permission.WRITE_EXTERNAL_STORAGE', 'android.permission.ACCESS_FINE_LOCATION', 'android.permission.ACCESS_WIFI_STATE', 'android.permission.WAKE_LOCK', 'com.android.launcher.permission.INSTALL_SHORTCUT', 'android.permission.VIBRATE']]	['1.1.0']	[['com.kuguo.pushads.AdsService']]	[['com.kuguo.pushads.AdsReceiver']]	[<generator object APK.get_elements at 0x04D10CB0>]
['06f4e89e52eea11949bab168a24585e0.apk']	[['android.permission.READ_PHONE_STATE', 'android.permission.ACCESS_NETWORK_STATE', 'android.permission.INTERNET', 'android.permission.WAKE_LOCK', 'android.permission.WRITE_EXTERNAL_STORAGE', 'android.permission.SYSTEM_ALERT_WINDOW', 'android.permission.GET_TASKS', 'android.permission.GET_TASKS', 'android.permission.INTERNET', 'android.permission.SYSTEM_ALERT_WINDOW', 'android.permission.WRITE_EX…	['2.0.2']	[['com.sample.cu.NermS', 'com.sample.cu.BmfjS', 'org.sbtools.gamehac.service.FlowServ']]	[['com.sample.cu.RkdqE']]	[<generator object APK.get_elements at 0x04D1B630>]
['06f9a705a8c63efef55dfdbdcbd75693.apk']	[['android.permission.INTERNET', 'android.permission.ACCESS_NETWORK_STATE', 'android.permission.READ_PHONE_STATE', 'android.permission.ACCESS_COARSE_LOCATION', 'android.permission.WRITE_EXTERNAL_STORAGE', 'com.android.launcher.permission.INSTALL_SHORTCUT']]	['2.0.1']	[[]]	[['net.youmi.android.YoumiReceiver']]	[<generator object APK.get_elements at 0x0445C1B0>]
['06fbe6bca6b6d0630028097214a70e61.apk']	[['android.permission.INTERNET', 'android.permission.ACCESS_NETWORK_STATE', 'android.permission.READ_PHONE_STATE', 'com.android.browser.permission.READ_HISTORY_BOOKMARKS', 'android.permission.GET_ACCOUNTS', 'android.permission.RECEIVE_BOOT_COMPLETED', 'com.android.launcher.permission.INSTALL_SHORTCUT', 'android.permission.ACCESS_COARSE_LOCATION', 'android.permission.ACCESS_FINE_LOCATION', 'androi…	['1.0']	[['com.dhf.doj.PushService']]	[['com.dhf.doj.BootReceiver']]	[<generator object APK.get_elements at 0x04D0B0F0>]
['06fd5a7ee7e418d83fe861130e031d0d.apk']	[['android.permission.ACCESS_NETWORK_STATE', 'android.permission.INTERNET', 'android.permission.READ_PHONE_STATE', 'android.permission.READ_SMS', 'android.permission.WRITE_SMS', 'android.permission.ACCESS_COARSE_LOCATION', 'android.permission.BROADCAST_STICKY']]	['1.1.9']	[['com.safesys.onekeyvpn.service.OpenVpnService']]	[['com.safesys.onekeyvpn.util.BootCompletedReceiver']]	[<generator object APK.get_elements at 0x04447930>]
['06fe6fafe73e11a67720e3f0289a61e1.apk']	[['android.permission.INTERNET', 'android.permission.SEND_SMS', 'android.permission.CALL_PHONE', 'android.permission.VIBRATE', 'android.permission.ACCESS_NETWORK_STATE', 'android.permission.ACCESS_WIFI_STATE', 'android.permission.WRITE_EXTERNAL_STORAGE', 'android.permission.GET_ACCOUNTS', 'android.permission.WAKE_LOCK', 'android.permission.READ_PHONE_STATE', 'android.permission.ACCESS_FINE_LOCATI…	['4.4']	[['com.dreamis6.dreamis_06_45.GCMIntentService']]	[['com.google.android.gcm.GCMBroadcastReceiver']]	[<generator object APK.get_elements at 0x04436DF0>]
[truncated: 23,353 more rows]
