# Supplementary material for: Data on Vulnerability Detection in Android
Source: Data Brief. 2018 Dec 15;22:1081–7. doi: 10.1016/j.dib.2018.12.038 (PMC6377051; doi:10.1016/j.dib.2018.12.038)
Supplement: Supplementary file 7 — Supplementary material. [file mmc7.zip › mmc7.csv]

Family	Varieties	Samples	Malware_Type	Creation_Date	Detected_Date	Standalone	Repackaging	Library	Drop	Drive_by_Download	Event	By_Host_App	Scheduling	Personal_Info	Device_Info	Clean_Evidence	Prevent_Destroy	Request_Admin	Root_Exploit	Net	SMS	Command_Encoding	Renaming	String_Encryption	Dynamic_Loading	Native_Payload	Evade_Dynamic_Analysis	Premium	Bank	Ransom	Aggressive_Advertisement	Fraud	Languages
Airpush	1	7843	Adware	2011	2014	0	0	1	0	0	0	1	1	1	1	0	0	0	0	1	0	json	1	0	0	0	0	1	0	0	1	0
AndroRAT	1	46	Backdoor	2013	2013	1	0	0	1	0	1	0	1	1	1	0	0	0	0	1	0	custom_protocol	0	0	0	0	0	1	0	0	0	0
Andup	1	45	Adware	2013	2014	0	0	1	1	0	1	1	0	0	1	0	0	0	0	0	0		1	1	0	0	0	0	0	0	1	0	CN
Aples	1	21	Ransom	2014	2014	1	0	0	0	0	1	0	1	0	1	0	1	1	0	1	0	custom_protocol	0	0	0	0	0	0	0	1	0	0
BankBot	8	648	Trojan-Banker	2014	2015	1	0	0	1	1	1	0	1	1	1	1	1	1	0	1	1	custom_protocol,json	1	1	1	0	1	0	1	0	0	0	KR,RU
Bankun	4	70	Trojan-Banker	2013	2013	1	0	0	1	1	1	0	1	1	1	1	0	1	0	1	0	json,xml	0	0	0	0	1	0	1	0	0	1	KR
Boqx	2	215	Trojan-Dropper	2012	2013	0	1	0	1	0	1	0	0	0	0	0	0	0	0	0	0		0	0	0	1	0	0	0	0	0	0
Boxer	1	44	Trojan-SMS	2012	2011	1	0	0	0	1	1	0	0	0	0	0	0	0	0	0	0		1	1	0	0	0	1	0	0	0	0	RU
Cova	2	17	Trojan-SMS	2013	2014	1	0	0	1	0	1	0	0	1	1	1	0	0	0	1	0	js	1	0	0	0	0	1	0	0	0	0	RU,VT
Dowgin	1	3385	Adware	2013	2015	0	0	1	1	0	1	1	0	0	1	0	0	0	0	1	0	json	1	1	1	0	1	0	0	0	1	0	CN
DroidKungFu	6	546	Backdoor	2011	2011	1	1	0	1	0	1	1	1	1	1	0	1	0	1	1	0	custom_protocol,json	1	1	0	1	0	0	0	0	0	0	CN
Erop	1	46	Trojan-SMS	2013	2014	1	0	0	0	0	1	0	0	0	1	0	0	0	0	0	0		0	0	0	0	0	1	0	0	0	0	RU
FakeAngry	2	10	Backdoor	2012	2012	0	1	0	1	0	1	0	0	0	1	0	0	0	0	1	0	custom_protocol	1	1	0	0	0	0	0	0	0	0	CN
FakeAV	1	5	Trojan	2013	2014	1	0	0	0	0	1	0	1	0	0	1	0	0	0	0	0		0	0	0	0	0	0	0	1	0	1	RU
FakeDoc	1	21	Trojan	2012	2012	1	0	0	0	0	1	0	1	0	1	1	0	0	0	0	0		1	0	0	0	0	1	0	0	0	1
FakeInst	5	2172	Trojan-SMS	2011	2012	1	0	0	1	0	1	0	0	0	1	1	0	0	0	1	0	custom_protocol,json	1	1	0	0	0	1	0	0	0	0	RU
FakePlayer	2	21	Trojan-SMS	2010	2010	1	0	0	0	0	1	0	0	0	0	1	0	0	0	0	0		1	0	0	0	0	1	0	0	0	1	RU
FakeTimer	2	12	Trojan	2012	2012	1	0	0	0	0	1	0	1	1	1	0	0	0	0	0	0		0	0	0	0	0	0	0	0	0	0
FakeUpdates	1	5	Trojan	2012	2013	0	1	0	1	0	1	1	1	0	0	0	0	0	0	1	0	xml	1	1	0	0	0	0	0	0	0	0
Finspy	1	9	Trojan-Spy	2014	2014	1	0	0	0	0	1	0	0	1	1	1	0	0	0	0	1	custom_protocol	1	0	0	0	1	0	0	0	0	0
Fjcon	1	16	Backdoor	2012	2011	0	1	0	1	0	1	0	0	0	1	1	0	0	0	1	0	xml	0	0	0	0	0	1	0	0	0	0	CN
Fobus	1	4	Backdoor	2014	2015	1	0	0	1	0	1	0	0	0	1	1	0	1	0	1	1	xml	0	1	1	0	1	1	0	0	0	1
Fusob	2	1277	Ransom	2015	2015	1	0	0	0	0	1	0	1	0	1	0	1	1	0	1	0	json	1	1	1	0	0	0	0	1	0	0
GingerMaster	7	128	Backdoor	2011	2011	0	1	0	1	0	1	1	1	1	1	0	0	0	1	1	0	custom_protocol	1	1	0	0	0	0	0	0	0	0	CN
GoldDream	2	53	Backdoor	2011	2011	1	1	0	1	0	1	0	0	1	1	0	0	0	0	1	0	custom_protocol	0	0	0	0	0	1	0	0	0	1	CN
Gorpo	1	36	Trojan-Dropper	2014	2015	0	1	0	1	0	0	0	0	0	1	0	0	0	1	1	0	json	1	1	0	0	1	0	0	0	1	0
Gumen	1	145	Trojan-SMS	2013	2013	0	1	0	0	0	1	0	1	1	1	1	0	0	0	1	0	xml	0	0	0	1	1	1	0	0	0	1	CN
Jisut	1	560	Ransom	2014	2014	1	0	0	0	0	1	0	0	0	0	0	1	0	0	0	0		0	0	0	0	0	0	0	1	0	0	CN
Kemoge	1	15	Trojan-Dropper	2014	2015	0	1	0	1	0	1	0	0	0	1	0	0	0	1	1	0	custom_protocol	0	0	0	0	0	0	0	0	0	0
Koler	2	69	Ransom	2014	2014	1	0	0	0	0	1	0	0	1	1	0	1	1	0	1	0	custom_protocol,js	1	0	0	0	1	0	0	1	0	0
Ksapp	1	36	Trojan	2012	2013	0	1	0	1	0	1	1	1	1	1	0	0	0	0	1	0	custom_protocol	0	0	0	0	1	0	0	0	0	0	CN
Kuguo	1	1199	Adware	2012	2015	0	0	1	1	0	1	1	0	1	1	0	0	0	0	1	0	custom_protocol	1	0	0	0	0	0	0	0	1	0	CN
Kyview	1	175	Adware	2013	2013	0	0	1	1	0	0	1	0	1	1	0	0	0	0	1	0	json	1	1	0	0	0	0	0	0	1	0	CN
Leech	3	128	Trojan-SMS	2015	2015	0	1	0	1	0	1	1	1	1	1	1	1	0	1	1	0	json	1	1	1	0	1	0	0	0	1	0
Lnk	1	5	Trojan	2013	2010	0	1	0	0	0	0	1	0	0	0	0	0	0	1	0	0		0	0	0	0	0	0	0	0	0	0
Lotoor	15	329	HackerTool	2010	2012	1	0	0	1	0	1	0	0	0	0	0	0	0	1	0	0		1	0	1	1	0	0	0	0	0	0
Mecor	1	1820	Trojan-Spy	2013	2015	1	0	0	0	0	1	0	0	1	1	0	0	0	0	1	0	js	0	0	0	0	0	0	0	0	0	0	KR
Minimob	1	203	Adware	2013	2013	0	0	1	0	0	1	1	1	1	1	0	0	0	0	1	0	json	1	0	0	0	0	1	0	0	1	0
Mmarketpay	1	14	Trojan	2012	2012	0	1	0	1	0	1	0	1	1	1	1	0	0	0	1	0	custom_protocol	0	0	0	0	0	1	0	0	0	0	CN
MobileTX	1	17	Trojan	2012	2012	1	0	0	0	0	1	0	0	1	1	0	0	0	0	0	0		0	0	0	0	0	1	0	0	0	0	CN
Mseg	1	235	Trojan	2013	2013	0	1	0	0	1	1	0	1	1	1	1	0	0	0	1	0	custom_protocol	1	0	0	0	0	1	0	0	0	0	CN
Mtk	3	67	Trojan	2013	2013	0	1	0	1	0	1	1	1	0	1	0	0	0	0	1	0	custom_protocol	1	1	1	0	0	0	0	0	0	0	CN
Nandrobox	2	76	Trojan	2011	2012	0	1	1	1	0	1	1	0	0	1	1	0	0	0	1	0	json	0	0	0	0	0	1	0	0	0	1	CN
Obad	1	9	Backdoor	2013	2013	1	0	0	1	1	1	0	1	1	1	1	1	1	0	1	1	json	1	1	0	0	1	1	0	0	0	0
Ogel	1	6	Trojan-SMS	2013	2015	1	0	0	0	0	1	0	1	1	1	1	0	0	0	1	0	custom_protocol	1	0	0	1	0	0	0	0	0	1	CN
Opfake	2	10	Trojan-SMS	2013	2012	1	0	0	0	1	1	0	1	1	1	1	0	0	0	1	0	custom_protocol	0	1	0	0	0	1	1	0	0	1	RU,VT
Penetho	1	18	HackerTool	2011	2012	1	0	0	0	0	1	0	0	0	0	0	0	0	0	0	0		0	0	0	0	0	0	0	0	0	0
Ramnit	1	8	Trojan-Dropper	2014	2014	0	1	0	0	0	0	1	0	0	0	0	0	0	0	0	0		0	0	0	0	0	0	0	0	0	0
Roop	1	48	Ransom	2015	2015	1	0	0	0	0	1	0	0	0	1	1	1	1	0	1	0	js	1	0	0	0	0	0	0	1	0	0
RuMMS	4	402	Trojan-SMS	2016	2016	1	0	0	1	1	1	0	1	1	1	1	0	1	0	1	0	json	1	1	1	0	0	1	1	0	0	0	RU
SimpleLocker	4	173	Ransom	2014	2014	1	0	0	1	0	1	0	1	0	1	1	1	1	0	1	1	custom_protocol,json	1	0	0	0	0	0	0	1	0	0	CN,RU
SlemBunk	4	174	Trojan-Banker	2014	2015	1	0	0	1	1	1	0	1	1	1	1	0	1	0	1	1	json	0	1	1	1	0	0	1	0	0	1
SmsKey	2	165	Trojan-SMS	2012	2013	0	1	0	0	0	1	1	0	0	0	0	0	0	0	0	0		1	0	0	0	0	1	0	0	0	0	RU
SmsZombie	1	9	Trojan-Spy	2012	2012	1	0	0	1	0	1	0	1	1	1	1	0	1	0	0	1	xml	0	0	0	0	0	0	1	0	0	1	CN
Spambot	1	15	Backdoor	2013	2013	1	0	0	0	0	1	0	0	1	0	1	0	1	0	0	0		0	0	0	0	0	1	0	0	0	1	CN
SpyBubble	1	10	Trojan-SMS	2012	2011	1	0	0	1	0	1	0	1	1	1	1	0	0	0	1	0	xml	0	0	0	0	0	0	0	0	0	0
Stealer	1	25	Trojan-SMS	2013	2013	1	0	0	1	0	1	0	1	1	1	1	1	0	0	1	0	js	1	0	0	0	0	1	0	0	0	0	RU
Steek	1	12	Trojan-Clicker	2012	2012	1	0	0	0	0	1	0	0	0	0	0	0	0	0	0	0		0	0	0	0	0	0	0	0	0	1
Svpeng	1	13	Trojan-Banker	2013	2013	1	0	0	1	1	1	0	0	1	1	1	1	0	0	1	1	custom_protocol	0	0	0	0	1	1	1	1	0	1	RU
Tesbo	1	5	Trojan-SMS	2013	2013	0	1	0	0	0	1	0	0	0	1	1	0	0	0	1	0	xml	1	1	0	0	0	0	0	0	0	0	CN
Triada	1	210	Backdoor	2015	2016-03	1	0	0	1	0	1	0	1	0	1	1	1	0	0	1	0	custom_protocol	1	1	1	0	1	1	1	0	0	0
Univert	1	10	Backdoor	2013	2014	1	0	0	0	0	1	0	1	1	1	1	0	0	0	1	0	json	0	0	0	0	0	1	0	0	0	0
UpdtKiller	1	24	Trojan	2012	2012	0	1	0	0	0	1	1	1	0	1	1	1	1	0	1	0	xml	1	0	0	1	0	1	0	0	0	0	CN
Utchi	1	12	Adware	2012	2014	0	0	1	1	0	1	1	0	1	1	0	0	0	0	0	0		1	0	0	0	0	0	0	0	1	0	CN
Vidro	1	23	Trojan-SMS	2013	2012	1	0	0	0	0	1	0	1	1	1	1	0	0	0	1	0	json	0	0	0	0	0	1	0	0	0	0
VikingHorde	1	7	Trojan-Dropper	2016	2016	0	1	0	1	0	1	0	1	1	1	0	1	1	0	1	0	json	0	0	0	1	0	0	0	0	1	0
Vmvol	1	13	Trojan-Spy	2013	2013	1	0	0	1	0	1	0	0	1	1	1	0	0	0	1	0	json	0	0	0	0	0	1	0	0	0	1	KR
Winge	1	19	Trojan-Clicker	2013	2013	0	1	0	1	0	1	0	0	1	1	0	0	0	0	1	0	xml	1	0	0	0	0	1	0	0	0	0	CN
Youmi	1	1301	Adware	2011	2015	0	0	1	1	0	0	1	0	1	1	0	0	0	0	1	0	custom_protocol	1	0	0	0	0	0	0	0	1	0	CN
Zitmo	2	24	Trojan-Banker	2012	2011	1	0	0	0	0	1	0	1	1	1	1	0	0	0	0	1	custom_protocol	1	0	0	0	0	0	1	0	0	0	DE
Ztorg	1	20	Trojan-Dropper	2015	2015	0	1	0	1	0	0	1	0	0	1	0	0	0	1	1	0	json	1	1	1	0	1	0	0	0	1	0
